# Supplementary material for: Comprehensive evaluation of deconvolution methods for human brain gene expression
Source: Nat Commun. 2022 Mar 15;13:1358. doi: 10.1038/s41467-022-28655-4 (PMC8924248; doi:10.1038/s41467-022-28655-4)
Supplement: Supplementary file 4 — Supplementary Data 1 [file 41467_2022_28655_MOESM4_ESM.csv]

	P-value	log2fc	FDR	Compartment-specific
ENSG00000225630	0.347641839	-0.393143374	0.486073761	FALSE
ENSG00000237973	0.156209051	-0.612608163	0.269854405	FALSE
ENSG00000229344	0.51302066	-0.238376279	0.640247085	FALSE
ENSG00000248527	0.012556548	-1.033525155	0.044690437	TRUE
ENSG00000228794	0.505034269	0.150850321	0.633110586	FALSE
ENSG00000188976	0.787041953	0.04015428	0.859093178	FALSE
ENSG00000187961	0.003212917	1.581711014	0.018555554	TRUE
ENSG00000188290	0.157321413	0.677231244	0.270937676	FALSE
ENSG00000187608	0.054953941	-0.939291613	0.126440692	FALSE
ENSG00000188157	0.789854808	0.182103181	0.8610742	FALSE
ENSG00000217801	0.116096582	0.927663082	0.218204351	FALSE
ENSG00000131591	0.001717183	1.346277031	0.012479163	TRUE
ENSG00000078808	0.028341273	0.743375335	0.07939088	FALSE
ENSG00000176022	0.847621777	0.033229004	0.901173775	FALSE
ENSG00000160087	0.069687046	0.353137913	0.149739587	FALSE
ENSG00000162572	0.004634765	1.575152162	0.023473083	TRUE
ENSG00000131584	0.040488152	1.059189843	0.101877428	FALSE
ENSG00000169972	0.544722965	-0.142572027	0.668472416	FALSE
ENSG00000127054	0.012961482	0.810053482	0.045663484	TRUE
ENSG00000224051	0.146320245	-0.288046348	0.257123763	FALSE
ENSG00000107404	0.116053882	-0.391385688	0.218204351	FALSE
ENSG00000175756	0.000353434	-1.241721384	0.004751337	TRUE
ENSG00000221978	0.0003986	1.868994519	0.005105418	TRUE
ENSG00000224870	0.004164957	-0.435587066	0.021755424	TRUE
ENSG00000242485	0.000357681	-1.347841183	0.00479484	TRUE
ENSG00000272455	0.004367459	1.243939846	0.022466965	TRUE
ENSG00000235098	0.590718018	-0.300979888	0.705017142	FALSE
ENSG00000205116	0.746752946	0.176881937	0.830007286	FALSE
ENSG00000179403	0.239384742	0.779055764	0.36711739	FALSE
ENSG00000197785	0.04661265	0.672891202	0.112369994	FALSE
ENSG00000205090	0.244000316	0.400243359	0.372017189	FALSE
ENSG00000160075	0.001724001	-0.568162784	0.012511364	TRUE
ENSG00000228594	0.1461145	-0.612266697	0.256849092	FALSE
ENSG00000272106	0.933311083	0.01515573	0.958145537	FALSE
ENSG00000197530	0.029641911	0.882988684	0.082044729	FALSE
ENSG00000248333	0.742793645	0.044942852	0.827156457	FALSE
ENSG00000189339	0.2386274	0.731357716	0.366275759	FALSE
ENSG00000008128	0.011730869	1.14709235	0.042855151	TRUE
ENSG00000215790	0.426260699	0.297567145	0.561612919	FALSE
ENSG00000008130	0.469446564	0.317443978	0.600959986	FALSE
ENSG00000078369	0.027226526	-0.716242951	0.077367353	FALSE
ENSG00000187730	0.852466286	-0.073482298	0.904905214	FALSE
ENSG00000067606	0.025667274	-0.519590966	0.073977559	FALSE
ENSG00000162585	0.624921432	-0.129103932	0.733415273	FALSE
ENSG00000157933	0.063874596	0.627923987	0.140690135	FALSE
ENSG00000157916	0.015059204	0.35979297	0.05036184	FALSE
ENSG00000157911	0.002025993	-0.628613933	0.013823653	TRUE
ENSG00000149527	0.25267521	0.603172808	0.381747917	FALSE
ENSG00000157881	0.018502161	1.056800541	0.058224141	FALSE
ENSG00000157873	0.102314699	0.605012773	0.198990688	FALSE
ENSG00000157870	0.00569292	-0.522690458	0.026881344	TRUE
ENSG00000177133	0.376659378	0.671370409	0.514222404	FALSE
ENSG00000158109	0.006239048	-0.856820992	0.028320918	TRUE
ENSG00000116213	0.000490637	1.003204389	0.005887023	TRUE
ENSG00000227372	0.012316154	0.949522478	0.044216168	TRUE
ENSG00000130764	0.422015804	-0.136931961	0.5580039	FALSE
ENSG00000116198	0.048903605	0.612134278	0.11618233	FALSE
ENSG00000198912	0.54692469	0.111194113	0.670221076	FALSE
ENSG00000196581	0.002717598	1.207125033	0.016638966	TRUE
ENSG00000236948	0.009531838	2.908621187	0.037275104	TRUE
ENSG00000069424	0.016964203	-0.834354744	0.054678055	FALSE
ENSG00000116254	0.242790392	0.459083996	0.370920467	FALSE
ENSG00000116251	0.000345565	-1.145224333	0.004685371	TRUE
ENSG00000116237	0.99914588	-0.000324863	0.999672522	FALSE
ENSG00000158292	0.210526378	-0.40950563	0.335646876	FALSE
ENSG00000097021	0.608698285	-0.209317599	0.720114242	FALSE
ENSG00000215788	0.004471329	2.604952501	0.022877293	TRUE
ENSG00000171680	0.037977628	0.979328456	0.098140091	FALSE
ENSG00000162408	0.041857554	0.418071807	0.104215646	FALSE
ENSG00000204859	0.002585764	1.225460642	0.016156344	TRUE
ENSG00000162413	0.061998661	0.650288242	0.137967008	FALSE
ENSG00000116273	0.021142328	0.337323796	0.064150203	FALSE
ENSG00000041988	0.814025116	0.04707384	0.877393163	FALSE
ENSG00000007923	0.873219002	-0.024819041	0.918714283	FALSE
ENSG00000171735	0.000102129	1.2617163	0.002417217	TRUE
ENSG00000049245	0.976707895	-0.012998302	0.985192978	FALSE
ENSG00000049246	0.000132432	1.688558681	0.00272059	TRUE
ENSG00000116288	0.000276319	-1.758439455	0.004154969	TRUE
ENSG00000116285	0.090516087	0.645899891	0.181051249	FALSE
ENSG00000162426	0.326467549	0.360301839	0.463292989	FALSE
ENSG00000142599	0.000441151	1.056901002	0.005480323	TRUE
ENSG00000074800	0.020696918	-0.564180315	0.063258636	FALSE
ENSG00000171621	0.310956091	0.733614951	0.446352731	FALSE
ENSG00000171612	0.947683015	-0.029532443	0.967458266	FALSE
ENSG00000188807	0.002154621	0.864170131	0.014401059	TRUE
ENSG00000171608	0.352144943	0.351666602	0.490491291	FALSE
ENSG00000171603	0.583999975	0.134955782	0.699603837	FALSE
ENSG00000178585	0.014287139	-0.50450513	0.048741637	TRUE
ENSG00000162441	0.809547221	-0.097232638	0.875004291	FALSE
ENSG00000130939	0.000747623	0.906697066	0.007540582	TRUE
ENSG00000054523	0.127925264	0.32528353	0.233712932	FALSE
ENSG00000142657	0.241351293	-0.211275257	0.369045452	FALSE
ENSG00000175279	0.047484877	-0.726949272	0.113922894	FALSE
ENSG00000241563	0.651774482	-0.267447631	0.757066651	FALSE
ENSG00000160049	0.019138608	-0.629268516	0.059516556	FALSE
ENSG00000142655	0.061106585	0.361378785	0.136686918	FALSE
ENSG00000120948	0.730366925	0.068194485	0.817249763	FALSE
ENSG00000271895	0.017777013	1.490023789	0.056485312	FALSE
ENSG00000116649	0.552551449	-0.107167283	0.674204152	FALSE
ENSG00000171824	0.000298109	1.329468377	0.004349221	TRUE
ENSG00000230337	0.657805825	-0.091629448	0.761378149	FALSE
ENSG00000198793	0.026206567	0.811054188	0.075166675	FALSE
ENSG00000120942	0.020701857	0.660908757	0.063258636	FALSE
ENSG00000116661	0.015235798	-1.091442991	0.050768783	FALSE
ENSG00000132879	0.506315711	-0.10172471	0.634214387	FALSE
ENSG00000116663	0.512365632	0.126262286	0.639717103	FALSE
ENSG00000116670	0.408961451	-0.206627198	0.544612479	FALSE
ENSG00000177674	0.687345182	0.181878003	0.783991482	FALSE
ENSG00000177000	0.41729234	0.199026711	0.552913806	FALSE
ENSG00000011021	0.002490309	0.502186131	0.015774233	TRUE
ENSG00000175206	0.381860524	-0.71966962	0.518637411	FALSE
ENSG00000116685	0.026686297	0.407562395	0.076275531	FALSE
ENSG00000083444	0.040153162	0.537071522	0.10143563	FALSE
ENSG00000116688	0.916490898	0.036029288	0.946714749	FALSE
ENSG00000116691	0.04192071	0.46564489	0.104290815	FALSE
ENSG00000028137	0.997509995	-0.002351601	0.998562109	FALSE
ENSG00000048707	0.003175884	0.68917897	0.018380163	TRUE
ENSG00000162496	0.734100905	0.205687992	0.820460633	FALSE
ENSG00000162493	0.482036387	0.208473721	0.612255333	FALSE
ENSG00000116731	0.055652695	0.303346483	0.1276153	FALSE
ENSG00000189337	6.58E-05	2.183492152	0.001951968	TRUE
ENSG00000171729	0.085768983	0.961278304	0.174647805	FALSE
ENSG00000142634	0.269782994	-0.35754527	0.401525831	FALSE
ENSG00000132906	0.001773086	0.941481704	0.012702205	TRUE
ENSG00000116138	0.003314712	0.979101122	0.018846539	TRUE
ENSG00000235084	0.02836223	-0.999547572	0.07939088	FALSE
ENSG00000197312	0.012636614	0.805308599	0.044868155	TRUE
ENSG00000116786	0.017469609	-0.910362593	0.055826282	FALSE
ENSG00000233954	0.000851526	-1.218156458	0.008171724	TRUE
ENSG00000178715	0.000902763	-1.274230409	0.008441502	TRUE
ENSG00000179743	0.169252684	0.289010096	0.2850208	FALSE
ENSG00000065526	0.001217942	1.304586426	0.010033482	TRUE
ENSG00000116809	0.005756824	0.27493159	0.026968417	FALSE
ENSG00000185519	0.701682735	0.157520895	0.795486558	FALSE
ENSG00000037637	5.34E-05	1.246659157	0.0017896	TRUE
ENSG00000055070	0.099127758	-0.449139793	0.19466616	FALSE
ENSG00000157191	0.271397141	0.37556886	0.402788157	FALSE
ENSG00000215908	0.000227773	1.681154582	0.003731032	TRUE
ENSG00000058453	0.001400879	1.37991885	0.010927953	TRUE
ENSG00000238142	0.672768158	0.106811831	0.772526177	FALSE
ENSG00000159363	0.502954241	0.187418394	0.631253465	FALSE
ENSG00000117118	0.053206315	-0.509671415	0.123648662	FALSE
ENSG00000117115	0.915391141	0.051840392	0.945990562	FALSE
ENSG00000179051	0.064501738	0.334533901	0.141644144	FALSE
ENSG00000074964	0.006617924	1.047282153	0.029405764	TRUE
ENSG00000117154	0.115494267	0.536552439	0.217664037	FALSE
ENSG00000159423	0.231717209	-0.766470339	0.358764768	FALSE
ENSG00000169991	0.014210998	0.936713715	0.048569169	TRUE
ENSG00000127481	0.001880719	1.553172668	0.013237373	TRUE
ENSG00000127463	0.010587669	0.766545638	0.039876018	TRUE
ENSG00000053372	0.027270912	-0.57725034	0.077432457	FALSE
ENSG00000053371	0.03236259	-0.482120001	0.087632908	FALSE
ENSG00000040487	0.04360495	0.563331671	0.107293558	FALSE
ENSG00000077549	0.430977572	-0.134828977	0.566695503	FALSE
ENSG00000158747	0.191903669	-0.453933168	0.312629671	FALSE
ENSG00000158748	0.109198847	0.650880195	0.209248185	FALSE
ENSG00000169914	0.000135363	1.421088689	0.002758106	TRUE
ENSG00000162545	0.019434017	-0.990365051	0.060301187	FALSE
ENSG00000090432	0.003073225	0.579574537	0.018004925	TRUE
ENSG00000183114	0.905321159	-0.030665566	0.939265754	FALSE
ENSG00000158828	0.010895263	-1.192585602	0.040647381	TRUE
ENSG00000244038	0.397032227	0.326775882	0.532386672	FALSE
ENSG00000117245	0.584609088	0.133050222	0.699938133	FALSE
ENSG00000189410	0.767841021	0.09161812	0.845426813	FALSE
ENSG00000127483	0.098086373	0.529855591	0.192940469	FALSE
ENSG00000075151	0.016425798	0.926559545	0.053444377	FALSE
ENSG00000117298	0.021549181	0.910794787	0.064934492	FALSE
ENSG00000162551	0.118157083	-0.871134073	0.220744653	FALSE
ENSG00000076864	0.060960425	0.634500596	0.136424285	FALSE
ENSG00000090686	0.011882439	1.108350425	0.043259007	TRUE
ENSG00000070831	0.164248903	-0.442506526	0.279555038	FALSE
ENSG00000184677	0.005732066	0.989391728	0.026955693	TRUE
ENSG00000173372	0.287272088	-0.805164633	0.420496512	FALSE
ENSG00000159189	0.993133247	-0.009022444	0.995676006	FALSE
ENSG00000173369	0.713482424	-0.396440876	0.804713213	FALSE
ENSG00000133216	0.003296443	1.249071704	0.018846539	TRUE
ENSG00000004487	0.045441269	0.384463725	0.110500405	FALSE
ENSG00000169641	0.005318785	-1.111353779	0.025698624	TRUE
ENSG00000125944	0.34226869	-0.425603268	0.480259038	FALSE
ENSG00000125945	0.103076661	0.47340623	0.200102392	FALSE
ENSG00000249087	0.013887107	1.138524073	0.047789169	TRUE
ENSG00000088280	0.522470575	0.266381552	0.648670661	FALSE
ENSG00000117318	0.202948905	-0.547696543	0.326361921	FALSE
ENSG00000142676	2.12E-07	-1.889437073	0.000214556	TRUE
ENSG00000011007	0.075569888	0.354097537	0.159038511	FALSE
ENSG00000236810	0.000615298	1.46485765	0.006782576	TRUE
ENSG00000057757	0.030225566	-0.466626818	0.083199202	FALSE
ENSG00000011009	0.109333186	-0.234234241	0.209338536	FALSE
ENSG00000117308	0.10845475	0.39634455	0.208325137	FALSE
ENSG00000117305	0.174646574	-0.279495447	0.291774448	FALSE
ENSG00000179163	0.419729526	0.146273745	0.555522651	FALSE
ENSG00000189266	0.857005454	-0.057078378	0.908451767	FALSE
ENSG00000001460	0.24506927	-0.149656171	0.372999434	FALSE
ENSG00000001461	0.536882695	-0.148387767	0.66133078	FALSE
ENSG00000133226	0.000351539	1.613389542	0.004739288	TRUE
ENSG00000169504	0.629621472	0.340303795	0.737654288	FALSE
ENSG00000117614	0.046393436	-0.635344691	0.112069255	FALSE
ENSG00000117616	0.0002111	2.380131874	0.003550168	TRUE
ENSG00000183726	0.807037906	-0.064270658	0.8732866	FALSE
ENSG00000204178	0.000202298	1.18168267	0.003463307	TRUE
ENSG00000157978	0.55099327	0.327191299	0.673221748	FALSE
ENSG00000117643	0.001462543	1.220914381	0.011221502	TRUE
ENSG00000162430	0.48503464	0.165409504	0.61502522	FALSE
ENSG00000117640	0.341647383	0.147614888	0.479529032	FALSE
ENSG00000182749	0.003406072	0.835937068	0.019049514	TRUE
ENSG00000117632	0.043206588	-0.905187635	0.106484997	FALSE
ENSG00000158008	0.86639317	0.094432934	0.915388798	FALSE
ENSG00000142684	0.020979569	-1.256764685	0.063860517	FALSE
ENSG00000142669	0.005745256	-1.548003824	0.026968417	TRUE
ENSG00000158062	0.270636568	-0.276603906	0.402288437	FALSE
ENSG00000117682	0.157883334	0.320447418	0.271658942	FALSE
ENSG00000198830	0.727458684	-0.167309131	0.815245055	FALSE
ENSG00000117713	0.023848662	1.003723918	0.070207087	FALSE
ENSG00000060642	0.005535296	0.790788111	0.026439602	TRUE
ENSG00000204160	0.00232197	0.848159376	0.015125477	TRUE
ENSG00000142751	0.315780721	0.170979736	0.451162851	FALSE
ENSG00000198746	0.255219788	-0.240212281	0.38479603	FALSE
ENSG00000090273	0.028224454	-1.097648275	0.079277388	FALSE
ENSG00000253368	0.004210563	-0.694519013	0.021921259	TRUE
ENSG00000090020	0.136917016	0.382919252	0.245323655	FALSE
ENSG00000142784	0.430074442	-0.206437714	0.565664707	FALSE
ENSG00000186501	0.21037354	0.277244435	0.335459555	FALSE
ENSG00000158195	0.420362953	0.374014247	0.556283433	FALSE
ENSG00000126705	0.001655464	0.989174897	0.012228684	TRUE
ENSG00000235912	0.031279392	-0.926210903	0.085458976	FALSE
ENSG00000126709	0.055576991	-0.81309471	0.127472504	FALSE
ENSG00000009780	0.00276364	0.976432543	0.016782	TRUE
ENSG00000117758	0.112944094	-0.457240764	0.214347609	FALSE
ENSG00000117751	0.35458291	-0.249348298	0.492532625	FALSE
ENSG00000117748	0.093420902	-0.473826071	0.185609751	FALSE
ENSG00000158156	0.002808463	1.223189516	0.016984971	TRUE
ENSG00000158161	0.001117135	1.128244601	0.009543408	TRUE
ENSG00000228589	0.282821962	-0.42191619	0.415414638	FALSE
ENSG00000126698	0.001380682	-0.869691496	0.010825918	TRUE
ENSG00000130770	0.004350304	-0.845732112	0.022415168	TRUE
ENSG00000130766	0.422750738	0.277662874	0.558742132	FALSE
ENSG00000130772	0.567374121	0.143786732	0.686680411	FALSE
ENSG00000180098	0.013068661	0.803213491	0.045887776	TRUE
ENSG00000120656	0.781503192	0.036514373	0.856042203	FALSE
ENSG00000198492	0.299771124	0.321647094	0.434013564	FALSE
ENSG00000116329	0.039144038	0.767664634	0.100058191	FALSE
ENSG00000116350	0.160472604	0.316132457	0.274567116	FALSE
ENSG00000116353	0.232001584	-0.381819876	0.359014539	FALSE
ENSG00000060656	0.010038636	0.999194698	0.038681183	TRUE
ENSG00000162511	0.573485347	-0.32523993	0.691150233	FALSE
ENSG00000162512	0.733647887	0.082648412	0.820050889	FALSE
ENSG00000134644	0.005683823	0.855403566	0.02686512	TRUE
ENSG00000084628	0.782234343	-0.069399684	0.856505094	FALSE
ENSG00000060688	0.117574434	0.369484491	0.219968253	FALSE
ENSG00000121766	0.152797678	-0.329769776	0.265360681	FALSE
ENSG00000121769	0.025999278	-1.315294159	0.074730209	FALSE
ENSG00000162517	0.020351621	-0.573784121	0.062490209	FALSE
ENSG00000084636	0.013763968	1.493537878	0.047537782	TRUE
ENSG00000121753	0.889742161	0.062203446	0.928951658	FALSE
ENSG00000121774	0.878712281	0.064025431	0.922142664	FALSE
ENSG00000121775	0.000436961	1.331176982	0.005435377	TRUE
ENSG00000084652	0.032390726	0.399765052	0.087684078	FALSE
ENSG00000160050	0.002492437	-0.843169103	0.015774233	TRUE
ENSG00000160051	0.30654155	0.197552343	0.441934477	FALSE
ENSG00000160055	0.014328964	0.802848655	0.048814143	TRUE
ENSG00000084623	1.86E-05	-0.915432964	0.001076778	TRUE
ENSG00000116478	0.154417871	0.656100893	0.267441608	FALSE
ENSG00000175130	0.932292711	0.043727082	0.957438693	FALSE
ENSG00000160058	0.218966491	0.182550339	0.344531317	FALSE
ENSG00000176261	0.017838484	0.593937929	0.056623762	FALSE
ENSG00000162521	0.264536312	0.307470958	0.395512624	FALSE
ENSG00000162522	0.268496384	-0.424299888	0.399795917	FALSE
ENSG00000134684	0.109356281	-0.40156563	0.209338536	FALSE
ENSG00000160097	0.77523738	0.098623689	0.851299083	FALSE
ENSG00000121905	0.141728325	-0.54673533	0.251710991	FALSE
ENSG00000121900	0.001889775	-0.903874017	0.013275983	TRUE
ENSG00000116514	0.960594471	0.034053455	0.975184739	FALSE
ENSG00000004455	0.100044369	0.443912861	0.195858313	FALSE
ENSG00000142920	0.165466869	0.42720968	0.280813242	FALSE
ENSG00000116525	0.020059594	0.858721653	0.061773395	FALSE
ENSG00000160094	0.004046985	0.617395976	0.021303453	TRUE
ENSG00000134686	0.560886247	0.133483333	0.681086408	FALSE
ENSG00000163866	0.027030689	0.283214124	0.076926018	FALSE
ENSG00000116544	0.344516823	-0.390796982	0.482771175	FALSE
ENSG00000243749	0.200662817	0.434360032	0.323617808	FALSE
ENSG00000116560	0.001074922	0.939563305	0.009266201	TRUE
ENSG00000146463	0.010466137	0.992383797	0.039644808	TRUE
ENSG00000142687	0.073958309	0.446863713	0.15678765	FALSE
ENSG00000020129	0.291890964	-0.184143231	0.425616398	FALSE
ENSG00000126067	0.078885903	-0.425096094	0.16426198	FALSE
ENSG00000142686	0.150347869	-0.628018613	0.262307284	FALSE
ENSG00000092847	0.005912443	0.511642809	0.027386529	TRUE
ENSG00000116863	0.512892001	0.122670013	0.640170697	FALSE
ENSG00000054116	0.658590347	-0.067578185	0.761813648	FALSE
ENSG00000116871	0.071408302	-0.348326384	0.15257456	FALSE
ENSG00000054118	0.069920913	0.450590879	0.150038296	FALSE
ENSG00000142694	0.024381039	-0.769644153	0.071178235	FALSE
ENSG00000116883	0.036841742	1.484194187	0.096141044	FALSE
ENSG00000196182	0.566854353	0.240059207	0.68624491	FALSE
ENSG00000181817	0.015462271	-0.387791509	0.05132432	FALSE
ENSG00000116885	0.630357796	0.099763151	0.738200526	FALSE
ENSG00000116898	0.003601551	-0.891475181	0.019752375	TRUE
ENSG00000163873	0.010586243	1.288532803	0.039876018	TRUE
ENSG00000233621	0.502544475	0.228209723	0.630993064	FALSE
ENSG00000163875	0.773860779	0.077509905	0.850428595	FALSE
ENSG00000163877	0.189072161	0.338218725	0.309106871	FALSE
ENSG00000163879	0.622136318	0.304372641	0.731322244	FALSE
ENSG00000134697	0.118576785	-0.348461436	0.221276497	FALSE
ENSG00000183317	0.020911607	0.946067897	0.063714949	FALSE
ENSG00000185090	0.116223914	0.494600479	0.218259036	FALSE
ENSG00000196449	0.307700584	0.324431759	0.443152937	FALSE
ENSG00000197982	0.001957832	-0.849820854	0.013585633	TRUE
ENSG00000183431	0.002562723	-0.508093545	0.016073183	TRUE
ENSG00000183386	0.091767245	-0.474676056	0.182975404	FALSE
ENSG00000183520	0.138789746	-0.467122481	0.247790346	FALSE
ENSG00000116954	0.935821025	0.027583189	0.959195409	FALSE
ENSG00000228436	8.89E-05	2.630068376	0.00227301	TRUE
ENSG00000174574	0.480014759	0.334874122	0.610525063	FALSE
ENSG00000168653	5.37E-05	-2.108906136	0.0017896	TRUE
ENSG00000127603	1.90E-05	2.056903359	0.001076778	TRUE
ENSG00000183682	0.331069067	0.38404565	0.468143104	FALSE
ENSG00000243970	0.001302067	2.197143984	0.010508431	TRUE
ENSG00000090621	0.955867347	-0.012756727	0.972257742	FALSE
ENSG00000116983	0.029733881	-0.773218496	0.082227351	FALSE
ENSG00000084072	0.360254072	0.182414563	0.499003415	FALSE
ENSG00000043514	0.000750344	1.545460194	0.007559995	TRUE
ENSG00000168389	0.381363546	-0.322178043	0.518110709	FALSE
ENSG00000131236	0.064233926	-0.706263672	0.141226495	FALSE
ENSG00000131238	0.3709181	-0.313352775	0.50887304	FALSE
ENSG00000259943	0.1370517	0.642176099	0.245518626	FALSE
ENSG00000084073	0.232029837	0.404471672	0.359014539	FALSE
ENSG00000049089	0.093766554	0.918690249	0.186101708	FALSE
ENSG00000084070	0.450002106	-0.160512755	0.583465845	FALSE
ENSG00000117016	0.159025183	-0.625426097	0.27288158	FALSE
ENSG00000066136	0.010163221	0.449398718	0.038941919	TRUE
ENSG00000117013	0.356315828	0.346569258	0.494703558	FALSE
ENSG00000179862	0.282970922	-0.444170014	0.415482213	FALSE
ENSG00000171793	0.007580709	0.879299652	0.031841437	TRUE
ENSG00000010803	0.033354374	0.586982375	0.089375032	FALSE
ENSG00000198815	0.005823412	0.798951633	0.027199806	TRUE
ENSG00000177181	0.80827458	-0.101706344	0.874354364	FALSE
ENSG00000127125	0.020359235	-0.823906027	0.06249337	FALSE
ENSG00000171960	0.289733145	-0.262390419	0.423198597	FALSE
ENSG00000065978	0.005029612	-0.751887933	0.024823736	TRUE
ENSG00000177868	0.112343035	-0.4892228	0.213538735	FALSE
ENSG00000164011	0.710847437	0.085670359	0.802516541	FALSE
ENSG00000117394	0.567990382	-0.152830633	0.687250983	FALSE
ENSG00000117395	0.006108727	-1.125302636	0.027914264	TRUE
ENSG00000179178	0.523141184	0.506322883	0.649248322	FALSE
ENSG00000066322	0.329035181	0.64364579	0.466100433	FALSE
ENSG00000159479	0.707947336	0.082253786	0.80018199	FALSE
ENSG00000178922	0.304978788	0.401030783	0.440370254	FALSE
ENSG00000142949	0.210917312	0.549224764	0.336061756	FALSE
ENSG00000066135	0.023263623	0.765220883	0.068762083	FALSE
ENSG00000126091	0.142687193	0.310292333	0.252606427	FALSE
ENSG00000117408	0.38876625	0.216116939	0.524392822	FALSE
ENSG00000132768	0.013603834	0.657474575	0.047179903	TRUE
ENSG00000117410	0.831200865	-0.066565615	0.889279012	FALSE
ENSG00000117411	0.025247799	-1.118910096	0.073034703	FALSE
ENSG00000159214	0.239391	0.343931674	0.36711739	FALSE
ENSG00000196517	0.094349307	0.780957695	0.186945569	FALSE
ENSG00000233514	0.003152241	-1.10886641	0.018309622	TRUE
ENSG00000178028	0.348197564	0.211738126	0.486727992	FALSE
ENSG00000117419	0.418767218	-0.164163625	0.554403635	FALSE
ENSG00000187147	0.209999759	0.197803872	0.334976087	FALSE
ENSG00000126106	0.141385733	0.251985344	0.251243586	FALSE
ENSG00000142937	0.000118492	-1.254215217	0.002579987	TRUE
ENSG00000173846	0.395869951	0.472116828	0.5311612	FALSE
ENSG00000226499	0.251001428	0.478475959	0.379642159	FALSE
ENSG00000070785	0.212522588	-0.344954541	0.337977862	FALSE
ENSG00000126107	0.04778857	0.343831935	0.114362411	FALSE
ENSG00000126088	0.00061426	-0.717791269	0.006782576	TRUE
ENSG00000132781	0.005466417	1.401156865	0.026185966	TRUE
ENSG00000132773	0.032804995	0.550609384	0.088351932	FALSE
ENSG00000132763	0.417113534	0.24116319	0.552754057	FALSE
ENSG00000117450	0.001213478	-1.505066506	0.010006189	TRUE
ENSG00000117448	0.05255204	-0.362534612	0.122608507	FALSE
ENSG00000132780	0.146965684	0.600979831	0.257733057	FALSE
ENSG00000159592	0.044221333	0.487048864	0.108448411	FALSE
ENSG00000159596	0.197561284	0.256271977	0.319593344	FALSE
ENSG00000086015	0.042339109	0.496589329	0.104919186	FALSE
ENSG00000117461	0.209556267	-0.249496956	0.334403626	FALSE
ENSG00000085998	0.014860288	0.539764762	0.049996099	TRUE
ENSG00000171357	0.020697014	0.766338847	0.063258636	FALSE
ENSG00000132128	0.004993709	0.715480551	0.02471079	TRUE
ENSG00000173660	0.00492217	-0.993684045	0.024458804	TRUE
ENSG00000117481	0.004667176	0.516694428	0.023595968	TRUE
ENSG00000117480	0.02919929	0.859358905	0.081198494	FALSE
ENSG00000079277	1.88E-05	2.397361389	0.001076778	TRUE
ENSG00000123472	0.006338704	-0.818481637	0.028566304	TRUE
ENSG00000159658	0.702453187	-0.121276199	0.795684865	FALSE
ENSG00000186377	0.008938697	1.267974991	0.035615944	TRUE
ENSG00000162368	0.102153498	-0.653696849	0.198838976	FALSE
ENSG00000162374	0.088121113	0.47054266	0.178063257	FALSE
ENSG00000185104	0.007219909	0.635099548	0.03097301	TRUE
ENSG00000123091	0.929148319	0.045024289	0.955066371	FALSE
ENSG00000085832	0.571616988	-0.183966879	0.690143345	FALSE
ENSG00000078618	0.32375642	0.206680012	0.460128213	FALSE
ENSG00000117862	0.952625934	-0.013020745	0.970183091	FALSE
ENSG00000134717	0.466392296	-0.280475178	0.597958779	FALSE
ENSG00000157077	0.42141101	0.398234308	0.557359517	FALSE
ENSG00000154222	0.026960362	0.687389221	0.076806651	FALSE
ENSG00000134748	0.723493058	-0.058669127	0.812239486	FALSE
ENSG00000116157	0.022121991	0.495341898	0.066087445	FALSE
ENSG00000162377	0.068605331	-0.492076127	0.148239345	FALSE
ENSG00000162378	0.065968254	0.618556206	0.144263756	FALSE
ENSG00000228929	8.44E-08	-1.649819101	0.000200143	TRUE
ENSG00000116171	0.789668631	-0.090766082	0.860970129	FALSE
ENSG00000157184	0.205503039	-0.43475173	0.329854447	FALSE
ENSG00000162384	0.825424176	-0.045983234	0.885511918	FALSE
ENSG00000162385	0.999488054	0.000107216	0.999698717	FALSE
ENSG00000157193	0.005857558	1.316987108	0.027274487	TRUE
ENSG00000058799	0.784385034	0.067626207	0.857277563	FALSE
ENSG00000081870	0.806772945	0.047828276	0.873221069	FALSE
ENSG00000116212	0.246437137	0.256086327	0.37434937	FALSE
ENSG00000116209	0.715678678	-0.136585773	0.806355531	FALSE
ENSG00000116221	0.054011081	-0.492990206	0.124998578	FALSE
ENSG00000157216	0.063228651	-0.265337758	0.13988321	FALSE
ENSG00000243725	0.043792474	0.418451095	0.107593676	FALSE
ENSG00000162396	0.36973278	0.199416259	0.507959564	FALSE
ENSG00000116133	0.916692415	0.042942353	0.946819861	FALSE
ENSG00000162402	2.30E-05	1.655502829	0.001181028	TRUE
ENSG00000162407	0.209983366	1.070388062	0.334976087	FALSE
ENSG00000185839	0.876241402	-0.035062052	0.920866379	FALSE
ENSG00000177606	0.938527643	0.073410635	0.96079882	FALSE
ENSG00000134709	2.16E-05	1.20731764	0.001140109	TRUE
ENSG00000134716	0.279300834	0.679373657	0.411621773	FALSE
ENSG00000162599	0.064497647	1.067227577	0.141644144	FALSE
ENSG00000125703	0.026544636	1.287530547	0.076051697	FALSE
ENSG00000079739	0.499456018	-0.232917039	0.628172385	FALSE
ENSG00000162437	0.001139071	1.104865472	0.009601171	TRUE
ENSG00000162434	0.024256491	0.598383787	0.071011215	FALSE
ENSG00000162433	0.232480987	-0.427668945	0.359375185	FALSE
ENSG00000116675	0.266294865	0.78812559	0.397515659	FALSE
ENSG00000184588	0.004252495	1.937584699	0.02206694	TRUE
ENSG00000118473	0.000181983	1.876610004	0.003222829	TRUE
ENSG00000142864	0.369467138	-0.302805448	0.507763193	FALSE
ENSG00000116717	0.420566202	-0.512276301	0.556474811	FALSE
ENSG00000116729	0.032141022	0.952694476	0.0872071	FALSE
ENSG00000116754	6.13E-05	1.692703616	0.001883898	TRUE
ENSG00000118454	0.008046292	0.978183089	0.033174353	TRUE
ENSG00000197568	0.150873198	-0.588339507	0.262933809	FALSE
ENSG00000132485	0.007309407	1.202121549	0.031121327	TRUE
ENSG00000172260	0.001122582	0.866938893	0.009551446	TRUE
ENSG00000178965	0.121866851	0.723350404	0.225553487	FALSE
ENSG00000162623	0.169756041	0.332011862	0.285716366	FALSE
ENSG00000117054	0.239460439	0.60424593	0.36711739	FALSE
ENSG00000137955	0.748321308	0.115052609	0.83077758	FALSE
ENSG00000226415	0.126469376	-1.062252256	0.231632738	FALSE
ENSG00000117069	0.000966049	1.952326475	0.008816128	TRUE
ENSG00000226084	0.002994813	-0.980792267	0.017676471	TRUE
ENSG00000154027	0.884029223	-0.04531026	0.925879646	FALSE
ENSG00000036549	0.001063241	1.250061633	0.009224152	TRUE
ENSG00000077254	0.015071668	0.871366072	0.050368029	FALSE
ENSG00000162613	0.001324675	1.298089393	0.010601825	TRUE
ENSG00000117114	0.000154458	2.395173196	0.002937055	TRUE
ENSG00000137941	0.001408326	1.645878817	0.010974072	TRUE
ENSG00000142875	0.44042571	0.314490446	0.574897595	FALSE
ENSG00000117133	0.195792888	-0.514281225	0.317273399	FALSE
ENSG00000174021	0.012145586	-1.110266094	0.043947297	TRUE
ENSG00000117155	0.08912471	0.569231619	0.179298493	FALSE
ENSG00000162642	0.066015616	0.500040253	0.144315104	FALSE
ENSG00000142867	0.037788028	0.768577537	0.097777036	FALSE
ENSG00000153904	0.041113636	-0.708356213	0.102957657	FALSE
ENSG00000142871	0.868922893	-0.171271052	0.916281332	FALSE
ENSG00000117174	0.718617981	0.087404672	0.808296191	FALSE
ENSG00000097033	0.164264992	0.464995834	0.279555038	FALSE
ENSG00000183291	0.655146979	0.119413585	0.759682343	FALSE
ENSG00000153936	0.015211964	0.804184358	0.05071189	FALSE
ENSG00000143013	0.294854129	-0.456497439	0.428817121	FALSE
ENSG00000137947	0.830288817	-0.059037334	0.888518566	FALSE
ENSG00000137944	0.110236804	0.743808272	0.210599338	FALSE
ENSG00000234518	0.656411465	-0.255117529	0.760312572	FALSE
ENSG00000197147	0.005464426	1.366308978	0.026185966	TRUE
ENSG00000231999	0.011385659	1.463293569	0.04206356	TRUE
ENSG00000171492	0.016784353	1.042503937	0.054292387	FALSE
ENSG00000233593	0.06872875	-0.732240537	0.148358859	FALSE
ENSG00000172031	0.246048441	0.585910559	0.373998359	FALSE
ENSG00000189195	0.058639189	0.873149104	0.132763488	FALSE
ENSG00000273487	0.090239582	0.585273188	0.180803013	FALSE
ENSG00000122406	0.000442793	-1.097506381	0.005489866	TRUE
ENSG00000154511	0.013027356	1.076683498	0.045854976	TRUE
ENSG00000067334	0.099619013	-0.510111806	0.195388314	FALSE
ENSG00000117525	0.090390988	1.301114937	0.180953569	FALSE
ENSG00000117519	0.974002115	-0.015674776	0.98364057	FALSE
ENSG00000235501	0.002843554	0.855914284	0.017087926	TRUE
ENSG00000152078	0.046420778	0.606759594	0.112102225	FALSE
ENSG00000122481	0.005105762	0.998873081	0.025082186	TRUE
ENSG00000228971	0.479035719	0.301177083	0.609617593	FALSE
ENSG00000137970	0.039220298	-0.618701286	0.100118302	FALSE
ENSG00000156875	0.09191684	0.899442644	0.183158246	FALSE
ENSG00000224616	0.002103997	1.653621542	0.014152401	TRUE
ENSG00000137996	0.838426741	-0.061638433	0.894303011	FALSE
ENSG00000181656	0.010233176	0.824489673	0.039099466	TRUE
ENSG00000117543	0.38329441	-0.213214065	0.519469834	FALSE
ENSG00000170989	0.679506476	0.336367691	0.777761211	FALSE
ENSG00000118733	0.038861006	1.337726559	0.099495497	FALSE
ENSG00000224550	0.003708339	-1.475324719	0.020101484	TRUE
ENSG00000162639	0.402088213	-0.261085069	0.537698604	FALSE
ENSG00000134186	0.003773862	1.263088726	0.020270362	TRUE
ENSG00000116266	0.024066115	1.04585946	0.070620772	FALSE
ENSG00000121957	0.822736145	-0.106776081	0.883303264	FALSE
ENSG00000121940	0.016350896	0.522984607	0.053333765	FALSE
ENSG00000085433	0.382749677	0.494452371	0.519199003	FALSE
ENSG00000244716	0.01194403	-1.03215984	0.043399994	TRUE
ENSG00000197780	0.559896991	0.172708114	0.680320362	FALSE
ENSG00000215717	0.583313692	-0.178569062	0.699195536	FALSE
ENSG00000179902	0.221546884	-0.451712005	0.34772639	FALSE
ENSG00000116299	0.000444918	1.025131466	0.005505494	TRUE
ENSG00000031698	0.061750114	-0.597262845	0.137607498	FALSE
ENSG00000143126	0.119237228	0.463204973	0.221834029	FALSE
ENSG00000134222	0.111145981	0.667056552	0.211909704	FALSE
ENSG00000134243	0.473906665	0.205355122	0.605437697	FALSE
ENSG00000143106	0.205616457	-0.3609145	0.329980689	FALSE
ENSG00000162650	0.000987223	1.845956627	0.008928256	TRUE
ENSG00000174151	0.246291188	0.478179517	0.374247175	FALSE
ENSG00000181754	0.261757514	0.307052655	0.392532875	FALSE
ENSG00000065135	0.025588765	0.890632828	0.0737961	FALSE
ENSG00000116337	0.748091398	-0.082619798	0.83071668	FALSE
ENSG00000168765	0.128811923	-0.35169823	0.235016141	FALSE
ENSG00000134202	0.028010585	-0.994223903	0.079038708	FALSE
ENSG00000168710	0.253970742	-0.520446325	0.383339108	FALSE
ENSG00000143093	0.111708525	0.607811268	0.212597877	FALSE
ENSG00000197106	0.719201753	0.12693747	0.808665305	FALSE
ENSG00000116396	0.850041578	-0.04077308	0.902878603	FALSE
ENSG00000134248	0.008696247	-0.711736332	0.034976345	TRUE
ENSG00000177301	0.437953509	0.366682417	0.573089308	FALSE
ENSG00000143119	0.433983845	0.599363924	0.569543788	FALSE
ENSG00000156171	0.037016715	1.040096812	0.096518032	FALSE
ENSG00000116459	0.152878822	-0.596283962	0.265405688	FALSE
ENSG00000116473	0.662909811	0.132759375	0.765410829	FALSE
ENSG00000197852	0.789607218	-0.081457469	0.860970129	FALSE
ENSG00000171385	6.51E-06	1.559253328	0.000656885	TRUE
ENSG00000231437	0.004541412	1.028496894	0.023173066	TRUE
ENSG00000116489	0.122747534	0.750089262	0.226785448	FALSE
ENSG00000155366	0.007722002	-1.321247416	0.032158631	TRUE
ENSG00000155367	0.637245183	-0.206158046	0.743903123	FALSE
ENSG00000224167	2.20E-05	2.262277302	0.001145667	TRUE
ENSG00000155380	0.878043529	0.102664206	0.921746614	FALSE
ENSG00000081026	0.003328272	1.27223328	0.018846539	TRUE
ENSG00000134262	0.000309009	1.160250832	0.004437418	TRUE
ENSG00000163349	0.06271826	0.800758898	0.13904672	FALSE
ENSG00000116752	0.241126609	-0.581840383	0.368880182	FALSE
ENSG00000213281	0.862349983	0.041371088	0.912844489	FALSE
ENSG00000009307	0.007949087	-0.790435229	0.032887873	TRUE
ENSG00000163399	0.63062391	0.185337201	0.738372999	FALSE
ENSG00000134247	0.025838204	0.698830159	0.074357306	FALSE
ENSG00000198162	0.001493774	1.095651135	0.011414987	TRUE
ENSG00000092621	0.298559028	-0.535941584	0.432548273	FALSE
ENSG00000226067	0.006822638	0.882717072	0.029865089	TRUE
ENSG00000171943	0.008483174	1.210768241	0.034299573	TRUE
ENSG00000186141	0.290001028	0.177865006	0.423455231	FALSE
ENSG00000186364	0.001703949	0.78617288	0.012440138	TRUE
ENSG00000131788	0.004713614	0.706076576	0.023741178	TRUE
ENSG00000198483	0.02080665	-0.886847274	0.06349708	FALSE
ENSG00000131779	0.2772458	-0.296060018	0.409802194	FALSE
ENSG00000121851	0.000498958	-0.99798098	0.005951561	TRUE
ENSG00000131791	0.372691513	0.380735401	0.510648173	FALSE
ENSG00000131778	0.014485501	0.804443504	0.049188511	TRUE
ENSG00000116128	0.003568759	0.931880685	0.019644038	TRUE
ENSG00000198658	0.010403683	-0.429658407	0.039557772	TRUE
ENSG00000178104	0.255452793	0.487736386	0.38508616	FALSE
ENSG00000215861	0.038322268	-1.281315891	0.098701939	FALSE
ENSG00000220323	0.297827004	0.371841504	0.431817307	FALSE
ENSG00000184678	0.975576727	0.017636765	0.984706871	FALSE
ENSG00000178096	0.13000468	-0.491126826	0.236201642	FALSE
ENSG00000159164	0.101362688	0.324394802	0.197709531	FALSE
ENSG00000143368	0.918620598	-0.032331425	0.947779987	FALSE
ENSG00000136631	0.012641071	0.543549075	0.044868155	TRUE
ENSG00000023902	0.386332741	-0.169282315	0.521858262	FALSE
ENSG00000143401	0.079453988	-0.507319969	0.164974359	FALSE
ENSG00000118298	0.508132731	0.384412439	0.635825888	FALSE
ENSG00000117362	0.005938528	0.398687532	0.027453759	TRUE
ENSG00000118292	0.114118136	-0.461475635	0.216014205	FALSE
ENSG00000159208	0.095602718	0.692466903	0.188995084	FALSE
ENSG00000117360	0.001056751	0.745051273	0.009184635	TRUE
ENSG00000163125	0.001149823	1.242255116	0.00964896	TRUE
ENSG00000143374	0.228194225	0.348635434	0.354867091	FALSE
ENSG00000143369	0.306507133	0.468301275	0.441934477	FALSE
ENSG00000143384	0.925361474	-0.056067919	0.952913702	FALSE
ENSG00000143420	0.018206233	-0.665410807	0.057577857	FALSE
ENSG00000143457	0.167789216	0.463271508	0.283411185	FALSE
ENSG00000143387	0.001592979	1.146367577	0.011932881	TRUE
ENSG00000143437	5.55E-05	1.038268085	0.001817649	TRUE
ENSG00000143379	0.000760901	1.196322254	0.007601798	TRUE
ENSG00000143418	0.351401496	0.443644513	0.489776671	FALSE
ENSG00000143409	0.927914875	-0.034229939	0.95436065	FALSE
ENSG00000143363	0.005703634	0.52855168	0.026891799	TRUE
ENSG00000197622	0.00679754	1.012826199	0.029822007	TRUE
ENSG00000213190	0.078507002	-0.879130222	0.163832445	FALSE
ENSG00000143434	0.007933444	1.019224301	0.032843363	TRUE
ENSG00000163156	0.000242272	-0.789976207	0.003865611	TRUE
ENSG00000163155	0.550230212	-0.188104515	0.673141911	FALSE
ENSG00000163159	0.001845423	-0.551751554	0.013061079	TRUE
ENSG00000143398	0.000141181	1.481941894	0.002826897	TRUE
ENSG00000159352	0.000146681	-1.210830445	0.002846161	TRUE
ENSG00000143373	0.320300275	0.296857603	0.456574421	FALSE
ENSG00000143393	0.029660948	0.284173768	0.082073486	FALSE
ENSG00000143390	0.4288499	-0.177954193	0.564523495	FALSE
ENSG00000143416	0.891922137	0.07599302	0.93055216	FALSE
ENSG00000159377	0.04815351	-0.482303284	0.115003766	FALSE
ENSG00000143442	0.000157123	1.745435997	0.002964717	TRUE
ENSG00000143367	0.034127931	0.514487742	0.091062186	FALSE
ENSG00000143376	0.53239967	0.107552955	0.657642388	FALSE
ENSG00000159409	0.664225972	-0.163622664	0.766345634	FALSE
ENSG00000143436	0.172923621	-0.293741631	0.289944858	FALSE
ENSG00000249602	0.231131184	0.424770596	0.358032653	FALSE
ENSG00000234614	0.44496092	0.311545162	0.578735377	FALSE
ENSG00000159445	0.146839932	0.451231015	0.257655352	FALSE
ENSG00000163191	0.00020883	-1.980425814	0.003532987	TRUE
ENSG00000197956	0.000360197	-1.401585989	0.004809299	TRUE
ENSG00000188643	0.018680114	-1.355347863	0.058512529	FALSE
ENSG00000189171	0.005161646	-2.037251185	0.025213169	TRUE
ENSG00000160678	0.002725501	-2.162494141	0.016649626	TRUE
ENSG00000160679	0.214459991	0.334707407	0.340090188	FALSE
ENSG00000143553	0.974289864	0.006311467	0.983770622	FALSE
ENSG00000143621	0.173985129	-0.37778553	0.291079299	FALSE
ENSG00000143624	0.003988904	1.042013585	0.021126499	TRUE
ENSG00000143614	0.000656547	1.00952774	0.006993584	TRUE
ENSG00000198837	0.948537464	-0.019753669	0.967665387	FALSE
ENSG00000160741	0.040893368	0.924240338	0.102676972	FALSE
ENSG00000143570	0.175919818	0.375528972	0.29348831	FALSE
ENSG00000143543	0.003305658	-0.452054681	0.018846539	TRUE
ENSG00000177954	3.41E-05	-2.57763977	0.001426806	TRUE
ENSG00000231416	0.287234364	-0.390241713	0.420496512	FALSE
ENSG00000143549	0.003842784	-1.183751446	0.020547528	TRUE
ENSG00000143612	0.013492307	-0.687265125	0.04690677	TRUE
ENSG00000143569	0.111540266	0.29381601	0.21253336	FALSE
ENSG00000143575	0.000368393	-0.613066016	0.004874138	TRUE
ENSG00000143515	0.000465196	1.747596214	0.005682334	TRUE
ENSG00000160714	0.027900553	-0.401358525	0.078834222	FALSE
ENSG00000160716	0.684520588	-0.141674832	0.781615123	FALSE
ENSG00000160710	0.352725672	0.156809548	0.491156008	FALSE
ENSG00000163344	0.00028932	-1.369761262	0.004270505	TRUE
ENSG00000163346	0.86999538	0.116166833	0.916643667	FALSE
ENSG00000163348	0.122151989	0.267693551	0.225993086	FALSE
ENSG00000160688	0.04093215	0.346595228	0.102699287	FALSE
ENSG00000160685	0.57647435	0.148568107	0.69309831	FALSE
ENSG00000143537	0.040253706	0.712281494	0.101514243	FALSE
ENSG00000143590	0.125013738	0.323165832	0.229937505	FALSE
ENSG00000169242	0.280061377	0.816697301	0.412230541	FALSE
ENSG00000169241	0.006158869	0.912573798	0.028075806	TRUE
ENSG00000179085	0.114748847	-0.579476874	0.216775737	FALSE
ENSG00000163463	0.116545125	-0.588134649	0.218732407	FALSE
ENSG00000163462	0.010066877	1.067033068	0.038722378	TRUE
ENSG00000231064	0.142685093	0.862791708	0.252606427	FALSE
ENSG00000169231	0.001798646	1.986159907	0.012835298	TRUE
ENSG00000173171	0.235965909	-0.334960899	0.363103759	FALSE
ENSG00000160766	0.016546081	1.248824326	0.053651812	FALSE
ENSG00000177628	0.3134476	0.428430604	0.448572251	FALSE
ENSG00000160767	0.969526451	0.011774466	0.980685873	FALSE
ENSG00000116521	0.2914025	0.153481985	0.425165431	FALSE
ENSG00000176444	0.001941456	1.364829802	0.013509063	TRUE
ENSG00000143630	0.021296061	1.143056707	0.064513538	FALSE
ENSG00000160752	0.460666449	-0.22397067	0.592677954	FALSE
ENSG00000160753	0.191906065	0.356054422	0.312629671	FALSE
ENSG00000116539	0.012366665	1.046463979	0.044341527	TRUE
ENSG00000163374	0.225411875	0.341619829	0.351988172	FALSE
ENSG00000132676	0.279956063	0.261053711	0.412139444	FALSE
ENSG00000132718	0.530126202	0.362145562	0.655816968	FALSE
ENSG00000143622	0.765360089	0.077117394	0.843968004	FALSE
ENSG00000132680	0.001513331	1.441324941	0.011518061	TRUE
ENSG00000116584	0.704490974	0.075775167	0.79727689	FALSE
ENSG00000163479	0.012166716	-0.371860357	0.043990212	FALSE
ENSG00000160803	0.040191171	-0.823272725	0.10149064	FALSE
ENSG00000116586	0.000142242	-1.438263033	0.002830235	TRUE
ENSG00000160789	0.922823331	0.06776842	0.951082228	FALSE
ENSG00000196189	0.078802615	0.458478477	0.164196623	FALSE
ENSG00000160785	0.969665024	0.010985656	0.980696052	FALSE
ENSG00000160783	0.621371738	-0.105314748	0.730513956	FALSE
ENSG00000242252	0.981695197	-0.010735864	0.988359935	FALSE
ENSG00000160781	0.001915858	-1.697971651	0.013370013	TRUE
ENSG00000198952	0.770415695	0.061640536	0.847671617	FALSE
ENSG00000198715	0.021840745	0.495131429	0.065494632	FALSE
ENSG00000163468	0.030734275	-0.386647536	0.084379231	FALSE
ENSG00000125462	0.989629815	0.004848004	0.993713138	FALSE
ENSG00000116604	0.506051521	0.236163942	0.634155513	FALSE
ENSG00000163382	0.032479536	-0.798688479	0.087774281	FALSE
ENSG00000160818	0.041910587	-1.082499917	0.104290815	FALSE
ENSG00000132702	0.364714876	0.874612429	0.502760913	FALSE
ENSG00000132692	0.044834172	0.91065163	0.10947289	FALSE
ENSG00000132688	0.036173499	-1.198895404	0.094761987	FALSE
ENSG00000143320	0.676048344	0.245698827	0.774924496	FALSE
ENSG00000143319	0.92361226	0.034695555	0.951688629	FALSE
ENSG00000143303	0.027668826	0.676630815	0.078272677	FALSE
ENSG00000143314	0.000290609	-1.190102527	0.004282878	TRUE
ENSG00000143321	5.99E-05	-0.633637786	0.001865435	TRUE
ENSG00000143294	0.031925385	-0.326115004	0.086820582	FALSE
ENSG00000132694	0.042390081	0.690650835	0.104974343	FALSE
ENSG00000162706	0.96241106	0.015390968	0.976402285	FALSE
ENSG00000213088	0.634813593	-0.17615366	0.742179824	FALSE
ENSG00000158716	0.002849892	-0.822239661	0.017087926	TRUE
ENSG00000272668	0.025017696	1.360486486	0.072546367	FALSE
ENSG00000158710	0.013640456	-1.396120519	0.04728326	TRUE
ENSG00000177807	0.599716109	0.249057169	0.713092657	FALSE
ENSG00000162728	0.577763155	-0.218758447	0.694296037	FALSE
ENSG00000162729	0.005607088	0.992238405	0.026688499	TRUE
ENSG00000018625	0.542476438	0.488161479	0.666683843	FALSE
ENSG00000143318	0.264232271	-0.77450071	0.395182553	FALSE
ENSG00000162734	0.000581287	-0.753935577	0.006528988	TRUE
ENSG00000132716	0.015506847	0.553226167	0.051337575	FALSE
ENSG00000162735	0.166285796	-0.371699432	0.281777994	FALSE
ENSG00000122218	0.081390425	0.654350081	0.167830919	FALSE
ENSG00000235082	0.225808944	-0.61823964	0.352376305	FALSE
ENSG00000162736	0.002175898	0.726467402	0.014517248	TRUE
ENSG00000213080	0.014239357	-1.168827488	0.048631069	TRUE
ENSG00000215845	0.008876147	-1.125001866	0.035500846	TRUE
ENSG00000158773	0.078452496	0.282213625	0.163754704	FALSE
ENSG00000162755	0.622571734	-0.153472366	0.731471692	FALSE
ENSG00000143256	0.044735893	-0.917504219	0.109289153	FALSE
ENSG00000158793	0.558603386	0.085995792	0.679009316	FALSE
ENSG00000158796	0.761874666	0.058838999	0.841330036	FALSE
ENSG00000143222	4.98E-05	-1.522753384	0.001712771	TRUE
ENSG00000143258	0.007924485	0.644449391	0.032829022	TRUE
ENSG00000143224	0.041739913	0.60224125	0.104004597	FALSE
ENSG00000158850	0.182852736	0.429049101	0.301975868	FALSE
ENSG00000158859	0.322399415	0.732163374	0.458617033	FALSE
ENSG00000158864	0.690130094	-0.066372213	0.786223109	FALSE
ENSG00000158882	0.050350452	-0.487040289	0.118786016	FALSE
ENSG00000248485	0.630761631	-0.263858817	0.738443152	FALSE
ENSG00000143252	0.07426108	-0.554217045	0.157183743	FALSE
ENSG00000081721	0.201505366	0.501731298	0.324645633	FALSE
ENSG00000118217	0.040259152	0.621725402	0.101514243	FALSE
ENSG00000198929	0.001168668	0.868585387	0.009781152	TRUE
ENSG00000152332	0.509901428	0.217517248	0.637544352	FALSE
ENSG00000117143	0.918981964	0.042530848	0.948049763	FALSE
ENSG00000117152	0.399876855	-0.427694883	0.535300285	FALSE
ENSG00000143248	0.010623122	-1.392243165	0.039945874	TRUE
ENSG00000143171	0.973759649	0.01528084	0.983639607	FALSE
ENSG00000143198	0.005292543	-0.833040241	0.025615262	TRUE
ENSG00000143149	0.118809398	-0.555316274	0.221534239	FALSE
ENSG00000143183	0.271086111	-0.350362218	0.402641358	FALSE
ENSG00000143179	0.249122446	0.335747641	0.377763402	FALSE
ENSG00000188859	0.011854242	0.928140688	0.043194366	TRUE
ENSG00000143157	0.288061436	0.312326827	0.421197209	FALSE
ENSG00000143195	0.003115288	1.232697248	0.018172834	TRUE
ENSG00000143162	0.303672182	0.404499458	0.438683818	FALSE
ENSG00000197965	0.045969673	0.538660117	0.11141424	FALSE
ENSG00000143158	0.057240608	-0.874058845	0.130516115	FALSE
ENSG00000143164	0.808841666	0.147772771	0.874537948	FALSE
ENSG00000224837	0.00361771	-1.279089954	0.01981286	TRUE
ENSG00000143147	0.063026863	0.547376376	0.139535329	FALSE
ENSG00000143155	0.482727488	0.205258988	0.612836622	FALSE
ENSG00000143153	0.768724957	0.115627865	0.846203731	FALSE
ENSG00000117477	0.386038279	-0.33722203	0.521698605	FALSE
ENSG00000075945	0.55775656	0.256550842	0.678240552	FALSE
ENSG00000117523	0.00030076	0.745510643	0.004368438	TRUE
ENSG00000233328	0.184746685	-0.343446173	0.304309404	FALSE
ENSG00000117533	0.411965421	0.261697406	0.547537293	FALSE
ENSG00000010165	0.748211765	-0.100135537	0.830753142	FALSE
ENSG00000197959	0.000323396	2.046000018	0.004540767	TRUE
ENSG00000135845	0.269504123	0.29508253	0.401233511	FALSE
ENSG00000117592	0.010557174	-1.054456619	0.039840213	TRUE
ENSG00000234741	0.442971947	-0.263437268	0.57734781	FALSE
ENSG00000152061	0.000143194	1.554834905	0.002833524	TRUE
ENSG00000116161	0.034994713	-1.174277164	0.09269741	FALSE
ENSG00000120333	0.045780785	-0.426626064	0.111155136	FALSE
ENSG00000116147	0.001294102	1.580992293	0.010461947	TRUE
ENSG00000143207	0.10555094	0.572365654	0.203904736	FALSE
ENSG00000152092	0.023884887	1.267128376	0.07024836	FALSE
ENSG00000198797	0.014228959	1.001307119	0.048613048	TRUE
ENSG00000116199	0.03951385	-0.488807377	0.100678108	FALSE
ENSG00000186283	0.066606925	0.470944016	0.145225437	FALSE
ENSG00000143322	0.000172047	0.920211514	0.003143093	TRUE
ENSG00000169905	0.000650324	0.463134898	0.006966396	TRUE
ENSG00000143337	0.701040969	0.133108475	0.795074848	FALSE
ENSG00000116260	0.008928275	0.712328159	0.035589358	TRUE
ENSG00000230124	0.033131297	0.514547693	0.088927925	FALSE
ENSG00000143324	0.05232196	0.700298518	0.122252025	FALSE
ENSG00000135823	0.005908017	-1.268038237	0.027386529	TRUE
ENSG00000162783	0.578752619	0.40869935	0.695133017	FALSE
ENSG00000198216	0.000231735	1.603722369	0.003766089	TRUE
ENSG00000135821	0.571112238	-0.368919431	0.689884975	FALSE
ENSG00000143333	0.248524836	1.122045839	0.37697766	FALSE
ENSG00000135829	0.217773364	0.350048624	0.343279687	FALSE
ENSG00000157064	0.531166115	0.245652782	0.656734711	FALSE
ENSG00000116698	0.148749122	0.241683768	0.260170984	FALSE
ENSG00000162704	0.751193521	-0.12911526	0.832602792	FALSE
ENSG00000143344	0.005056696	1.183870456	0.024944437	TRUE
ENSG00000198756	0.005829341	0.692064167	0.027200726	TRUE
ENSG00000198860	0.847475064	-0.06515846	0.901118736	FALSE
ENSG00000116667	0.955613995	-0.017572935	0.972146191	FALSE
ENSG00000116679	0.185280784	0.490151634	0.304818845	FALSE
ENSG00000047410	0.377414832	0.209305728	0.514883452	FALSE
ENSG00000157181	0.042141971	0.999058689	0.104556848	FALSE
ENSG00000231767	0.000496114	-1.156671182	0.005944988	TRUE
ENSG00000116741	0.890597238	-0.111217404	0.9294764	FALSE
ENSG00000116750	0.90900816	-0.038621216	0.941855507	FALSE
ENSG00000023572	0.296924008	-0.32555948	0.430903022	FALSE
ENSG00000162630	0.141948645	0.719122403	0.251913724	FALSE
ENSG00000203724	0.395761253	0.243867044	0.531132643	FALSE
ENSG00000118200	0.001806678	0.959966805	0.012873256	TRUE
ENSG00000116852	0.775602087	0.195845603	0.85156719	FALSE
ENSG00000116857	0.687935373	0.056399922	0.784476106	FALSE
ENSG00000174307	0.718895882	-0.189027784	0.808512953	FALSE
ENSG00000159176	0.206520233	-0.688555705	0.330983372	FALSE
ENSG00000134369	2.15E-05	1.645376742	0.001138729	TRUE
ENSG00000198700	0.239368985	0.238446387	0.36711739	FALSE
ENSG00000198892	0.059670961	-0.294893161	0.134234911	FALSE
ENSG00000223774	0.003109915	2.130686978	0.018152647	TRUE
ENSG00000134375	0.293422087	-0.612315607	0.427061651	FALSE
ENSG00000176393	0.009871028	0.510758854	0.038176824	TRUE
ENSG00000170075	0.197045905	0.791433136	0.318813959	FALSE
ENSG00000143862	0.583680352	0.093580218	0.699458361	FALSE
ENSG00000077152	0.879659351	-0.053295332	0.922626467	FALSE
ENSG00000077157	0.058068902	0.545161952	0.131786693	FALSE
ENSG00000117139	0.001415494	1.103744584	0.011020878	TRUE
ENSG00000228288	0.556211355	-0.164742026	0.67705553	FALSE
ENSG00000183155	0.09741333	-0.452879276	0.191934797	FALSE
ENSG00000117153	0.354354474	0.31235382	0.492484743	FALSE
ENSG00000159346	0.965940298	-0.007129353	0.978863545	FALSE
ENSG00000159348	0.273579431	0.10872417	0.405456337	FALSE
ENSG00000163444	0.049213918	-0.521126365	0.116714435	FALSE
ENSG00000143847	0.393822098	0.464305013	0.529835283	FALSE
ENSG00000163485	0.945069649	0.020668417	0.965621277	FALSE
ENSG00000133048	0.436976427	0.655881413	0.572363134	FALSE
ENSG00000159388	0.976642397	-0.020775105	0.985192978	FALSE
ENSG00000188783	0.920064535	0.049681544	0.949063418	FALSE
ENSG00000058668	0.027469993	0.900307254	0.07784942	FALSE
ENSG00000182004	0.078352449	-0.505739615	0.163617842	FALSE
ENSG00000143845	0.63756872	0.120017684	0.744117649	FALSE
ENSG00000143850	0.000236311	1.343107582	0.003807849	TRUE
ENSG00000133056	0.010799094	1.18300733	0.040410106	TRUE
ENSG00000170382	0.021225246	1.214994184	0.064360641	FALSE
ENSG00000163531	0.000297722	1.421315505	0.004349221	TRUE
ENSG00000184144	0.323280927	0.577307222	0.459595457	FALSE
ENSG00000174529	0.41132696	0.365501973	0.546898413	FALSE
ENSG00000117222	0.10480003	0.358770984	0.202949824	FALSE
ENSG00000133059	0.385274495	0.220243015	0.52111162	FALSE
ENSG00000133069	0.043319829	-0.789417616	0.106708667	FALSE
ENSG00000162873	0.022994154	0.764081229	0.068085785	FALSE
ENSG00000117266	0.456998625	0.468527273	0.589397194	FALSE
ENSG00000174514	0.361267239	0.48772447	0.499896102	FALSE
ENSG00000158715	0.360980669	0.914492193	0.499702079	FALSE
ENSG00000069275	0.003429129	-0.851313619	0.019110405	TRUE
ENSG00000117280	0.300049398	-0.372941074	0.434177288	FALSE
ENSG00000133065	0.620434326	0.141199916	0.729907052	FALSE
ENSG00000143486	0.002727952	1.109993674	0.016650155	TRUE
ENSG00000162889	0.8822936	0.061944594	0.924776208	FALSE
ENSG00000123836	0.005067136	0.632138907	0.024969982	TRUE
ENSG00000196352	0.49416375	0.410764621	0.623435884	FALSE
ENSG00000076356	0.002011311	1.236603045	0.013782594	TRUE
ENSG00000008118	0.572301986	0.147611079	0.690706783	FALSE
ENSG00000123689	0.717813144	0.363952109	0.807624629	FALSE
ENSG00000162757	0.814954257	0.05247403	0.877749756	FALSE
ENSG00000143473	0.000537943	1.973613662	0.006200827	TRUE
ENSG00000226986	0.089489188	-0.42775905	0.179716861	FALSE
ENSG00000117625	0.000181937	1.646293911	0.003222829	TRUE
ENSG00000153363	0.614875076	0.187364866	0.725279548	FALSE
ENSG00000123684	0.019042005	0.674781535	0.059313314	FALSE
ENSG00000066027	0.949405029	-0.024038431	0.967974255	FALSE
ENSG00000065600	0.156865097	0.679004464	0.270495392	FALSE
ENSG00000117691	0.120983171	-0.600090217	0.224224033	FALSE
ENSG00000117697	0.099940314	0.57009069	0.195856602	FALSE
ENSG00000203705	0.308468083	0.320092307	0.443855454	FALSE
ENSG00000174606	0.007645208	1.025388744	0.0319785	TRUE
ENSG00000136643	0.005490282	1.130678267	0.026251016	TRUE
ENSG00000143499	0.794403286	-0.143110817	0.864196669	FALSE
ENSG00000136636	0.007695162	0.828637725	0.032075005	TRUE
ENSG00000143353	0.059629849	0.999363547	0.134206045	FALSE
ENSG00000136628	0.606531605	0.12860904	0.71875645	FALSE
ENSG00000162813	0.121139328	0.658039438	0.224469614	FALSE
ENSG00000067704	0.739491851	-0.153103413	0.824834546	FALSE
ENSG00000232134	0.224835326	-0.369042006	0.351467623	FALSE
ENSG00000118873	0.002306089	1.021459143	0.015053018	TRUE
ENSG00000218283	0.350410697	-0.569318241	0.488808861	FALSE
ENSG00000116141	0.002694032	1.281874902	0.016581421	TRUE
ENSG00000162817	0.054823832	-0.72270074	0.126263769	FALSE
ENSG00000117791	0.002467757	1.199456863	0.015690099	TRUE
ENSG00000186205	0.010212723	0.733063371	0.039068503	TRUE
ENSG00000154305	0.030021462	0.783818223	0.082747881	FALSE
ENSG00000162819	0.088005378	0.493768078	0.178017699	FALSE
ENSG00000143502	0.062304887	0.572915213	0.138518547	FALSE
ENSG00000162909	0.081809077	0.688085321	0.168453918	FALSE
ENSG00000143514	0.848414953	0.119799457	0.901548826	FALSE
ENSG00000143756	0.01666189	0.790033917	0.0539536	FALSE
ENSG00000236773	0.547385086	-0.167201848	0.670612088	FALSE
ENSG00000143753	0.018677476	0.566564136	0.058512529	FALSE
ENSG00000143748	0.000101214	1.514255907	0.0024033	TRUE
ENSG00000143771	0.234812896	0.24362698	0.361904709	FALSE
ENSG00000162923	0.044559182	0.549698127	0.108913729	FALSE
ENSG00000143786	0.038288726	0.850626776	0.098642318	FALSE
ENSG00000154380	0.137609243	0.46438835	0.246377915	FALSE
ENSG00000143742	0.245635528	-0.386414066	0.373550199	FALSE
ENSG00000143819	0.912433673	0.074035385	0.943962065	FALSE
ENSG00000242861	0.004216558	2.906063916	0.021940433	TRUE
ENSG00000196187	0.241216301	0.706038205	0.368957923	FALSE
ENSG00000143811	0.321515814	0.152943033	0.457799468	FALSE
ENSG00000143799	0.048541835	-0.545532521	0.115582178	FALSE
ENSG00000203685	0.49943288	-0.571700199	0.628172385	FALSE
ENSG00000143772	0.949412321	0.042244736	0.967974255	FALSE
ENSG00000143801	0.649729751	0.128099517	0.755030519	FALSE
ENSG00000163050	0.000489682	0.79570616	0.005883001	TRUE
ENSG00000143776	0.001054502	1.243884335	0.009181903	TRUE
ENSG00000143740	0.756199536	-0.064371659	0.836523882	FALSE
ENSG00000081692	0.652982598	0.119375788	0.757578845	FALSE
ENSG00000143761	0.44408851	-0.102133685	0.578028355	FALSE
ENSG00000143793	0.048214672	0.514399116	0.115102543	FALSE
ENSG00000162910	0.081829804	-0.709843706	0.168453918	FALSE
ENSG00000143774	0.001459115	-1.018104639	0.011204253	TRUE
ENSG00000198835	0.555832262	0.356359231	0.676680861	FALSE
ENSG00000154370	0.012899907	1.009941146	0.045547999	TRUE
ENSG00000162931	0.043569004	1.562459079	0.107238956	FALSE
ENSG00000181218	0.973793883	-0.004797902	0.983639607	FALSE
ENSG00000168159	0.004668974	-0.842779348	0.023595968	TRUE
ENSG00000234975	4.22E-07	-1.877705078	0.000249205	TRUE
ENSG00000116574	0.746154038	0.237852348	0.829633081	FALSE
ENSG00000168118	0.761904084	-0.097510156	0.841330036	FALSE
ENSG00000154429	0.091338941	0.612176752	0.182274578	FALSE
ENSG00000143632	0.801215879	0.153641753	0.869067418	FALSE
ENSG00000069248	0.036216964	0.791652722	0.094849672	FALSE
ENSG00000143641	0.003577823	1.334491335	0.019662487	TRUE
ENSG00000177614	0.229073936	0.395700829	0.355658552	FALSE
ENSG00000135775	0.012725588	0.591500086	0.045089099	TRUE
ENSG00000135744	0.300628132	0.757014315	0.434882122	FALSE
ENSG00000119280	0.717532928	-0.226102654	0.807458504	FALSE
ENSG00000143643	9.79E-05	1.7269476	0.002363993	TRUE
ENSG00000173409	0.354508932	0.219575711	0.492532625	FALSE
ENSG00000116906	0.798976076	0.055234616	0.867397422	FALSE
ENSG00000116903	0.076553686	0.387586105	0.160603677	FALSE
ENSG00000135766	0.728825232	0.112353055	0.816583671	FALSE
ENSG00000116991	0.081331041	0.684352358	0.167770683	FALSE
ENSG00000135778	0.008236598	-0.668174638	0.033637501	TRUE
ENSG00000135749	0.000670726	0.98041774	0.007073179	TRUE
ENSG00000135750	0.136167537	1.000584872	0.244396008	FALSE
ENSG00000183780	4.63E-05	2.124937597	0.001609367	TRUE
ENSG00000235605	1.10E-06	-1.495831102	0.000452469	TRUE
ENSG00000168275	0.627747383	-0.111201239	0.736003757	FALSE
ENSG00000059588	1.80E-06	3.355818385	0.000499286	TRUE
ENSG00000168264	0.207973803	0.573895116	0.332526847	FALSE
ENSG00000273416	0.271719224	-0.305758756	0.403203121	FALSE
ENSG00000173726	0.582011569	-0.243577305	0.698100129	FALSE
ENSG00000152904	0.215583393	-0.364040103	0.340957425	FALSE
ENSG00000168243	0.236061342	-0.486911974	0.363103759	FALSE
ENSG00000077585	0.077114197	0.824472299	0.161494008	FALSE
ENSG00000116977	0.447658245	0.212828959	0.581273466	FALSE
ENSG00000077522	0.347404397	0.22564442	0.48581334	FALSE
ENSG00000237991	0.001713418	-1.688080471	0.012479163	TRUE
ENSG00000133019	3.70E-05	2.075862889	0.00149601	TRUE
ENSG00000155816	0.002489875	2.049200378	0.015774233	TRUE
ENSG00000182901	0.005469019	1.799157952	0.026185966	TRUE
ENSG00000225554	0.025168913	0.603362318	0.072895236	FALSE
ENSG00000091483	0.00584591	-0.806601014	0.027251243	TRUE
ENSG00000054277	0.284828785	0.254769151	0.417757688	FALSE
ENSG00000054282	1.58E-05	1.33452025	0.000997475	TRUE
ENSG00000117020	0.099750979	0.617209955	0.195552261	FALSE
ENSG00000179456	0.630991772	0.262526331	0.738621474	FALSE
ENSG00000035687	0.917504709	0.046141502	0.947202977	FALSE
ENSG00000203667	0.038218123	-0.576549025	0.098540669	FALSE
ENSG00000153187	0.148256325	0.517669867	0.259564799	FALSE
ENSG00000185420	0.000449976	2.109490466	0.005546389	TRUE
ENSG00000162851	0.19669052	0.421567431	0.318401795	FALSE
ENSG00000162852	0.731224672	0.094231973	0.817920255	FALSE
ENSG00000143653	0.059392993	-0.566956282	0.133863428	FALSE
ENSG00000162714	0.000143847	1.018266435	0.002833524	TRUE
ENSG00000175137	0.780124786	-0.079539647	0.854984336	FALSE
ENSG00000171161	0.440320612	-0.101571733	0.574897595	FALSE
ENSG00000171163	0.013435941	1.689077399	0.046762198	TRUE
ENSG00000143727	0.373515505	-0.325905569	0.51129077	FALSE
ENSG00000151353	0.440227736	0.193464204	0.574897595	FALSE
ENSG00000186487	0.014914687	1.728896174	0.050102547	FALSE
ENSG00000032389	0.387174498	0.212833928	0.522564443	FALSE
ENSG00000171853	9.51E-05	1.127471111	0.002344728	TRUE
ENSG00000182551	0.474285643	-0.196675658	0.605684208	FALSE
ENSG00000171865	0.105168498	-0.296185728	0.203372905	FALSE
ENSG00000234171	0.001745897	-0.831400122	0.012572315	TRUE
ENSG00000171863	0.001342699	-1.216674365	0.010646243	TRUE
ENSG00000232044	0.041174405	1.352902526	0.103018217	FALSE
ENSG00000271947	0.163852518	0.469948133	0.279096239	FALSE
ENSG00000151692	3.86E-05	1.619228824	0.001526652	TRUE
ENSG00000115738	0.791526246	0.086624512	0.862302066	FALSE
ENSG00000134313	0.012138405	1.200152491	0.043938064	TRUE
ENSG00000143797	0.004184831	1.138337716	0.021823202	TRUE
ENSG00000151693	0.001330224	1.642849253	0.010610626	TRUE
ENSG00000119185	0.609152692	-0.182581594	0.720342412	FALSE
ENSG00000119203	0.790591242	-0.069888335	0.861778049	FALSE
ENSG00000134330	0.269785083	-0.190831603	0.401525831	FALSE
ENSG00000151694	5.95E-05	1.681956137	0.001856466	TRUE
ENSG00000134308	0.483517009	-0.380321557	0.613592717	FALSE
ENSG00000269973	0.310672103	-0.282130561	0.446147515	FALSE
ENSG00000260077	0.86699614	0.039763248	0.915414435	FALSE
ENSG00000205795	0.906719068	-0.042614765	0.940362127	FALSE
ENSG00000115756	0.683665725	-0.080554382	0.781208779	FALSE
ENSG00000115758	0.158529943	-0.570542262	0.272425799	FALSE
ENSG00000115761	0.00053835	0.867448	0.006200827	TRUE
ENSG00000143870	0.631774374	0.237350943	0.739247949	FALSE
ENSG00000162975	0.954747758	-0.024970471	0.971535431	FALSE
ENSG00000145063	0.000596642	1.807419485	0.006654209	TRUE
ENSG00000134318	0.000319702	1.023958824	0.004522001	TRUE
ENSG00000169016	0.000348773	0.683936276	0.004709181	TRUE
ENSG00000169006	0.660690843	-0.324126097	0.76349894	FALSE
ENSG00000134324	0.000634625	1.524208366	0.006875826	TRUE
ENSG00000071575	0.250192609	0.534680988	0.378841424	FALSE
ENSG00000162981	0.415699172	0.365985603	0.551418706	FALSE
ENSG00000151779	0.002015619	0.854743397	0.013782594	TRUE
ENSG00000079785	0.070739119	-0.675226082	0.151472835	FALSE
ENSG00000197872	0.819954675	0.101193649	0.881435023	FALSE
ENSG00000163032	0.094088532	-0.516367705	0.186584675	FALSE
ENSG00000240857	0.361991742	0.380981734	0.500524427	FALSE
ENSG00000068697	0.898385586	-0.03333342	0.93410717	FALSE
ENSG00000055917	0.091816952	0.554246856	0.1830087	FALSE
ENSG00000143878	0.880506491	0.067885135	0.923310916	FALSE
ENSG00000118960	0.180162559	0.291148157	0.298467943	FALSE
ENSG00000118961	0.077320898	0.869044649	0.161891163	FALSE
ENSG00000119771	0.003258068	1.60452952	0.018718114	TRUE
ENSG00000163026	0.823385868	0.048300392	0.883722184	FALSE
ENSG00000119782	0.112445117	-0.780738224	0.21360211	FALSE
ENSG00000115128	0.040061538	-0.686445552	0.101285045	FALSE
ENSG00000219626	0.000182804	1.441735238	0.003230899	TRUE
ENSG00000084676	0.006026057	0.936397505	0.027683111	TRUE
ENSG00000184924	0.010194144	-1.129660644	0.039028891	TRUE
ENSG00000138092	0.512067826	-0.165451456	0.639478387	FALSE
ENSG00000138031	0.001193764	0.929581213	0.009895208	TRUE
ENSG00000115137	0.11568213	0.411963244	0.217715467	FALSE
ENSG00000084710	0.186373818	0.551938087	0.305957277	FALSE
ENSG00000119772	1.65E-07	2.551838181	0.000214556	TRUE
ENSG00000235072	0.004023642	1.417762309	0.021227563	TRUE
ENSG00000138101	0.087310063	0.304293649	0.177101904	FALSE
ENSG00000084731	0.48102408	-0.362952685	0.611428578	FALSE
ENSG00000268412	0.189092245	-0.33176755	0.309106871	FALSE
ENSG00000084733	0.269960947	0.361590019	0.401724576	FALSE
ENSG00000157833	0.754820798	-0.147947562	0.835452384	FALSE
ENSG00000084754	0.044160216	-0.534269103	0.108356931	FALSE
ENSG00000138029	0.1122402	-0.671916107	0.213395781	FALSE
ENSG00000138018	0.211222582	0.3302573	0.336304903	FALSE
ENSG00000171303	0.496453569	0.336188809	0.625410249	FALSE
ENSG00000157851	0.178253623	0.31077059	0.296277039	FALSE
ENSG00000084764	0.050325724	-0.321256527	0.118757197	FALSE
ENSG00000119777	0.038261414	0.359052554	0.098598718	FALSE
ENSG00000084693	0.413023947	-0.218773365	0.548483319	FALSE
ENSG00000272056	0.636634074	-0.163572671	0.743575436	FALSE
ENSG00000228474	3.90E-06	-1.308586584	0.000569033	TRUE
ENSG00000138030	0.18825927	-0.534583353	0.308224353	FALSE
ENSG00000138028	0.921933796	-0.034696388	0.950268642	FALSE
ENSG00000138073	0.082356233	0.149048049	0.169333408	FALSE
ENSG00000138074	0.248246301	0.398452894	0.376615353	FALSE
ENSG00000138085	0.068035365	-0.325663184	0.147290979	FALSE
ENSG00000084774	0.001135404	1.444827495	0.009595829	TRUE
ENSG00000115194	0.322337902	0.337484915	0.458598266	FALSE
ENSG00000163794	0.014155077	1.330401442	0.048395474	TRUE
ENSG00000115204	0.072586893	0.385972476	0.154328449	FALSE
ENSG00000115207	0.000700453	1.028412613	0.007273243	TRUE
ENSG00000115211	0.055971588	0.389366291	0.128191684	FALSE
ENSG00000115234	0.101775876	-0.333099673	0.198388753	FALSE
ENSG00000163795	0.125578993	0.276140833	0.230625043	FALSE
ENSG00000115241	0.241441198	-0.163210753	0.369123455	FALSE
ENSG00000115216	0.727984758	0.054206076	0.815738293	FALSE
ENSG00000138002	0.00046964	1.499334674	0.005704471	TRUE
ENSG00000115226	0.061890487	-0.50029341	0.137823232	FALSE
ENSG00000243943	0.39051137	0.168318575	0.526170274	FALSE
ENSG00000198522	0.564068655	0.177902715	0.684163016	FALSE
ENSG00000119760	0.015942991	0.771581895	0.052358108	FALSE
ENSG00000163798	0.386903527	-0.326105858	0.522272988	FALSE
ENSG00000243147	0.350346005	-0.369356269	0.488808861	FALSE
ENSG00000158019	0.000960549	0.841105481	0.008774374	TRUE
ENSG00000075426	0.929632679	0.040489435	0.955299238	FALSE
ENSG00000171103	0.003322964	1.10153013	0.018846539	TRUE
ENSG00000163811	0.004844409	0.861661879	0.024148262	TRUE
ENSG00000119801	0.224403394	-0.431188799	0.350990872	FALSE
ENSG00000213626	0.789399893	0.237754441	0.860907709	FALSE
ENSG00000158089	0.024455991	1.347666037	0.071375095	FALSE
ENSG00000013016	0.866609932	-0.051874236	0.915414435	FALSE
ENSG00000162961	0.232486194	-0.164505504	0.359375185	FALSE
ENSG00000119820	0.016290464	0.702108508	0.053204677	FALSE
ENSG00000018699	0.004245689	1.311867709	0.022043674	TRUE
ENSG00000119812	0.799127917	-0.128208917	0.867397422	FALSE
ENSG00000260025	0.079122454	-0.460197241	0.164574012	FALSE
ENSG00000171055	0.270077337	0.365258468	0.401771788	FALSE
ENSG00000115808	0.021685667	0.905117512	0.065153108	FALSE
ENSG00000152133	0.07415882	-0.510681245	0.157072386	FALSE
ENSG00000055332	0.005493959	0.757502321	0.02625537	TRUE
ENSG00000218739	0.012954832	-0.740532116	0.045657005	TRUE
ENSG00000115816	0.829763802	-0.076248112	0.888256153	FALSE
ENSG00000003509	0.03630752	0.671907019	0.095034383	FALSE
ENSG00000119787	8.31E-05	1.194765543	0.00219615	TRUE
ENSG00000213553	0.032063155	-0.566838241	0.087070501	FALSE
ENSG00000115875	0.040365973	0.893791764	0.101702534	FALSE
ENSG00000163214	0.000248379	0.958310008	0.0039176	TRUE
ENSG00000188010	0.001376546	-1.776474144	0.010815229	TRUE
ENSG00000269210	0.012434638	-0.652018838	0.044511364	TRUE
ENSG00000152154	0.004058177	1.385142047	0.02135042	TRUE
ENSG00000162878	0.009809069	1.507966563	0.038048364	TRUE
ENSG00000115944	0.278964576	-0.308356821	0.411445655	FALSE
ENSG00000057935	0.353477761	0.219852341	0.491842462	FALSE
ENSG00000152518	0.079886555	0.773429643	0.16554657	FALSE
ENSG00000138036	0.002596072	1.230774714	0.016189312	TRUE
ENSG00000138095	0.409609349	0.29547778	0.545245768	FALSE
ENSG00000138032	0.017093369	1.070044884	0.054938425	FALSE
ENSG00000138078	0.426729102	0.210370811	0.56212157	FALSE
ENSG00000143919	0.003332354	1.468406672	0.018848253	TRUE
ENSG00000171132	0.004740163	1.42648174	0.023808412	TRUE
ENSG00000116016	0.199084922	-0.655301927	0.321510124	FALSE
ENSG00000119729	0.439859332	0.340565292	0.574632473	FALSE
ENSG00000151665	0.000153619	1.305857522	0.002937055	TRUE
ENSG00000119878	0.112129343	-0.755388157	0.213227729	FALSE
ENSG00000180398	0.484188671	-0.357194229	0.614198701	FALSE
ENSG00000068724	0.000536809	1.614647752	0.006198115	TRUE
ENSG00000143933	0.223134515	-0.616991888	0.349771386	FALSE
ENSG00000095002	0.000850217	1.333631616	0.008167418	TRUE
ENSG00000184261	0.652214261	-0.147409478	0.757198803	FALSE
ENSG00000116062	0.135435854	0.608359346	0.243543329	FALSE
ENSG00000138081	0.014395227	0.996350616	0.048952023	TRUE
ENSG00000162869	0.076103654	0.591086252	0.15990697	FALSE
ENSG00000179915	0.000733488	1.972889111	0.007445495	TRUE
ENSG00000115239	0.000157888	1.961983472	0.00297219	TRUE
ENSG00000068912	0.435026822	0.279723029	0.570659358	FALSE
ENSG00000265452	0.332567175	0.590470351	0.469689131	FALSE
ENSG00000170634	0.024082636	0.680258362	0.070620772	FALSE
ENSG00000115306	0.820288605	-0.071509659	0.881694128	FALSE
ENSG00000115310	0.959014809	0.02637203	0.974206309	FALSE
ENSG00000143947	3.12E-08	-2.083188687	0.000109674	TRUE
ENSG00000085760	0.743202226	-0.121018528	0.827417282	FALSE
ENSG00000115355	0.000338563	2.106882873	0.004643494	TRUE
ENSG00000163001	0.021784055	-0.491529653	0.065365939	FALSE
ENSG00000138035	0.007498695	1.223525526	0.031659303	TRUE
ENSG00000055813	0.012629401	1.088323053	0.044868155	TRUE
ENSG00000115392	0.00183078	1.683927156	0.01297771	TRUE
ENSG00000233426	0.002360497	-0.61699335	0.015244364	TRUE
ENSG00000231043	0.016408512	-0.753427213	0.053428273	FALSE
ENSG00000119866	0.310772471	0.288706812	0.446224133	FALSE
ENSG00000237651	0.123676491	-0.913025768	0.2280414	FALSE
ENSG00000115464	6.65E-05	1.43660957	0.00195545	TRUE
ENSG00000082898	0.013452008	1.290269703	0.046800955	TRUE
ENSG00000115484	0.557021277	-0.28697914	0.677637898	FALSE
ENSG00000173163	0.829039437	0.052505423	0.888141215	FALSE
ENSG00000115504	0.156906865	0.557867958	0.270518266	FALSE
ENSG00000014641	0.142102414	-0.726756863	0.252045228	FALSE
ENSG00000169764	0.233295006	-0.696766453	0.360267312	FALSE
ENSG00000143952	6.07E-05	2.053094365	0.001877482	TRUE
ENSG00000119862	0.810975276	0.067107715	0.875714048	FALSE
ENSG00000119844	0.151385167	0.609323003	0.263658658	FALSE
ENSG00000179833	0.212127589	0.592664568	0.337519354	FALSE
ENSG00000115902	0.124144297	0.558936031	0.228698278	FALSE
ENSG00000011523	0.167024643	0.553397106	0.282369731	FALSE
ENSG00000138069	0.851323615	-0.077803271	0.903793337	FALSE
ENSG00000172974	0.452817485	-0.338972306	0.586025891	FALSE
ENSG00000138071	0.829808811	-0.105589076	0.888256153	FALSE
ENSG00000198369	0.03765846	1.051846199	0.09752154	FALSE
ENSG00000243667	0.028691551	0.573821909	0.080162351	FALSE
ENSG00000115946	0.266378967	-0.315134973	0.397553208	FALSE
ENSG00000221823	0.233165408	-0.277786896	0.360125774	FALSE
ENSG00000119865	0.233940328	-0.266007212	0.361146332	FALSE
ENSG00000169599	0.115790254	-0.623773092	0.217832568	FALSE
ENSG00000115977	0.001096129	0.969375672	0.009406296	TRUE
ENSG00000059728	0.007609716	1.57312166	0.031913459	TRUE
ENSG00000244617	0.021491946	0.808510374	0.064879154	FALSE
ENSG00000169564	0.30004569	-0.270275929	0.434177288	FALSE
ENSG00000115998	0.034798652	0.634843645	0.092358503	FALSE
ENSG00000116005	0.233094431	0.330094964	0.360074747	FALSE
ENSG00000143977	0.008616476	-0.575025331	0.034696213	TRUE
ENSG00000035141	0.126673786	-0.347171788	0.231962358	FALSE
ENSG00000163235	0.094702826	0.966944798	0.187489471	FALSE
ENSG00000075340	0.607318504	0.092828623	0.719248805	FALSE
ENSG00000144043	0.040720216	0.489889098	0.102377634	FALSE
ENSG00000124357	0.240137791	0.302057262	0.367782439	FALSE
ENSG00000124370	0.005142425	1.099866214	0.025184085	TRUE
ENSG00000124383	0.652287158	0.155857811	0.757198803	FALSE
ENSG00000075292	0.000162442	1.474127572	0.003028949	TRUE
ENSG00000135636	0.261900771	0.705204805	0.392623633	FALSE
ENSG00000003137	0.908696501	0.080527341	0.941738207	FALSE
ENSG00000144036	0.000620886	0.998565016	0.006807888	TRUE
ENSG00000116096	0.08317439	-0.806899955	0.170735566	FALSE
ENSG00000135638	0.701802087	0.089231267	0.795508619	FALSE
ENSG00000144040	0.435323488	-0.338317231	0.570828298	FALSE
ENSG00000135632	0.52106311	0.150390811	0.647474467	FALSE
ENSG00000135617	0.167645676	-0.205408437	0.283269558	FALSE
ENSG00000135624	0.018565522	-0.664926776	0.058346148	FALSE
ENSG00000163013	0.135498877	-0.68994805	0.243610503	FALSE
ENSG00000135625	0.573295463	0.539444181	0.691114853	FALSE
ENSG00000144034	0.108257448	0.453015579	0.20807441	FALSE
ENSG00000144048	0.049207716	0.580898137	0.116714435	FALSE
ENSG00000124356	0.296133285	0.331118718	0.430084317	FALSE
ENSG00000114956	0.279603058	-0.310768433	0.411811394	FALSE
ENSG00000163170	0.351909501	-0.188527581	0.490235297	FALSE
ENSG00000225439	0.48290151	-0.24071552	0.612975556	FALSE
ENSG00000204843	0.176938842	-0.273223452	0.294825589	FALSE
ENSG00000005448	0.166350062	-0.29911984	0.281782694	FALSE
ENSG00000114993	0.541576651	0.441059744	0.666334456	FALSE
ENSG00000115274	0.000727828	-0.744845472	0.007410451	TRUE
ENSG00000239779	0.274176532	-0.262652655	0.406214403	FALSE
ENSG00000115275	0.002619533	0.908357648	0.01623812	TRUE
ENSG00000115289	0.589124307	0.136164244	0.704115199	FALSE
ENSG00000115307	0.013086571	0.763619931	0.04591669	TRUE
ENSG00000115317	0.47046292	-0.10072141	0.60201747	FALSE
ENSG00000135622	0.10369269	0.587306268	0.201133726	FALSE
ENSG00000115350	1.04E-05	-1.210231119	0.000819981	TRUE
ENSG00000115364	0.453016177	-0.21566332	0.586025891	FALSE
ENSG00000176204	4.42E-05	3.762887567	0.001609367	TRUE
ENSG00000066032	0.036019623	1.014109803	0.094620049	FALSE
ENSG00000162951	0.164103099	0.746022762	0.279422768	FALSE
ENSG00000163541	0.514281509	-0.183536238	0.641146171	FALSE
ENSG00000034510	4.63E-05	-1.983114407	0.001609367	TRUE
ENSG00000176407	0.410574018	-0.228153031	0.546376614	FALSE
ENSG00000152291	0.730164216	0.130247912	0.817215633	FALSE
ENSG00000270532	0.144835691	-1.131132095	0.255129091	FALSE
ENSG00000042445	0.892661668	-0.028262343	0.930872855	FALSE
ENSG00000115459	0.000443076	1.093769737	0.005489866	TRUE
ENSG00000168906	0.002350192	1.286459753	0.015214816	TRUE
ENSG00000115486	0.0202254	0.589214894	0.062183114	FALSE
ENSG00000118640	0.016464015	-0.942695455	0.053532019	FALSE
ENSG00000168899	0.00846006	-1.246341714	0.034255304	TRUE
ENSG00000168894	7.45E-05	-1.279941875	0.002068199	TRUE
ENSG00000168883	0.657106274	0.071515513	0.761009583	FALSE
ENSG00000115525	0.028873007	0.515700099	0.080574452	FALSE
ENSG00000068654	0.001576526	0.821811512	0.011866937	TRUE
ENSG00000132300	0.009097402	0.997657074	0.036096756	TRUE
ENSG00000132305	0.68505616	-0.149153439	0.782038491	FALSE
ENSG00000132313	0.12910435	-0.324875228	0.235247088	FALSE
ENSG00000068615	0.058324315	0.760455146	0.132208282	FALSE
ENSG00000115548	0.014305785	0.750013126	0.048787714	TRUE
ENSG00000115561	0.083446726	-0.85124768	0.171167685	FALSE
ENSG00000239305	0.006241983	0.754188298	0.028320918	TRUE
ENSG00000153561	0.578175182	0.173920795	0.694615273	FALSE
ENSG00000172086	0.046454331	0.93575425	0.112102225	FALSE
ENSG00000144115	0.810072789	-0.104410452	0.875074077	FALSE
ENSG00000153574	0.001847943	0.963732619	0.013069173	TRUE
ENSG00000172005	0.820700637	0.175776737	0.881995091	FALSE
ENSG00000144029	0.009811277	0.796768962	0.038048364	TRUE
ENSG00000115041	0.617950474	0.186800414	0.727844124	FALSE
ENSG00000115042	0.041681217	0.615016165	0.103943205	FALSE
ENSG00000231584	0.411333766	0.400170526	0.546898413	FALSE
ENSG00000158050	0.582521219	0.44813816	0.698422043	FALSE
ENSG00000084090	0.007643944	-0.538078444	0.0319785	TRUE
ENSG00000135956	0.13987907	0.32838278	0.249048171	FALSE
ENSG00000144021	0.245763773	0.377794746	0.373625495	FALSE
ENSG00000144028	0.00755202	0.696239675	0.031783904	TRUE
ENSG00000196843	0.81647889	0.154872935	0.878771279	FALSE
ENSG00000114982	0.032221364	0.721559878	0.087350176	FALSE
ENSG00000114988	0.00018436	1.061282998	0.003235209	TRUE
ENSG00000158158	0.003066226	1.285983332	0.017975013	TRUE
ENSG00000168763	0.003682492	0.928670872	0.020066667	TRUE
ENSG00000168758	0.035731177	0.993531346	0.094088296	FALSE
ENSG00000144199	0.156243732	0.413783785	0.269865197	FALSE
ENSG00000135940	0.000819414	-1.470929049	0.008001087	TRUE
ENSG00000115073	0.232976418	0.230617939	0.360009636	FALSE
ENSG00000040933	0.017046257	0.96147949	0.054824137	FALSE
ENSG00000183513	0.686617777	0.10059933	0.783451083	FALSE
ENSG00000115446	0.003629228	1.162858496	0.019864477	TRUE
ENSG00000071073	0.000296593	1.150171956	0.004349221	TRUE
ENSG00000196872	0.615008935	0.124111449	0.725279548	FALSE
ENSG00000158411	0.010569691	1.280133169	0.03985653	TRUE
ENSG00000185414	0.110454269	-0.454725296	0.210845026	FALSE
ENSG00000158417	0.000747467	-1.359150805	0.007540582	TRUE
ENSG00000170500	0.042691599	0.730732818	0.105489707	FALSE
ENSG00000115526	0.010268044	0.419096265	0.039169616	TRUE
ENSG00000115539	0.054815432	-0.678920115	0.126263769	FALSE
ENSG00000170485	0.015471381	1.164349572	0.05132432	FALSE
ENSG00000071082	0.000370326	-1.661058568	0.004874138	TRUE
ENSG00000158435	0.160625212	0.348777564	0.27464273	FALSE
ENSG00000163162	4.49E-06	1.886810975	0.000585784	TRUE
ENSG00000175874	0.806885342	0.116440553	0.873221069	FALSE
ENSG00000071054	0.177877988	0.418049032	0.295866295	FALSE
ENSG00000233639	0.098920856	0.594664366	0.19430005	FALSE
ENSG00000269707	2.16E-06	4.657310848	0.000499286	TRUE
ENSG00000224509	0.007612693	0.890666083	0.031913459	TRUE
ENSG00000135972	0.184184933	-0.212823213	0.303542142	FALSE
ENSG00000135966	0.011132573	0.709712823	0.041353914	TRUE
ENSG00000135974	0.982277134	0.006832364	0.988526379	FALSE
ENSG00000071051	0.436043421	0.194597836	0.571535438	FALSE
ENSG00000115652	0.129247798	0.692738671	0.235304368	FALSE
ENSG00000153201	0.010825692	1.237049324	0.040467366	TRUE
ENSG00000172985	0.006288794	1.644144432	0.028425817	TRUE
ENSG00000175701	0.030246795	-0.681990783	0.083233498	FALSE
ENSG00000153208	0.011347202	2.210597641	0.041970002	TRUE
ENSG00000144161	0.023593763	0.832524819	0.069542983	FALSE
ENSG00000114999	0.484860664	-0.179579585	0.614886767	FALSE
ENSG00000231747	0.002029432	-1.054047378	0.013837167	TRUE
ENSG00000237753	0.279042063	0.338633178	0.411449573	FALSE
ENSG00000144136	0.005089694	0.66401841	0.025016201	TRUE
ENSG00000146556	0.028949778	1.009560028	0.080693786	FALSE
ENSG00000144134	0.003765276	1.18093431	0.020257494	TRUE
ENSG00000115091	0.560550909	-0.214065471	0.680853427	FALSE
ENSG00000175497	0.000202522	3.017999425	0.003463307	TRUE
ENSG00000235026	0.177906327	-0.585052218	0.295866295	FALSE
ENSG00000088205	0.910645929	0.030321633	0.9430377	FALSE
ENSG00000125633	2.57E-06	1.854608813	0.000500328	TRUE
ENSG00000125629	0.06269303	0.450538832	0.13904672	FALSE
ENSG00000144119	0.013339788	1.041864288	0.046564152	TRUE
ENSG00000186132	0.488930379	0.188379875	0.618725097	FALSE
ENSG00000155368	0.003372031	-1.575236448	0.01900517	TRUE
ENSG00000144120	0.767671466	-0.089155814	0.845338192	FALSE
ENSG00000226479	0.003540707	0.5739748	0.019515012	TRUE
ENSG00000144118	0.001129154	-1.704467286	0.009577123	TRUE
ENSG00000074054	0.000117712	1.158705243	0.002579987	TRUE
ENSG00000236859	0.027608706	0.580217457	0.07814919	FALSE
ENSG00000155438	0.684892874	0.128384482	0.781946141	FALSE
ENSG00000211460	0.913657655	0.034536786	0.944919343	FALSE
ENSG00000213236	0.499519379	-0.577965771	0.628172385	FALSE
ENSG00000136717	0.186145128	0.560833215	0.305816757	FALSE
ENSG00000163161	0.019952383	0.647232474	0.061563091	FALSE
ENSG00000163166	0.342493142	0.31550845	0.480502943	FALSE
ENSG00000072163	0.608022457	-0.204768821	0.719718663	FALSE
ENSG00000144230	0.034049207	1.572392032	0.090954411	FALSE
ENSG00000136709	0.000146824	0.874161324	0.002846161	TRUE
ENSG00000173349	0.038760592	0.622524082	0.09935433	FALSE
ENSG00000144231	0.649764469	-0.118031884	0.755030519	FALSE
ENSG00000136715	0.004993165	0.541555161	0.02471079	TRUE
ENSG00000136731	0.010714338	0.907678784	0.040161843	TRUE
ENSG00000136720	0.865043885	0.056733484	0.914166742	FALSE
ENSG00000136699	0.00441942	1.000816543	0.022649539	TRUE
ENSG00000152082	0.000270002	-1.166579102	0.004087068	TRUE
ENSG00000136710	0.517058672	-0.155520584	0.643847265	FALSE
ENSG00000136718	0.00360004	-0.853640479	0.019752375	TRUE
ENSG00000072135	0.11990548	0.623252986	0.22261794	FALSE
ENSG00000178171	0.879293086	0.034434492	0.922395674	FALSE
ENSG00000136002	0.883579228	-0.036364206	0.925510479	FALSE
ENSG00000152102	0.185772147	-0.404212794	0.305468373	FALSE
ENSG00000115762	0.610165774	-0.181953522	0.72126105	FALSE
ENSG00000173272	0.006538211	-0.733566132	0.029160788	TRUE
ENSG00000152117	0.000128346	2.496497265	0.002689039	TRUE
ENSG00000163040	0.220563624	0.264763269	0.346641721	FALSE
ENSG00000213222	0.389823417	0.276442239	0.525411766	FALSE
ENSG00000150551	0.95101684	-0.024733135	0.969193689	FALSE
ENSG00000152127	0.023605943	0.514100743	0.069557281	FALSE
ENSG00000152128	0.055087193	0.665274701	0.126624496	FALSE
ENSG00000082258	5.22E-06	1.942191262	0.00060393	TRUE
ENSG00000115839	0.084080854	0.385585336	0.172133603	FALSE
ENSG00000048991	0.02113688	1.638474865	0.064150203	FALSE
ENSG00000144224	0.007144459	0.979937506	0.030779874	TRUE
ENSG00000076003	0.741615055	0.083873022	0.826204826	FALSE
ENSG00000115866	0.744784672	0.08722236	0.828693003	FALSE
ENSG00000234645	0.077617524	-1.122934233	0.162333168	FALSE
ENSG00000144227	0.009452769	1.504093941	0.03702627	TRUE
ENSG00000121964	0.60898121	0.1251445	0.720229367	FALSE
ENSG00000169554	0.008705319	1.165517429	0.03499457	TRUE
ENSG00000115947	0.080964856	0.654647853	0.167124282	FALSE
ENSG00000135999	0.010070363	1.047154418	0.038722378	TRUE
ENSG00000168280	0.093756967	-0.405287425	0.186101708	FALSE
ENSG00000187123	0.141898093	0.559866425	0.251871106	FALSE
ENSG00000168288	0.959719658	0.025283635	0.974713672	FALSE
ENSG00000115145	0.006292555	0.706846444	0.028425817	TRUE
ENSG00000157827	0.005968886	2.022650982	0.027527065	TRUE
ENSG00000196504	0.038582413	0.595728604	0.099171569	FALSE
ENSG00000162989	0.00101796	0.860426006	0.009029399	TRUE
ENSG00000227682	0.608047886	-0.233738406	0.719718663	FALSE
ENSG00000115159	0.039619829	0.928433255	0.100812815	FALSE
ENSG00000136541	0.354596505	-0.731755027	0.492532625	FALSE
ENSG00000144283	0.412446642	0.200292618	0.54794668	FALSE
ENSG00000196151	0.002700492	1.595542004	0.016584405	TRUE
ENSG00000115233	0.239600844	-0.447941774	0.367197095	FALSE
ENSG00000232320	0.331387227	-0.522036927	0.468453406	FALSE
ENSG00000115271	0.16648444	0.633894217	0.281907301	FALSE
ENSG00000136531	0.014003889	1.275207319	0.048121256	TRUE
ENSG00000123607	7.37E-05	1.542495567	0.002064938	TRUE
ENSG00000144285	0.001945078	1.761115788	0.013524345	TRUE
ENSG00000198648	0.668366154	0.157173924	0.769366609	FALSE
ENSG00000172292	0.047837628	0.929753763	0.11442211	FALSE
ENSG00000163093	0.230217112	0.35433629	0.357141323	FALSE
ENSG00000138399	0.003214132	1.307463952	0.018555554	TRUE
ENSG00000138398	0.15295041	0.269019529	0.265481408	FALSE
ENSG00000138385	0.0633973	-0.540107628	0.139996225	FALSE
ENSG00000138382	0.082814535	-0.737317389	0.170165133	FALSE
ENSG00000128692	0.135337262	-0.847969322	0.243469769	FALSE
ENSG00000239467	0.645084821	0.120334822	0.750582327	FALSE
ENSG00000204334	0.948599595	0.026734834	0.967665387	FALSE
ENSG00000128683	0.018335804	1.223056235	0.057777263	FALSE
ENSG00000115806	0.862449092	0.053760896	0.91284759	FALSE
ENSG00000198586	0.004232797	1.197876402	0.022000809	TRUE
ENSG00000233762	0.007678141	-1.03017958	0.03204628	TRUE
ENSG00000077380	0.47802405	0.214752645	0.608411729	FALSE
ENSG00000115840	0.005598712	1.041072209	0.026688499	TRUE
ENSG00000144355	0.025003329	1.138725209	0.072546367	FALSE
ENSG00000091428	0.23428125	-0.93004968	0.361440877	FALSE
ENSG00000138430	0.058300363	-0.702344905	0.132185558	FALSE
ENSG00000138433	0.02412614	-0.628584463	0.070709398	FALSE
ENSG00000144306	0.752940855	-0.137558423	0.834334414	FALSE
ENSG00000163328	0.018305287	0.675158489	0.057757806	FALSE
ENSG00000128656	0.133735049	-0.577134198	0.241216144	FALSE
ENSG00000115966	0.067826673	0.832702368	0.146948316	FALSE
ENSG00000154518	0.036777536	-0.842814468	0.095999889	FALSE
ENSG00000218175	1.29E-05	-2.605982734	0.000899365	TRUE
ENSG00000128654	0.128971862	0.57779089	0.235129789	FALSE
ENSG00000170144	0.714764326	0.122741664	0.805584635	FALSE
ENSG00000116044	0.244580124	0.596792013	0.372628783	FALSE
ENSG00000079156	0.000114579	1.874830774	0.002534886	TRUE
ENSG00000180228	0.872261712	0.049959258	0.91821605	FALSE
ENSG00000187231	0.009620203	1.008612828	0.037523331	TRUE
ENSG00000144331	0.000693693	1.759409748	0.007234994	TRUE
ENSG00000163510	0.077924173	0.630207387	0.16284625	FALSE
ENSG00000226564	2.00E-05	-1.604848579	0.001092559	TRUE
ENSG00000170035	0.312691452	0.385132831	0.448000545	FALSE
ENSG00000115252	0.000728474	1.198669462	0.007410451	TRUE
ENSG00000061676	0.30731643	0.43887041	0.442869759	FALSE
ENSG00000177855	0.061196366	-1.078948128	0.136839129	FALSE
ENSG00000065548	0.515222583	-0.335319009	0.642235032	FALSE
ENSG00000138448	0.067216627	1.196859853	0.146143881	FALSE
ENSG00000144369	0.068211896	1.062733881	0.147605814	FALSE
ENSG00000115368	0.043242657	0.921175628	0.106546224	FALSE
ENSG00000138381	0.362679234	-0.346272389	0.501192284	FALSE
ENSG00000128699	0.010237398	0.965935075	0.039099856	TRUE
ENSG00000198130	0.000599086	1.759031633	0.006673617	TRUE
ENSG00000151689	0.021097949	0.640570098	0.064077002	FALSE
ENSG00000151690	0.372105681	0.358131232	0.510059939	FALSE
ENSG00000138386	0.001971066	1.188400981	0.013615616	TRUE
ENSG00000115419	0.317529671	0.200141385	0.453252235	FALSE
ENSG00000115415	0.62693426	0.209354867	0.73523206	FALSE
ENSG00000138378	0.750150148	0.141464571	0.831640586	FALSE
ENSG00000144339	0.024131044	1.07578407	0.070709398	FALSE
ENSG00000196950	0.08761459	0.938480748	0.177524289	FALSE
ENSG00000138411	4.46E-07	2.040496108	0.000249205	TRUE
ENSG00000115524	0.001568908	1.33172544	0.011836651	TRUE
ENSG00000115520	0.438071341	-0.259921239	0.573164474	FALSE
ENSG00000144381	0.906599392	-0.100820931	0.940362127	FALSE
ENSG00000115541	0.489256628	-0.522966431	0.618890398	FALSE
ENSG00000115540	0.828453541	-0.072464188	0.887755737	FALSE
ENSG00000162944	0.207665605	0.752440047	0.332180466	FALSE
ENSG00000119042	0.002431651	1.377624725	0.015521786	TRUE
ENSG00000225953	0.000304467	1.379023807	0.00439164	TRUE
ENSG00000178074	0.002226015	0.959673128	0.014732988	TRUE
ENSG00000162972	0.186110644	0.449718742	0.30581304	FALSE
ENSG00000196141	0.454650098	0.308462198	0.587425238	FALSE
ENSG00000082153	0.081486449	-0.720141062	0.16798173	FALSE
ENSG00000013441	0.001860059	2.802474697	0.013135281	TRUE
ENSG00000240344	0.040310186	0.821671984	0.101588948	FALSE
ENSG00000196290	0.791501531	-0.078978859	0.862302066	FALSE
ENSG00000115942	3.55E-05	1.31706361	0.001463792	TRUE
ENSG00000119013	0.006781042	-1.484228459	0.029781985	TRUE
ENSG00000115993	0.015253782	0.435559198	0.050797771	FALSE
ENSG00000082146	0.550331796	0.257499476	0.673179414	FALSE
ENSG00000155755	0.455531666	0.1811416	0.588224632	FALSE
ENSG00000003393	0.004771196	1.186822878	0.023919233	TRUE
ENSG00000116030	0.013127037	-1.046520357	0.046024644	TRUE
ENSG00000055044	0.075609091	0.714207349	0.159079114	FALSE
ENSG00000204217	0.006553438	1.181227454	0.029201259	TRUE
ENSG00000163596	1.52E-06	1.823594533	0.000499286	TRUE
ENSG00000138443	0.240075137	0.29522295	0.367745824	FALSE
ENSG00000227946	0.068815795	0.427317874	0.14840507	FALSE
ENSG00000023228	0.748764778	0.081787326	0.830790216	FALSE
ENSG00000114942	3.43E-05	-1.970244119	0.001429214	TRUE
ENSG00000114948	0.01712914	0.820011088	0.055034755	FALSE
ENSG00000118246	0.638586722	0.136170444	0.744939354	FALSE
ENSG00000118263	0.011459205	0.972782451	0.042253036	TRUE
ENSG00000178385	0.048650403	0.965240525	0.115782338	FALSE
ENSG00000188674	0.86939944	-0.076650796	0.91642271	FALSE
ENSG00000138413	0.012317727	0.930185601	0.044216168	TRUE
ENSG00000078018	0.292128488	-0.463506068	0.425897308	FALSE
ENSG00000197713	0.024854068	0.852571568	0.072203843	FALSE
ENSG00000115365	0.467687255	0.371608265	0.599182551	FALSE
ENSG00000144451	0.004008778	1.004941173	0.021172686	TRUE
ENSG00000138363	0.060298561	-0.337350003	0.135262029	FALSE
ENSG00000079246	0.634679914	0.119213465	0.742114952	FALSE
ENSG00000260804	0.311557794	-0.21211264	0.446944639	FALSE
ENSG00000144583	0.145434791	0.733626375	0.255946895	FALSE
ENSG00000138375	0.000127896	0.719969447	0.002689039	TRUE
ENSG00000197756	3.47E-06	-1.827852753	0.000569033	TRUE
ENSG00000115457	0.332859393	-0.412440426	0.469865481	FALSE
ENSG00000115461	0.517778923	0.387784109	0.644405948	FALSE
ENSG00000079308	0.354579479	0.291572161	0.492532625	FALSE
ENSG00000163466	0.206142017	-0.625130378	0.330656393	FALSE
ENSG00000127837	0.143029276	-0.250735401	0.253027187	FALSE
ENSG00000127838	0.23442716	-0.300772504	0.361486299	FALSE
ENSG00000135926	0.763704732	0.137149777	0.842632133	FALSE
ENSG00000144579	0.442578609	-0.297953254	0.576956493	FALSE
ENSG00000144580	0.008162894	0.610392778	0.033437216	TRUE
ENSG00000115568	0.107219056	0.439543626	0.206371135	FALSE
ENSG00000074582	0.090314339	0.363705881	0.180845602	FALSE
ENSG00000163481	0.725590561	-0.062747065	0.813920342	FALSE
ENSG00000135929	0.279053936	0.556556179	0.411449573	FALSE
ENSG00000171450	0.548375373	-0.28087483	0.671651186	FALSE
ENSG00000115649	0.029261168	0.296041552	0.081275314	FALSE
ENSG00000144567	0.964184069	0.012639848	0.977678525	FALSE
ENSG00000158552	0.201964239	0.314755123	0.325164138	FALSE
ENSG00000115657	0.020005374	0.680424886	0.061686486	FALSE
ENSG00000198925	0.077610359	0.509497206	0.162333168	FALSE
ENSG00000163516	0.008709911	1.389585259	0.034998206	TRUE
ENSG00000115661	0.020050419	-0.643946413	0.061773395	FALSE
ENSG00000127824	0.062555445	-0.807616736	0.138912899	FALSE
ENSG00000135924	0.374624091	-0.333046308	0.512511023	FALSE
ENSG00000054356	0.693133683	0.165596707	0.788632733	FALSE
ENSG00000123992	0.869261571	0.045286974	0.916379159	FALSE
ENSG00000072195	0.049728032	1.015110566	0.117756674	FALSE
ENSG00000144591	0.188004321	0.373944593	0.307964965	FALSE
ENSG00000072182	0.000477823	1.662313155	0.005777097	TRUE
ENSG00000123989	0.250017862	0.274843422	0.378697659	FALSE
ENSG00000188760	0.445938129	0.384229721	0.579542488	FALSE
ENSG00000124006	0.005255517	1.000937324	0.025515336	TRUE
ENSG00000144589	0.021186477	1.175917891	0.064263616	FALSE
ENSG00000114923	0.812209802	0.088190176	0.876643364	FALSE
ENSG00000116106	0.096403811	1.155633322	0.190301284	FALSE
ENSG00000163082	0.143838923	0.289163404	0.254127925	FALSE
ENSG00000116120	0.170875074	-0.288621553	0.28703988	FALSE
ENSG00000123983	0.216718134	0.498344919	0.342070815	FALSE
ENSG00000171951	0.362308243	0.623623871	0.500769899	FALSE
ENSG00000135900	0.193233618	-0.382766179	0.314145301	FALSE
ENSG00000135919	0.271190978	0.503826022	0.402671085	FALSE
ENSG00000036257	0.308948887	0.36402796	0.444214897	FALSE
ENSG00000168958	0.573990147	0.176086197	0.69117994	FALSE
ENSG00000173744	0.043686031	0.833544688	0.107415575	FALSE
ENSG00000153823	0.23608822	0.635736109	0.363103759	FALSE
ENSG00000187957	0.002925798	1.426544085	0.017366319	TRUE
ENSG00000153827	0.039497293	0.839725899	0.100662945	FALSE
ENSG00000135932	0.661579763	-0.168795207	0.764154014	FALSE
ENSG00000237758	0.194856871	-0.597906086	0.315972417	FALSE
ENSG00000135916	0.970855332	-0.012424018	0.981507026	FALSE
ENSG00000204128	0.003433067	0.942579067	0.019110405	TRUE
ENSG00000261829	0.698528455	0.27979825	0.793125203	FALSE
ENSG00000173692	0.403620807	-0.183085782	0.538952006	FALSE
ENSG00000135931	0.000691752	1.297426252	0.007222687	TRUE
ENSG00000115053	0.001154151	-1.190567564	0.009676718	TRUE
ENSG00000187514	0.042547042	-0.778969561	0.105208488	FALSE
ENSG00000156973	0.670740691	-0.09561593	0.771168976	FALSE
ENSG00000144524	0.113994709	0.210014368	0.215866676	FALSE
ENSG00000144535	0.000333358	1.284943773	0.004618839	TRUE
ENSG00000221944	0.028071661	0.898719274	0.079082261	FALSE
ENSG00000135930	0.408235091	-0.194700283	0.543874123	FALSE
ENSG00000115468	0.948339536	-0.051416396	0.967665387	FALSE
ENSG00000204120	0.801774524	0.08802914	0.869474635	FALSE
ENSG00000182600	0.545613769	0.225906317	0.669046548	FALSE
ENSG00000066248	0.416158277	0.37698869	0.551873439	FALSE
ENSG00000085978	0.002314867	1.216598839	0.015089561	TRUE
ENSG00000077044	0.000187773	1.384908522	0.003282042	TRUE
ENSG00000188042	0.03857972	0.76261307	0.099171569	FALSE
ENSG00000130147	0.153980007	0.758951337	0.266926802	FALSE
ENSG00000157985	0.046521696	0.85937507	0.112227628	FALSE
ENSG00000132321	0.016180193	1.06766633	0.052953867	FALSE
ENSG00000144476	0.132452541	1.084439822	0.239494583	FALSE
ENSG00000198612	0.117087331	-0.622404312	0.219489602	FALSE
ENSG00000124831	1.98E-05	1.478387038	0.001092559	TRUE
ENSG00000132329	0.384114972	-0.374822243	0.520160939	FALSE
ENSG00000184182	0.082536236	-0.608837462	0.169666756	FALSE
ENSG00000132323	0.003874306	0.837110442	0.020669497	TRUE
ENSG00000186235	0.041618258	0.805392323	0.103865078	FALSE
ENSG00000144485	0.648473983	-0.158666562	0.753950061	FALSE
ENSG00000204104	0.060696316	0.595430272	0.135929386	FALSE
ENSG00000065802	0.042394548	-0.537613476	0.104974343	FALSE
ENSG00000068024	0.000209317	1.988124422	0.00353492	TRUE
ENSG00000130414	0.080143909	0.359479929	0.165839384	FALSE
ENSG00000172428	8.12E-05	-1.879763359	0.002176578	TRUE
ENSG00000063660	0.004741112	1.169056277	0.023808412	TRUE
ENSG00000188542	0.909512787	0.032253464	0.942172654	FALSE
ENSG00000142327	0.303394712	0.333428305	0.438416445	FALSE
ENSG00000142330	0.017157667	0.578178711	0.05508345	FALSE
ENSG00000130294	0.353196732	-0.273571192	0.491607647	FALSE
ENSG00000122085	0.002293421	0.819669748	0.014990948	TRUE
ENSG00000115685	0.000520298	-1.159197753	0.006096485	TRUE
ENSG00000115677	0.061645909	-0.444014659	0.137472115	FALSE
ENSG00000168385	0.897568498	-0.046454081	0.933763819	FALSE
ENSG00000006607	0.000106648	1.1395395	0.002477472	TRUE
ENSG00000115694	0.771744574	0.066103021	0.848838538	FALSE
ENSG00000176720	0.549847656	0.365279063	0.672760616	FALSE
ENSG00000176946	0.075447419	-0.228120441	0.158915103	FALSE
ENSG00000168397	0.075295358	0.493810631	0.158770994	FALSE
ENSG00000168393	0.083036085	0.302848144	0.170546522	FALSE
ENSG00000168395	0.011236432	0.650702181	0.041690763	TRUE
ENSG00000180902	0.054320232	0.679796213	0.125469292	FALSE
ENSG00000204099	0.022433638	0.973750834	0.066871125	FALSE
ENSG00000188011	0.394412777	0.307804767	0.530072454	FALSE
ENSG00000224318	0.536336272	0.157461105	0.66091503	FALSE
ENSG00000134121	0.022716282	1.183970831	0.067522778	FALSE
ENSG00000113851	0.088186214	0.719668741	0.17811776	FALSE
ENSG00000144455	0.000674029	1.593709435	0.007100123	TRUE
ENSG00000170364	0.888926011	0.02273772	0.928536835	FALSE
ENSG00000150995	0.125004951	1.142141414	0.229937505	FALSE
ENSG00000134107	0.762618936	-0.110556009	0.841739818	FALSE
ENSG00000134108	0.839459285	0.045855336	0.895050692	FALSE
ENSG00000196220	0.000384967	1.070094592	0.004984126	TRUE
ENSG00000134077	0.129212452	-0.493603181	0.235304368	FALSE
ENSG00000168137	0.000286763	1.665500246	0.004252604	TRUE
ENSG00000156959	0.33676631	0.265628444	0.474291296	FALSE
ENSG00000163719	0.035569683	0.476649796	0.093932069	FALSE
ENSG00000144550	0.260457938	0.602273304	0.391078356	FALSE
ENSG00000156983	0.006973867	0.709232681	0.030227266	TRUE
ENSG00000114026	0.33389404	0.322257558	0.470944915	FALSE
ENSG00000134072	0.625984831	-0.1893759	0.734572456	FALSE
ENSG00000171148	0.01165013	-0.521011368	0.042703154	TRUE
ENSG00000241553	0.017776888	-0.630403435	0.056485312	FALSE
ENSG00000214021	0.003705417	1.601397835	0.020101484	TRUE
ENSG00000156990	0.149052606	-0.338189267	0.260334612	FALSE
ENSG00000171135	0.327855244	-0.206851661	0.464914705	FALSE
ENSG00000163702	0.094566204	0.958593439	0.187297129	FALSE
ENSG00000163703	0.176906728	0.467871199	0.294825589	FALSE
ENSG00000163704	0.499212897	0.232785066	0.628135967	FALSE
ENSG00000125037	0.019587421	-0.618570363	0.060733162	FALSE
ENSG00000186162	0.090219447	-0.529210805	0.180800839	FALSE
ENSG00000254999	0.002610147	-0.932141264	0.016212636	TRUE
ENSG00000157014	0.135155178	-0.548014214	0.243315211	FALSE
ENSG00000157020	0.81416312	-0.029101838	0.877393163	FALSE
ENSG00000157087	0.139066047	0.575808433	0.248050339	FALSE
ENSG00000132164	0.055705369	1.122662976	0.127705232	FALSE
ENSG00000157103	0.008185181	1.524056131	0.03348515	TRUE
ENSG00000196639	0.028356024	1.04121176	0.07939088	FALSE
ENSG00000197548	4.70E-05	1.175115907	0.001623686	TRUE
ENSG00000144560	0.000584115	0.882106387	0.006552998	TRUE
ENSG00000157152	0.822373011	-0.043847582	0.883303264	FALSE
ENSG00000157150	0.605303003	0.218469798	0.717754114	FALSE
ENSG00000154743	0.000571187	1.043679595	0.006446058	TRUE
ENSG00000075975	0.551339342	0.135694292	0.67337044	FALSE
ENSG00000132155	0.000685385	0.73908933	0.007187835	TRUE
ENSG00000144712	0.000694953	1.332057666	0.007240172	TRUE
ENSG00000144713	4.45E-05	-1.586547892	0.001609367	TRUE
ENSG00000144711	0.807429513	-0.05842381	0.873610751	FALSE
ENSG00000132182	5.68E-05	1.678796072	0.001831647	TRUE
ENSG00000163517	0.012238518	-0.55866531	0.04408051	TRUE
ENSG00000154764	0.232435905	0.860673239	0.359375185	FALSE
ENSG00000163528	0.028463473	-0.444073568	0.079618868	FALSE
ENSG00000170876	0.000760652	1.227060429	0.007601798	TRUE
ENSG00000154767	0.007188877	0.75354157	0.030887115	TRUE
ENSG00000170860	0.003717006	-1.176110278	0.020101484	TRUE
ENSG00000154781	0.48882259	0.212172476	0.618725097	FALSE
ENSG00000225733	0.738021441	0.088460043	0.823484775	FALSE
ENSG00000177463	0.044501727	1.122322586	0.108857188	FALSE
ENSG00000131368	0.100889721	0.380515562	0.19699566	FALSE
ENSG00000131381	0.776862008	-0.038753045	0.852281	FALSE
ENSG00000131370	0.761729985	0.117672046	0.841330036	FALSE
ENSG00000206562	0.000259331	0.916011337	0.003995627	TRUE
ENSG00000144597	0.436821703	0.34180426	0.572239446	FALSE
ENSG00000131373	0.069420994	0.632357257	0.149472472	FALSE
ENSG00000169814	0.122860315	0.339370279	0.226905477	FALSE
ENSG00000131386	0.989408303	0.007625147	0.993595831	FALSE
ENSG00000154813	0.025924655	-0.742473758	0.07456088	FALSE
ENSG00000131378	0.384530299	0.438151818	0.520447462	FALSE
ENSG00000154822	0.062708631	0.862679095	0.13904672	FALSE
ENSG00000131374	0.033949815	0.704246467	0.090791124	FALSE
ENSG00000144566	0.867593717	0.047835803	0.915557427	FALSE
ENSG00000114166	0.031697926	1.306322241	0.086325687	FALSE
ENSG00000132967	0.154596876	-0.468656559	0.267653949	FALSE
ENSG00000182247	0.008030081	0.980124905	0.033136303	TRUE
ENSG00000170142	0.789429964	0.09570869	0.860907709	FALSE
ENSG00000197885	0.146547414	-0.617074451	0.257379997	FALSE
ENSG00000174748	0.000766162	-1.016193679	0.007638285	TRUE
ENSG00000174738	0.307697469	0.364218307	0.443152937	FALSE
ENSG00000151090	0.020990016	1.268335861	0.063871832	FALSE
ENSG00000077097	0.642371128	0.176750694	0.748158593	FALSE
ENSG00000151093	0.023285624	0.83100879	0.068805684	FALSE
ENSG00000179796	0.047265903	1.299527745	0.113532613	FALSE
ENSG00000271943	0.113179936	-0.678267222	0.214666422	FALSE
ENSG00000163512	0.473115963	-0.260032529	0.60482071	FALSE
ENSG00000163527	0.014506641	1.128311943	0.049228445	TRUE
ENSG00000152642	0.984136346	0.004488254	0.98951988	FALSE
ENSG00000170293	0.003161093	1.137576436	0.018327385	TRUE
ENSG00000144635	0.501862079	-0.272826766	0.630382874	FALSE
ENSG00000182973	0.000792074	1.087070269	0.007814441	TRUE
ENSG00000170266	2.59E-05	1.665990737	0.001214877	TRUE
ENSG00000170275	0.000772881	-0.932492037	0.007665005	TRUE
ENSG00000153558	0.312717692	0.418684628	0.448000545	FALSE
ENSG00000153560	0.085435431	0.774155081	0.17423027	FALSE
ENSG00000163539	0.039131184	1.098824016	0.100052281	FALSE
ENSG00000170248	0.008791439	1.030953127	0.035240724	TRUE
ENSG00000172995	0.105978215	0.854710999	0.20443887	FALSE
ENSG00000178567	0.039648015	0.795497679	0.100830469	FALSE
ENSG00000076242	0.006131186	1.125325249	0.028003411	TRUE
ENSG00000093167	0.000621181	1.077650438	0.006807888	TRUE
ENSG00000144677	0.001505948	1.314195285	0.011479238	TRUE
ENSG00000136059	0.307926532	0.449510217	0.443345072	FALSE
ENSG00000187091	0.218389	0.637570773	0.343907416	FALSE
ENSG00000060971	0.270826517	0.251842421	0.402370636	FALSE
ENSG00000172939	0.000203409	0.781309444	0.003470728	TRUE
ENSG00000157036	0.039556032	0.782095311	0.1007315	FALSE
ENSG00000114742	0.107741673	0.278214558	0.20720896	FALSE
ENSG00000114745	0.039972831	0.437785734	0.101202055	FALSE
ENSG00000144655	0.528010362	0.46940379	0.653881308	FALSE
ENSG00000144659	0.89398297	-0.020816719	0.931575798	FALSE
ENSG00000168028	0.000394973	-1.303811939	0.005065791	TRUE
ENSG00000168314	0.502365374	-0.448396055	0.630931556	FALSE
ENSG00000114784	0.128455756	-0.552772444	0.234537038	FALSE
ENSG00000223797	0.00991408	1.136260726	0.038312107	TRUE
ENSG00000168032	0.031543296	1.044988463	0.086026263	FALSE
ENSG00000188846	0.000485847	-1.384251591	0.005844327	TRUE
ENSG00000172888	0.052598767	0.816095599	0.122687368	FALSE
ENSG00000234287	0.006800324	-0.694895529	0.029822007	TRUE
ENSG00000168036	0.904687492	0.062660055	0.938916237	FALSE
ENSG00000182606	0.027278422	0.932863735	0.077432457	FALSE
ENSG00000187094	0.700037242	0.194125938	0.794458144	FALSE
ENSG00000114812	0.110045634	0.706449767	0.210315844	FALSE
ENSG00000093183	0.306560701	0.273281436	0.441934477	FALSE
ENSG00000008324	0.998056198	0.000838667	0.998747293	FALSE
ENSG00000230084	0.006641409	2.540068847	0.029441202	TRUE
ENSG00000114853	0.138384599	-0.392176527	0.247253055	FALSE
ENSG00000010282	0.150716316	0.815830967	0.262853464	FALSE
ENSG00000181061	0.064399242	-0.708794405	0.141517297	FALSE
ENSG00000144647	0.044792731	0.720171695	0.109399848	FALSE
ENSG00000160746	0.032558953	0.491110478	0.08791824	FALSE
ENSG00000011198	0.006462929	1.018596258	0.028974801	TRUE
ENSG00000179152	0.07201367	0.428624822	0.153522405	FALSE
ENSG00000185219	0.01474936	0.709736908	0.049767007	TRUE
ENSG00000163807	0.4931281	-0.155289666	0.622460273	FALSE
ENSG00000163812	0.671423046	0.1044425	0.77167306	FALSE
ENSG00000249992	0.957881728	0.021835526	0.973263621	FALSE
ENSG00000011376	0.703691622	0.150025907	0.796605104	FALSE
ENSG00000211456	0.048662496	0.899029383	0.115782338	FALSE
ENSG00000163818	0.733096	0.122855098	0.819627063	FALSE
ENSG00000181585	0.386295927	-0.395527488	0.521858262	FALSE
ENSG00000160801	0.453766309	-0.43781027	0.58674333	FALSE
ENSG00000160799	0.016282683	-0.561747048	0.05319757	FALSE
ENSG00000181555	2.91E-05	1.304452986	0.001279857	TRUE
ENSG00000114648	0.004824005	0.659920929	0.024084501	TRUE
ENSG00000076201	0.004377584	0.644723651	0.022506855	TRUE
ENSG00000114650	0.005017906	0.814101038	0.024804661	TRUE
ENSG00000163832	0.163594058	-0.21227055	0.278756051	FALSE
ENSG00000114646	0.138079628	0.669776254	0.246847569	FALSE
ENSG00000173473	0.005746468	1.082705716	0.026968417	TRUE
ENSG00000132153	0.004898366	0.691327283	0.024353272	TRUE
ENSG00000047849	6.25E-05	-0.951552567	0.001887869	TRUE
ENSG00000164048	7.87E-06	1.78469629	0.000739937	TRUE
ENSG00000164050	0.089131914	1.073568248	0.179298493	FALSE
ENSG00000164051	0.201263504	-0.322858434	0.324366092	FALSE
ENSG00000232112	0.004337077	-0.634834516	0.02238756	TRUE
ENSG00000164053	0.012062874	0.831992107	0.043748086	TRUE
ENSG00000164054	0.000475478	-0.383914308	0.005756071	TRUE
ENSG00000010256	0.036695593	-0.55016136	0.095852929	FALSE
ENSG00000008300	0.005241454	1.263669016	0.02547191	TRUE
ENSG00000213672	0.38599016	0.197118496	0.521698605	FALSE
ENSG00000068745	0.053530836	0.51915238	0.124220334	FALSE
ENSG00000114302	0.007389184	1.083153169	0.031336347	TRUE
ENSG00000178537	0.860326472	-0.081934464	0.911312337	FALSE
ENSG00000177479	0.000891511	0.979370191	0.00840251	TRUE
ENSG00000178467	0.002265937	0.871905036	0.014880022	TRUE
ENSG00000178252	0.012492527	1.104291081	0.0445568	TRUE
ENSG00000178149	0.118740372	0.465160829	0.221477587	FALSE
ENSG00000178057	0.054811914	-0.74372531	0.126263769	FALSE
ENSG00000178035	0.056277881	-0.305782819	0.128831011	FALSE
ENSG00000198218	0.017223339	0.670544059	0.05520659	FALSE
ENSG00000172053	0.008129511	0.491118869	0.033386926	TRUE
ENSG00000172046	0.002679322	0.794280966	0.016501909	TRUE
ENSG00000172037	0.741677918	0.192661884	0.826204826	FALSE
ENSG00000177352	0.014947629	0.58621399	0.050102547	FALSE
ENSG00000185909	0.183502709	0.300967778	0.302601071	FALSE
ENSG00000114316	0.005177764	0.769997828	0.025272135	TRUE
ENSG00000233276	0.012456218	-0.614073356	0.044528047	TRUE
ENSG00000067560	0.000623102	-0.855977492	0.006814436	TRUE
ENSG00000145022	0.555138853	-0.119042485	0.676350569	FALSE
ENSG00000145020	0.004547118	1.413355611	0.023173066	TRUE
ENSG00000145029	0.287100385	-0.25113959	0.420421463	FALSE
ENSG00000173402	0.012866676	1.025530872	0.045481422	TRUE
ENSG00000164061	0.266558962	0.289216008	0.397659715	FALSE
ENSG00000164062	0.829351232	0.05813026	0.888141215	FALSE
ENSG00000164068	0.041202945	0.884707615	0.103018217	FALSE
ENSG00000173540	0.716195953	0.089668136	0.806566544	FALSE
ENSG00000176095	0.97694373	-0.006683204	0.985192978	FALSE
ENSG00000185614	0.967094785	-0.008543962	0.979269882	FALSE
ENSG00000164076	0.9669249	0.015073494	0.979269882	FALSE
ENSG00000164077	0.69741907	0.064665618	0.792434382	FALSE
ENSG00000004534	0.000175884	1.694780384	0.003167584	TRUE
ENSG00000003756	1.27E-05	1.684903496	0.000899365	TRUE
ENSG00000188338	0.511273745	0.330788531	0.638822948	FALSE
ENSG00000114353	0.044367423	-0.31683534	0.108640663	FALSE
ENSG00000012171	0.380123619	0.693028156	0.517092342	FALSE
ENSG00000214706	0.09026375	0.596740144	0.180813265	FALSE
ENSG00000186792	0.605375796	-0.184060151	0.717754114	FALSE
ENSG00000068001	0.672150516	-0.159488615	0.772350124	FALSE
ENSG00000114383	0.079733938	-0.371719438	0.165338606	FALSE
ENSG00000068028	0.811034294	0.092980851	0.875714048	FALSE
ENSG00000114388	0.037357804	0.403607195	0.097007639	FALSE
ENSG00000114395	0.132407013	0.438853823	0.239457882	FALSE
ENSG00000126062	0.088928419	0.308994696	0.179049042	FALSE
ENSG00000007402	0.000104291	1.478633186	0.002437984	TRUE
ENSG00000271858	0.096114945	0.762739128	0.189810017	FALSE
ENSG00000088543	0.960947216	-0.017310027	0.975410995	FALSE
ENSG00000114735	0.008208384	0.763668099	0.033536709	TRUE
ENSG00000114738	0.470180703	-0.313775821	0.601737467	FALSE
ENSG00000088538	0.00282063	1.55359925	0.017008004	TRUE
ENSG00000145050	0.326221329	-0.558548442	0.463082058	FALSE
ENSG00000145041	4.46E-05	0.910891009	0.001609367	TRUE
ENSG00000164081	0.633975911	0.112338998	0.741474475	FALSE
ENSG00000164082	0.021433784	1.558310638	0.064786002	FALSE
ENSG00000114767	0.878996994	-0.027871204	0.922237505	FALSE
ENSG00000041880	0.956452727	0.014969761	0.972546851	FALSE
ENSG00000180929	0.438571499	0.621636141	0.573436042	FALSE
ENSG00000090097	0.07538716	0.946900714	0.158858689	FALSE
ENSG00000248487	0.990786649	-0.001629562	0.994559078	FALSE
ENSG00000243989	0.57921562	0.152550025	0.695601095	FALSE
ENSG00000162244	4.14E-05	-1.437696807	0.001571063	TRUE
ENSG00000164086	0.523423029	0.204734639	0.649471561	FALSE
ENSG00000164087	0.161542748	0.539174834	0.275805401	FALSE
ENSG00000023330	0.449933629	-0.363738491	0.583456766	FALSE
ENSG00000247596	0.143872309	-0.405984468	0.254139603	FALSE
ENSG00000164088	0.664603668	0.062294965	0.766592861	FALSE
ENSG00000164091	0.474669934	-0.25254617	0.605848889	FALSE
ENSG00000163930	0.006682356	-1.002660666	0.029560291	TRUE
ENSG00000010322	0.33841838	0.404049499	0.475770825	FALSE
ENSG00000168268	0.030496586	-0.652809714	0.083847944	FALSE
ENSG00000168273	0.004162841	0.967669261	0.021755424	TRUE
ENSG00000163938	0.473522438	-0.151454207	0.605116859	FALSE
ENSG00000016864	0.035550298	0.724272014	0.093907009	FALSE
ENSG00000114902	0.028070766	-0.529720131	0.079082261	FALSE
ENSG00000114904	0.039736649	1.000085773	0.100974708	FALSE
ENSG00000272573	0.003933485	-1.082714438	0.020906217	TRUE
ENSG00000213533	0.016361729	0.833160143	0.053345645	FALSE
ENSG00000163933	0.105847712	0.41404019	0.204270157	FALSE
ENSG00000163932	0.382766349	0.465448113	0.519199003	FALSE
ENSG00000163931	0.785981108	-0.04459323	0.858330077	FALSE
ENSG00000056736	0.027872178	1.648060666	0.078787863	FALSE
ENSG00000271976	0.706767956	0.103465653	0.799229676	FALSE
ENSG00000113812	0.885607673	-0.024170281	0.92671471	FALSE
ENSG00000113811	0.253574215	-0.399522834	0.382801475	FALSE
ENSG00000157445	1.77E-05	2.003034106	0.001070456	TRUE
ENSG00000187672	7.33E-05	2.561097651	0.002064938	TRUE
ENSG00000163946	0.001126134	1.140953794	0.009568609	TRUE
ENSG00000163947	0.126812903	0.5142833	0.232148109	FALSE
ENSG00000157500	0.128547252	0.481361272	0.234623456	FALSE
ENSG00000168374	0.935383285	-0.033844312	0.959195409	FALSE
ENSG00000136068	0.010627261	1.020069363	0.039945874	TRUE
ENSG00000163686	0.014099479	0.741607618	0.048313088	TRUE
ENSG00000163684	0.545245183	0.140962392	0.668940283	FALSE
ENSG00000168297	0.011140801	1.733630186	0.041368287	TRUE
ENSG00000168291	0.032431812	-0.707468446	0.087720241	FALSE
ENSG00000168301	0.004626298	1.014042724	0.023442707	TRUE
ENSG00000168309	0.045738691	-1.71748779	0.111155136	FALSE
ENSG00000189283	0.000999532	2.117945326	0.00895803	TRUE
ENSG00000226360	0.022054208	-0.53122464	0.065947223	FALSE
ENSG00000114405	0.115125007	-0.634990539	0.21718375	FALSE
ENSG00000153266	0.136461848	-0.446215051	0.244827434	FALSE
ENSG00000163618	0.009750372	1.303340623	0.037895488	TRUE
ENSG00000163630	4.22E-05	1.063186976	0.001571063	TRUE
ENSG00000163634	0.009125795	-0.947484661	0.036179166	TRUE
ENSG00000163636	0.434743739	-0.21434531	0.570383305	FALSE
ENSG00000163637	0.004605426	1.136913219	0.023374386	TRUE
ENSG00000151276	0.000385454	1.725471156	0.004984126	TRUE
ENSG00000144741	0.667454147	-0.133568259	0.768880605	FALSE
ENSG00000144749	0.016743443	1.412478685	0.054180709	FALSE
ENSG00000172340	0.892459399	-0.069526165	0.930829972	FALSE
ENSG00000183662	0.027223019	2.065741935	0.077367353	FALSE
ENSG00000241506	0.516566408	-0.222949828	0.643318695	FALSE
ENSG00000144744	0.125012917	0.825472015	0.229937505	FALSE
ENSG00000144746	0.499359274	0.197322723	0.628172385	FALSE
ENSG00000114861	0.000795274	0.98731563	0.007821707	TRUE
ENSG00000163412	0.769690798	-0.115482034	0.847070428	FALSE
ENSG00000170837	0.982897678	0.008156293	0.989003881	FALSE
ENSG00000163602	0.039675049	0.921523403	0.100845176	FALSE
ENSG00000163605	0.007647122	1.011476293	0.0319785	TRUE
ENSG00000121440	0.003473875	2.006610695	0.019281023	TRUE
ENSG00000213300	0.174342053	0.421008161	0.291368273	FALSE
ENSG00000243422	0.025017834	0.960272785	0.072546367	FALSE
ENSG00000175161	6.45E-05	2.668527227	0.00193265	TRUE
ENSG00000083937	0.983458551	0.009071744	0.989175868	FALSE
ENSG00000163320	0.361768256	0.319722488	0.500297613	FALSE
ENSG00000243547	0.813544574	-0.106568246	0.877226943	FALSE
ENSG00000269028	0.296805894	0.356417494	0.430797483	FALSE
ENSG00000113966	0.462808848	0.241264435	0.59401443	FALSE
ENSG00000080822	0.509914569	0.459582438	0.637544352	FALSE
ENSG00000080819	0.000740337	1.542059368	0.007498975	TRUE
ENSG00000184220	0.870914725	0.061882485	0.917103257	FALSE
ENSG00000114021	0.320348333	0.316663182	0.456574421	FALSE
ENSG00000154174	0.614946748	-0.19166639	0.725279548	FALSE
ENSG00000206535	0.136038667	-0.564223636	0.244339601	FALSE
ENSG00000114354	0.788443142	-0.068451078	0.860226907	FALSE
ENSG00000174173	0.188433763	-0.51522413	0.308349111	FALSE
ENSG00000081154	0.945656842	-0.024141753	0.965957083	FALSE
ENSG00000242299	0.043176787	-0.604794341	0.106439191	FALSE
ENSG00000114391	0.000100669	-1.700046665	0.0024033	TRUE
ENSG00000144815	0.083070987	0.623766705	0.170581293	FALSE
ENSG00000170017	0.038180342	1.013507185	0.098470006	FALSE
ENSG00000196776	0.001528089	1.210743804	0.011621066	TRUE
ENSG00000114446	0.123057957	0.471625136	0.227182079	FALSE
ENSG00000198919	0.009155467	0.816697439	0.036222355	TRUE
ENSG00000144827	0.798606537	-0.079878933	0.86722822	FALSE
ENSG00000144834	0.041782491	-0.632408485	0.104083366	FALSE
ENSG00000091972	0.280640548	0.67635003	0.412954951	FALSE
ENSG00000144848	0.022000015	-0.898396287	0.065888968	FALSE
ENSG00000138459	0.226595451	0.462054925	0.353103837	FALSE
ENSG00000163608	0.032469921	0.586749229	0.087773289	FALSE
ENSG00000072858	8.41E-05	1.579309042	0.00221754	TRUE
ENSG00000121579	0.74475952	-0.078355492	0.828693003	FALSE
ENSG00000114573	0.537371929	0.335366062	0.661761642	FALSE
ENSG00000172020	0.017650191	-1.260728203	0.056271566	FALSE
ENSG00000185565	0.00080407	2.175097989	0.007891855	TRUE
ENSG00000144847	0.000756074	1.988239338	0.007593539	TRUE
ENSG00000113845	0.059016151	-0.383611703	0.133380097	FALSE
ENSG00000138495	2.99E-05	-1.314211439	0.001302229	TRUE
ENSG00000082701	0.023968591	0.729766231	0.070407272	FALSE
ENSG00000163430	0.116279532	0.754086739	0.218320284	FALSE
ENSG00000065518	0.000164815	-1.043259599	0.003055193	TRUE
ENSG00000144840	0.057804176	-0.547512619	0.131531872	FALSE
ENSG00000145087	0.000249863	2.213027052	0.003919746	TRUE
ENSG00000173230	0.000846661	0.704808283	0.0081621	TRUE
ENSG00000173226	0.002254659	1.249570246	0.014845269	TRUE
ENSG00000145088	0.058067171	0.621217598	0.131786693	FALSE
ENSG00000160124	0.029226215	0.895999599	0.08122577	FALSE
ENSG00000114023	0.013125416	-0.745970781	0.046024644	TRUE
ENSG00000114030	0.014109124	0.830214134	0.048313088	TRUE
ENSG00000138463	0.119317451	0.679261615	0.221916897	FALSE
ENSG00000082684	0.002204959	1.923931858	0.014644695	TRUE
ENSG00000121542	0.003134151	1.002826289	0.01823803	TRUE
ENSG00000173175	0.939658612	0.0150864	0.961749152	FALSE
ENSG00000206527	0.066708532	0.658009275	0.145346804	FALSE
ENSG00000160145	0.035824355	1.075810618	0.094237516	FALSE
ENSG00000114491	0.655339831	0.093057992	0.759737828	FALSE
ENSG00000082781	0.237388354	0.568464713	0.364689683	FALSE
ENSG00000114520	0.123930111	0.709605443	0.228392366	FALSE
ENSG00000114544	0.22405014	0.270755503	0.350553887	FALSE
ENSG00000144908	0.748857897	0.231358942	0.830790216	FALSE
ENSG00000250934	0.121808726	-0.270066588	0.225489881	FALSE
ENSG00000163884	0.380516538	0.704911212	0.517387367	FALSE
ENSG00000159685	0.609850338	-0.203329094	0.720987737	FALSE
ENSG00000114554	0.102315305	0.753688569	0.198990688	FALSE
ENSG00000163870	0.001258507	1.10084591	0.010232496	TRUE
ENSG00000114631	0.172705432	0.267423743	0.289704358	FALSE
ENSG00000114626	0.501328313	0.234590148	0.629962534	FALSE
ENSG00000074416	0.112377447	-0.635646719	0.213538735	FALSE
ENSG00000058262	0.002614603	0.695979016	0.016219081	TRUE
ENSG00000175792	0.933852535	-0.021769791	0.958390399	FALSE
ENSG00000132394	0.016927396	0.68648701	0.054619973	FALSE
ENSG00000163902	0.542390788	0.137450803	0.666683843	FALSE
ENSG00000075785	0.00715136	-0.851227279	0.030795623	TRUE
ENSG00000177646	0.098894503	0.511564092	0.194288496	FALSE
ENSG00000240682	0.048368308	-0.260703422	0.115284684	FALSE
ENSG00000273437	0.977819453	-0.017610729	0.985398644	FALSE
ENSG00000169714	0.005862473	-1.032429054	0.027274487	TRUE
ENSG00000181789	0.329156564	0.137654838	0.466125416	FALSE
ENSG00000183624	0.046141833	-0.347004713	0.111603501	FALSE
ENSG00000184897	0.427021474	-0.261306444	0.562428644	FALSE
ENSG00000206417	0.054901842	0.929224223	0.126351451	FALSE
ENSG00000129071	0.41869617	0.189517677	0.554386907	FALSE
ENSG00000163913	0.000895562	0.950405199	0.008411262	TRUE
ENSG00000004399	0.135063105	0.439711653	0.243241733	FALSE
ENSG00000172765	0.023479601	1.131682892	0.069335685	FALSE
ENSG00000253540	0.004485579	1.402685993	0.022937839	TRUE
ENSG00000196455	0.010229404	0.959561198	0.039099466	TRUE
ENSG00000017260	0.059074206	1.027960636	0.133420451	FALSE
ENSG00000114670	0.001339334	1.110042908	0.01063735	TRUE
ENSG00000198585	0.003004952	-0.823995598	0.017703289	TRUE
ENSG00000114686	0.500769054	-0.276759637	0.629593203	FALSE
ENSG00000196353	0.160268134	0.675279683	0.274306203	FALSE
ENSG00000138246	0.17408391	0.505816926	0.291164124	FALSE
ENSG00000144868	0.000420986	2.383193955	0.005292157	TRUE
ENSG00000091527	0.134454701	-0.583254521	0.24232996	FALSE
ENSG00000091513	0.781208057	0.221892712	0.855973871	FALSE
ENSG00000144867	0.63463275	-0.086109275	0.742114952	FALSE
ENSG00000154917	0.3298305	-0.347974102	0.466809018	FALSE
ENSG00000114019	0.117488972	0.656215246	0.219855208	FALSE
ENSG00000129055	0.030818345	-0.559953287	0.084517412	FALSE
ENSG00000154928	0.00588937	1.900469358	0.027334207	TRUE
ENSG00000174579	0.010505015	0.937766654	0.039706529	TRUE
ENSG00000114054	0.11170772	0.516124813	0.212597877	FALSE
ENSG00000114098	0.016789396	0.687827574	0.054292387	FALSE
ENSG00000158186	0.037932457	-0.560355657	0.098097263	FALSE
ENSG00000114107	0.000154152	1.369989533	0.002937055	TRUE
ENSG00000051382	0.234500406	0.327086928	0.361540506	FALSE
ENSG00000175110	0.43882596	0.205145063	0.573519305	FALSE
ENSG00000184432	0.314095534	0.28404105	0.449296264	FALSE
ENSG00000114115	0.079242023	-1.214063941	0.164762351	FALSE
ENSG00000163864	6.42E-05	1.278709398	0.00193265	TRUE
ENSG00000158258	0.018655853	1.207477682	0.058512529	FALSE
ENSG00000155893	1.24E-05	1.435588998	0.000899365	TRUE
ENSG00000114125	0.010918183	-0.512262474	0.040716885	TRUE
ENSG00000069849	0.216398072	0.360039563	0.341792994	FALSE
ENSG00000114126	0.000896679	0.887674133	0.008411262	TRUE
ENSG00000163714	0.000366202	1.292787747	0.004867821	TRUE
ENSG00000175040	0.873593252	0.077416116	0.918975776	FALSE
ENSG00000181804	0.012515967	1.483111753	0.044590481	TRUE
ENSG00000163754	0.35414599	-0.304423228	0.492339182	FALSE
ENSG00000071794	0.011175824	1.316256432	0.041482107	TRUE
ENSG00000082996	0.112873455	0.850629781	0.214256392	FALSE
ENSG00000196428	0.002613085	1.159163151	0.016219081	TRUE
ENSG00000120742	0.689306481	-0.11102176	0.785680433	FALSE
ENSG00000144895	0.395369192	-0.265939169	0.53094063	FALSE
ENSG00000198843	0.480988655	0.284658992	0.611428578	FALSE
ENSG00000240137	0.07855287	0.62680983	0.16385763	FALSE
ENSG00000181788	0.864625996	0.051794769	0.913938879	FALSE
ENSG00000152601	0.001009295	1.146371752	0.008986132	TRUE
ENSG00000181467	0.94263946	0.019396295	0.963968443	FALSE
ENSG00000174928	0.001182761	0.833729649	0.009833918	TRUE
ENSG00000163655	0.572940002	0.17502677	0.690907386	FALSE
ENSG00000240489	0.154823185	-0.743105079	0.267948003	FALSE
ENSG00000169282	0.012186027	1.064861842	0.043992995	TRUE
ENSG00000272990	0.926848319	-0.065564683	0.953677081	FALSE
ENSG00000114850	0.003666939	-0.592943644	0.020024694	TRUE
ENSG00000174891	0.886946535	-0.045110811	0.927459922	FALSE
ENSG00000178053	0.737247054	-0.130234465	0.823007739	FALSE
ENSG00000184100	0.001577924	-0.996579166	0.011866937	TRUE
ENSG00000180044	0.403025795	0.483038144	0.538294092	FALSE
ENSG00000186432	0.602892948	-0.164762929	0.71543598	FALSE
ENSG00000229320	0.054852206	-0.628009444	0.126267835	FALSE
ENSG00000163590	0.000524839	0.889213908	0.006111963	TRUE
ENSG00000169255	0.052378149	0.797101566	0.122334647	FALSE
ENSG00000169251	0.000979056	1.379298797	0.008892073	TRUE
ENSG00000196542	0.489201214	0.278575347	0.618890398	FALSE
ENSG00000234851	0.000292913	-1.195345383	0.00431014	TRUE
ENSG00000121871	0.001456234	1.458056658	0.01119725	TRUE
ENSG00000114209	0.905031395	0.056132641	0.939067779	FALSE
ENSG00000163536	0.757545802	-0.170946625	0.837784573	FALSE
ENSG00000173905	0.377629308	0.56668876	0.515034669	FALSE
ENSG00000008952	0.005442686	-0.684084147	0.026128747	TRUE
ENSG00000163558	0.001657116	1.136143124	0.012229927	TRUE
ENSG00000013297	0.235305753	0.847427687	0.362456789	FALSE
ENSG00000154310	0.003299907	1.962401413	0.018846539	TRUE
ENSG00000144959	0.1156201	0.714747231	0.217712543	FALSE
ENSG00000177565	0.001138989	1.378960734	0.009601171	TRUE
ENSG00000172667	0.921923705	0.020480549	0.950268642	FALSE
ENSG00000121864	0.369768376	0.289743007	0.507959564	FALSE
ENSG00000171109	0.000140197	1.710557929	0.002813122	TRUE
ENSG00000136522	0.02756862	-0.78689037	0.078059001	FALSE
ENSG00000136521	0.00488529	-0.972349755	0.024313733	TRUE
ENSG00000058056	0.000139023	1.190182608	0.00280142	TRUE
ENSG00000114757	0.007794586	1.125704655	0.032418238	TRUE
ENSG00000114416	0.287838429	0.351977067	0.421000852	FALSE
ENSG00000205981	0.34668722	-0.241002599	0.485024824	FALSE
ENSG00000242808	0.462956985	0.43446769	0.59401443	FALSE
ENSG00000078070	0.014363461	0.767004184	0.048897416	TRUE
ENSG00000240024	0.665333741	0.093727285	0.767089715	FALSE
ENSG00000163872	0.010267597	1.307744693	0.039169616	TRUE
ENSG00000180834	0.666306327	0.221428743	0.767837949	FALSE
ENSG00000175193	0.156596782	-0.38450238	0.270179978	FALSE
ENSG00000114770	0.000154728	1.731774917	0.002937055	TRUE
ENSG00000145191	0.004544449	0.507965427	0.023173066	TRUE
ENSG00000228205	0.031673881	-0.454932848	0.086288778	FALSE
ENSG00000161202	0.035945139	0.215176072	0.094476688	FALSE
ENSG00000161203	0.019435395	-0.643871755	0.060301187	FALSE
ENSG00000161204	0.462823976	0.137512289	0.59401443	FALSE
ENSG00000145198	0.169938474	0.694488834	0.285820672	FALSE
ENSG00000214160	0.146130014	0.346868795	0.256849092	FALSE
ENSG00000163888	0.001745766	-0.634578695	0.012572315	TRUE
ENSG00000145194	0.066686848	1.0410585	0.145332922	FALSE
ENSG00000175166	0.393920253	-0.257362467	0.529835283	FALSE
[truncated: 7,492 more rows]
