# Supplementary material for: Comprehensive evaluation of deconvolution methods for human brain gene expression
Source: Nat Commun. 2022 Mar 15;13:1358. doi: 10.1038/s41467-022-28655-4 (PMC8924248; doi:10.1038/s41467-022-28655-4)
Supplement: Supplementary file 5 — Supplementary Data 2 [file 41467_2022_28655_MOESM5_ESM.xlsx]

## Sheet: MB
	Neurons	Astrocytes	Oligodendrocytes	Microglia	Endothelia
ENSG00000175899	2.90086	4.69219	17.9294	309.96	293.414
ENSG00000166535	0.743626	6.01764	0.473266	1.27748	0.841119
ENSG00000094914	5.83518	15.9737	10.3419	6.54266	8.97456
ENSG00000109576	8.45202	24.6128	10.699	4.33441	1.38577
ENSG00000103591	9.46097	8.53658	7.75624	11.5803	9.34876
ENSG00000115977	27.9911	11.3464	11.9701	24.2488	12.1158
ENSG00000127837	8.20133	11.0048	6.07137	14.3191	3.8479
ENSG00000090861	24.1942	17.4899	17.8368	18.5849	7.50544
ENSG00000157426	13.5263	33.8724	10.3502	9.81927	9.56337
ENSG00000149313	26.7495	7.5285	14.4752	5.01434	4.98118
ENSG00000008311	3.85323	121.24	49.7645	22.5615	17.8983
ENSG00000108270	4.6493	4.98975	10.9067	8.87908	11.6869
ENSG00000181409	6.23695	6.05843	29.2407	5.42334	4.49823
ENSG00000183044	24.1386	17.5504	7.49084	4.35814	6.11942
ENSG00000165029	4.96143	32.4275	6.93769	22.656	10.4811
ENSG00000167972	8.50512	6.88626	6.43441	4.8965	5.29179
ENSG00000154265	17.7074	1.95769	9.46974	5.30823	5.21602
ENSG00000141338	0.533919	0.815846	48.027	3.32904	23.1369
ENSG00000154258	2.85352	0.562602	0.876477	1.42322	31.4034
ENSG00000085563	3.96709	1.58213	1.55719	2.72704	190.01
ENSG00000135776	6.02937	7.27969	7.04283	8.38785	10.5749
ENSG00000131269	9.10739	19.9298	15.9228	21.8966	13.1326
ENSG00000103222	3.0667	2.0184	1.7081	4.43588	3.68407
ENSG00000125257	1.05466	2.4971	1.64651	46.7894	3.59156
ENSG00000114770	16.6648	6.67214	8.76783	8.41584	6.84032
ENSG00000069431	0.721684	11.6742	0.473376	0.718439	17.144
ENSG00000173208	4.26584	21.0886	0.955761	1.71742	0.97945
ENSG00000117528	6.38885	15.5922	14.3013	6.82908	12.098
ENSG00000119688	4.05746	9.20056	5.08265	6.30121	3.68007
ENSG00000164163	7.70754	6.76423	12.5713	12.291	4.58757
ENSG00000033050	5.88504	4.96294	4.78289	5.03463	4.95737
ENSG00000160179	1.77705	0.715731	19.0486	6.90563	9.79743
ENSG00000144827	12.2846	9.60217	9.58798	13.8615	4.45325
ENSG00000100997	13.0223	7.59964	15.8121	30.2473	6.76666
ENSG00000131969	1.17537	1.12217	2.32511	3.05959	0.804511
ENSG00000139826	5.36511	1.84681	5.21818	7.11289	3.27995
ENSG00000114779	1.62399	2.71956	2.42419	3.3324	11.9821
ENSG00000140526	9.57083	18.4962	14.0258	8.29762	14.103
ENSG00000158201	4.29064	20.2074	3.29874	29.4315	5.37906
ENSG00000011198	12.466	9.22658	14.2044	7.50325	25.7093
ENSG00000163686	9.53469	4.80907	23.7606	5.04893	9.81938
ENSG00000136754	34.0088	71.7336	22.2219	79.0167	20.8339
ENSG00000138443	16.1836	17.5002	11.2974	8.92786	12.3163
ENSG00000154175	1.74634	1.13282	0.474066	0.946641	2.81707
ENSG00000097007	5.47901	9.73235	12.5039	10.7488	13.8054
ENSG00000143322	5.29605	4.32632	5.25122	22.9104	10.8712
ENSG00000099204	22.6721	71.8634	4.82715	5.11656	63.7553
ENSG00000163995	11.1797	3.06449	5.38931	4.09856	3.80151
ENSG00000173210	3.33059	3.49904	1.98631	1.63622	16.1286
ENSG00000159842	11.2622	21.3037	4.1172	35.9034	10.3859
ENSG00000166016	0.867383	4.50046	12.7215	1.26424	3.40653
ENSG00000060971	6.9374	13.0395	8.41583	11.4093	5.89975
ENSG00000132142	13.6743	15.594	12.9714	9.26214	6.31074
ENSG00000076555	0.289878	12.6147	1.75884	1.99099	4.53926
ENSG00000151498	6.18232	6.13823	5.50871	3.37416	3.66088
ENSG00000177646	4.48236	4.1947	4.53423	3.26073	3.56958
ENSG00000115361	1.51694	1.42537	0.436468	0.563676	0.890845
ENSG00000117054	20.4636	28.5664	19.3844	17.599	12.7301
ENSG00000196177	9.07481	16.0302	11.1676	7.71041	16.0303
ENSG00000072778	30.896	78.7602	15.0964	16.8093	17.2611
ENSG00000114331	14.5057	27.0061	13.183	25.7305	14.4338
ENSG00000075239	15.7853	15.2488	13.3154	9.08051	19.5549
ENSG00000120437	10.919	13.3696	9.40749	14.0111	3.61419
ENSG00000182827	12.0104	10.4506	10.9385	13.4734	10.4275
ENSG00000107897	10.3075	15.3241	18.1787	9.78695	9.44072
ENSG00000177076	2.36111	0.750529	1.49867	3.88812	25.484
ENSG00000100813	6.6267	11.1812	9.03173	11.2955	10.9252
ENSG00000122729	5.62439	11.0342	3.96992	4.17159	5.87868
ENSG00000100412	11.819	26.6043	10.2611	11.7028	6.56133
ENSG00000162390	1.07978	15.0424	0.758876	1.00857	1.05897
ENSG00000112304	4.57615	10.9808	5.2633	6.64581	6.21996
ENSG00000119673	3.1353	5.9458	2.47637	5.58787	3.05414
ENSG00000205669	4.10011	12.1701	1.35431	0.954809	0.630253
ENSG00000097021	23.6681	4.81684	8.53424	9.31045	6.39815
ENSG00000123130	2.7334	7.42708	2.05243	12.6262	3.48497
ENSG00000161533	4.00217	12.9727	4.92486	10.0381	10.1647
ENSG00000087008	2.70289	6.30085	3.42067	3.8977	2.58023
ENSG00000143727	25.2108	9.36864	17.3655	21.514	11.6728
ENSG00000134575	4.84726	3.84065	2.41458	3.47764	15.4235
ENSG00000103740	0.611263	40.8975	3.4935	1.34051	1.02783
ENSG00000151726	3.82516	3.19975	25.1372	41.9174	3.09653
ENSG00000123983	32.5773	39.7707	26.5984	24.6407	39.9625
ENSG00000068366	15.842	8.84461	16.0595	26.6111	9.19797
ENSG00000197142	0.814669	0.755833	1.17253	6.26849	17.8052
ENSG00000154930	0.506115	49.5314	3.78139	6.00216	3.11086
ENSG00000131069	2.73642	4.67922	12.9285	5.00002	6.23148
ENSG00000111058	0.921491	24.7228	1.50205	0.892887	5.90346
ENSG00000107796	2.50321	3.37629	1.38909	3.73283	67.1736
ENSG00000075624	242.26	197.072	374.476	586.228	400.46
ENSG00000136518	1.38351	3.86436	10.1993	8.92305	3.91668
ENSG00000072110	7.80828	2.76186	1.84086	2.91387	9.68617
ENSG00000077522	6.91111	2.86682	18.576	2.75252	13.3403
ENSG00000130402	7.51534	5.73644	13.4448	9.38087	41.4253
ENSG00000131966	37.6833	25.7533	28.132	18.0998	26.3254
ENSG00000138107	10.9074	11.3875	14.3317	11.6268	11.9222
ENSG00000115073	15.9829	12.7097	14.8274	13.3718	14.7411
ENSG00000138071	50.3395	24.4444	34.2945	80.2859	39.9271
ENSG00000115091	8.64014	7.99192	12.8983	25.9717	12.0575
ENSG00000133627	12.7672	6.3002	6.21053	6.4749	8.487
ENSG00000101442	3.87391	2.14522	4.64936	6.58729	2.83344
ENSG00000075089	15.3727	8.28619	12.4726	6.62265	16.9324
ENSG00000113812	3.91259	7.43451	2.93814	7.67005	3.93973
ENSG00000115170	4.41247	6.62528	5.79588	6.00035	57.4445
ENSG00000135503	7.48189	3.86115	3.67347	6.35124	3.94243
ENSG00000123612	2.04763	1.45466	5.29022	1.71315	0.909238
ENSG00000121989	15.4164	5.12173	7.80641	8.67079	13.9059
ENSG00000114739	1.63561	1.94984	1.89451	1.6685	2.7213
ENSG00000119640	35.7079	19.1214	29.3974	10.66	16.5469
ENSG00000170634	26.3887	37.1465	41.911	16.0109	24.2326
ENSG00000168803	6.15744	17.2406	5.05061	6.80793	4.0021
ENSG00000137845	10.1274	10.3402	27.9368	32.4364	21.652
ENSG00000151694	13.9102	11.7069	13.8436	35.3075	15.941
ENSG00000008277	24.5036	5.52876	11.5458	5.80502	4.4808
ENSG00000114948	34.3914	10.5222	10.4269	15.3181	4.72799
ENSG00000042980	0.400616	0.701079	2.82507	153.954	0.853879
ENSG00000197140	1.43338	0.893294	1.62875	1.05526	1.0496
ENSG00000168615	7.66539	6.46245	10.4725	26.6795	13.0765
ENSG00000049192	2.88615	0.767801	1.03225	0.93796	2.69752
ENSG00000134917	2.14935	0.502143	3.73967	1.15318	4.19656
ENSG00000184060	0.868097	2.90461	2.77456	93.6201	5.88458
ENSG00000160710	17.1586	14.4901	13.6062	16.5824	32.8932
ENSG00000197381	4.91705	1.78986	1.13349	3.39823	5.37469
ENSG00000185736	41.6548	9.00864	27.7988	6.86169	11.6674
ENSG00000063761	3.70629	3.29927	6.60122	6.12283	1.46526
ENSG00000163050	3.22051	2.26385	3.4471	2.73634	3.69292
ENSG00000164742	9.47766	1.87065	2.40933	3.14445	2.58265
ENSG00000078295	19.7322	34.3145	4.04496	5.71765	3.02756
ENSG00000138031	4.64394	4.84069	3.81196	2.84161	7.20198
ENSG00000173175	2.70272	1.24386	7.41795	1.41832	2.25748
ENSG00000121281	0.754632	1.04867	1.01251	27.9096	1.76714
ENSG00000155897	6.93329	18.2096	2.52046	2.05775	1.56721
ENSG00000162104	4.24771	4.29626	2.13672	1.9287	4.68901
ENSG00000141433	3.26956	0.415847	0.928501	1.3388	1.73139
ENSG00000078549	15.8468	38.4161	1.71677	2.42103	1.8525
ENSG00000087274	9.00145	26.936	18.3874	10.5538	17.5415
ENSG00000075340	9.93237	1.07938	2.10639	2.51723	2.75046
ENSG00000148700	27.8447	147.053	67.4224	7.95075	41.2374
ENSG00000197894	9.85169	19.5274	11.9425	6.81849	9.78129
ENSG00000147576	2.69613	43.8135	6.1858	3.66088	5.51067
ENSG00000182551	6.34932	20.9588	9.42578	7.62546	7.66621
ENSG00000159346	12.428	14.069	17.2548	19.1847	17.9422
ENSG00000006831	4.55369	10.0492	48.3352	11.713	38.4248
ENSG00000156110	45.9352	38.9245	36.7128	69.1311	58.8429
ENSG00000101126	15.9274	20.7041	17.4509	22.8742	14.4181
ENSG00000101544	5.32768	7.18047	8.52922	5.89215	12.2454
ENSG00000181915	5.15732	2.05101	16.3797	9.36937	3.50871
ENSG00000163485	3.5116	4.82189	7.61092	2.76739	2.23151
ENSG00000170425	1.11671	33.8287	1.22136	1.77012	3.93108
ENSG00000159322	2.47113	5.10189	4.60936	18.0813	5.14709
ENSG00000116863	7.83378	7.62709	13.6235	35.4989	4.01834
ENSG00000120907	5.53286	20.1429	1.56264	1.31972	1.05201
ENSG00000170214	8.02669	5.87838	2.09476	2.82477	1.52135
ENSG00000150594	2.62907	0.749792	0.370944	1.18639	1.37951
ENSG00000043591	9.19335	18.8513	1.10091	4.13607	2.58018
ENSG00000100077	25.4632	8.94049	4.29654	19.6602	11.707
ENSG00000239900	3.97604	3.46536	2.93492	4.05473	4.27202
ENSG00000035687	8.3898	3.78574	23.0327	9.84987	3.70289
ENSG00000139154	56.2477	21.2358	26.9915	28.0027	31.5591
ENSG00000104964	16.6236	8.60917	10.5686	11.9522	21.6635
ENSG00000196526	5.69583	1.50436	2.77417	3.27012	2.75583
ENSG00000157510	0.308967	2.98769	0.4457	0.891278	12.792
ENSG00000169129	2.19047	0.45176	3.0777	1.95385	22.0645
ENSG00000172493	3.19898	15.7078	6.28178	22.5419	24.1253
ENSG00000144218	18.0559	5.64864	6.4614	13.1971	7.0935
ENSG00000072364	12.7458	15.3607	14.5557	21.8108	23.1347
ENSG00000141385	6.42436	6.97822	4.75853	7.08245	5.54116
ENSG00000183077	2.87891	1.59489	19.0384	7.06272	7.95055
ENSG00000119844	16.8137	10.8108	12.7963	29.915	18.4318
ENSG00000038002	2.18814	6.69031	20.1047	5.98926	1.23506
ENSG00000157985	10.2755	10.1404	35.732	7.51506	17.4041
ENSG00000133612	5.37865	3.12364	4.38421	7.71122	7.76186
ENSG00000204149	12.4654	12.6916	11.8321	14.6725	7.40771
ENSG00000186094	54.4832	19.7771	18.0801	27.8521	6.85395
ENSG00000173744	10.2757	7.42192	13.8497	11.186	23.3402
ENSG00000106351	0.834107	4.16946	0.678534	1.88967	1.85638
ENSG00000164252	10.5523	8.04743	8.39726	10.9239	11.5807
ENSG00000162688	9.09405	24.7789	5.91939	4.53527	6.91075
ENSG00000160216	3.26909	5.34853	3.72189	5.67805	2.67842
ENSG00000026652	8.38748	1.42434	30.4722	4.1473	3.55481
ENSG00000155189	10.0912	13.484	8.53055	8.90909	10.5349
ENSG00000018510	5.35368	4.4343	8.50789	8.29611	9.92458
ENSG00000135744	2.79955	210.229	4.36685	2.30514	21.0065
ENSG00000135049	36.2497	14.5436	79.6003	25.7029	29.7931
ENSG00000153207	7.08704	11.3888	5.56969	7.46809	5.51455
ENSG00000101444	4.3096	2.41666	6.76166	3.39094	14.571
ENSG00000168710	25.3063	210.552	24.6755	36.1306	36.8822
ENSG00000158467	10.8893	76.4444	9.93665	11.2118	21.1317
ENSG00000135541	195.674	53.8266	42.0609	26.7682	23.6067
ENSG00000124942	0.702718	10.8853	0.691376	2.68466	27.3031
ENSG00000106546	4.19903	0.884724	10.4836	4.42272	4.13034
ENSG00000100591	20.6047	17.8524	23.9076	15.6215	46.9974
ENSG00000173209	4.06985	17.8616	20.0631	26.2297	8.39896
ENSG00000186063	3.26102	3.6075	2.87919	11.224	5.35398
ENSG00000126878	0.357912	5.65783	27.8221	2.9401	29.8157
ENSG00000156709	5.28896	10.2549	7.60093	8.42032	10.8556
ENSG00000146416	31.3064	32.7854	26.4226	31.831	17.3782
ENSG00000164022	11.9583	10.8249	19.4633	20.4023	9.88488
ENSG00000110711	9.23889	5.02622	11.2724	18.2801	18.5327
ENSG00000196581	3.31155	0.558088	2.10012	2.0598	1.02098
ENSG00000106992	10.1699	15.9297	6.36722	5.61094	6.6251
ENSG00000004455	4.77325	8.12319	9.40498	15.4231	10.0061
ENSG00000147853	15.3125	48.1116	31.3529	13.8342	27.0881
ENSG00000162433	4.64685	27.103	1.87857	2.04882	4.27712
ENSG00000154027	50.9995	9.01338	61.9376	15.9262	15.7204
ENSG00000121057	6.00549	7.71135	5.0861	8.26987	6.20822
ENSG00000108599	12.7369	20.0973	16.0094	20.6207	11.7182
ENSG00000023516	29.8176	16.5024	16.1842	16.4218	16.7877
ENSG00000131016	10.4153	19.5174	6.19876	4.67284	51.7021
ENSG00000170776	2.22756	7.36426	2.01261	33.5357	10.6046
ENSG00000179841	4.31875	1.46238	1.30221	1.46631	0.987767
ENSG00000151320	38.5274	14.1198	48.7259	9.36303	7.12474
ENSG00000118507	12.5512	21.7279	10.3607	12.4645	12.2903
ENSG00000105127	6.03354	10.1117	7.20173	10.0816	12.2776
ENSG00000011243	14.9323	20.1317	8.62499	10.1816	5.30458
ENSG00000127914	27.749	28.8476	21.2405	18.3925	20.3471
ENSG00000166452	6.58331	6.07631	7.38262	10.8489	10.1468
ENSG00000174574	16.4368	16.0419	28.9555	19.4458	17.3107
ENSG00000135334	22.2692	12.6608	12.4739	24.6711	13.2135
ENSG00000117448	7.89782	9.05537	13.6697	37.7344	5.83997
ENSG00000085662	18.596	10.8917	18.5564	36.7348	22.116
ENSG00000165568	1.94958	0.493584	0.785507	2.03834	8.33535
ENSG00000053371	3.81379	9.88326	4.66026	6.67901	6.58296
ENSG00000142208	1.03408	1.5295	1.87822	2.67038	4.42365
ENSG00000105221	1.84389	4.44806	2.79004	2.88375	3.03195
ENSG00000117020	59.2394	55.0275	56.8836	44.9996	95.3756
ENSG00000166971	8.81836	7.59705	9.13724	2.03719	6.97699
ENSG00000148218	5.30833	10.5562	14.9565	4.02461	7.56455
ENSG00000023330	7.86367	7.24963	7.86228	12.0018	23.0574
ENSG00000170017	35.0817	48.3712	84.5604	18.9335	13.0281
ENSG00000059573	3.52993	3.4116	3.28726	6.20208	3.73812
ENSG00000165092	3.81949	75.6408	2.28687	3.67359	18.7179
ENSG00000184254	0.614814	0.448415	2.13767	2.98555	0.920849
ENSG00000137124	1.25137	1.26541	1.1938	2.12394	2.40871
ENSG00000144908	0.27627	18.7217	0.679697	1.03116	0.975789
ENSG00000136010	3.41256	2.65832	1.43404	1.75108	1.11223
ENSG00000111275	21.3808	114.239	13.526	36.3919	30.6536
ENSG00000072210	7.54684	7.89239	11.196	6.14178	5.63194
ENSG00000112294	10.0985	8.31872	2.46852	3.89328	3.40463
ENSG00000119711	3.28025	20.1107	9.21252	6.12461	3.7602
ENSG00000164904	3.65374	27.1896	8.83336	3.12608	7.76966
ENSG00000143149	6.32798	37.1398	16.919	21.1516	11.2235
ENSG00000149925	81.304	53.6507	35.1498	33.7765	62.5445
ENSG00000175548	1.77776	3.19145	1.85137	4.22499	6.39772
ENSG00000253710	2.2721	1.69702	3.65338	7.17853	3.77636
ENSG00000101901	9.6763	7.76189	10.825	20.038	13.8209
ENSG00000172339	3.09269	3.61171	4.54276	2.57705	3.51994
ENSG00000119523	5.25893	7.85267	4.91429	8.7109	8.3289
ENSG00000214160	2.36721	2.47559	2.87955	5.61932	9.29199
ENSG00000120697	15.3746	14.2311	18.5046	19.8924	11.5555
ENSG00000088035	5.75696	4.67445	3.87826	6.58241	2.25218
ENSG00000159063	11.227	13.2663	16.8397	25.6971	11.2407
ENSG00000171094	7.17154	6.21988	2.6709	1.55147	1.18847
ENSG00000100601	3.69204	6.62146	3.91539	8.17415	6.6457
ENSG00000189046	2.34041	6.49179	5.01358	2.31687	2.4006
ENSG00000166199	8.08805	7.09677	6.51477	4.92242	9.07359
ENSG00000091542	10.2908	11.5982	15.419	8.80991	13.9568
ENSG00000137760	5.28671	1.73066	3.8229	3.0727	5.40257
ENSG00000116127	4.68698	5.18078	7.50213	5.1448	4.29153
ENSG00000136383	0.268352	0.479319	0.385746	6.3362	1.73842
ENSG00000162551	1.06586	1.24648	0.663409	1.29889	27.984
ENSG00000003393	8.7212	5.15655	5.59719	4.32602	4.55763
ENSG00000155754	1.14779	3.35335	3.24574	1.09852	1.27676
ENSG00000155749	4.05863	6.74012	1.42257	4.6124	1.48424
ENSG00000110497	8.65183	7.73106	13.544	10.9667	15.6376
ENSG00000123505	30.1317	16.3201	79.1096	29.8835	31.1376
ENSG00000159461	8.77061	9.68769	11.425	9.18233	11.3052
ENSG00000181754	5.00478	2.54182	1.11104	1.5249	1.92835
ENSG00000144233	2.63208	3.3457	4.8964	4.87756	3.14024
ENSG00000151743	30.5713	18.0484	32.1247	20.605	12.1609
ENSG00000126016	0.973459	14.4848	1.50408	3.84418	2.78861
ENSG00000166025	2.94413	1.95174	1.05723	4.73176	10.4295
ENSG00000116337	7.33814	5.74203	3.21148	5.37881	2.97461
ENSG00000133805	1.00945	1.82792	8.60258	9.6663	1.18884
ENSG00000078053	34.4741	6.71383	6.59295	8.59228	4.7896
ENSG00000145020	2.95973	8.51408	2.90152	6.31131	2.35326
ENSG00000240038	12.9995	18.5508	9.54193	10.1545	4.94079
ENSG00000153107	2.76561	3.74006	3.7938	3.93433	3.62122
ENSG00000164162	10.8695	10.3106	12.4694	8.06736	10.4901
ENSG00000141552	8.88189	8.93533	9.60468	5.70713	15.153
ENSG00000129055	26.2438	17.5339	15.3684	9.72914	14.7474
ENSG00000166295	14.4307	18.613	21.25	29.1669	21.4789
ENSG00000053900	11.0948	9.69975	10.9904	6.58071	5.73893
ENSG00000089053	14.1789	10.509	32.7508	10.8155	12.529
ENSG00000196510	14.5664	8.22655	9.06805	6.85725	7.62572
ENSG00000013523	4.27126	7.22659	8.22274	7.08302	4.34114
ENSG00000174606	5.53661	5.6949	7.92741	10.9954	8.97158
ENSG00000154188	1.50443	3.12314	1.13306	0.694366	4.04477
ENSG00000091879	1.97072	1.51166	2.66046	2.89523	20.7992
ENSG00000116194	6.22418	6.85729	2.2033	5.68224	7.21988
ENSG00000167772	0.283338	80.9645	1.36705	3.49898	14.5963
ENSG00000029534	3.13674	0.323768	0.633284	2.53391	1.80661
ENSG00000145362	58.9991	70.7119	57.0228	18.267	11.6373
ENSG00000151150	34.3993	5.00687	59.5872	10.7802	4.99641
ENSG00000151687	7.02318	17.358	9.88997	8.47366	7.98792
ENSG00000166839	4.37631	49.8895	3.10724	5.99783	2.60958
ENSG00000153930	2.33382	14.2429	0.780063	1.76052	0.923671
ENSG00000185722	4.70235	8.57645	6.57459	7.94124	3.51449
ENSG00000154122	14.3841	6.63816	14.7448	13.0805	11.5556
ENSG00000001629	21.0755	19.0783	57.7467	18.3674	16.1751
ENSG00000176915	2.33276	2.89457	3.49929	6.35267	3.86519
ENSG00000106524	18.4741	13.4036	10.4618	7.15329	5.71362
ENSG00000164331	11.7404	15.929	18.9518	25.1044	17.577
ENSG00000088448	38.8901	45.3403	42.9134	76.8137	36.9029
ENSG00000167522	7.4937	7.59056	8.23688	13.9496	9.02254
ENSG00000101745	30.4728	28.1331	31.6276	21.1253	30.2424
ENSG00000076513	4.23272	2.84564	13.0405	10.8645	7.01224
ENSG00000118454	21.5873	12.1889	17.9624	21.1291	13.4715
ENSG00000132466	25.5277	23.1152	25.1007	32.2902	28.6304
ENSG00000180071	2.97801	0.589536	12.2217	0.968309	0.758567
ENSG00000172014	2.8601	1.74749	1.25045	1.93765	1.47602
ENSG00000107890	39.5484	39.1497	10.8818	10.1282	10.6261
ENSG00000105186	3.85774	5.80898	3.08735	4.28833	6.89422
ENSG00000206560	12.9161	7.30803	23.6239	5.70192	10.4624
ENSG00000154065	4.69864	8.61052	1.14555	1.87263	24.0619
ENSG00000180777	7.48726	1.12304	1.32422	2.43841	1.26035
ENSG00000163046	25.6647	5.50884	6.06888	10.4855	3.38554
ENSG00000135976	32.0234	14.8259	18.96	10.6145	10.325
ENSG00000186352	3.0142	3.58074	3.2942	4.04666	76.5497
ENSG00000154945	11.841	25.0448	45.6177	12.7225	24.0587
ENSG00000137494	3.59789	1.65648	1.73958	2.31155	3.86006
ENSG00000065413	6.69575	11.1208	23.6536	88.6836	18.1221
ENSG00000186106	17.2788	7.81225	9.44192	5.15458	6.01086
ENSG00000168876	9.56549	6.4061	7.54532	11.775	5.44806
ENSG00000151458	7.34614	1.80413	2.85438	5.03139	6.11974
ENSG00000139645	1.93014	2.71922	1.86838	3.47602	3.39033
ENSG00000100124	5.5304	4.57567	3.57883	3.94422	2.09798
ENSG00000164512	10.4694	2.09728	2.0188	3.13672	1.49466
ENSG00000135299	5.27911	4.18158	2.59762	3.52549	5.98873
ENSG00000235098	1.70636	4.01484	11.9406	3.4328	2.82663
ENSG00000106013	7.54629	2.36402	3.66801	9.1886	1.88898
ENSG00000064999	12.3085	8.85311	7.82385	26.881	36.2182
ENSG00000185046	96.2307	26.449	82.8467	36.1488	20.2176
ENSG00000163516	7.16451	8.83106	7.47766	5.81333	7.06076
ENSG00000011426	1.96824	1.90524	97.506	7.27345	8.38701
ENSG00000160746	11.3869	11.3612	8.3532	13.1789	20.8434
ENSG00000134343	16.09	2.37765	4.46265	7.13675	7.95526
ENSG00000171714	25.4465	19.6933	5.04444	5.09717	6.04153
ENSG00000177119	1.91121	9.00422	1.82153	9.02675	15.1717
ENSG00000140350	11.468	7.86852	16.2432	16.5879	10.4649
ENSG00000136938	5.21462	10.8826	31.5413	24.4965	22.4337
ENSG00000169604	2.8556	14.3479	3.01298	8.48615	6.63448
ENSG00000135046	2.12271	0.774973	0.635074	6.92041	79.0086
ENSG00000122359	2.64517	3.43409	1.21066	8.1159	9.30131
ENSG00000196975	1.45338	7.01239	9.17105	12.5897	5.22091
ENSG00000164111	7.67038	33.6284	47.6443	103.751	69.8743
ENSG00000197043	10.9155	6.93096	4.17004	6.22676	10.4502
ENSG00000138279	41.5135	32.3272	35.998	34.289	49.6696
ENSG00000136250	1.8872	1.9983	7.48733	113.95	4.89985
ENSG00000138660	5.86825	2.88197	5.62908	4.31705	6.64974
ENSG00000100280	4.60731	7.99153	4.22378	34.8572	6.75597
ENSG00000166747	11.3448	11.3213	12.3027	18.4985	9.74563
ENSG00000213983	11.2463	4.39163	3.58182	8.17963	3.66126
ENSG00000106367	26.4611	12.7421	16.0408	19.5779	22.4537
ENSG00000182287	33.523	8.3777	13.8575	12.5871	17.3939
ENSG00000183020	7.21756	5.08136	4.19571	8.12701	9.41025
ENSG00000006125	24.2878	16.4563	17.4278	14.5419	21.4198
ENSG00000042753	28.6734	14.0744	18.024	21.4551	20.6013
ENSG00000132842	5.23753	17.9032	21.6852	23.6202	15.1887
ENSG00000103723	12.9701	4.54143	3.87297	3.42403	2.9247
ENSG00000065000	5.88592	9.39159	3.89144	6.45932	6.13816
ENSG00000185009	7.7408	10.8336	9.3514	7.98295	6.61026
ENSG00000070718	18.3132	6.47871	6.52409	5.24176	7.68882
ENSG00000177879	41.7766	17.2186	24.6932	18.4262	58.5317
ENSG00000134262	8.31554	5.35647	6.87651	5.22947	2.67295
ENSG00000081014	2.8161	4.1574	4.64408	3.965	4.2179
ENSG00000100478	7.13566	4.46331	5.1938	5.46386	10.1458
ENSG00000120868	2.84134	1.6278	2.97574	16.884	1.80978
ENSG00000034053	16.6723	9.92655	11.5063	12.1107	4.65271
ENSG00000166313	19.9684	13.4597	34.707	9.2528	10.074
ENSG00000077420	0.866885	2.30906	3.70712	231.635	1.83841
ENSG00000163697	7.91214	10.5429	35.6175	3.36397	35.6446
ENSG00000113108	4.82789	11.8606	5.77583	5.96421	4.22731
ENSG00000134982	25.8822	97.5903	30.7312	10.7784	24.7256
ENSG00000154856	1.2042	36.1018	10.4727	4.88976	32.1956
ENSG00000164062	3.79278	11.1639	2.65453	8.72339	2.38462
ENSG00000100823	37.538	43.1242	29.4604	41.9543	25.7522
ENSG00000138613	3.87529	7.62364	6.80937	9.64339	2.73047
ENSG00000166181	16.5258	14.5827	15.516	20.5153	15.2084
ENSG00000149089	3.33102	7.64571	13.4701	6.00475	8.82957
ENSG00000169621	1.63469	2.72324	7.55725	7.3784	9.02124
ENSG00000105290	44.8552	12.4972	200.775	19.3607	51.487
ENSG00000084234	64.5096	32.9747	23.7167	44.7163	41.8703
ENSG00000163382	10.6452	9.10583	19.2824	5.47636	43.3235
ENSG00000189058	35.8451	36.637	501.714	26.6977	507.692
ENSG00000130203	4.296	277.495	6.17128	88.2091	43.0086
ENSG00000128335	10.3352	8.16622	4.25093	5.68479	11.4092
ENSG00000178878	1.5797	1.53352	3.84689	2.48415	181.544
ENSG00000184831	55.519	53.0374	36.5231	35.4692	85.6339
ENSG00000155008	40.6606	48.9258	30.5332	26.5555	18.8816
ENSG00000142192	109.253	25.7083	115.428	34.3927	82.2938
ENSG00000062725	9.92975	9.6962	14.9284	6.7358	8.51501
ENSG00000157500	10.5934	8.67301	13.5502	20.5382	14.1521
ENSG00000136044	16.0632	38.3231	15.1683	63.6718	9.30097
ENSG00000198931	6.03282	6.73115	10.0272	8.75727	11.5172
ENSG00000137074	9.73524	11.7055	11.9261	11.7592	8.22155
ENSG00000178301	5.28234	4.85617	5.28374	2.40545	1.35677
ENSG00000171885	14.4184	379.469	6.67925	5.10654	8.58591
ENSG00000021776	5.6286	9.84133	5.53149	9.64234	11.9607
ENSG00000078061	1.90631	4.49042	4.90548	4.43473	6.03097
ENSG00000047365	11.7209	36.5852	52.4685	9.62405	12.6092
ENSG00000143761	43.1495	22.5383	40.6121	32.4151	44.8746
ENSG00000168374	39.0615	30.0514	60.6962	38.8396	60.2243
ENSG00000165527	29.8905	25.0816	34.2722	15.2861	49.5019
ENSG00000149182	7.25235	15.4952	8.14394	4.94759	5.30798
ENSG00000242247	10.7426	12.8602	13.6319	26.2246	24.9461
ENSG00000066777	12.6991	9.5115	11.2337	11.9592	11.7691
ENSG00000124198	12.1726	6.95737	8.76369	10.0552	22.0763
ENSG00000164144	7.74867	12.1075	11.7425	17.9895	12.4923
ENSG00000132254	3.80912	2.94125	3.53089	3.82602	3.70683
ENSG00000081181	17.2833	9.10689	12.2481	9.03548	9.91636
ENSG00000134884	107.121	150.158	99.9174	110.916	70.0754
ENSG00000175220	4.86205	8.33234	31.8282	6.54855	15.1225
ENSG00000071205	3.27901	0.748454	1.23081	1.54642	13.266
ENSG00000165322	14.2958	15.3164	13.7662	58.5968	20.3822
ENSG00000075884	2.11468	1.60949	2.17514	54.6349	3.397
ENSG00000140750	2.28905	3.76744	6.04986	11.3216	6.96095
ENSG00000146376	5.92038	3.14309	1.06791	14.6916	14.402
ENSG00000137727	15.2282	1.57741	3.18121	8.55587	2.39752
ENSG00000107863	43.0789	32.0657	78.419	40.9843	17.6708
ENSG00000138639	3.07286	44.3924	3.37247	127.737	4.84987
ENSG00000163219	0.737401	0.685248	1.39936	48.6618	2.63724
ENSG00000145819	23.6202	23.0333	7.17874	43.2688	20.9632
ENSG00000137962	2.63591	3.49898	0.496449	1.55931	52.6721
ENSG00000031081	0.577848	13.7597	1.66182	10.5503	20.0533
ENSG00000134909	23.0712	31.4129	9.98454	14.7447	10.1451
ENSG00000160007	8.71582	13.636	10.1759	14.5078	4.85407
ENSG00000165895	1.50854	10.0656	2.112	1.0299	21.9411
ENSG00000006740	12.4081	3.21988	3.4329	4.7959	4.65631
ENSG00000100852	21.7994	71.0552	28.8466	16.4213	13.8741
ENSG00000047648	1.68057	1.09615	1.51675	15.2408	11.212
ENSG00000141522	9.75817	7.39403	9.45358	13.2335	16.2502
ENSG00000104728	1.11477	11.4809	12.5044	1.84573	10.603
ENSG00000132694	6.08797	8.19224	4.26215	7.24268	4.92654
ENSG00000196914	16.006	26.5427	6.08192	7.77944	26.5152
ENSG00000110237	3.53382	6.36849	1.14453	1.72628	8.00984
ENSG00000116584	3.11646	0.976694	10.558	7.14596	5.46662
ENSG00000240771	8.93026	5.60763	4.19825	6.45873	7.24553
ENSG00000114790	2.56953	51.7552	1.74031	2.49277	1.16171
ENSG00000163947	25.2787	10.175	9.82545	9.36435	19.1215
ENSG00000183111	1.21431	2.1061	12.0861	3.26543	7.47771
ENSG00000136002	8.75531	28.5499	4.64235	5.25699	4.33522
ENSG00000165801	0.528055	6.44056	2.468	8.38896	6.39717
ENSG00000129675	3.41068	25.6023	4.91997	38.8533	9.63372
ENSG00000102606	27.1222	11.8999	29.3564	16.3692	18.6479
ENSG00000131089	23.6669	14.6466	8.87384	10.3248	6.46389
ENSG00000117713	7.65603	16.0521	11.8107	15.3891	13.2076
ENSG00000049618	15.812	16.2104	16.3124	15.9939	16.1978
ENSG00000189079	5.15625	13.6208	10.3746	10.6015	12.2201
ENSG00000179361	0.674376	1.04773	1.31866	5.25047	1.54202
ENSG00000032219	37.0327	31.9389	23.8863	31.3362	23.5572
ENSG00000054267	23.7248	21.0911	30.5443	18.9528	26.265
ENSG00000196843	0.643846	2.11526	0.887974	9.41434	6.08158
ENSG00000150347	22.3479	10.5945	39.2814	42.7832	38.7374
ENSG00000166233	18.0827	16.2672	18.2871	22.5303	18.0637
ENSG00000177479	12.8755	14.4643	24.9542	21.5317	11.2661
ENSG00000120805	16.4247	8.64744	12.6467	6.72947	12.6852
ENSG00000169379	7.58742	10.3341	9.99429	11.4698	14.1471
ENSG00000185305	45.305	14.5956	23.571	70.2177	99.0926
ENSG00000214087	8.138	6.77821	6.70507	19.35	10.4816
ENSG00000102931	21.3261	16.8168	25.5851	14.2753	29.6136
ENSG00000138175	15.4508	20.5515	9.26258	10.4897	10.5069
ENSG00000122644	7.76681	1.4358	14.023	12.8217	70.6952
ENSG00000188042	50.4572	7.46077	5.5878	6.20071	4.64057
ENSG00000175906	11.1478	3.40888	4.61889	2.25314	5.42501
ENSG00000162980	9.48035	10.4846	8.31186	46.0356	13.5249
ENSG00000165997	2.94817	2.77831	3.94507	6.51512	7.34129
ENSG00000113966	25.1804	12.5969	16.0607	8.07648	13.4453
ENSG00000182196	15.8956	17.7657	13.9693	22.9213	21.331
ENSG00000144746	101.239	51.6858	111.947	110.497	44.0215
ENSG00000177917	5.01175	19.5166	10.3235	6.48572	10.317
ENSG00000143862	15.9375	15.3867	35.2825	12.9805	17.4898
ENSG00000134108	47.0319	46.0175	39.6053	46.175	32.0801
ENSG00000196503	3.98784	1.67832	2.20437	2.47128	2.43326
ENSG00000104442	19.7232	12.902	32.3263	28.2964	23.759
ENSG00000170632	5.36956	5.06749	8.8864	4.38795	6.23966
ENSG00000118690	14.3693	17.4825	5.54472	8.99768	12.3335
ENSG00000114098	14.9488	11.2679	12.5603	14.3411	8.68268
ENSG00000135931	7.66295	4.67945	4.15487	5.87946	14.1118
ENSG00000126947	18.1067	12.4275	8.89988	3.68213	15.9729
ENSG00000184867	12.1055	4.57827	8.43622	6.58394	8.2946
ENSG00000102401	38.1301	16.6705	22.7364	24.5764	15.3556
ENSG00000196440	7.09111	4.6048	5.38932	3.31885	5.41472
ENSG00000143437	7.00156	8.06042	7.84759	11.7692	13.072
ENSG00000172379	36.2611	32.4741	14.8153	8.61396	25.4112
ENSG00000133794	8.69921	7.66717	2.5299	3.12515	5.42702
ENSG00000029153	7.69324	0.831246	1.48057	2.18117	2.72293
ENSG00000241685	30.3211	18.6633	22.0469	21.1696	37.8134
ENSG00000130429	0.887684	1.05894	1.90896	22.5127	10.2369
ENSG00000163466	30.1987	22.4454	26.0088	93.1356	40.9008
ENSG00000111229	26.6006	16.9224	26.9225	60.4181	38.4109
ENSG00000162704	10.6138	4.56171	24.1967	23.2051	11.1078
ENSG00000136950	15.5375	8.62607	8.36267	10.8399	10.8041
ENSG00000128989	76.2546	33.376	51.2888	43.9866	40.2353
ENSG00000172995	57.7102	8.07285	16.7724	16.8907	6.70465
ENSG00000137486	5.52909	13.4085	3.98314	13.1772	5.16306
ENSG00000141480	7.26225	3.22161	7.06826	42.0292	4.92492
ENSG00000105643	1.16157	1.26478	8.45386	7.07411	19.9468
ENSG00000113369	32.3485	34.7632	78.1845	135.75	44.3391
ENSG00000140450	2.71353	3.0996	2.74984	1.32499	3.75171
ENSG00000113273	4.68189	5.58802	6.55366	10.5355	5.33924
ENSG00000006756	0.529815	3.81069	1.7372	4.76692	3.41591
ENSG00000062096	4.06082	5.38482	0.52465	1.27658	0.674414
ENSG00000180801	1.61006	4.7798	0.6281	2.25483	0.786069
ENSG00000164291	2.61257	3.20298	2.63076	3.98574	4.35423
ENSG00000156219	6.05729	1.00481	10.218	7.23867	1.53099
ENSG00000173409	27.7099	20.3263	20.5423	23.3499	21.6896
ENSG00000004848	10.818	7.49815	1.64794	1.2251	1.38857
ENSG00000104763	24.3443	26.6038	23.3084	51.7538	25.2408
ENSG00000153317	31.7665	34.8462	19.0493	15.633	32.764
ENSG00000151693	7.09937	33.3826	6.49512	3.65603	8.24414
ENSG00000088280	0.715392	8.13461	1.69617	1.23323	1.20105
ENSG00000065802	1.52333	1.74631	3.6048	3.63423	3.19765
ENSG00000196372	2.37948	2.38801	4.86732	2.32897	1.80332
ENSG00000148331	6.64661	11.9751	4.90738	7.93533	5.00427
ENSG00000183475	3.13067	4.03381	4.05639	3.69207	2.8697
ENSG00000177981	13.8976	16.4515	10.083	7.18056	6.48478
ENSG00000138303	12.0738	15.4724	19.0445	15.675	12.1936
ENSG00000100325	2.39208	4.31	4.25848	11.7962	15.0767
ENSG00000112249	9.62606	7.37275	9.60607	16.0916	9.73283
ENSG00000139352	2.85927	6.70829	4.25403	1.29924	1.63104
ENSG00000111875	7.70281	26.9643	16.6997	4.73715	5.69253
ENSG00000116539	24.0853	25.436	23.2795	27.7924	22.0937
ENSG00000129691	7.24038	5.3371	7.38691	9.08233	7.32606
ENSG00000198356	9.9228	7.55011	9.93907	9.38411	17.7934
ENSG00000070669	43.7683	8.58793	11.9634	8.43203	8.16303
ENSG00000138381	27.3757	12.1301	14.1545	18.1074	14.4655
ENSG00000108381	0.266954	5.62587	50.1343	4.56844	4.72849
ENSG00000198363	28.2642	65.2931	10.3346	9.87302	14.5217
ENSG00000128203	6.33171	2.02987	2.38133	2.63885	0.855263
ENSG00000162174	6.84784	33.6981	8.34815	4.5895	3.95985
ENSG00000130707	4.41216	1.75576	0.656902	2.15066	6.51609
ENSG00000152092	22.4005	30.86	8.02296	9.94427	3.25635
ENSG00000148219	26.5494	27.3972	22.3001	10.3176	5.07059
ENSG00000064102	2.98339	5.08937	16.2112	3.24369	6.16278
ENSG00000171456	6.42423	8.51398	9.89593	8.0818	15.1787
ENSG00000143970	3.0924	6.56585	5.03633	9.05434	5.74772
ENSG00000141431	6.80693	1.10424	4.28625	2.77864	2.30395
ENSG00000138138	24.6017	23.4293	13.0005	18.3826	18.387
ENSG00000156802	3.56757	2.55447	2.23756	2.71562	7.87517
ENSG00000119778	4.664	10.4176	8.4441	9.63494	8.74585
ENSG00000167654	26.8825	3.86914	7.68303	8.73574	4.36433
ENSG00000107669	11.6549	13.6027	23.229	10.5603	14.3527
ENSG00000123268	10.0415	4.87363	7.8945	13.2088	11.0555
ENSG00000115966	28.9824	20.8864	20.2895	23.2281	24.4652
ENSG00000162772	3.05257	2.57956	9.33605	22.1944	33.4486
ENSG00000128272	37.8357	35.7608	51.9862	83.8229	81.6817
ENSG00000118217	9.67058	13.908	13.8134	35.4921	14.7714
ENSG00000171681	10.0785	17.9128	16.0587	19.7738	10.0581
ENSG00000166669	7.28309	4.45389	2.07384	15.4295	8.0729
ENSG00000152348	6.97244	10.7549	10.5521	11.6459	10.553
ENSG00000145782	9.55989	5.56837	10.5129	10.3113	7.97022
ENSG00000175224	6.86005	6.59526	15.9344	6.30584	9.46337
ENSG00000126775	5.7482	9.80989	11.4326	5.8943	6.12191
ENSG00000085978	7.61358	2.09467	4.7968	3.61278	5.82919
ENSG00000066739	7.73489	5.17041	9.61411	9.33906	5.98946
ENSG00000144848	9.76577	13.6687	31.0753	13.5727	13.763
ENSG00000101844	3.78917	3.56145	4.97638	3.77765	3.11447
ENSG00000125703	12.7297	20.1852	89.9367	32.0605	15.1802
ENSG00000057663	15.1588	8.7721	10.0162	17.8858	27.778
ENSG00000197548	11.1936	16.732	11.1624	19.1382	8.95349
ENSG00000198925	4.10573	5.62831	4.14185	2.83691	3.01578
ENSG00000138363	10.1854	18.8301	15.9469	6.24251	4.04466
ENSG00000198513	51.9514	13.4352	35.6846	11.3767	5.91071
ENSG00000119787	14.5429	31.3119	5.84167	15.6278	14.9225
ENSG00000184743	1.75602	3.90694	6.28437	7.9151	9.41891
ENSG00000149311	4.36909	5.91658	11.6866	28.253	6.21197
ENSG00000166454	11.0981	10.4125	9.05017	4.91713	9.71755
ENSG00000177556	12.2967	10.548	17.8654	9.14828	17.8627
ENSG00000206190	0.486933	0.465708	0.327813	0.990888	91.3818
ENSG00000118322	0.55029	5.61687	22.5102	1.50511	1.17773
ENSG00000145246	3.24875	6.58302	2.64864	10.9839	15.5356
ENSG00000068650	1.97136	2.90276	9.80874	7.68085	8.96242
ENSG00000058063	6.59548	5.06955	10.5085	10.7114	8.49931
ENSG00000101974	1.82682	3.75251	4.5055	18.3541	4.90886
ENSG00000133657	8.00515	10.4896	8.11378	24.6065	12.8932
ENSG00000127249	2.0823	105.183	4.39197	3.55106	6.2882
ENSG00000163399	57.5151	11.9137	27.875	33.1263	32.4387
ENSG00000018625	8.2301	329.014	6.50273	4.02206	273.648
ENSG00000105409	26.9314	5.78695	6.92021	6.80969	9.64221
ENSG00000143153	396.159	47.6719	189.431	100.216	54.4371
ENSG00000129244	40.1041	427.034	10.3922	11.2507	41.5093
ENSG00000069849	54.4356	32.0577	31.2605	94.452	126.182
ENSG00000174437	36.4005	23.7305	16.0939	21.7356	17.9235
ENSG00000070961	96.9731	16.5662	24.766	48.6129	12.5166
ENSG00000157087	36.1041	14.5139	6.99415	10.0189	5.4481
ENSG00000067842	4.92339	0.55748	1.43542	2.0014	1.40813
ENSG00000058668	12.776	27.1112	9.49551	8.84629	7.15695
ENSG00000017260	30.4595	37.5563	23.3613	46.5308	16.7806
ENSG00000152234	66.6646	55.9136	27.1375	25.2841	30.6929
ENSG00000110955	218.963	154.266	117.045	118.997	171.609
ENSG00000165629	56.6992	59.0665	46.9305	38.3924	52.58
ENSG00000124172	57.1785	44.0939	48.1636	43.5087	59.8269
ENSG00000180389	79.7928	83.3172	98.0396	110.862	204.388
ENSG00000116459	38.7668	37.338	30.7997	22.6031	24.2714
ENSG00000159199	43.4131	26.7357	27.1367	23.6404	36.7513
ENSG00000135390	24.573	24.1579	33.6153	18.0672	37.3987
ENSG00000154518	33.6694	18.6312	17.868	19.297	23.9007
ENSG00000167863	53.7193	29.8865	25.665	22.9377	28.2739
ENSG00000169020	121.036	154.749	150.423	93.7461	157.752
ENSG00000154723	105.827	71.0176	62.2454	35.6441	68.5753
ENSG00000105341	3.3441	2.32581	3.65762	3.83275	4.37636
ENSG00000071553	20.5663	11.5127	17.2244	15.7291	21.2697
ENSG00000205464	3.27948	8.94863	5.65194	2.3301	2.70292
ENSG00000182220	108.732	52.8098	61.9026	43.0076	52.3031
ENSG00000033627	32.6624	14.8459	15.7009	19.673	10.2847
ENSG00000185344	1.46057	1.9417	2.75837	4.12618	3.93727
ENSG00000117410	58.0605	26.6114	52.2313	51.825	29.8399
ENSG00000159720	10.4912	6.51	8.42552	11.8781	11.862
ENSG00000113732	21.7306	63.0986	58.6953	104.968	85.1466
ENSG00000171130	31.4239	24.5272	23.6171	14.1378	13.1085
ENSG00000114573	79.6573	24.6305	29.872	27.4744	22.0561
ENSG00000147416	54.1529	13.2305	18.2787	90.0426	13.5577
ENSG00000155097	28.2813	14.8308	9.46429	18.9666	10.1255
ENSG00000100554	41.8323	23.4386	27.2029	16.5444	18.8407
ENSG00000131100	58.9868	25.6608	43.4635	28.0868	33.3624
ENSG00000128524	177.291	69.0307	95.1658	122.069	91.3152
ENSG00000136888	108.4	56.1828	43.0051	107.06	110.113
ENSG00000047249	39.3289	24.8218	16.1743	18.1114	12.2581
ENSG00000165240	0.972579	2.25283	4.22727	12.7711	5.10429
ENSG00000123191	2.00613	1.09343	0.968213	1.28928	4.75306
ENSG00000124406	29.1658	27.5029	66.0459	11.3157	14.756
ENSG00000132932	29.4402	4.26987	7.52745	8.61442	3.40176
ENSG00000143515	4.463	4.8926	1.84256	3.23001	1.76443
ENSG00000104043	0.942254	0.493073	1.36407	40.4466	0.821548
ENSG00000054793	26.4984	11.6273	21.3787	9.25762	27.3464
ENSG00000123472	13.5125	21.1511	12.2738	8.22309	7.03912
ENSG00000171953	2.08642	2.19547	2.96079	6.52063	1.71925
ENSG00000130770	133.634	50.7913	63.3776	60.3251	71.7067
ENSG00000175054	7.81979	5.39908	6.42712	13.0494	4.99056
ENSG00000088812	12.0523	10.4345	9.13485	13.7039	7.45726
ENSG00000107518	77.2296	15.5851	25.9413	25.69	13.6591
ENSG00000085224	48.9549	27.8673	27.4179	32.3843	44.0724
ENSG00000130638	35.7794	29.5226	29.0921	27.2853	22.5804
ENSG00000204842	11.504	19.3809	14.0886	10.4603	10.5551
ENSG00000168488	4.32307	6.26983	4.78667	7.38814	7.74816
ENSG00000066427	5.65068	8.66499	8.12825	14.012	7.19167
ENSG00000163635	6.92337	6.70873	5.03043	12.9041	7.57322
ENSG00000146776	7.28279	8.88933	4.86233	9.6317	6.17297
ENSG00000087152	3.69439	2.79934	2.44711	4.12305	5.21217
ENSG00000253719	34.4809	14.7334	22.8589	16.6401	25.0585
ENSG00000148090	24.1094	23.1293	23.6571	26.891	17.2007
ENSG00000115307	36.7775	38.7998	34.1853	66.9526	38.2395
ENSG00000175756	18.8643	17.1095	18.1961	14.8866	33.4991
ENSG00000158321	38.8806	45.1658	46.9496	42.1937	38.7899
ENSG00000169857	6.13294	10.7192	16.8402	8.96287	20.2339
ENSG00000105778	5.96268	5.8813	4.56589	7.28394	8.02283
ENSG00000119986	13.1377	8.36384	8.01368	6.83806	11.4426
ENSG00000168646	2.26739	4.85222	0.756444	1.38023	9.64962
ENSG00000167601	3.58176	80.1559	3.14806	67.1589	56.6563
ENSG00000163512	15.014	9.90668	14.8833	12.0585	12.7377
ENSG00000155096	17.1649	15.7842	15.9594	16.5381	23.2763
ENSG00000166710	40.7306	64.9082	176.747	534.373	1400.04
ENSG00000169255	17.7211	9.27444	4.31975	5.83659	7.17206
ENSG00000162885	7.92149	13.9402	3.3373	9.51165	11.769
ENSG00000172318	3.38829	4.51976	0.508142	0.8911	1.00432
ENSG00000162630	29.9153	2.29546	8.83463	3.66977	11.3035
ENSG00000109956	5.10605	5.93877	10.3232	2.55966	4.53491
ENSG00000170340	3.81305	1.68993	3.85246	7.55987	38.0391
ENSG00000176597	2.36854	2.25603	4.55749	121.977	1.97249
ENSG00000135454	5.16135	1.17475	1.81301	2.68521	1.97021
ENSG00000086062	1.13564	2.1805	2.20939	49.6546	23.9185
ENSG00000117411	3.56815	3.0792	3.66702	3.78595	4.17774
ENSG00000158850	6.26628	3.14553	2.75102	6.27795	6.46991
ENSG00000121578	2.7662	2.90774	3.06871	8.8865	1.32713
ENSG00000158470	13.3191	12.3247	7.90528	8.27104	12.9071
ENSG00000118276	23.2392	4.074	5.4722	6.0614	1.91944
ENSG00000164929	29.5906	86.7831	21.3194	26.8559	13.0138
ENSG00000156273	7.40927	4.79263	10.7919	50.8674	21.152
ENSG00000112182	8.12072	8.22978	13.053	3.51765	6.5546
ENSG00000002330	14.0696	8.26681	11.2502	9.42001	12.4757
ENSG00000107262	3.20824	3.06651	4.925	5.9503	4.19964
ENSG00000112208	1.48227	1.2322	2.63417	1.88188	1.15896
ENSG00000156735	46.4558	9.94524	14.8858	22.7207	19.3574
ENSG00000166170	10.7711	7.9866	10.8147	20.6275	11.0751
ENSG00000175866	6.92204	2.52044	3.22717	4.83751	3.97731
ENSG00000175334	28.2014	18.4809	26.8965	22.9794	41.2202
ENSG00000163930	3.54851	4.56776	4.14907	10.0775	8.8597
ENSG00000138376	1.50346	5.25283	4.79251	3.0969	6.56847
ENSG00000176788	176.158	43.7836	61.0116	125.626	75.0056
ENSG00000198604	1.81469	5.05095	8.08171	24.4757	9.55857
ENSG00000076108	3.44124	5.85369	4.99632	5.97151	6.84758
ENSG00000123636	8.83634	54.326	30.9728	27.2388	19.3469
ENSG00000214413	6.3586	5.30253	10.3024	4.774	3.23698
ENSG00000129151	1.34014	39.3059	0.719621	1.35273	1.43763
ENSG00000179941	4.08193	9.01676	6.59993	2.67329	9.26182
ENSG00000181004	1.87148	1.98763	0.895913	3.83411	0.687607
ENSG00000125124	13.5712	65.4836	22.936	8.79634	7.17501
ENSG00000140463	7.87351	15.9353	9.54175	7.48733	8.2599
ENSG00000138686	23.1174	5.20244	9.3835	12.8629	6.40429
ENSG00000122507	12.2183	17.353	25.5087	14.1407	43.1579
ENSG00000114439	4.4914	10.2046	28.2289	12.4009	16.8131
ENSG00000132692	6.56491	61.6987	10.0963	3.52601	4.79309
ENSG00000075790	20.0856	8.42104	11.3198	12.4209	24.0111
ENSG00000185825	27.2554	17.9701	13.5544	32.3795	38.1189
ENSG00000137936	2.53142	14.3345	1.81501	20.8907	11.0231
ENSG00000064787	1.57629	5.65802	91.372	4.16239	7.92397
ENSG00000116752	59.8401	47.2242	43.0165	88.1776	51.957
ENSG00000141376	14.08	17.7941	22.3276	16.8734	23.9948
ENSG00000060982	10.3258	1.02525	12.2681	16.21	1.40002
ENSG00000107949	18.5451	17.5487	14.4165	29.491	11.3876
ENSG00000114200	2.92384	0.939192	20.0438	1.43267	1.27339
ENSG00000083123	10.415	43.5177	14.245	14.4488	15.863
ENSG00000103507	3.18696	3.96471	2.68377	3.73192	6.43857
ENSG00000142867	3.672	3.76419	5.60106	14.1095	7.2105
ENSG00000119866	22.2084	3.6921	5.62981	8.92018	2.33844
ENSG00000127152	5.54019	0.881661	1.7413	2.08368	1.91609
ENSG00000171791	4.98036	25.4383	5.2913	12.5641	7.85387
ENSG00000171552	6.10439	7.03016	13.4232	13.8866	19.6672
ENSG00000153094	0.819416	0.593867	2.04364	4.00732	2.72589
ENSG00000099968	4.24011	5.46146	6.49968	9.32829	8.01264
ENSG00000113916	4.5848	40.6986	8.42463	15.545	18.4873
ENSG00000110987	3.79843	2.55329	3.44293	2.17823	1.51386
ENSG00000029363	30.3688	28.8876	35.477	36.6612	35.9169
ENSG00000197580	5.60287	2.26077	6.45238	20.8846	0.989787
ENSG00000183337	9.56327	10.4881	8.20157	13.3088	8.3705
ENSG00000186716	1.90665	5.85747	1.14052	1.19182	3.34123
ENSG00000074582	3.80114	6.46297	4.45964	7.92592	1.74872
ENSG00000161267	4.27433	4.83302	1.83488	2.95254	1.30979
ENSG00000126581	5.81763	4.96792	5.34938	5.41265	4.68396
ENSG00000188848	2.33724	0.233097	0.850968	1.02717	0.657465
ENSG00000151917	13.9856	5.2423	6.39173	3.25746	2.17898
ENSG00000165626	0.873659	2.40318	0.615293	0.84531	4.19614
ENSG00000105829	3.30986	3.20737	4.37927	10.7997	7.19578
ENSG00000177951	2.6699	4.49775	4.79273	6.86927	7.31131
ENSG00000133169	588.526	81.241	136.48	122.489	110.997
ENSG00000133134	284.028	56.1113	90.4505	60.7022	42.3619
ENSG00000102409	234.328	71.553	122.908	83.2113	89.6668
ENSG00000184515	116.34	19.6914	32.8631	29.4635	34.49
ENSG00000103429	4.50376	4.10184	4.92446	7.45208	4.30893
ENSG00000198908	9.08448	3.014	4.14975	2.43368	2.24647
ENSG00000134107	7.10571	31.9359	2.53728	10.0964	59.1872
ENSG00000123095	6.68889	27.7649	21.2932	156.713	2.7422
ENSG00000132840	0.665938	5.24619	0.374493	1.20995	24.1669
ENSG00000122870	5.35895	13.5879	1.73515	3.01621	7.6544
ENSG00000151746	16.3086	19.8905	9.9645	8.44877	11.4499
ENSG00000185963	3.59623	6.70048	5.2114	7.16192	9.75652
ENSG00000015475	8.40708	6.82024	3.72073	16.9565	4.21823
ENSG00000136717	11.0529	5.13277	37.7352	33.6951	7.1923
ENSG00000110934	0.303559	0.866342	1.92345	45.3635	1.75107
ENSG00000110330	10.8064	15.9358	15.7785	25.5651	12.8247
ENSG00000115760	16.9684	26.7621	20.8798	22.1486	13.1598
ENSG00000134897	8.32116	4.62009	4.8847	1.39261	2.64205
ENSG00000166619	53.6099	25.4356	17.0592	13.3061	43.3729
ENSG00000197299	1.21081	0.59447	2.32829	2.0509	0.672482
ENSG00000108578	3.26271	3.7829	4.65841	9.8576	13.3892
ENSG00000196072	29.6764	12.1499	18.323	20.4775	12.5824
ENSG00000106605	15.381	11.3285	4.94762	2.5791	6.54874
ENSG00000090013	5.92537	11.7993	5.31748	21.6584	9.87307
ENSG00000117475	9.60364	10.7814	13.0874	13.0774	7.30106
ENSG00000138756	4.02403	39.7856	6.6383	57.0329	14.8871
ENSG00000153162	1.89791	0.330804	0.330356	0.910971	22.804
ENSG00000101144	0.779933	20.1363	6.50349	1.09267	1.27087
ENSG00000164619	18.8124	10.3488	9.24735	10.4176	4.43222
ENSG00000107779	3.32861	12.8953	4.54566	5.59501	2.72119
ENSG00000138696	2.28307	118.285	2.42765	1.68644	2.52332
ENSG00000204217	21.6078	17.4957	8.42262	15.2062	37.3344
ENSG00000165733	6.75177	4.97714	4.88663	12.6055	4.05515
ENSG00000173068	0.217591	0.978841	0.519901	15.69	3.14205
ENSG00000113734	3.77457	2.18606	4.31103	3.95126	2.57201
ENSG00000140299	2.68703	5.08319	7.14591	19.1526	11.5632
ENSG00000176171	44.114	40.6884	28.8218	19.6517	24.1527
ENSG00000104765	43.165	26.1783	66.5775	22.9671	29.9414
ENSG00000145919	9.08056	11.0261	8.73401	10.0346	10.0026
ENSG00000163170	12.1976	7.30064	5.90402	7.05699	5.62975
ENSG00000172331	9.7434	8.51731	14.4309	3.57667	6.82097
ENSG00000137274	3.26242	3.35474	1.4793	3.90437	2.67328
ENSG00000162813	2.98569	2.51518	6.1126	2.03152	2.61387
ENSG00000157764	17.6229	15.6018	16.0054	18.5081	22.129
ENSG00000089234	6.6053	6.54283	6.87676	32.1301	4.69262
ENSG00000185515	10.0015	7.17496	6.14808	8.41909	5.31841
ENSG00000100425	3.38094	3.35047	4.09198	5.43568	4.85529
ENSG00000169925	2.91955	3.85898	4.47398	6.96812	3.11567
ENSG00000141867	4.06582	4.5407	4.03914	7.56113	8.4338
ENSG00000166164	3.39405	4.30198	7.02732	6.83636	7.22398
ENSG00000112983	19.72	19.7316	13.6867	7.65502	10.4784
ENSG00000158019	34.1229	31.0509	22.2914	47.0499	27.7894
ENSG00000104221	2.5143	1.55349	1.50998	1.87493	1.40524
ENSG00000164713	7.82151	10.9469	12.1387	19.5331	21.833
ENSG00000113460	5.8638	2.99716	9.50213	8.88953	4.80856
ENSG00000254999	107.812	48.2401	55.2758	92.3914	90.7314
ENSG00000100916	9.57264	8.0936	12.3386	8.58698	6.21746
ENSG00000162819	5.57444	9.20948	12.6756	23.6526	9.5846
ENSG00000096070	3.78427	2.04786	3.24378	3.88865	4.87905
ENSG00000185658	23.593	17.5376	14.124	15.3651	9.90268
ENSG00000165288	3.79047	3.56636	4.24425	6.81368	3.86549
ENSG00000160058	9.03327	10.2892	10.6944	12.9644	7.16417
ENSG00000172270	28.5317	45.8641	20.987	14.6413	345.983
ENSG00000164061	7.37591	1.61011	2.11142	2.66708	2.46232
ENSG00000095564	12.4597	22.6348	20.9248	28.8198	23.4302
ENSG00000064726	12.6245	11.8087	11.6029	18.3077	7.14984
ENSG00000148925	33.9401	14.0143	15.4841	23.5879	17.7999
ENSG00000151136	10.5336	1.3362	1.90625	1.4128	1.88388
ENSG00000132640	16.1717	8.81218	41.8757	7.25755	15.9889
ENSG00000184887	6.55162	3.13004	4.74025	7.68341	10.4883
ENSG00000011114	4.75473	7.00903	9.5228	16.6088	7.82558
ENSG00000189195	13.8109	18.1709	17.0762	9.24026	3.86139
ENSG00000183826	17.8586	17.3798	13.8246	18.1093	17.4103
ENSG00000169814	3.41977	5.97343	6.77471	3.65148	3.10114
ENSG00000145741	39.7985	24.8003	43.3132	51.0951	49.7939
ENSG00000134717	14.3414	7.85252	13.3097	14.2606	8.36395
ENSG00000133639	14.5961	10.2861	13.2415	67.6482	47.8667
ENSG00000159388	7.08066	24.8268	36.6504	55.5888	106.509
ENSG00000154640	4.25683	1.24758	13.8351	21.3624	11.9687
ENSG00000112763	6.52637	4.103	4.00924	10.5655	5.03217
ENSG00000165810	0.754476	0.254546	0.179143	1.041	29.1359
ENSG00000166167	18.9844	17.2579	16.1137	9.28333	12.8552
ENSG00000154473	15.3413	17.714	28.687	25.0985	38.1647
ENSG00000137656	5.69791	6.29883	7.5818	7.52509	8.27594
ENSG00000106245	10.9908	11.2125	13.2615	9.59284	19.1245
ENSG00000005379	3.75655	11.9319	1.17406	3.16963	2.25097
ENSG00000082153	8.85499	11.5588	13.579	15.4001	15.3196
ENSG00000136261	15.1732	2.50744	9.32801	10.6326	4.44949
ENSG00000165507	0.799274	8.26585	0.841066	1.22482	48.6519
ENSG00000183346	5.49223	2.45931	14.0698	2.49642	1.31705
ENSG00000148655	2.24573	9.28225	4.81623	181.165	44.2399
ENSG00000171224	30.3684	8.80549	5.37063	9.59712	3.71873
ENSG00000107738	0.184193	9.93006	0.597621	45.806	21.7196
ENSG00000120029	10.3252	14.9021	12.1467	22.2465	11.3383
ENSG00000119965	4.97592	4.31751	6.30196	7.76637	4.97843
ENSG00000154493	0.699816	3.53087	65.682	1.47367	1.08061
ENSG00000171067	1.91827	2.05422	5.23783	3.27395	3.17702
ENSG00000149179	17.3526	28.2275	14.4194	11.7667	10.7789
ENSG00000182919	4.11685	6.66868	8.77249	5.16449	6.51247
ENSG00000110696	20.7132	16.0096	18.6399	16.2242	17.9836
ENSG00000109944	3.18563	0.739827	0.522378	1.21017	1.32721
ENSG00000175573	9.41736	8.02406	8.47458	10.9219	9.83587
ENSG00000149196	12.414	10.5417	19.0291	11.8111	8.8339
ENSG00000166352	15.161	10.1202	13.2478	8.46374	9.37034
ENSG00000173715	18.657	5.51976	4.95182	9.88571	6.53132
ENSG00000185742	17.5882	2.28385	2.12743	3.01322	2.1892
ENSG00000139637	12.2078	5.84029	7.17011	7.90437	12.612
ENSG00000133641	5.92749	5.09416	4.10135	3.29979	2.63744
ENSG00000047621	10.7066	9.95711	6.74406	9.84263	8.92839
ENSG00000151131	16.2921	9.0662	16.2746	17.8229	13.8872
ENSG00000111412	5.60684	13.7921	6.15233	5.53564	4.44362
ENSG00000130921	3.42293	2.77751	3.44053	4.00372	5.25489
ENSG00000174206	1.17483	1.32017	2.47904	2.1463	0.896901
ENSG00000204954	5.36783	5.03559	5.7137	10.1257	8.04651
ENSG00000235162	3.65233	1.88775	3.68667	34.5892	2.50353
ENSG00000174456	20.0722	9.0087	45.4501	14.0559	5.34848
ENSG00000133935	16.5336	12.4004	15.1806	11.84	13.2833
ENSG00000179933	4.19094	5.75122	9.22014	9.84067	32.605
ENSG00000227051	6.6997	7.81119	5.094	2.93771	4.28823
ENSG00000133943	4.57332	20.7112	6.59559	9.36484	6.88265
ENSG00000087302	16.388	9.93297	24.7049	17.2273	23.8125
ENSG00000156411	128.64	57.0807	56.8009	57.6425	61.8072
ENSG00000139971	6.63199	16.2632	4.92823	13.4918	3.08652
ENSG00000169609	2.59154	4.65933	4.73743	3.13263	2.48623
ENSG00000186073	3.16454	3.62183	5.48339	5.396	2.35668
ENSG00000128891	5.92344	2.71683	3.65149	5.7317	7.47246
ENSG00000130731	21.4203	12.802	15.9152	24.4162	18.3666
ENSG00000166780	44.0147	17.3038	20.1188	14.9084	9.95766
ENSG00000166455	3.01325	4.71655	6.24935	1.75173	1.09399
ENSG00000185716	14.6623	9.80669	11.9216	7.13156	8.75869
ENSG00000140688	5.22123	6.10673	5.3895	7.94329	24.96
ENSG00000103544	7.40814	11.4689	18.7252	8.4044	9.02178
ENSG00000125149	6.46796	3.2356	8.72932	10.9094	10.4767
ENSG00000182831	9.33436	9.24872	11.8853	16.9868	9.12833
ENSG00000155330	4.70032	2.62791	2.94352	6.48157	2.20773
ENSG00000214226	2.14684	0.50897	1.56601	5.18654	15.0095
ENSG00000108666	7.71218	10.1238	6.44322	3.32592	4.01442
ENSG00000141219	5.69754	6.40357	9.66733	4.19409	10.0397
ENSG00000224877	19.3827	20.8548	13.3121	15.6287	17.1816
ENSG00000141428	7.27942	3.94969	8.21424	12.7522	5.32853
ENSG00000152242	8.47562	6.25071	4.81424	6.7447	3.49198
ENSG00000177576	14.8777	13.902	19.2968	6.40985	5.61414
ENSG00000141452	7.12708	8.84506	13.5615	25.9319	25.2808
ENSG00000131943	10.257	6.56709	6.41988	9.67913	3.43757
ENSG00000123144	30.1979	25.1266	31.2266	28.5949	55.4908
ENSG00000142444	3.67356	3.44529	3.58545	5.43834	9.3189
ENSG00000104979	33.6207	30.164	26.757	28.549	65.2354
ENSG00000130813	8.53659	7.44898	3.91294	7.08384	17.9689
ENSG00000197223	7.10202	4.87438	6.10322	6.64119	8.96962
ENSG00000106392	4.49639	4.80747	17.1553	7.4785	6.44432
ENSG00000171155	10.0584	8.68887	20.9848	2.95897	9.55438
ENSG00000116922	2.73652	2.7619	1.83958	1.81624	6.29022
ENSG00000000460	2.13707	1.86633	3.56597	9.89696	3.3383
ENSG00000162817	14.1101	4.55112	4.94386	5.80822	13.5457
ENSG00000197982	12.1927	23.9184	41.1151	10.1118	12.7397
ENSG00000162384	19.05	16.8229	20.3709	13.7596	22.2828
ENSG00000143633	4.6636	5.58978	4.73912	7.87482	8.05182
ENSG00000143110	2.53818	3.59406	4.73092	28.3556	1.56947
ENSG00000198912	2.17747	2.49653	5.24827	7.10013	3.8584
ENSG00000119280	2.20089	34.7373	42.4094	6.64029	23.997
ENSG00000116667	9.74672	16.6612	3.6399	4.54256	2.8991
ENSG00000142686	14.206	4.46317	6.5205	4.99744	3.91529
ENSG00000157181	24.1432	25.6031	30.141	35.5249	19.5982
ENSG00000143612	34.5989	26.7722	47.2497	18.2012	46.5841
ENSG00000164008	4.73303	4.85695	7.18079	4.01827	3.37666
ENSG00000162642	21.0813	25.8494	23.1921	20.7659	11.836
ENSG00000203724	4.1355	3.125	1.0419	2.63381	0.897049
ENSG00000143443	12.2946	18.9601	18.2014	22.5977	16.2838
ENSG00000125462	22.9252	173.67	27.6451	4.40812	12.792
ENSG00000108561	22.2417	16.8714	16.5523	11.188	21.3068
ENSG00000165985	1.70288	0.430714	0.503965	1.48739	0.749918
ENSG00000163145	0.75141	1.76	0.452912	0.817341	3.28534
ENSG00000159403	1.11993	5.02526	0.532245	0.924857	14.5364
ENSG00000088854	18.64	35.4084	18.9174	20.1219	10.1548
ENSG00000101084	10.9063	5.69914	7.53126	11.0451	17.6676
ENSG00000196476	3.02519	10.3141	3.04395	6.99775	1.02532
ENSG00000184208	0.856669	1.67535	2.32512	3.71316	1.33601
ENSG00000157617	3.044	4.58088	1.51531	4.21359	21.0974
ENSG00000168014	2.96626	2.56518	3.35526	2.9323	4.33397
ENSG00000119147	1.13778	1.0228	0.335815	0.532537	4.15524
ENSG00000115998	3.6588	7.57513	5.11965	5.71521	6.07596
ENSG00000163026	1.21287	2.34666	2.59451	1.45649	1.81732
ENSG00000162972	8.84323	7.07086	10.3016	7.09415	17.8929
ENSG00000135974	4.34625	5.86807	5.40168	4.70184	4.99259
ENSG00000168887	3.72248	10.8658	15.8119	10.1273	10.4879
ENSG00000178074	13.3626	7.68694	10.1757	6.30444	3.88198
ENSG00000204128	8.49782	52.1017	8.62961	6.10072	4.1284
ENSG00000186132	4.31018	12.6148	14.1199	12.3785	12.52
ENSG00000188674	44.3918	10.595	10.747	14.1993	6.69945
ENSG00000187699	3.89031	4.63964	9.38278	3.26201	2.39301
ENSG00000125730	0.524097	3.18271	10.5434	219.19	4.17044
ENSG00000114405	32.2773	13.0573	13.6075	7.73397	13.6801
ENSG00000163608	7.64201	7.56458	9.31794	8.32981	6.45403
ENSG00000088543	3.90698	5.55806	1.97337	3.39681	2.63172
ENSG00000174928	8.89223	6.0566	6.04628	5.64525	3.98032
ENSG00000179021	7.34464	8.39856	10.8716	9.04084	4.62042
ENSG00000181744	11.3308	12.838	30.0732	36.8118	36.7417
ENSG00000188315	3.18064	2.55065	3.70718	9.67255	3.4814
ENSG00000187068	8.36898	28.9109	5.72762	7.51748	5.17143
ENSG00000180044	4.78975	0.64982	2.13394	3.50933	1.96046
ENSG00000154274	0.94254	35.8712	2.66768	21.4501	4.52348
ENSG00000056050	25.1814	17.5539	36.4204	14.7145	24.7753
ENSG00000164096	42.8432	25.4903	39.0724	37.3047	83.8665
ENSG00000174749	0.706688	0.287931	2.97844	1.77545	3.75906
ENSG00000151470	2.70567	2.77861	3.89864	7.09201	2.83966
ENSG00000106804	1.04581	6.0758	3.50045	1.61175	0.899088
ENSG00000197405	1.34267	0.85495	2.90102	40.8177	1.66592
ENSG00000113583	17.5349	18.9782	32.5205	48.2234	32.4685
ENSG00000082213	8.16126	5.33188	6.00113	2.94615	12.2799
ENSG00000181904	11.2494	8.10702	12.8431	12.1165	11.2718
ENSG00000151881	8.26709	6.9415	7.17453	5.06334	13.9565
ENSG00000197603	14.3734	13.9633	8.9928	9.95569	8.0659
ENSG00000205765	5.89974	11.2324	11.2582	9.54643	7.93742
ENSG00000197536	2.17346	6.42416	4.9607	5.79388	10.8661
ENSG00000186577	22.9056	19.6618	21.2542	19.5066	18.4113
ENSG00000196821	8.67092	6.51538	6.62701	11.5668	12.2633
ENSG00000185127	4.17939	4.69093	4.74025	7.03436	2.49472
ENSG00000130349	11.3067	11.261	7.20821	7.84263	3.26506
ENSG00000221821	15.5152	27.4231	25.05	45.3405	12.0937
ENSG00000112308	63.5055	85.7697	58.7499	194.534	78.1911
ENSG00000198663	6.77895	7.24844	9.89032	6.37462	8.6131
ENSG00000146576	4.0012	5.54375	4.55427	6.63738	6.90722
ENSG00000122783	1.54938	2.7941	4.56562	8.10446	2.70984
ENSG00000164603	9.68255	9.68387	5.71098	11.3984	8.21741
ENSG00000243317	7.30369	23.0828	12.6075	14.0658	8.38805
ENSG00000182307	7.22232	7.41962	7.54335	11.9359	6.34441
ENSG00000165084	12.137	1.98597	2.8465	2.66788	2.03485
ENSG00000156172	2.07298	5.55862	2.02979	3.95054	1.82691
ENSG00000176907	10.7656	1.33729	3.68741	0.670206	35.7789
ENSG00000169085	17.6829	11.5854	33.4722	7.24681	11.6888
ENSG00000176731	12.8828	10.8285	13.6456	17.8426	13.4471
ENSG00000189376	4.21267	5.82964	4.40634	5.802	5.19395
ENSG00000160345	2.43464	3.68472	1.20626	1.11859	2.3852
ENSG00000148362	26.385	39.6343	24.3552	60.5959	40.3579
ENSG00000164972	7.61828	14.1479	3.57282	3.79124	2.32494
ENSG00000148120	10.0804	9.44319	29.4325	7.38492	15.3082
ENSG00000135045	3.42949	2.12584	2.48068	2.06843	6.28251
ENSG00000165118	1.37444	3.1603	2.71132	3.69265	2.05933
ENSG00000147894	25.2789	8.75428	19.4226	29.472	10.6441
ENSG00000136819	9.22972	7.52471	11.9582	8.15225	8.74475
ENSG00000155621	2.69922	6.12778	14.8296	5.15461	5.41616
ENSG00000165698	2.76272	3.9083	3.09646	2.48653	4.34245
ENSG00000157693	6.17828	2.77801	3.15183	6.46163	6.07709
ENSG00000154975	34.458	10.4508	20.6122	15.3898	7.33234
ENSG00000063180	45.7773	16.2655	18.0362	26.8552	16.3958
ENSG00000185015	1.57517	1.95579	0.991162	1.51523	0.912458
ENSG00000104267	17.0397	52.6017	260.784	9.15517	123.034
ENSG00000167434	5.10077	1.05442	1.45126	4.44243	73.4079
ENSG00000169239	1.83921	2.43438	2.06408	5.20951	4.90652
ENSG00000178538	6.17374	13.0734	2.62021	4.19008	1.38896
ENSG00000135932	20.5761	16.2993	17.7634	32.7897	19.4458
ENSG00000102547	8.26169	9.24044	5.92897	4.25412	11.0758
ENSG00000134508	2.86133	55.1608	1.88393	8.45253	3.11991
ENSG00000149679	2.43724	1.86495	2.59608	3.52371	2.51257
ENSG00000157782	31.4122	11.0593	12.9911	23.3957	8.71125
ENSG00000154040	4.97848	1.5122	6.23073	5.35406	1.53194
ENSG00000158966	2.74464	49.7355	1.62106	1.57701	11.7088
ENSG00000141837	25.2831	8.75214	7.22216	13.8172	3.38317
ENSG00000148408	25.3559	6.53654	5.58508	8.58108	2.4383
ENSG00000151067	17.4918	6.1166	5.50208	6.36943	17.3646
ENSG00000157388	13.8383	2.28699	4.01699	9.27894	2.4115
ENSG00000198216	9.91324	1.2307	2.26879	2.70636	5.75293
ENSG00000153956	37.5805	15.4796	36.3506	13.4205	8.71841
ENSG00000007402	2.34339	0.922541	0.707844	1.51491	1.24661
ENSG00000157445	62.5386	23.108	18.0938	29.2989	16.2132
ENSG00000067191	3.66619	7.46992	1.44482	3.30032	2.22691
ENSG00000165995	56.9163	126.996	15.5999	23.7132	25.4609
ENSG00000182389	24.875	7.15316	6.57761	23.1931	6.12115
ENSG00000166862	18.6763	2.53248	5.28208	4.54428	3.90925
ENSG00000006116	43.7747	6.67143	9.37977	13.1368	5.23498
ENSG00000075461	2.3777	1.11998	2.48804	1.84689	1.03349
ENSG00000142408	14.8263	2.53134	3.37425	5.15616	2.5594
ENSG00000116161	26.7647	7.62634	22.0547	13.1449	13.9754
ENSG00000182985	28.186	127.215	37.8323	13.7306	6.23637
ENSG00000175161	161.345	147.181	195.302	79.9855	21.3902
ENSG00000162706	27.6292	16.8362	7.59759	11.2087	6.21361
ENSG00000105767	8.96948	15.3197	22.7288	4.62569	7.18432
ENSG00000163618	43.8284	13.5913	10.2199	9.96312	4.84048
ENSG00000081803	30.5086	15.3014	11.8328	16.1713	30.142
ENSG00000104327	8.79948	1.97469	1.0238	0.902053	2.08671
ENSG00000172137	44.6629	1.43553	3.07744	2.86178	9.00227
ENSG00000012822	14.4449	11.0166	9.19745	6.12743	17.4228
ENSG00000136436	4.95254	10.4191	10.7469	10.5319	29.2294
ENSG00000064989	1.21629	1.5466	4.09281	2.42119	19.2123
ENSG00000122786	7.65867	6.18645	17.8675	2.08945	71.5025
ENSG00000198668	280.75	100.293	123.115	109.318	119.463
ENSG00000143933	324.268	137.553	254.923	90.0142	114.273
ENSG00000160014	89.2868	34.5238	40.6064	52.2899	49.2265
ENSG00000183166	11.7235	12.4605	6.87491	3.86673	1.97069
ENSG00000179218	24.5514	42.4945	28.1184	40.1197	40.1097
ENSG00000128595	20.5358	25.3115	26.8667	19.0581	25.0556
ENSG00000134072	17.2717	14.4841	5.66338	11.9612	4.85466
ENSG00000183049	28.6319	17.924	8.96487	32.0443	19.0435
ENSG00000008118	15.3963	1.50779	2.01967	3.75912	1.81282
ENSG00000070808	47.1735	16.54	15.2191	29.6742	13.8058
ENSG00000058404	28.1701	12.1003	7.41982	11.1153	4.72285
ENSG00000145349	41.002	16.9781	20.8113	38.3136	30.5706
ENSG00000148660	21.2017	87.2961	7.00686	11.3389	13.1191
ENSG00000162545	166.933	59.9603	152.436	53.5872	75.9241
ENSG00000163888	15.3414	5.41528	4.5248	5.74613	9.78698
ENSG00000152495	17.7041	6.09557	3.65145	5.70395	2.63202
ENSG00000004660	7.01534	2.85059	2.39637	6.73843	2.86008
ENSG00000110931	12.6922	4.14329	5.58011	8.73296	10.6974
ENSG00000143919	10.6853	40.7326	28.6222	21.475	24.7171
ENSG00000164076	46.8735	7.65082	7.73335	16.8222	7.23254
ENSG00000164615	39.2109	20.4916	22.3978	12.9236	17.6133
ENSG00000130559	6.79235	6.22859	5.51406	6.4203	4.35031
ENSG00000118200	35.1314	26.5764	21.2897	21.3842	17.5783
ENSG00000171735	40.3613	44.4501	24.3438	20.6296	31.5662
ENSG00000108509	5.94499	4.51948	4.2772	5.33332	5.49255
ENSG00000111530	14.1335	9.52757	11.3117	8.43527	8.52556
ENSG00000171302	1.27565	1.8876	2.15988	2.47739	3.78646
ENSG00000127022	49.6697	53.1373	56.0497	42.2394	35.1941
ENSG00000131236	17.1222	18.6643	25.5247	80.4361	36.0838
ENSG00000112186	91.2435	12.651	13.7393	16.2449	13.0666
ENSG00000162909	6.72906	44.2802	10.6627	6.95153	16.7639
ENSG00000131375	10.8716	11.1219	13.3835	11.4531	11.9304
ENSG00000126247	20.3746	20.4471	20.0218	26.1867	74.7322
ENSG00000135387	16.9092	20.8135	16.5203	17.0109	13.8202
ENSG00000110888	21.5853	13.7499	6.25411	6.59916	8.6296
ENSG00000180881	11.5333	14.4984	9.67428	6.39931	7.09102
ENSG00000116489	48.7286	77.3873	51.6771	130.741	49.0183
ENSG00000198898	19.5377	22.1475	18.7769	39.9637	24.9311
ENSG00000077549	24.7501	27.2525	25.3783	103.693	37.6967
ENSG00000105483	0.4811	2.6224	3.50316	13.2387	6.99353
ENSG00000153048	1.69349	6.91113	7.32108	3.35718	5.54716
ENSG00000213995	9.56104	10.9722	8.20603	7.45915	9.50793
ENSG00000172508	0.689505	2.03418	101.635	2.87877	3.35084
ENSG00000110619	3.80187	3.47654	5.63537	4.00773	3.74791
ENSG00000118307	3.65657	4.23618	0.91366	8.25356	2.2084
ENSG00000108349	13.3841	15.7367	19.0855	7.56452	15.6559
ENSG00000166734	27.1088	33.7398	25.5757	20.6707	25.3538
ENSG00000127995	25.585	15.5203	27.2396	26.6384	10.2263
ENSG00000147044	10.4076	6.9429	8.5229	9.63556	6.23828
ENSG00000106144	2.79558	3.4449	4.52127	6.0698	6.93077
ENSG00000164305	6.41716	20.1262	11.2244	4.72075	7.70629
ENSG00000138794	2.31837	6.46146	4.2016	12.1352	3.8833
ENSG00000165806	0.568708	12.3504	0.810046	9.34932	5.10414
ENSG00000064012	0.607684	0.847048	0.702241	5.53973	2.12213
ENSG00000132906	1.39951	4.88912	2.86028	2.78102	1.2193
ENSG00000143318	3.7221	1.85341	1.43107	1.38631	1.65571
ENSG00000153113	5.14914	7.645	12.022	11.5365	24.5316
ENSG00000121691	3.10619	52.4211	21.3114	10.4161	24.7807
ENSG00000166762	8.44535	3.47568	4.12509	9.06311	2.27885
ENSG00000105971	1.23278	0.441974	1.74935	0.719314	18.2471
ENSG00000078699	10.3868	16.3751	12.243	8.70572	6.16167
ENSG00000067955	3.50644	11.0335	24.2195	45.5638	14.3111
ENSG00000110395	4.46252	5.62414	4.5182	17.2733	6.94822
ENSG00000114423	3.43082	3.05525	5.53764	5.07599	10.5914
ENSG00000105879	4.07305	3.33467	5.91225	3.76076	28.352
ENSG00000141668	26.5222	3.71401	6.67457	9.01631	3.15814
ENSG00000054803	15.646	1.27647	1.85718	5.04786	1.37305
ENSG00000159228	6.68976	42.739	108.973	6.50478	31.1516
ENSG00000145439	13.0773	24.0689	17.6727	16.5182	8.38397
ENSG00000172785	6.30293	3.13345	2.99472	9.69872	4.25052
ENSG00000136682	6.46983	3.82709	3.84729	12.1159	3.81347
ENSG00000108468	18.0531	16.03	18.6715	12.4466	11.0012
ENSG00000122565	16.2838	9.36134	17.5887	16.9661	11.1592
ENSG00000141582	2.78607	2.46467	5.4578	3.21813	4.2665
ENSG00000094916	13.5772	17.2541	15.2656	13.3766	9.39831
ENSG00000100307	3.73409	3.0362	5.35769	6.40711	5.18627
ENSG00000100211	9.92903	13.4523	11.4787	5.32374	6.2176
ENSG00000048342	5.15705	11.5919	3.96507	2.40618	6.69576
ENSG00000060339	19.3122	25.1341	17.6164	27.2731	20.236
ENSG00000171097	11.8083	9.75351	6.48724	4.29419	1.94739
ENSG00000137944	15.3438	27.702	17.5989	10.2276	14.0372
ENSG00000005059	3.55715	1.81283	2.8064	4.51934	2.5168
ENSG00000164221	8.31922	4.6326	14.0951	16.9325	4.5581
ENSG00000103021	3.19755	3.01201	1.84073	3.1066	2.26413
ENSG00000136710	11.2923	7.13389	10.8174	9.2007	6.44613
ENSG00000160799	6.21345	6.28804	7.55655	12.9533	10.4875
ENSG00000169193	5.73927	4.65201	6.81963	4.0487	5.16376
ENSG00000164366	2.80292	3.7064	3.51501	1.92582	2.28345
ENSG00000128596	15.17	4.97508	4.8221	7.76305	2.69738
ENSG00000163006	5.3266	3.05167	6.24072	4.42573	3.97455
ENSG00000175455	9.98857	7.46571	8.48393	6.46128	5.86095
ENSG00000163492	0.287615	0.430314	0.306561	0.952403	5.41041
ENSG00000135205	5.00977	6.08395	6.96879	15.2293	8.21326
ENSG00000153237	8.2391	6.30529	5.41283	12.3721	5.79531
ENSG00000181982	2.23643	2.80978	2.8847	2.66588	2.99042
ENSG00000198865	4.09612	3.64767	6.20806	1.13861	2.65553
ENSG00000183401	2.50876	5.43488	11.2706	4.05418	4.88312
ENSG00000198937	16.6801	23.3918	28.4236	6.20299	23.7845
ENSG00000147419	13.551	16.0318	12.2903	6.57559	6.38532
ENSG00000024862	38.983	18.5788	15.8508	21.0508	18.1822
ENSG00000160050	2.76718	4.06296	1.58799	1.17949	3.29139
ENSG00000151468	16.4661	4.7087	6.31455	5.86405	54.2513
ENSG00000186409	3.83119	2.64597	2.33659	2.58829	4.59594
ENSG00000109881	5.30795	1.92915	1.70014	3.14232	1.51902
ENSG00000180329	6.45683	3.7848	8.12723	6.9315	3.90339
ENSG00000108588	12.0497	12.3663	17.8291	17.0002	12.7481
ENSG00000152492	3.63485	7.7926	8.25133	19.1136	20.0844
ENSG00000164051	1.6262	5.32494	1.16643	2.00675	3.17493
ENSG00000120860	15.0985	23.089	32.4681	27.0373	22.3847
ENSG00000160124	4.85167	6.31161	4.14673	4.97571	4.74985
ENSG00000133773	8.17293	6.76398	11.1936	10.0733	7.93652
ENSG00000108091	11.8934	11.833	7.17129	11.386	7.93963
ENSG00000139537	18.3199	9.04516	8.30114	12.3218	4.97098
ENSG00000180376	15.1365	9.03049	13.5534	9.88887	8.29642
ENSG00000166510	0.97107	0.287766	0.350594	1.1068	8.67365
ENSG00000198624	0.300615	0.477616	0.477993	4.38705	6.42208
ENSG00000216937	5.58179	12.7688	14.3032	8.15609	12.3591
ENSG00000149231	18.8167	10.16	22.8459	8.22385	16.914
ENSG00000205476	0.846942	3.01353	1.47541	1.51253	2.03699
ENSG00000110104	1.18437	1.02656	2.41468	1.50419	12.0144
ENSG00000115355	49.9679	41.1912	82.4294	30.1894	16.2019
ENSG00000137500	8.55629	6.81848	14.7688	7.29264	13.8334
ENSG00000123106	26.9384	23.822	25.6042	28.7083	23.1551
ENSG00000119242	9.34328	9.9258	7.33615	8.33928	9.52141
ENSG00000125633	8.84601	13.7329	4.61521	9.01377	16.5201
ENSG00000142039	1.04407	2.05685	2.57891	6.76833	2.10556
ENSG00000187094	374.077	46.041	65.463	63.3802	72.5327
ENSG00000110148	5.04611	0.582682	0.933728	0.989353	1.13091
ENSG00000133101	4.69007	0.29765	0.520402	1.64535	0.704869
ENSG00000134057	2.48524	0.922048	2.72508	2.2629	1.00684
ENSG00000100814	11.5859	7.26627	12.5769	25.1689	5.6485
ENSG00000112237	14.9612	11.0606	7.00286	11.4139	22.7431
ENSG00000110092	1.2546	1.64764	3.43882	12.4058	19.6103
ENSG00000118971	29.5994	12.6396	7.16521	19.8675	20.0552
ENSG00000112576	6.37679	12.7806	7.37309	11.2047	25.0621
ENSG00000166946	13.0695	10.6701	12.1718	14.1582	13.8502
ENSG00000175305	0.790467	0.777708	11.0308	1.45569	3.28109
ENSG00000113328	8.46072	10.6424	12.7656	22.2854	13.7648
ENSG00000138764	12.6066	7.0372	4.91144	5.4656	5.04811
ENSG00000134480	25.9725	13.9709	19.7562	47.6019	34.6623
ENSG00000118816	97.0009	51.5308	62.185	66.0267	85.15
ENSG00000107443	1.29284	3.87846	2.18859	4.36741	5.58053
ENSG00000090061	2.92707	6.58275	5.44915	10.0115	7.22815
ENSG00000163660	15.8163	24.4597	25.9203	44.4865	56.7793
ENSG00000221978	17.7912	32.2012	15.8754	17.9658	15.6105
ENSG00000129315	6.9258	9.35518	10.6655	10.1928	9.32845
ENSG00000082258	14.5252	12.0744	10.9246	15.4613	10.9705
ENSG00000108100	21.5872	19.0769	33.516	26.0625	60.9272
ENSG00000163249	5.0495	5.37388	7.55025	6.97029	9.26881
ENSG00000103540	8.60497	5.21232	49.7786	6.40904	4.80744
ENSG00000260916	14.4242	8.22202	7.77372	8.95811	8.4558
ENSG00000166226	30.1884	15.5113	18.0549	35.9343	23.5996
ENSG00000163468	23.7608	19.0597	20.8082	14.82	14.6831
ENSG00000115484	31.0351	21.4747	34.8665	30.2121	28.8454
ENSG00000150753	16.6656	6.35252	15.4352	16.9376	12.5137
ENSG00000146731	30.4163	17.8051	23.3576	24.6022	21.872
ENSG00000132141	0.936709	4.99947	3.68874	3.20676	0.903879
ENSG00000135624	17.6806	9.11608	18.9045	11.8365	22.258
ENSG00000156261	41.9313	15.8737	28.0583	28.105	16.8185
ENSG00000122674	6.42939	7.40775	10.785	7.50779	8.56076
ENSG00000146574	3.44183	4.85787	5.63364	6.57738	6.29005
ENSG00000156535	0.351699	4.28553	0.327738	0.786627	4.88028
ENSG00000135535	8.74694	10.0192	22.0803	24.1337	20.3263
ENSG00000091972	57.3186	6.64387	26.2787	5.59391	9.03907
ENSG00000012124	0.267185	0.658366	26.8618	1.26266	0.891218
ENSG00000103855	2.86116	2.3631	1.03862	13.7008	5.00888
ENSG00000198087	3.51897	3.90285	3.98383	18.7405	19.2389
ENSG00000169217	3.91029	3.33981	7.22662	6.33447	4.44378
ENSG00000117335	17.4962	19.6475	40.1321	31.5854	61.6433
ENSG00000196776	57.3075	45.8727	48.5957	23.8905	13.4671
ENSG00000143119	5.03633	2.5172	8.58444	304.925	3.92009
ENSG00000196352	4.08649	1.27454	24.228	27.8334	25.4091
ENSG00000116815	1.50884	8.28439	1.77229	31.2836	40.8559
ENSG00000085063	22.4198	34.3739	11.4062	21.7012	78.4371
ENSG00000135404	44.9182	92.2722	85.1041	126.279	125.893
ENSG00000019582	4.42794	8.47226	21.6922	783.676	53.7742
ENSG00000110651	5.74818	27.7089	17.4483	25.1523	29.3498
ENSG00000112149	8.42575	9.56643	16.2408	341.856	36.9754
ENSG00000010278	1.58354	22.9103	150.48	16.2992	76.1616
ENSG00000102181	15.5062	8.02838	11.41	8.05494	5.71415
ENSG00000102543	5.28017	4.78242	4.64926	7.06731	3.93965
ENSG00000151465	33.6755	21.0146	29.2412	41.7806	23.481
ENSG00000079335	0.455712	21.1436	1.5981	8.71361	17.0297
ENSG00000081377	5.73976	16.6335	22.9884	10.2904	9.83162
ENSG00000130177	25.642	51.2599	39.2748	39.6898	45.1805
ENSG00000094880	6.61963	8.56197	5.19256	3.29678	7.26642
ENSG00000101224	13.0291	7.98938	10.0186	6.52012	8.4922
ENSG00000176386	7.03657	11.6674	8.44172	11.0087	12.8315
ENSG00000004897	19.7409	14.027	15.0193	23.5978	19.0696
ENSG00000105401	17.5696	31.1626	16.1632	19.8705	29.8846
ENSG00000106993	12.5538	10.4434	10.1527	7.70911	8.27583
ENSG00000168438	15.6862	7.61669	10.176	12.2106	7.47365
ENSG00000070831	55.1983	21.5811	43.273	38.118	46.4975
ENSG00000143776	37.6143	41.5248	50.659	9.92683	34.307
ENSG00000198752	6.20563	8.14664	9.72911	8.65415	10.1485
ENSG00000163171	3.45889	0.447629	0.979642	9.42732	2.89054
ENSG00000179604	0.875476	30.1042	2.36637	1.10604	23.9794
ENSG00000197622	10.1691	11.7513	18.8096	34.5217	15.9718
ENSG00000158985	29.1376	16.9469	38.9629	32.0753	16.3398
ENSG00000096401	14.3573	9.50332	10.3353	11.4633	14.6112
ENSG00000097046	9.61889	2.97605	1.79339	5.07656	1.91455
ENSG00000134371	11.7694	17.851	16.2992	26.5719	20.268
ENSG00000144354	1.9069	0.629496	0.3124	0.947134	0.719397
ENSG00000163814	0.376699	0.326583	0.309396	4.57839	0.908276
ENSG00000039068	0.296033	0.440579	7.1347	0.864046	0.944458
ENSG00000040731	76.6096	63.1841	21.1999	24.128	8.52724
ENSG00000140937	6.42735	9.66461	7.51161	2.69333	17.4672
ENSG00000154162	59.0387	14.0944	19.8842	28.2014	6.34704
ENSG00000140945	47.0798	7.59024	17.1615	18.5154	6.76812
ENSG00000145526	77.3865	16.3187	20.9888	29.9036	7.99746
ENSG00000071991	0.441343	0.553811	32.2443	1.32497	1.38143
ENSG00000170558	38.0698	50.4711	24.3113	17.8622	25.1531
ENSG00000101542	10.6883	120.205	73.4751	5.55221	4.31069
ENSG00000179242	4.76062	16.0118	3.56491	4.53119	2.20763
ENSG00000113361	1.73519	0.368783	1.2401	1.32275	25.2048
ENSG00000081138	8.67152	0.94506	1.79295	2.01182	1.15636
ENSG00000150394	14.3606	1.63968	5.94218	4.25655	2.729
ENSG00000113100	78.8983	10.9182	16.3215	21.9704	5.06375
ENSG00000148600	1.82582	1.1785	1.825	2.38908	1.24604
ENSG00000128536	2.78565	17.1742	1.16575	3.85601	1.48409
ENSG00000103502	10.9391	8.74724	9.38166	8.00381	14.8238
ENSG00000167258	3.92513	5.29548	4.32145	6.98986	5.39172
ENSG00000065883	15.1999	12.8176	16.3885	17.2581	13.8948
ENSG00000058091	42.7344	17.6865	12.9721	11.9813	11.5038
ENSG00000102225	3.68725	4.35621	3.11337	3.98983	7.07004
ENSG00000059758	15.0726	10.4946	27.7378	10.1994	23.8718
ENSG00000117266	1.14333	2.12174	36.6281	2.49257	2.38519
ENSG00000155111	8.55343	7.87838	47.6428	11.6029	9.40526
ENSG00000156345	3.08206	1.71861	1.61285	1.42495	0.996542
ENSG00000167797	2.43909	8.59516	9.85461	4.95608	38.0184
ENSG00000135446	3.5261	6.16306	9.26281	7.7723	8.01481
ENSG00000164885	12.4033	2.8041	5.32774	7.02991	5.28278
ENSG00000176749	36.4472	9.30652	10.8488	13.9082	5.07141
ENSG00000101391	8.67706	11.8106	7.31646	7.83337	8.95831
ENSG00000136861	4.22987	8.3099	12.6546	5.95331	6.21752
ENSG00000108465	16.7258	30.728	18.9585	16.1577	10.7031
ENSG00000105810	2.93021	1.2159	15.525	15.4729	7.43308
ENSG00000132964	19.7314	12.5963	15.7088	18.6055	14.1829
ENSG00000136807	12.5255	16.8893	7.80187	15.0885	26.1722
ENSG00000145996	27.3899	36.3471	35.97	51.0577	53.2299
ENSG00000100490	5.67175	5.0299	7.17464	3.88453	4.42857
ENSG00000138769	27.6562	4.15542	12.8368	2.26353	2.31984
ENSG00000008086	43.1531	17.7717	22.9293	22.8589	13.6439
ENSG00000111276	9.62539	6.85492	18.8308	6.60297	27.0738
ENSG00000129757	2.12859	1.19787	32.4049	4.67323	17.4568
ENSG00000168564	5.14302	4.05287	8.48047	9.53482	11.7344
ENSG00000237190	11.8398	3.70409	8.14867	8.42664	16.4785
ENSG00000129355	25.8127	7.03499	13.4288	12.1821	20.2526
ENSG00000100526	2.57991	0.812521	1.03559	1.13706	1.24532
ENSG00000129596	32.5037	20.7705	7.57216	4.67939	7.78283
ENSG00000064309	2.61979	1.19019	1.10653	1.24513	0.856013
ENSG00000184258	119.678	37.5381	253.842	10.0099	365.784
ENSG00000140743	12.656	7.33824	4.78133	9.0564	7.932
ENSG00000163624	14.2501	15.197	2.43962	7.0045	5.52231
ENSG00000101290	16.0801	9.10137	8.21277	7.74566	6.36761
ENSG00000091527	13.4465	9.89479	27.0181	59.1335	34.486
ENSG00000153046	6.56971	8.22524	13.474	19.5028	11.9537
ENSG00000172216	7.90193	11.7114	3.47919	43.2284	25.2359
ENSG00000221869	6.46575	13.4274	2.86536	21.7297	94.3466
ENSG00000153879	4.97774	3.60404	2.54978	16.0336	13.2498
ENSG00000115816	13.0757	14.0092	15.2135	20.4686	15.3423
ENSG00000093072	0.990251	4.53197	3.78981	28.6859	7.92911
ENSG00000069998	3.28235	2.91286	3.29929	5.53766	3.62193
ENSG00000149187	19.3384	18.216	11.4272	27.0707	15.5248
ENSG00000048740	119.214	72.8726	35.2524	112.916	28.4656
ENSG00000159409	7.6167	1.99266	2.50819	5.86734	1.59601
ENSG00000101489	51.5867	10.5037	12.5159	20.9013	7.60828
ENSG00000161082	20.9755	3.70439	6.05283	12.2029	2.50829
ENSG00000143126	4.6874	2.60951	6.41379	3.37608	3.10444
ENSG00000177946	1.86384	2.19615	1.93721	10.9843	1.25981
ENSG00000151849	7.69601	5.29716	6.50636	10.4344	11.8661
ENSG00000138092	1.71908	2.07858	1.83808	1.881	1.54819
ENSG00000031691	1.82971	4.06008	7.58439	5.53107	3.63684
ENSG00000166582	11.6721	2.76974	8.9086	6.06807	3.32025
ENSG00000116198	3.26318	4.57558	6.20915	3.65813	6.3864
ENSG00000154240	9.2003	11.5076	2.66099	3.77106	25.2892
ENSG00000168944	3.85636	2.1342	4.55067	4.6191	9.00985
ENSG00000100629	1.88298	2.97805	5.14518	6.7552	5.03776
ENSG00000174799	1.21586	1.58646	2.63875	4.35399	3.10938
ENSG00000103995	1.00282	7.26811	2.51914	3.98974	2.99141
ENSG00000143702	16.1563	10.0574	20.7124	42.0734	9.09917
ENSG00000174007	4.62359	3.63266	2.10642	4.63314	7.49774
ENSG00000101639	7.76307	13.5993	12.0927	7.3505	6.93731
ENSG00000198707	17.6355	10.9077	13.5593	7.53424	9.33252
ENSG00000135837	11.3893	24.7716	17.2377	21.6583	10.8714
ENSG00000164118	3.52634	4.53361	7.28256	5.44639	5.76053
ENSG00000166037	13.7616	9.22797	11.54	10.3732	7.84283
ENSG00000182923	7.18715	7.51536	9.3497	11.5322	4.34802
ENSG00000011523	5.6265	6.64667	5.82648	9.23917	7.64842
ENSG00000114107	10.3616	9.45659	8.08001	9.12045	8.00556
ENSG00000101624	2.99515	3.1457	1.91882	2.24893	1.42223
ENSG00000148019	1.92397	2.45441	2.92579	3.01041	2.80193
ENSG00000130695	1.86809	2.75781	6.52931	4.46869	3.22914
ENSG00000111860	10.1972	34.7254	10.4064	7.5564	9.10149
ENSG00000121289	3.84532	4.53434	3.09897	3.35924	6.40076
ENSG00000182504	8.71958	7.36326	22.7513	3.40699	4.97147
ENSG00000134255	4.66411	4.07912	7.92068	7.89742	6.3097
ENSG00000167123	1.20423	5.03348	155.394	3.91142	4.14401
ENSG00000100422	4.13448	3.31302	2.21118	13.0245	10.2606
ENSG00000143418	2.9497	7.65993	33.0397	10.3801	29.7495
ENSG00000090661	9.83529	10.8058	15.8178	11.3167	5.34322
ENSG00000139624	16.2737	11.128	12.7731	10.8475	7.6607
ENSG00000172292	29.2855	10.7032	8.30091	15.5752	9.81137
ENSG00000172824	20.6771	2.76413	18.5741	6.53959	3.72916
ENSG00000147400	22.709	21.3412	14.5803	9.77348	19.4852
ENSG00000153140	5.29666	10.8809	11.0185	6.68376	7.29756
ENSG00000153774	26.03	16.9074	27.3435	28.3099	30.748
ENSG00000172757	35.4678	21.8211	36.1126	37.5216	42.5341
ENSG00000165410	15.0988	14.002	109.603	28.9455	44.8005
ENSG00000003402	2.28103	5.00788	5.91872	24.601	25.8876
ENSG00000163320	11.8147	11.1983	20.179	11.5717	20.7433
ENSG00000128849	0.33627	9.0308	0.462275	2.94328	37.3739
ENSG00000138028	4.45949	1.44245	1.34099	1.65735	2.28047
ENSG00000100532	7.67456	24.923	12.0815	4.2824	6.43228
ENSG00000143942	4.65124	6.84816	4.47129	5.21559	1.55656
ENSG00000159259	1.14444	0.539255	1.02652	2.1739	2.12664
ENSG00000172586	17.6416	12.5378	14.7453	13.3977	11.3314
ENSG00000250479	43.6177	38.6261	24.7747	37.7861	52.2599
ENSG00000106153	80.3768	79.9736	67.3773	64.0174	121.94
ENSG00000106554	31.4657	31.3478	30.9782	51.1387	37.1195
ENSG00000163528	4.45443	4.48518	8.80237	1.64637	3.54304
ENSG00000159685	14.0941	6.33393	6.95697	7.33555	5.03402
ENSG00000170791	8.87161	4.56941	6.21246	25.6422	12.1377
ENSG00000153922	9.92746	9.88296	13.9289	50.0229	23.4693
ENSG00000173575	12.3014	15.3076	14.9741	34.0768	18.2713
ENSG00000170004	6.55802	2.01313	1.5787	5.15333	6.86367
ENSG00000111642	6.93602	18.1739	12.8999	14.5471	13.9759
ENSG00000124177	10.2908	16.2399	10.0308	10.472	10.8325
ENSG00000171316	1.33879	8.06635	17.1121	19.7742	6.22419
ENSG00000100888	8.45789	7.17796	6.28976	7.87641	6.96762
ENSG00000177200	30.5997	58.0335	24.9501	36.6633	21.4886
ENSG00000016391	0.936531	5.88267	1.78533	0.936219	0.85637
ENSG00000100604	25.8152	4.93771	7.63254	14.1242	4.55472
ENSG00000089199	33.8168	2.58619	4.40876	5.90671	5.24654
ENSG00000133048	1.77193	62.9706	0.578178	2.19287	0.649731
ENSG00000204116	9.00386	8.67259	10.0012	6.30801	6.84812
ENSG00000109220	15.447	19.4723	11.3777	19.3739	26.9711
ENSG00000110721	26.296	108.833	49.2854	39.1267	34.5961
ENSG00000100288	2.77336	4.71078	2.55237	5.4899	6.95518
ENSG00000134121	53.1965	40.3764	13.8232	9.5252	5.56089
ENSG00000188419	12.5079	6.17313	7.89942	10.5187	7.80783
ENSG00000131165	4.94588	5.79204	5.95142	6.08028	7.65258
ENSG00000130724	16.608	25.5366	21.7438	15.1649	35.446
ENSG00000083937	10.8089	11.7243	17.5344	13.6324	15.1891
ENSG00000115561	6.15689	3.87113	4.86224	6.85392	11.3531
ENSG00000101421	24.2976	24.6402	18.951	21.223	28.0693
ENSG00000086065	44.4193	30.1959	40.4806	20.8873	74.3969
ENSG00000147457	3.37991	3.13563	2.72945	4.67249	2.58334
ENSG00000128656	267.067	99.0645	65.3092	87.4528	72.3759
ENSG00000106069	9.7186	2.01551	32.9965	13.8995	5.37782
ENSG00000110172	9.03941	3.21851	10.835	9.28182	7.1269
ENSG00000111666	14.5907	53.2835	7.68109	12.4692	9.72289
ENSG00000104472	1.71476	4.63914	10.6257	12.1441	7.59145
ENSG00000101938	10.9683	49.4263	1.58992	0.826508	2.94038
ENSG00000133019	31.8166	5.40344	8.3976	13.4627	3.86422
ENSG00000120903	2.16643	0.315263	0.188019	0.592291	0.875626
ENSG00000147434	5.11569	1.20914	2.70732	1.11241	1.77686
ENSG00000175344	2.87022	1.06601	1.22553	2.79637	2.21981
ENSG00000170175	0.859513	5.2805	1.79313	4.32886	5.561
ENSG00000160716	2.20134	0.502387	0.689241	1.1204	1.67755
ENSG00000147432	2.62574	0.420532	0.643947	1.25439	2.25099
ENSG00000175264	8.60399	17.7537	3.26109	4.82269	2.50448
ENSG00000115526	3.56355	11.5601	2.52621	3.84109	6.89145
ENSG00000171310	6.92515	20.757	7.67544	73.671	10.2768
ENSG00000182022	9.31065	0.911405	2.43292	12.6969	8.47414
ENSG00000175040	3.04015	1.01914	1.08173	1.25033	3.34886
ENSG00000147119	1.54494	16.8619	1.91643	4.75721	5.57137
ENSG00000154080	5.48623	6.55715	3.66109	2.98942	1.95378
ENSG00000131873	3.63324	11.3729	7.39389	63.486	26.9994
ENSG00000263203	5.06103	5.08065	8.43505	9.11424	6.31603
ENSG00000160679	10.2304	16.6236	20.4922	16.5712	13.5782
ENSG00000213341	3.41791	6.13962	7.21074	6.12219	5.11027
ENSG00000258289	6.25464	9.5602	11.0547	6.14041	10.3423
ENSG00000144021	17.8429	10.6461	10.2946	17.3476	7.65263
ENSG00000005194	8.73988	5.79526	8.88765	4.92176	4.51392
ENSG00000185043	7.22033	26.5707	15.5116	18.0181	43.2957
ENSG00000100865	4.41925	4.79706	8.78885	5.99612	3.59596
ENSG00000138433	19.215	20.9093	21.1439	18.2305	28.1175
ENSG00000099622	27.9517	59.3842	47.9763	32.7367	36.9611
ENSG00000122873	43.3806	27.7971	17.4177	15.1163	19.0678
ENSG00000145354	17.759	8.25474	15.1463	8.9728	10.1377
ENSG00000122966	17.8447	1.98387	4.38029	5.8761	5.3766
ENSG00000164442	8.48426	3.15965	3.17623	16.3569	5.84315
ENSG00000148337	5.01838	5.41011	5.07665	5.81664	6.2088
ENSG00000136108	6.95213	2.97514	2.70499	9.18717	1.889
ENSG00000136026	4.47285	3.79376	3.15442	4.2493	6.64112
ENSG00000175216	20.3687	17.2604	16.1324	11.2884	8.29189
ENSG00000166165	170.596	358.613	100.071	90.0844	62.46
ENSG00000223572	16.7504	2.03214	2.84689	5.59167	3.89186
ENSG00000237289	39.1004	4.44444	5.58562	9.98485	3.65287
ENSG00000131730	2.74168	21.3593	1.99042	1.75481	26.5107
ENSG00000123975	21.188	8.38977	10.2566	33.4246	47.1362
ENSG00000074054	18.4255	27.0433	17.306	18.2752	14.0839
ENSG00000163539	42.8872	34.9016	73.0055	17.2794	19.841
ENSG00000109572	23.7267	17.1725	28.464	11.5481	10.2028
ENSG00000073464	13.3586	3.21194	16.9284	6.27758	2.49271
ENSG00000171365	1.43796	2.0518	1.19072	10.978	3.86346
ENSG00000011021	4.24477	5.1133	4.18845	4.78199	6.68987
ENSG00000134873	3.84341	118.076	2.21712	2.41749	1.73468
ENSG00000013297	4.29498	5.03093	181.202	5.93264	9.57424
ENSG00000157224	7.49751	7.56689	2.58653	3.29215	1.79239
ENSG00000080822	22.9215	34.145	524.151	50.9221	101.68
ENSG00000038532	5.15484	12.2497	5.06249	6.63993	5.20289
ENSG00000069493	2.0432	3.19629	1.96586	14.464	13.0364
ENSG00000153132	3.06988	0.536782	0.752637	0.900866	0.630253
ENSG00000155962	2.86096	1.29594	1.66944	2.55167	7.79839
ENSG00000169504	2.20944	13.1002	60.9978	15.4582	62.7686
ENSG00000112782	0.518167	0.432459	0.417457	0.6123	29.2702
ENSG00000113282	7.01302	9.44171	8.08874	16.9106	10.3687
ENSG00000130779	13.0895	21.5668	5.37564	10.8642	9.23375
ENSG00000105270	48.6499	18.868	17.4406	9.03164	14.7798
ENSG00000115295	14.4101	21.367	25.5738	5.4721	6.01405
ENSG00000013441	76.9146	103.939	121.053	120.661	94.6176
ENSG00000179335	1.82812	3.37892	3.07549	6.91012	7.22617
ENSG00000113240	20.9998	17.9131	16.0395	15.1411	10.364
ENSG00000165959	0.700835	3.09595	26.6844	2.05215	5.94925
ENSG00000102805	4.61411	11.988	8.36662	8.18872	9.87324
ENSG00000182372	1.06476	1.48463	5.02285	8.33788	3.39795
ENSG00000074201	20.4616	21.81	25.0312	14.984	22.5905
ENSG00000134852	10.7386	6.27829	8.69042	6.91652	9.94132
ENSG00000172409	1.39144	2.70806	3.31877	2.05187	0.871493
ENSG00000162129	1.45951	2.43658	2.073	8.6311	2.15044
ENSG00000104853	7.31218	15.7148	6.50667	4.11292	13.2416
ENSG00000049656	3.30003	2.19764	2.86535	3.70766	5.07864
ENSG00000166855	6.45072	7.94762	11.3463	6.73419	11.1446
ENSG00000171603	57.5206	37.5875	22.6588	28.2172	24.555
ENSG00000158258	12.7863	2.05312	4.29931	4.06073	2.02076
ENSG00000139182	16.744	5.59153	5.16264	11.0402	6.74778
ENSG00000122705	34.9329	21.4949	34.0638	34.7668	46.9661
ENSG00000175416	30.487	15.3341	16.2949	19.2106	25.4597
ENSG00000141367	40.147	31.2261	26.1898	34.7925	24.4492
ENSG00000120885	81.0289	543.528	34.7447	29.0274	56.8003
ENSG00000103351	10.2061	8.88558	4.46064	2.89018	7.20541
ENSG00000079101	1.66453	0.356729	2.21125	1.12528	0.751254
ENSG00000177182	15.2245	1.88841	4.91983	4.64495	2.58978
ENSG00000146352	8.89667	2.05791	1.59543	2.47503	1.56206
ENSG00000111726	58.7866	18.7938	31.3243	22.6123	18.0453
ENSG00000164237	2.13868	4.48366	1.48531	2.45228	3.61151
ENSG00000187118	4.51939	3.47258	4.5644	4.92785	6.62313
ENSG00000103121	36.3198	32.9509	43.1389	21.8039	26.4868
ENSG00000153815	11.2438	10.8784	6.11366	23.1744	5.19851
ENSG00000162368	12.6833	8.6759	15.4849	10.946	14.7027
ENSG00000134326	1.47926	0.956409	0.247575	2.4056	8.41517
ENSG00000183723	8.01458	7.12814	5.7323	4.20311	2.33574
ENSG00000166091	0.227854	3.64669	31.2081	0.866896	1.77647
ENSG00000091317	4.8853	7.95915	4.67357	73.5995	20.4968
ENSG00000170293	11.4764	3.1134	3.35723	3.78429	114.618
ENSG00000164309	2.09207	11.743	1.23249	1.94606	4.28153
ENSG00000169714	71.9129	68.2492	87.644	82.5363	92.9733
ENSG00000150656	1.0364	2.70887	136.113	6.19366	4.49191
ENSG00000133313	4.08633	9.40704	15.9586	16.6668	10.2999
ENSG00000205423	7.01316	5.81999	4.51693	9.63611	3.41561
ENSG00000174871	9.04316	2.88442	3.03141	5.18787	3.10397
ENSG00000143786	5.69189	6.74057	3.30302	2.98853	2.1008
ENSG00000143771	5.93595	8.34193	7.85666	9.65951	14.4452
ENSG00000149970	41.0803	18.1864	11.2174	14.0763	5.6077
ENSG00000153721	0.217398	0.738915	4.61929	1.09988	8.80004
ENSG00000117519	13.9833	111.569	26.8327	5.40481	71.7443
ENSG00000119946	11.5061	1.51339	2.42523	3.4871	2.17818
ENSG00000148842	4.16222	4.21826	4.65098	3.98112	2.76741
ENSG00000168763	2.93739	8.29494	9.9666	4.46352	1.9548
ENSG00000125107	7.57857	11.1185	9.38642	25.1988	11.4255
ENSG00000182973	8.48607	6.48547	7.41335	13.1451	8.55823
ENSG00000111596	11.5998	10.2182	15.3798	14.9543	15.7582
ENSG00000080802	15.4097	20.1978	12.5878	14.5609	17.1933
ENSG00000113300	4.22565	3.5628	5.66511	13.6002	7.09701
ENSG00000138767	8.39457	4.87144	7.59314	8.96008	23.5312
ENSG00000198791	15.0028	11.3503	11.7723	13.721	9.51706
ENSG00000155508	8.70305	6.56766	14.3452	9.7918	23.3716
ENSG00000115649	3.90819	12.1043	11.7454	7.32652	14.2782
ENSG00000137161	6.25821	11.016	8.33663	53.4833	17.163
ENSG00000166997	2.09461	4.32733	2.8315	1.88496	7.4974
ENSG00000118432	62.5019	1.40886	3.07026	2.63915	4.6874
ENSG00000119865	39.5218	13.1242	11.1893	18.1188	11.4475
ENSG00000162852	13.3307	5.62337	7.22924	9.27141	15.3197
ENSG00000122756	2.82888	31.7923	1.10316	2.43561	1.57199
ENSG00000044459	1.64809	4.15362	2.94421	6.88198	11.9472
ENSG00000018236	82.9788	77.4217	33.2178	26.888	15.5637
ENSG00000184144	2.50032	1.53768	60.6292	2.93692	7.36667
ENSG00000113805	36.9977	6.85341	8.68558	9.86202	3.49674
ENSG00000144619	46.702	8.63752	13.5016	19.8144	14.0334
ENSG00000149972	60.0759	12.7263	15.7535	16.8551	6.85796
ENSG00000134115	8.08515	1.91431	2.33068	2.47957	7.47051
ENSG00000108797	9.34623	2.60492	2.43227	3.63852	3.29392
ENSG00000174469	241.027	41.8691	82.4581	77.1212	25.6187
ENSG00000106714	3.42562	7.89297	1.60977	1.23235	3.98388
ENSG00000152910	38.0158	5.26391	88.6465	7.06463	10.7833
ENSG00000155052	57.2619	12.0776	19.516	16.7408	8.84464
ENSG00000119397	5.53427	5.74619	7.01317	16.3365	3.52093
ENSG00000183513	18.4934	17.4325	17.665	5.73534	32.3321
ENSG00000068120	3.79869	4.79149	4.54771	3.55977	3.41603
ENSG00000106078	8.10428	5.64312	26.672	3.11206	3.07818
ENSG00000082438	2.12278	0.770703	0.350384	0.850489	59.546
ENSG00000100473	12.0084	6.54766	6.86596	6.7897	8.3189
ENSG00000166685	9.50487	6.581	4.81352	5.80732	5.81582
ENSG00000135775	2.90231	4.70841	5.53787	5.47498	5.56151
ENSG00000136152	10.3583	6.30503	9.43101	11.1857	9.75734
ENSG00000103051	4.15644	13.949	7.22975	5.99495	10.8607
ENSG00000164597	13.0636	14.8186	13.3004	20.4373	16.0827
ENSG00000133103	11.2362	8.8142	9.75154	10.3102	8.37414
ENSG00000168434	7.81116	10.2954	8.64396	9.38328	7.43465
ENSG00000260371	13.4036	12.269	16.8607	10.1158	5.34656
ENSG00000121058	7.8256	10.0069	7.85212	11.2047	4.90974
ENSG00000060718	14.1809	14.9728	5.23347	4.69348	2.48761
ENSG00000111799	3.88317	0.414928	1.36348	1.1567	4.56955
ENSG00000124749	7.52613	3.10904	1.05876	1.30831	2.08495
ENSG00000188517	7.09368	1.96376	1.86163	2.41815	1.1409
ENSG00000187498	1.71419	0.791633	0.311331	0.93576	22.9984
ENSG00000113163	10.0287	7.11767	14.059	14.1567	11.4356
ENSG00000188153	0.333014	7.40938	43.2132	1.85578	16.724
ENSG00000080573	1.96425	112.733	2.47499	4.4206	12.8704
ENSG00000142156	9.03252	13.673	2.69607	3.50447	21.9505
ENSG00000112280	1.16439	1.26994	3.58199	2.46923	1.41275
ENSG00000049089	0.2974	9.64069	43.9415	15.6041	0.672344
ENSG00000092758	0.738086	2.45419	17.8269	1.28476	2.77467
ENSG00000206561	6.54222	3.45496	2.99828	2.84926	2.48365
ENSG00000173163	36.3236	38.285	37.3033	37.8402	43.4369
ENSG00000145781	19.4516	33.6645	37.4368	70.1092	35.888
ENSG00000114744	5.14385	3.40578	7.39364	6.64537	7.52148
ENSG00000140365	2.29055	4.09867	5.02021	7.17043	4.61046
ENSG00000170619	2.59035	3.89265	4.99686	5.7664	7.27448
ENSG00000188243	11.9647	12.5404	10.3492	22.2586	18.744
ENSG00000149600	21.5737	19.1735	14.0698	17.0493	14.7119
ENSG00000169019	9.01792	5.79379	8.23477	6.32934	17.3243
ENSG00000110442	9.56407	6.89128	7.76615	6.12649	4.07233
ENSG00000093010	3.90536	9.24829	12.0097	6.91042	19.366
ENSG00000122218	22.0897	16.9651	39.1591	25.6252	21.1514
ENSG00000129083	18.948	21.4445	23.7821	26.499	24.9661
ENSG00000184432	13.2646	15.9485	16.4642	19.9534	17.6741
ENSG00000105669	7.99901	15.3308	18.0038	11.5422	9.24297
ENSG00000181789	8.8731	6.46047	6.76204	6.35739	9.2663
ENSG00000166200	15.8376	9.48148	17.878	12.2157	13.6821
ENSG00000141030	24.3558	14.71	21.7739	17.8433	11.8667
ENSG00000138663	28.6045	21.7268	19.9739	12.3202	13.3872
ENSG00000121022	10.1117	8.80319	15.8179	7.01991	8.9801
ENSG00000168090	32.8015	29.5324	27.4087	16.8491	22.9669
ENSG00000111652	17.116	16.7892	14.0387	13.6322	8.50597
ENSG00000144524	2.87702	8.44207	5.35023	4.9155	8.18109
ENSG00000198612	24.9933	17.9237	11.7887	7.87874	10.2341
ENSG00000111481	11.4755	9.40618	10.1273	10.4076	7.75495
ENSG00000135469	4.44141	15.2781	2.52432	9.69575	3.51192
ENSG00000115520	14.8237	13.5507	14.6355	17.6041	30.2073
ENSG00000173085	1.89584	2.07759	2.16054	4.51193	1.46327
ENSG00000132423	16.6677	7.12102	10.2064	10.649	6.28546
ENSG00000167113	8.39538	8.49014	8.59072	7.44695	9.24939
ENSG00000110871	7.65114	20.8371	16.7483	8.32179	5.48942
ENSG00000119723	4.13557	4.11634	3.20798	1.79884	2.52287
ENSG00000167186	3.4072	4.78916	4.28625	4.17283	3.31715
ENSG00000088682	10.0158	20.1563	6.67298	5.07676	5.32339
ENSG00000102879	5.1706	0.987912	2.05805	21.2061	3.10576
ENSG00000110880	12.486	6.60123	22.9253	19.0548	21.1056
ENSG00000103647	18.3372	19.3023	24.34	6.90626	3.86723
ENSG00000167549	27.3175	6.73911	6.8183	9.45318	5.70301
ENSG00000103187	1.9327	5.47096	3.25706	20.8474	2.23323
ENSG00000006695	6.41217	7.94026	3.45384	9.06663	4.13111
ENSG00000166260	7.14908	4.47314	8.1207	2.98155	3.09585
ENSG00000014919	9.56516	12.5488	8.57511	7.92238	4.13486
ENSG00000138495	11.3767	9.55022	11.0107	15.2205	29.9381
ENSG00000203667	5.07835	13.4884	6.9025	7.05073	8.01494
ENSG00000131143	57.9072	55.6756	45.0751	42.9954	92.4057
ENSG00000178741	70.712	50.0523	43.9348	28.2077	47.8946
ENSG00000135940	95.1371	90.6296	81.2532	53.1136	136.888
ENSG00000111775	82.8481	62.3937	67.7529	31.1894	117.449
ENSG00000126267	160.274	130.679	106.12	122.815	151.638
ENSG00000164919	94.584	51.6814	56.7603	38.5358	81.0855
ENSG00000161281	36.6884	11.2761	12.305	17.0585	70.9249
ENSG00000112695	77.6265	54.2585	63.4688	37.8104	100.677
ENSG00000115944	31.3036	11.1892	16.4272	13.1814	16.5759
ENSG00000131174	73.4698	64.9273	45.098	36.1897	59.7055
ENSG00000127184	254.594	143.167	109.153	102.304	127.569
ENSG00000108582	5.73034	4.39239	11.1522	5.29503	21.4006
ENSG00000109472	139.864	602.631	44.0891	45.0688	134.395
ENSG00000214575	4.61984	2.26296	7.83092	1.22357	1.12709
ENSG00000137449	9.05891	10.809	24.7125	7.13964	11.3485
ENSG00000107864	23.4038	26.6732	14.4519	18.1223	6.5754
ENSG00000113742	30.6759	50.7668	33.1274	21.8531	17.2887
ENSG00000145920	14.4143	2.69347	3.03082	5.56978	4.4261
ENSG00000135678	0.803179	9.07025	24.1639	18.2656	20.0755
ENSG00000214078	24.8143	31.7503	12.8103	16.3238	13.779
ENSG00000140848	2.17015	3.13084	14.0196	4.19496	7.9635
ENSG00000085719	8.23609	19.3093	10.1801	8.33753	15.1968
ENSG00000196353	21.7204	6.92915	6.87488	12.2627	2.56078
ENSG00000124772	10.1022	2.78575	3.81434	5.85479	4.17023
ENSG00000100884	10.9309	19.2986	1.6411	1.88154	2.05404
ENSG00000139117	21.0424	25.159	4.14449	6.43097	33.0753
ENSG00000080819	7.52564	3.97705	33.2595	9.28995	5.18216
ENSG00000103381	3.34679	3.27099	21.1079	19.4844	8.75635
ENSG00000104324	7.9046	41.2115	37.0374	35.9277	32.0114
ENSG00000021826	0.51595	1.54305	2.54656	1.11905	4.91988
ENSG00000165934	4.23115	8.03934	10.2164	9.65944	9.27436
ENSG00000119203	5.44278	8.75519	10.8442	9.17892	5.83601
ENSG00000160917	5.70385	5.70583	4.57327	4.00439	2.52607
ENSG00000111605	16.6962	9.85456	16.1778	17.6061	13.1812
ENSG00000149532	5.44546	13.8217	7.41645	8.33198	12.9561
ENSG00000110090	1.14079	14.1635	0.892411	1.94081	13.7412
ENSG00000169169	10.0701	6.91025	5.93566	3.59556	2.4547
ENSG00000157184	0.784456	3.91142	2.20087	1.87795	5.41429
ENSG00000106066	1.35207	2.14686	4.04573	43.2856	2.43292
ENSG00000169372	6.74723	21.3444	24.2319	12.9353	17.0316
ENSG00000095321	2.30774	3.97616	2.83097	2.70553	4.82842
ENSG00000134376	2.7309	27.3215	5.32759	1.90301	2.20519
ENSG00000113851	25.3937	17.2877	25.3418	13.9488	19.9956
ENSG00000241258	3.65163	3.56945	3.65453	4.87423	10.7809
ENSG00000118260	6.83807	5.08548	8.89018	16.7715	7.38998
ENSG00000107175	9.3209	6.17258	8.71484	35.5009	11.6568
ENSG00000182158	0.909779	3.7801	8.41949	15.4396	8.65316
ENSG00000146592	3.36795	3.28082	61.1948	6.0444	6.91992
ENSG00000005339	6.38471	8.58293	7.4319	12.1771	15.3225
ENSG00000111269	9.1322	15.692	8.34066	27.0769	8.57306
ENSG00000137504	19.1094	24.8322	25.2031	17.0009	10.6616
ENSG00000143162	24.292	12.0083	21.6357	70.0609	57.9906
ENSG00000175874	27.7769	2.99942	8.39669	7.36415	5.71415
ENSG00000163703	16.3741	21.9336	9.63858	8.67911	5.41861
ENSG00000184164	3.47544	6.14299	5.99231	4.42292	3.2413
ENSG00000095794	7.00779	10.3636	9.80152	39.2801	32.454
ENSG00000147571	39.5249	2.91276	6.12788	5.34685	5.33093
ENSG00000145708	13.8204	0.812932	8.2982	3.90036	1.04122
ENSG00000146215	2.15091	2.94743	1.61095	1.20872	0.845731
ENSG00000179979	2.28267	4.43157	3.45181	4.66684	3.4266
ENSG00000119878	13.8874	15.5602	20.3254	10.7555	24.0423
ENSG00000121005	1.62096	4.12341	1.53289	0.939132	0.791018
ENSG00000103196	0.553524	0.835197	2.25953	4.23471	32.4262
ENSG00000167193	9.92087	10.0679	12.7172	14.3713	14.2288
ENSG00000099942	9.54729	15.3479	12.1617	13.3453	6.78403
ENSG00000176390	26.1206	20.8529	20.3014	28.1387	12.5383
ENSG00000088766	7.88675	6.57685	5.78603	7.36946	5.37486
ENSG00000072832	17.7826	11.4721	4.24176	6.54887	6.11157
ENSG00000101343	7.10046	9.79159	7.36592	11.3157	7.79887
ENSG00000005469	3.4767	5.02329	3.37559	5.40959	4.85225
ENSG00000095713	8.39466	1.46789	3.12225	3.40712	2.83698
ENSG00000170275	3.4588	6.14605	8.47944	6.57905	8.81538
ENSG00000160741	2.35344	3.67238	4.57856	12.0937	3.80505
ENSG00000140577	3.9716	4.9219	11.3208	4.71121	14.8845
ENSG00000008405	4.26217	5.5094	8.03188	11.8214	13.0828
ENSG00000121671	6.54746	14.7358	3.3306	5.88358	6.78442
ENSG00000213139	4.85276	5.91595	4.6623	7.34368	9.05331
ENSG00000165475	22.6829	42.8274	47.4687	15.2979	9.91668
ENSG00000103316	29.4802	6.57802	5.48302	10.0456	5.09447
ENSG00000116791	2.89888	11.329	6.11682	7.11921	3.68463
ENSG00000062485	15.2566	19.5015	10.509	12.8142	15.329
ENSG00000139631	18.8007	16.7355	14.76	13.4621	12.9792
ENSG00000009307	42.6666	28.2913	52.823	47.8037	65.6757
ENSG00000124207	22.2918	14.353	34.5678	15.4393	19.109
ENSG00000182578	0.492039	1.49516	3.91749	157.7	5.73546
ENSG00000147408	16.7493	73.7943	6.30684	36.8993	10.7406
ENSG00000169826	10.8124	13.6071	20.5309	8.94487	6.3076
ENSG00000183117	103.821	23.9096	39.4236	43.9876	12.3834
ENSG00000164796	28.0996	4.47116	11.0685	9.05882	2.67175
ENSG00000113712	24.611	33.5014	29.7532	43.718	34.2036
ENSG00000141551	3.08323	5.76892	3.18377	10.0621	8.54462
ENSG00000169118	3.07037	2.70252	2.63514	5.18011	4.62401
ENSG00000151292	12.3731	10.1696	11.6567	10.7305	28.7091
ENSG00000101266	13.7184	18.7084	14.6567	12.6917	10.1867
ENSG00000070770	6.41237	7.42492	7.12302	9.08799	5.81459
ENSG00000114646	8.27291	30.1876	10.8702	3.96489	2.91344
ENSG00000104218	19.491	17.2005	19.1413	17.945	13.0416
ENSG00000144655	1.20911	3.9905	3.40392	12.2071	24.983
ENSG00000110925	14.3018	9.99564	11.4601	9.70837	5.72768
ENSG00000178662	30.9191	9.41298	10.1326	10.1274	3.53864
ENSG00000159176	2.73482	59.5565	50.3272	3.23562	18.7129
ENSG00000175183	1.32261	4.50847	0.494077	1.696	20.7252
ENSG00000149474	4.56573	3.63489	5.83843	4.153	2.58401
ENSG00000101439	13.1977	425.099	22.6174	96.9556	114.912
ENSG00000160213	24.6497	41.2397	23.4637	29.1272	46.8466
ENSG00000101138	6.45432	5.69874	4.96755	6.82805	3.81956
ENSG00000101811	11.7046	7.84741	4.50551	8.15122	1.71279
ENSG00000177613	2.8169	6.13878	7.14583	3.31652	3.97441
ENSG00000176102	54.5583	27.8382	35.9805	26.7357	23.1358
ENSG00000150527	6.87128	5.39984	5.83451	11.0861	4.11344
ENSG00000159692	8.89621	6.33093	6.7585	10.4061	7.24641
ENSG00000175029	3.78845	10.4929	8.49679	21.7065	20.5933
ENSG00000117151	1.08084	4.18307	2.24037	10.6462	17.6858
ENSG00000102974	10.8681	11.8188	14.8697	20.172	12.1218
ENSG00000175215	4.34872	16.641	11.3914	7.55165	14.7446
ENSG00000144677	16.0683	24.7705	7.07091	6.66874	8.21749
ENSG00000137770	5.42754	5.64759	7.00428	9.09417	7.50714
ENSG00000118523	9.67537	0.897444	2.51849	2.22699	89.5932
ENSG00000116761	3.97387	26.348	3.25261	3.74464	12.9284
ENSG00000134030	5.86454	9.62952	5.59876	5.46295	4.57341
ENSG00000044115	8.61529	23.846	34.0138	25.0139	30.7035
ENSG00000066032	106.81	249.608	44.607	44.6463	25.4942
ENSG00000183230	9.67324	9.05482	176.6	12.2407	9.74562
ENSG00000119326	31.7218	7.95322	5.15769	9.44359	24.1293
ENSG00000168036	25.9304	19.8494	20.3561	30.5806	59.6393
ENSG00000178585	4.85078	8.78607	6.11008	13.9009	11.9733
ENSG00000132792	6.7713	6.07677	8.02971	9.3361	10.1488
ENSG00000198561	4.46253	12.1698	6.64335	20.4401	19.6606
ENSG00000169862	89.398	182.925	67.8815	36.626	13.7177
ENSG00000040531	0.879002	4.19643	3.51013	9.81143	4.36005
ENSG00000047230	2.66262	3.70994	6.59684	5.99142	3.74698
ENSG00000198730	9.29791	8.56789	8.24122	8.74792	20.9515
ENSG00000064601	15.8521	20.0949	8.32529	15.7086	15.7049
ENSG00000164733	21.3837	18.8473	11.3713	130.326	18.5976
ENSG00000109861	0.960287	0.990939	2.84769	34.2909	4.26151
ENSG00000174080	21.6989	27.8231	23.5194	10.6458	8.95428
ENSG00000103811	0.892472	26.0936	1.27297	18.4737	9.30378
ENSG00000143387	6.57628	7.49203	4.11447	8.60926	12.3109
ENSG00000163131	1.55405	0.749764	3.02297	52.9838	5.14456
ENSG00000101160	1.75331	3.78522	2.97554	24.5091	11.7045
ENSG00000085733	26.6328	31.4953	31.0383	7.98853	16.2926
ENSG00000077063	19.0092	3.77957	40.9248	26.7337	12.2739
ENSG00000143079	4.4419	4.27212	6.51049	48.7668	16.0336
ENSG00000107874	32.3504	22.7575	30.2346	18.4087	19.5665
ENSG00000055130	24.7584	19.6218	17.4559	33.6653	31.0107
ENSG00000108094	10.8047	7.28612	9.30436	13.3131	7.1664
ENSG00000036257	8.7948	10.3567	8.90562	16.2212	14.288
ENSG00000139842	10.3158	12.8929	14.2529	12.8963	16.3231
ENSG00000158290	6.43844	7.18264	6.41627	5.33822	6.94764
ENSG00000166266	14.6421	13.6443	15.4211	26.0483	13.3152
ENSG00000119929	12.841	17.2864	31.0039	15.3035	19.827
ENSG00000163510	15.6304	12.8777	14.702	35.9291	45.7117
ENSG00000108296	6.44202	9.32846	8.63244	11.7323	10.6949
ENSG00000153015	25.6039	19.2266	21.1837	19.1288	21.302
ENSG00000095485	5.93389	4.02505	4.80005	7.66125	3.45108
ENSG00000152404	18.6931	26.8479	26.8527	36.7694	21.1645
ENSG00000006210	9.60862	1.91065	2.60032	2.82466	12.3994
ENSG00000154639	21.2507	2.58623	43.9076	34.4505	2.80859
ENSG00000107562	1.24395	1.02835	1.76781	17.5023	27.6405
ENSG00000145824	288.026	107.468	18.9484	4.98364	21.029
ENSG00000173681	6.52074	9.34343	6.24908	5.49008	5.74445
ENSG00000185753	6.00997	6.0949	9.79807	9.33108	4.18549
ENSG00000197620	0.943013	0.872069	1.62023	3.61732	1.91685
ENSG00000197021	2.50968	2.51934	4.0527	12.559	1.73444
ENSG00000147231	2.83339	0.485239	5.4483	0.949216	0.82539
ENSG00000168772	9.03114	4.16217	8.09996	2.28034	1.81603
ENSG00000171604	9.79764	8.4641	14.7248	6.04037	11.3158
ENSG00000008283	6.149	1.20928	1.1238	5.08747	2.64686
ENSG00000166347	4.25219	6.78928	9.4382	5.60539	13.1706
ENSG00000103018	10.5963	25.436	10.1546	7.72105	11.9971
ENSG00000167740	13.7795	22.6487	15.0391	12.8502	5.55158
ENSG00000159348	7.6285	11.2035	5.56113	14.1145	8.03307
ENSG00000100243	3.50027	7.25864	8.218	7.71998	21.602
ENSG00000065615	3.76552	3.12448	5.63115	7.60977	1.97377
ENSG00000071967	1.2372	34.9132	8.31924	17.9282	14.4126
ENSG00000179091	24.7179	26.3047	17.9976	17.0953	16.8991
ENSG00000172115	52.8671	42.6754	25.9364	28.0506	27.4661
ENSG00000068793	3.54633	7.24171	5.0629	72.3781	10.5292
ENSG00000055163	33.7461	26.4925	7.60146	7.04606	6.69633
ENSG00000187954	5.7623	8.60552	5.42994	6.95321	4.96753
ENSG00000083799	8.69846	5.25173	13.3331	11.5241	12.4912
ENSG00000119004	5.51439	18.79	18.2592	14.0663	23.3576
ENSG00000135929	1.01657	18.3601	28.4205	5.72908	9.33183
ENSG00000138115	4.44008	0.840859	0.697709	1.0603	0.799962
ENSG00000130649	1.72833	1.19964	0.649863	0.925632	1.60737
ENSG00000155016	4.61013	5.24624	4.98399	2.57628	4.94808
ENSG00000106258	1.67157	1.51145	1.38551	1.86797	1.70393
ENSG00000145476	1.97811	23.0173	4.4639	4.81944	6.97858
ENSG00000186377	23.9131	1.10154	2.15954	2.83633	5.99239
ENSG00000172817	7.4395	25.4563	23.1062	4.32103	17.3909
ENSG00000142871	1.87601	19.7189	1.26089	1.82268	53.6487
ENSG00000120306	17.9933	66.9516	16.9472	16.7157	54.9323
ENSG00000108669	4.87584	7.41104	14.3061	8.54635	12.9176
ENSG00000008256	9.12726	5.21509	3.26497	14.7615	37.9973
ENSG00000166265	0.744626	0.188704	0.416482	0.66039	32.1572
ENSG00000100592	24.5491	26.8072	6.29077	19.587	12.6329
ENSG00000146122	0.600794	29.4595	50.5029	2.34791	21.6973
ENSG00000173406	44.5178	15.2062	14.8387	20.6721	11.8431
ENSG00000153071	0.8703	0.563079	1.55495	24.9129	27.9
ENSG00000136848	1.90453	4.16021	1.52798	0.911211	13.8001
ENSG00000165659	6.33596	2.87892	2.82649	2.82748	46.7457
ENSG00000126733	3.9131	1.25595	1.55256	1.65692	0.995109
ENSG00000165617	2.18873	0.773914	0.933952	1.70229	6.56197
ENSG00000197380	4.89061	3.66419	8.7289	5.46445	3.86879
ENSG00000129562	54.9313	92.2928	142.009	44.3831	164.668
ENSG00000173402	2.5424	17.4667	3.5024	1.76321	10.2123
ENSG00000164535	3.21212	2.13225	2.12785	32.2635	3.20315
ENSG00000112977	1.79939	4.19612	2.36109	9.79909	7.11825
ENSG00000132676	17.4584	13.8435	15.9036	23.9381	8.2886
ENSG00000196730	14.3719	22.5531	3.04312	6.49031	6.23236
ENSG00000163331	1.48998	1.68899	2.58335	2.38476	1.20889
ENSG00000115866	17.2097	53.8263	24.6144	36.477	17.9792
ENSG00000117593	2.89907	4.19083	3.15089	8.63732	6.71008
ENSG00000071626	1.98359	3.49441	5.07706	5.28208	2.92876
ENSG00000183283	25.2141	33.2217	48.3653	48.4884	52.7131
ENSG00000155368	24.8984	143.673	109.479	145.367	46.8072
ENSG00000136279	1.39021	2.20734	2.29522	3.8488	3.09612
ENSG00000138231	2.29952	3.98983	4.72873	4.44209	3.06879
ENSG00000137992	3.63314	6.07537	3.45134	2.10285	7.24392
ENSG00000122741	8.79941	8.16313	8.13906	11.988	7.7241
ENSG00000198876	3.69741	3.55628	3.33214	4.54998	9.68285
ENSG00000164934	2.31466	4.91462	6.51335	10.3078	3.40462
ENSG00000163257	6.42286	5.4932	11.774	10.2703	10.242
ENSG00000115827	2.68147	3.3189	6.36736	4.77605	2.38182
ENSG00000119599	2.36097	1.02712	2.26824	2.73474	1.04935
ENSG00000139990	9.86591	13.1613	8.7254	13.7957	14.8866
ENSG00000143164	23.9416	15.8609	11.3768	21.2572	13.3976
ENSG00000136485	10.5463	7.48654	9.88609	12.0244	12.5839
ENSG00000132716	9.4812	14.1972	11.2973	13.9491	9.09045
ENSG00000172992	9.69341	15.0127	5.63395	5.95444	5.07469
ENSG00000057019	5.21659	1.92273	4.24796	6.37362	6.78649
ENSG00000187323	27.6125	7.31612	12.4202	10.4111	2.05532
ENSG00000166341	0.690129	1.99322	0.88972	0.799465	3.31057
ENSG00000197410	1.62204	7.63122	0.695377	0.800565	0.887686
ENSG00000156136	8.42343	2.93204	5.62776	9.59848	8.7996
ENSG00000133083	61.0205	13.7422	13.1103	19.4968	19.3563
ENSG00000170390	25.6282	84.7488	10.403	12.0683	16.6204
ENSG00000198924	2.44941	2.04499	1.93851	1.64342	2.43633
ENSG00000152457	5.51013	10.807	5.51254	21.187	2.54615
ENSG00000011465	10.1081	5.22809	2.15754	5.32676	131
ENSG00000151065	5.36626	8.47799	6.30801	8.85315	6.81883
ENSG00000172795	6.79736	2.88352	3.89473	15.0272	8.47721
ENSG00000129187	6.3215	4.89002	2.6082	22.3983	6.98935
ENSG00000175203	22.1391	19.3265	23.5102	13.5991	15.5037
ENSG00000137100	11.163	12.1699	11.1329	5.19565	18.0445
ENSG00000132912	12.653	16.5507	15.6432	18.2995	15.2839
ENSG00000166847	7.88054	8.2227	7.1544	8.74781	4.02004
ENSG00000104671	33.1466	26.9703	34.7124	22.6254	27.9643
ENSG00000179958	6.55168	5.47316	6.20869	3.40315	12.0637
ENSG00000043093	7.20487	20.9954	11.2198	7.76875	4.44704
ENSG00000150401	7.51668	6.95455	7.99789	3.32063	8.18398
ENSG00000109184	23.1412	32.2665	26.2409	11.2237	15.7462
ENSG00000137692	30.1729	27.329	17.4392	10.4011	17.7297
ENSG00000077279	9.63122	0.722003	2.48035	1.87288	1.92358
ENSG00000169738	7.21128	50.001	13.7578	12.0079	10.1777
ENSG00000153904	23.8031	146.183	10.7146	7.77975	13.9544
ENSG00000167986	6.07705	10.4903	5.19165	7.38065	8.83748
ENSG00000134574	2.8305	6.3387	5.68569	19.8257	7.21222
ENSG00000100523	12.4026	12.5057	12.344	5.29009	5.22819
ENSG00000085788	10.7593	6.35356	9.0558	5.23057	9.26648
ENSG00000175197	36.1645	83.1984	65.7931	41.5693	141.651
ENSG00000168209	3.46327	60.4387	9.90727	14.9869	41.8556
ENSG00000244038	11.6741	13.49	8.9704	16.8092	24.2532
ENSG00000162733	1.18304	5.72416	1.0781	0.954863	6.57694
ENSG00000198171	32.7188	26.6966	27.3603	24.2455	21.6513
ENSG00000099977	18.9348	14.0695	17.0159	15.7837	19.3275
ENSG00000079785	39.3454	21.5245	36.3048	20.5922	19.0461
ENSG00000178105	11.3331	4.18174	9.13142	9.79276	10.6071
ENSG00000100201	72.6863	140.418	97.9309	100.818	90.5955
ENSG00000088205	15.3741	16.3411	22.2817	22.1469	20.9391
ENSG00000168872	2.76876	2.58727	2.79435	4.11838	4.50337
ENSG00000064703	3.28349	1.69033	2.03868	5.45349	1.97719
ENSG00000165732	8.04207	6.6853	8.92011	23.4347	17.4959
ENSG00000174243	3.62277	4.19023	5.57276	3.96672	4.16196
ENSG00000089737	48.6629	24.3046	21.8057	25.4255	25.0843
ENSG00000109832	13.4803	11.9643	4.88327	5.33322	2.59265
ENSG00000165359	3.02716	3.93118	4.20271	5.63779	8.71203
ENSG00000124228	5.69481	5.3205	3.74556	9.33067	6.19716
ENSG00000123136	3.01262	6.37629	9.19432	19.9875	11.7911
ENSG00000215301	25.3488	46.0967	40.6995	80.9459	65.1726
ENSG00000067048	10.7749	16.8583	15.3069	23.8668	28.9456
ENSG00000183258	5.34139	6.31895	3.57098	6.6592	4.80138
ENSG00000198231	12.1222	11.9478	7.45905	14.0596	11.3
ENSG00000145833	14.4068	15.7051	15.6596	17.7844	8.2303
ENSG00000107625	20.1079	17.6591	14.2002	25.8387	13.4615
ENSG00000185163	4.10846	2.41899	2.50536	4.25944	1.6154
ENSG00000141141	3.38171	4.73873	4.65138	5.81265	3.3546
ENSG00000111364	4.18987	5.75127	4.13606	4.61061	3.00759
ENSG00000136271	7.83615	8.35838	8.35668	8.78246	4.65142
ENSG00000107201	4.0325	14.0092	5.42688	12.5017	16.9467
ENSG00000118197	2.23244	5.5007	3.97214	8.2125	4.99087
ENSG00000181381	0.371006	1.13761	1.16272	6.71939	7.54966
ENSG00000177030	8.33568	6.62443	4.91772	6.77714	8.33118
ENSG00000104325	11.0041	45.9518	13.0095	14.7718	29.9054
ENSG00000158796	6.26351	11.0247	12.8198	10.9832	15.0368
ENSG00000160570	3.51972	1.82622	3.99633	7.6748	6.22794
ENSG00000023892	0.389011	0.405326	0.565391	16.4269	2.15584
ENSG00000140995	9.63119	12.6724	8.87866	5.97767	6.96747
ENSG00000143753	21.3133	20.3735	44.0552	36.5843	18.4565
ENSG00000124795	8.34862	10.9068	19.4304	22.4102	23.5512
ENSG00000119522	8.96096	19.8818	8.61869	14.6259	16.3864
ENSG00000213047	5.66699	5.9488	1.74348	6.88102	3.35069
ENSG00000146966	3.87094	10.2748	7.73605	2.02371	11.7695
ENSG00000175984	0.418101	0.719112	0.923948	2.28731	20.6597
ENSG00000105339	1.26421	0.851233	0.730528	13.5696	8.41125
ENSG00000174485	17.4097	19.9628	19.5299	27.5806	22.1574
ENSG00000198837	3.18024	2.93166	5.32648	8.45394	2.80072
ENSG00000137145	5.95689	16.7152	9.69553	19.1931	19.549
ENSG00000184014	8.33386	14.7746	31.8652	18.2904	17.852
ENSG00000170456	16.3307	14.144	11.4552	6.09087	7.05604
ENSG00000139726	14.4147	11.0783	10.642	17.6392	12.9083
ENSG00000100150	3.41993	2.96412	2.84744	4.87536	2.59278
ENSG00000155792	6.29001	5.87315	33.3387	26.6729	10.6135
ENSG00000023697	2.35532	15.1718	14.8992	8.73464	12.0541
ENSG00000136986	4.52679	4.99072	5.65663	7.57743	8.93406
ENSG00000072849	3.36595	5.36499	6.53557	9.22785	3.34591
ENSG00000140543	1.66937	2.2451	1.97896	1.7105	1.62825
ENSG00000182108	6.99953	7.4999	4.62981	12.7882	16.496
ENSG00000160049	2.10245	2.30097	2.75991	1.99469	2.7292
ENSG00000105928	4.30159	1.53993	2.34247	5.34337	2.09515
ENSG00000204311	6.50353	15.3088	6.1152	14.5698	3.4219
ENSG00000070413	9.08084	8.32816	8.14573	7.25779	7.0693
ENSG00000065357	2.12657	1.29966	0.852567	8.26628	1.91779
ENSG00000136267	44.2378	12.143	13.7322	16.7505	20.038
ENSG00000153933	11.6834	2.116	4.25844	3.5844	11.8106
ENSG00000058866	5.99694	23.9045	4.13149	4.95537	4.26776
ENSG00000102780	2.80032	0.992206	1.81491	1.96929	7.15718
ENSG00000157680	17.2596	3.28539	8.00808	7.73665	4.06618
ENSG00000114956	35.8418	30.5097	26.2722	30.5816	25.0222
ENSG00000116133	12.1097	6.98758	26.2112	9.24007	4.45698
ENSG00000172893	2.20862	6.25536	10.4581	6.10802	8.08191
ENSG00000117682	7.88582	6.8694	4.67355	4.65492	4.38911
ENSG00000228716	2.81413	6.54849	3.81657	6.74903	7.83537
ENSG00000178700	1.34467	2.58947	6.63113	1.70553	1.0245
ENSG00000095059	14.7821	8.0978	14.3938	5.38827	5.15449
ENSG00000157379	3.51866	3.33285	4.2849	4.09638	3.03748
ENSG00000102796	1.64209	3.85523	4.66114	3.63979	2.92219
ENSG00000162496	1.00932	20.9518	1.15519	26.5461	7.55529
ENSG00000157326	0.733733	1.82469	1.81856	2.64075	4.08237
ENSG00000187630	2.12893	4.0443	3.24637	6.58207	6.07207
ENSG00000100612	22.3941	28.1631	27.8472	52.694	29.7269
ENSG00000109016	5.36019	8.64288	4.18075	4.8724	4.22652
ENSG00000181192	3.68695	11.5875	5.46615	8.70393	1.70148
ENSG00000109606	12.9289	13.4637	19.1174	21.2522	26.1507
ENSG00000067248	23.0961	20.7003	22.6193	17.9395	23.719
ENSG00000132153	6.98101	7.24668	6.46589	5.40343	7.29489
ENSG00000089876	7.55763	15.3627	10.8525	14.0847	7.48864
ENSG00000005100	5.62652	5.08824	5.46881	6.82052	6.55733
ENSG00000134815	2.81103	2.70053	2.54671	5.7917	3.32428
ENSG00000101452	3.96997	5.51606	5.34472	7.08234	3.42418
ENSG00000174953	17.0075	13.0434	12.0059	14.3529	10.5454
ENSG00000140829	1.73626	3.80197	2.7892	4.23199	5.18135
ENSG00000108406	6.73515	6.18074	5.57854	7.93669	9.97643
ENSG00000163214	5.47823	6.17223	3.49195	5.7902	2.01752
ENSG00000067596	2.98766	4.727	3.63188	4.81057	3.16177
ENSG00000135829	17.4407	20.2375	20.634	29.9965	16.9756
ENSG00000131504	5.23944	3.29682	2.91676	6.83988	8.88407
ENSG00000147202	11.3963	6.00628	7.14271	62.6092	11.6616
ENSG00000100697	15.9476	17.6831	38.2481	17.1491	14.1712
ENSG00000101191	4.56099	5.69077	6.13682	8.95498	9.95807
ENSG00000117597	2.46992	1.90158	1.88347	2.98341	1.94266
ENSG00000086189	9.79439	7.7245	14.4942	6.10238	8.40075
ENSG00000211448	4.10799	63.8077	3.60644	2.08411	1.74638
ENSG00000160305	5.04887	4.4772	9.78447	22.2305	7.49508
ENSG00000066084	9.72093	10.1182	47.5469	27.0022	9.86273
ENSG00000151240	12.4166	15.2281	26.6546	8.14195	10.7588
ENSG00000176490	13.5973	4.01522	4.65074	8.69048	5.24461
ENSG00000165023	35.4727	4.41939	9.15278	10.966	6.35469
ENSG00000162595	18.3226	10.7082	1.42996	3.79528	1.24811
ENSG00000138463	7.60621	11.7569	6.44603	10.2346	7.29442
ENSG00000083520	5.09882	4.56559	7.78826	6.27696	10.5232
ENSG00000166938	5.29051	12.7927	7.02099	7.84532	6.93766
ENSG00000144535	4.61622	5.43171	8.39061	6.38167	3.63557
ENSG00000162946	0.583821	1.10111	4.29616	19.5375	6.08645
ENSG00000130826	6.36095	6.06229	7.71352	18.4666	14.1886
ENSG00000050165	69.5623	85.5164	9.90112	9.82096	28.1093
ENSG00000164741	7.39378	49.7391	27.099	5.3879	109.662
ENSG00000091140	18.9577	23.4936	10.0488	8.43052	18.2398
ENSG00000176124	1.83935	2.94758	5.84079	9.1612	4.63934
ENSG00000186047	4.62366	0.704781	2.7837	18.1554	4.11138
ENSG00000075711	26.823	14.9317	77.1277	21.4305	19.1071
ENSG00000150672	109.165	52.4377	144.376	51.6902	26.0479
ENSG00000082458	6.52255	2.25116	1.80907	2.02588	2.09995
ENSG00000151208	3.82263	6.03192	2.95481	1.66424	3.16121
ENSG00000170579	117.333	24.3556	30.9077	38.8649	15.2535
ENSG00000198010	13.1008	1.53872	2.52798	3.81041	1.30278
ENSG00000198719	1.08567	7.8374	8.87005	1.66061	9.95428
ENSG00000090932	2.32954	0.552491	1.34707	0.691564	2.36316
ENSG00000119689	4.36019	6.21695	4.30539	7.28629	6.485
ENSG00000144355	18.6461	0.888305	1.82136	1.65607	2.28973
ENSG00000115844	3.2758	0.336682	0.846155	0.532537	0.808687
ENSG00000105880	7.46982	0.507506	0.858347	0.532537	4.11861
ENSG00000006377	5.75626	0.123549	0.299267	0.856751	1.03927
ENSG00000178028	5.53831	6.71755	3.37823	3.50507	5.26586
ENSG00000198947	35.1077	28.494	25.1036	14.4889	20.1054
ENSG00000135164	21.6297	26.3639	27.1337	21.5427	16.5171
ENSG00000172869	11.8035	10.441	12.8294	10.559	9.59748
ENSG00000104093	19.0862	14.2215	12.6031	8.21907	6.26723
ENSG00000165506	3.13376	3.50843	4.14898	7.83393	1.36537
ENSG00000185842	2.19303	0.722284	0.843655	1.27135	2.32944
ENSG00000115423	4.30049	1.40408	1.25489	2.18564	1.33722
ENSG00000118997	2.36426	15.3155	0.739831	2.87076	1.0638
ENSG00000086061	95.3867	44.3377	83.0938	125.577	165.179
ENSG00000069345	21.7046	15.1505	11.543	12.4052	16.6733
ENSG00000103423	4.11406	4.20586	3.91547	3.66378	4.46961
ENSG00000140403	15.9732	5.12099	10.4492	10.2548	11.7334
ENSG00000132002	41.6834	39.7547	53.7682	61.1065	78.4189
ENSG00000090520	9.76516	10.3772	15.5879	21.537	14.0959
ENSG00000148719	3.19934	2.83921	4.43696	5.39902	7.2438
ENSG00000164031	12.5961	6.29341	8.99173	7.59824	8.82012
ENSG00000135924	8.9909	11.7244	26.9012	6.13997	10.7651
ENSG00000137094	1.60469	3.77698	2.05959	1.8023	2.24738
ENSG00000105993	16.7721	8.95084	15.5734	22.9991	18.2131
ENSG00000128590	18.981	24.7763	16.8369	9.06282	14.85
ENSG00000136770	32.8049	35.3385	32.0631	34.928	75.4509
ENSG00000077232	8.2293	6.47848	5.7667	20.8525	9.42619
ENSG00000007923	6.0028	5.3849	4.72873	7.49083	5.59367
ENSG00000108176	19.9882	2.84024	16.5279	3.32443	3.18784
ENSG00000138246	6.65015	9.4524	7.85651	17.534	3.89728
ENSG00000120675	16.2593	15.7298	16.2562	13.6426	39.6156
ENSG00000116138	9.0785	8.6865	8.55992	12.1966	7.65661
ENSG00000170464	11.0272	6.0884	12.7912	3.78092	6.42065
ENSG00000205981	20.8842	12.3212	18.3471	9.75513	11.2484
ENSG00000105821	6.37155	4.41212	5.70091	14.0565	6.79342
ENSG00000168724	4.86613	4.23258	8.16651	6.62614	7.22682
ENSG00000170946	3.09879	3.04791	4.02777	5.79794	3.04657
ENSG00000115137	5.32804	6.94535	6.77356	3.8772	13.8431
ENSG00000102580	10.9024	40.2177	21.9404	33.9083	22.2073
ENSG00000101152	12.4719	8.02868	7.49713	15.5233	6.59579
ENSG00000116675	42.5158	11.879	77.6076	9.42853	11.0823
ENSG00000126698	26.8585	19.7146	27.5916	26.1159	28.9598
[truncated: 6,581 more rows]

## Sheet: CA
	Astrocytes	Endothelia	Excitatory	Inhibitory	Microglia	Oligodendrocytes	OPCs	Neurons
ENSG00000121410	0.065545	0	2.2881	1.55879	1.9762	8.68782	0	2.08254
ENSG00000175899	4.96573	336.82	4.35116	3.39655	423.246	6.64161	7.55836	4.08209
ENSG00000166535	9.14378	0	1.30626	1.25061	0.179103	0.0801892	0.574194	1.29058
ENSG00000094914	47.4399	35.2497	21.4102	17.9356	27.3069	36.7474	29.1088	20.4308
ENSG00000081760	2.1172	9.95241	8.54191	4.54397	0.00802088	2.56863	3.16533	7.41505
ENSG00000109576	49.8126	0	16.973	23.6136	6.13169	27.5304	44.1973	18.8447
ENSG00000158122	4.56695	0	2.35973	1.31377	12.5626	3.48125	0.931473	2.06491
ENSG00000103591	10.8232	0	17.7512	12.1257	36.6781	11.0459	7.65487	16.1656
ENSG00000115977	14.918	12.7556	44.4579	60.9741	28.6174	10.6695	20.4494	49.1132
ENSG00000087884	6.93449	1.50009	3.71926	4.10916	22.1084	16.2549	5.84681	3.82916
ENSG00000127837	14.3725	0	12.2706	15.3686	36.0546	10.5097	14.413	13.1438
ENSG00000131043	5.22356	0	5.95713	6.45042	24.4989	7.44031	11.2172	6.09617
ENSG00000205002	0	0	1.06902	3.33677	0	0.00278633	0.352329	1.70821
ENSG00000090861	17.6416	2.97013	24.7819	31.2479	20.1595	29.7886	6.23542	26.6044
ENSG00000124608	5.26609	66.9674	5.75085	8.85263	15.6054	2.43842	2.34699	6.62512
ENSG00000266967	1.14131	0	1.7072	1.79319	0.5498	0.652905	1.30423	1.73144
ENSG00000157426	77.1174	50.9369	31.1186	39.8356	29.4737	25.6297	51.8262	33.5756
ENSG00000149313	5.03344	0.0280439	25.4483	27.6351	6.45748	13.5454	19.5162	26.0647
ENSG00000008311	160.339	44.3867	2.35804	2.57922	37.5987	106.963	124.519	2.42038
ENSG00000108270	2.83771	6.87844	2.55221	2.21547	2.08665	4.74414	3.62457	2.4573
ENSG00000181409	2.52045	0.0446735	3.58626	4.3631	0.822681	32.724	2.60137	3.80522
ENSG00000183044	10.5037	13.4322	9.96831	26.0338	0.0137261	2.63517	16.871	14.4965
ENSG00000165029	21.8239	1.16582	1.49219	4.15023	14.7761	2.49414	22.5467	2.24139
ENSG00000154263	0.0108434	79.3041	11.5968	10.8278	0.00792469	0.739071	3.27897	11.3801
ENSG00000144452	1.50756	0	0.504756	0.608755	0	0.0575379	0.211132	0.534069
ENSG00000107331	5.89485	0.702771	4.5553	3.38925	0.467132	77.1731	3.62843	4.22664
ENSG00000167972	6.04295	0.760172	11.3004	13.8764	0.459768	6.07227	13.2713	12.0264
ENSG00000198691	0.321314	27.0525	1.19892	0.300635	0.0441595	0.233209	0.000915034	0.945726
ENSG00000154265	0.766057	0	36.1574	41.7688	18.091	13.8467	21.0724	37.739
ENSG00000154262	0.181982	93.892	6.10127	6.23774	0.00642922	3.9488	0.0111982	6.13974
ENSG00000064687	3.44247	3.74302	4.81838	3.96538	2.65403	0.39487	0.000805406	4.57795
ENSG00000141338	0.337761	126.448	0.143638	0.315318	0.306053	116.915	0.611151	0.192028
ENSG00000154258	0.543799	130.095	7.07387	6.75437	0	0.174968	0.0033935	6.98381
ENSG00000085563	0.0011886	107.629	3.78654	1.94158	0	0.154659	0	3.26651
ENSG00000135776	19.4986	52.6034	14.3923	17.1407	23.154	19.8981	22.7703	15.167
ENSG00000005471	0.0782517	6.28277	0.164638	0.292263	3.54216	0	0.0724046	0.200611
ENSG00000115657	14.141	0	16.5717	16.3618	7.23983	3.64621	12.3483	16.5125
ENSG00000131269	16.2195	0	13.9199	14.4263	34.0827	20.0382	31.5906	14.0626
ENSG00000197150	2.69816	1.91272	5.17965	5.93303	2.19795	2.06817	6.45091	5.392
ENSG00000150967	2.09112	0	3.84137	3.41822	0.00427021	1.11508	0.474601	3.7221
ENSG00000103222	2.99025	5.49372	2.72999	4.6347	3.90824	0.729815	3.40387	3.26686
ENSG00000124574	3.51128	0	5.5729	5.62586	13.5088	2.34533	3.50331	5.58783
ENSG00000140798	0.000865438	0	4.76092	0.211752	0	0.0224345	0.00216166	3.47868
ENSG00000023839	0.0459042	0	0.130461	0.196438	3.34944	0.120504	0.554596	0.149058
ENSG00000108846	0.00290618	0	1.17578	0.11094	5.44888	0.0196047	0.002504	0.875644
ENSG00000125257	4.53177	0.521748	1.73845	1.17936	53.6019	0.842191	4.47721	1.58087
ENSG00000114770	9.87273	30.1345	34.2661	33.385	13.7605	16.1775	31.759	34.0178
ENSG00000006071	9.52026	10.2769	26.1384	21.7687	0.0112052	2.63288	12.752	24.9068
ENSG00000069431	8.42815	3.73885	3.42309	0.108935	0.00229152	0.087462	0.586229	2.48896
ENSG00000101986	0.778202	0	0.162266	0.213683	1.53995	0.162252	0	0.176758
ENSG00000173208	24.0961	0	7.00423	6.2683	0.00419549	0.00574793	6.13979	6.7968
ENSG00000117528	18.6847	5.08248	7.98699	10.6207	10.9167	23.0651	23.7816	8.72934
ENSG00000119688	11.1908	0	7.63225	11.1757	11.0159	8.68058	12.6586	8.63101
ENSG00000164163	5.95123	0	18.0932	19.5844	8.90358	19.1876	24.2955	18.5136
ENSG00000033050	4.36379	0	10.4808	10.3034	6.88739	4.57863	3.45346	10.4308
ENSG00000161204	7.84062	0	8.69115	11.7177	7.26612	5.93065	5.23627	9.54422
ENSG00000160179	0.0187188	37.3408	4.98944	8.88492	7.68901	46.8941	27.2778	6.08742
ENSG00000172350	0.420909	0	4.22805	8.98042	0.00433944	0.0148992	0.891784	5.56756
ENSG00000138075	1.87433	0	2.54463	1.3844	2.45723	0.188768	1.11249	2.21761
ENSG00000143921	1.97813	0	1.35658	1.59843	0.012427	0.00133644	0.00317652	1.42475
ENSG00000143994	8.47172	0	0.843299	1.40698	1.58169	5.10692	6.69777	1.00218
ENSG00000144827	8.57706	0	19.0318	18.6804	59.0814	13.6708	20.361	18.9328
ENSG00000100997	3.58401	0	13.2404	23.1326	57.8166	26.9058	20.0151	16.0286
ENSG00000131969	0.654027	0	3.36207	0.572617	0	1.54302	2.82668	2.57583
ENSG00000139826	2.28979	0	13.4019	10.9844	16.0936	8.68883	10.4045	12.7205
ENSG00000248487	3.90474	45.6736	19.9978	33.8998	0.012964	13.2868	14.6113	23.9163
ENSG00000114779	9.66987	42.285	7.88402	7.3558	7.00155	8.0716	6.87027	7.73514
ENSG00000168792	1.1112	0.100291	0.344869	0.621018	1.30231	1.55648	0.0273621	0.422705
ENSG00000183260	1.22372	0	0.349121	0.28278	0	0.474738	1.9259	0.330422
ENSG00000140526	9.52246	7.73533	4.77432	7.69868	1.40969	3.80055	49.3606	5.59858
ENSG00000158201	32.6556	0	5.89778	8.79478	82.0017	3.38351	5.67229	6.71433
ENSG00000100439	3.605	8.62403	1.42384	1.66835	0.0307377	6.05482	3.93811	1.49276
ENSG00000011198	16.3725	94.2673	25.6031	22.7402	1.53095	19.7506	18.067	24.7962
ENSG00000163686	3.44763	35.9556	19.284	21.4945	0.806285	41.4337	29.5439	19.9071
ENSG00000127220	1.61511	0	4.31033	3.59474	6.74147	0.542278	1.67007	4.10863
ENSG00000136754	38.0144	0	12.4515	20.9824	18.8214	6.04964	17.2296	14.856
ENSG00000138443	9.11744	3.64923	19.1743	10.0752	1.07459	7.94283	10.6833	16.6096
ENSG00000154175	1.96534	4.15605	0.608106	4.30025	0	0.816358	0.128606	1.64878
ENSG00000097007	4.15487	2.65863	3.95887	4.00762	0.00617614	9.52999	8.85764	3.97261
ENSG00000143322	4.62435	39.7912	8.04605	5.74956	0.0461091	3.57678	7.25814	7.39876
ENSG00000099204	77.5977	89.4667	19.1014	36.0115	0.0226075	1.75855	11.2374	23.8677
ENSG00000163995	0.98022	0	11.371	5.65208	0	1.4785	1.1984	9.75907
ENSG00000173210	4.47607	0	3.13186	4.04423	0	0.554648	10.3544	3.38902
ENSG00000159842	18.1295	6.0811	9.2545	9.53415	28.0219	0.697036	6.53406	9.33332
ENSG00000174429	0	0	2.81782	3.80016	0	0.00711325	0.00351142	3.0947
ENSG00000146386	13.6141	0	56.0734	30.8041	73.8508	2.10843	1.61549	48.9509
ENSG00000114626	5.09708	6.45282	7.98299	4.73229	8.69278	4.37918	3.78873	7.06674
ENSG00000166016	1.0497	0.0348674	0.114847	0.364404	0	2.55196	3.06049	0.185188
ENSG00000060971	29.5559	0.0295717	20.6212	19.714	26.4052	18.5615	15.6288	20.3655
ENSG00000167315	27.1944	0	1.24601	2.69258	16.9827	6.27116	4.18635	1.65374
ENSG00000132142	14.3535	0.390543	14.8015	12.7124	7.11256	11.4882	12.509	14.2127
ENSG00000076555	14.1278	3.68161	0.157522	0.267884	0.874593	1.66252	1.2484	0.188629
ENSG00000111271	4.48179	6.70555	1.9009	2.50599	2.76959	3.69098	1.83043	2.07145
ENSG00000240303	0.746671	15.7495	0.82946	0.744472	1.12441	0.363663	1.2577	0.805505
ENSG00000151498	8.63888	8.03671	15.3018	11.1436	7.01269	11.604	17.5926	14.1298
ENSG00000177646	4.8735	0	5.71413	6.91884	0.755128	5.16181	7.33681	6.05369
ENSG00000115361	2.07846	0	0.155867	5.80404	0	0.00229587	5.83595	1.74787
ENSG00000117054	25.0809	0	30.9501	28.3872	32.4707	21.1934	19.8661	30.2277
ENSG00000122971	10.6151	0	2.00866	3.57985	8.69688	5.34882	1.39672	2.45151
ENSG00000196177	28.3047	61.4235	15.9159	19.5802	26.3801	25.4896	23.1646	16.9487
ENSG00000072778	204.909	6.94431	83.9451	63.0893	26.3284	33.1115	45.1627	78.0667
ENSG00000072818	1.18806	0	0.0915385	0.495486	0.726388	0.393134	0.348593	0.205396
ENSG00000114331	46.2473	15.5351	37.3348	31.2604	59.69	16.7195	24.089	35.6226
ENSG00000131584	6.88412	0	20.8812	12.7284	0.00924232	17.8575	41.6325	18.5833
ENSG00000075239	10.4591	41.6049	14.6024	18.0492	4.68956	9.15899	13.1902	15.5739
ENSG00000120437	14.0234	0	11.5953	12.1855	15.792	9.48434	7.64818	11.7617
ENSG00000182827	14.1383	0	13.1081	15.275	10.42	9.28585	17.4447	13.7189
ENSG00000181513	13.8233	0.0490961	4.34791	6.10222	1.28334	2.1115	4.55277	4.84238
ENSG00000107897	4.42791	9.43105	11.7671	15.8197	10.6687	11.1973	7.08388	12.9094
ENSG00000135847	19.5808	0.118036	27.1673	27.6886	33.4702	15.8196	19.9931	27.3142
ENSG00000176244	46.9726	0.123756	0.917273	1.09802	15.8091	0.52086	11.1581	0.968219
ENSG00000110455	8.33608	0	1.60404	1.33412	6.71779	1.93052	1.62811	1.52796
ENSG00000205126	1.38612	0	0.40905	0.31843	0	0	0	0.383508
ENSG00000102977	14.232	0.053883	21.7716	21.2058	0	4.7271	10.2871	21.6121
ENSG00000264813	0.0963951	0	1.74106	0.888788	0	0.00541408	0.0487532	1.50084
ENSG00000177076	0	0	1.0001	0.566885	0	0	0.0046359	0.877993
ENSG00000087085	0.443897	0	2.88622	10.6145	0	0.0221283	12.2384	5.06453
ENSG00000100813	16.1978	22.5364	7.80422	9.88348	15.8992	8.32884	12.7727	8.39029
ENSG00000153086	0.214288	0	1.7182	1.45902	0.0196303	0	0.403174	1.64515
ENSG00000122729	10.602	8.06927	7.33281	11.6541	2.07206	3.57329	5.02228	8.55081
ENSG00000100412	11.2245	0	5.79346	7.01784	2.04901	3.02761	1.50246	6.13857
ENSG00000184227	7.31033	0	2.1081	2.71645	0.829854	1.62619	3.30224	2.27957
ENSG00000162390	7.78428	0	0.944181	0.347907	0	0.36999	0.916102	0.776114
ENSG00000112304	13.9498	0	5.01517	5.20756	0.0979145	8.96821	9.49062	5.0694
ENSG00000119673	12.6457	0	5.60972	6.60833	5.98719	2.48165	4.43939	5.89119
ENSG00000177465	4.85006	0	4.8688	4.38724	0.0106666	0.00786071	1.92759	4.73307
ENSG00000205669	24.5305	0	8.28873	10.6193	0	1.25992	3.23296	8.94564
ENSG00000097021	3.31932	0	23.0793	25.9542	10.5811	10.6948	12.6414	23.8897
ENSG00000101473	2.28764	7.781	3.65261	3.59389	3.21982	3.56446	6.76823	3.63606
ENSG00000123130	16.2134	0	3.61278	5.34083	11.2191	0.038059	6.20369	4.09985
ENSG00000161533	4.79126	15.1689	3.26023	3.90154	2.70063	3.33945	6.98467	3.44099
ENSG00000168306	33.5757	41.7767	0.210153	0.195902	0	0.00478536	0.746226	0.206136
ENSG00000087008	14.041	0	7.43738	7.11414	2.0695	5.9974	8.73629	7.34627
ENSG00000143727	9.95609	17.0315	37.7234	34.3602	51.7059	30.8161	28.3344	36.7754
ENSG00000134575	7.23925	88.3083	9.04529	13.639	1.37664	3.4267	14.525	10.3401
ENSG00000111644	0.968343	0	0.204212	0.296087	4.19756	1.11538	0.0717707	0.230108
ENSG00000147174	7.01409	0	10.6311	7.21624	0	7.41517	7.5574	9.66855
ENSG00000134940	0.00299877	0	2.12065	1.78985	0	0.00254313	5.5492	2.02741
ENSG00000103740	36.4497	0	0.141745	0.132495	0.675762	1.94658	0.299958	0.139138
ENSG00000130377	2.18923	0	0.305438	0.327375	0.00739119	0.457855	0.709986	0.311621
ENSG00000167107	10.6589	0	0.0583568	0.0250201	2.03449	0.00281382	1.87552	0.0489604
ENSG00000176715	0.70392	0	1.15601	1.0674	4.59763	1.24967	1.32912	1.13103
ENSG00000151726	5.25525	0	5.76887	9.89987	5.57753	46.3758	2.08792	6.93324
ENSG00000123983	29.7872	27.4703	31.3606	47.1354	37.6134	22.1263	50.5291	35.8069
ENSG00000068366	3.87953	1.1883	14.5115	20.2423	21.652	21.5291	11.6846	16.1268
ENSG00000197142	0.277792	0	1.63656	1.55963	1.80931	0.171948	1.91848	1.61488
ENSG00000164398	63.9046	0	12.3659	21.8553	0.0308348	3.69341	16.787	15.0406
ENSG00000166743	1.21302	0	0.364654	0.334233	0	1.94301	0.0364293	0.35608
ENSG00000154930	97.5024	0	0.210256	0.582434	11.6018	9.56785	9.86718	0.315159
ENSG00000131069	6.14693	10.9882	4.7011	4.61277	6.66963	26.7728	1.71479	4.6762
ENSG00000111058	22.9896	0.0412794	0.4815	0.326935	0.00593157	0.140731	4.43286	0.437934
ENSG00000143632	0.413147	0	1.96854	2.16268	0.0357309	1.55396	0.0894185	2.02326
ENSG00000107796	0.996617	0.0772959	3.22747	1.26707	6.00265	0.108839	1.16312	2.67491
ENSG00000075624	95.4118	248.208	105.318	99.1486	366.833	253.369	170.694	103.579
ENSG00000159251	0.327416	0	1.05546	7.65561	0	0.0152735	0.0158326	2.91579
ENSG00000136518	6.94813	0	1.89382	4.49752	24.7176	20.057	11.6868	2.62771
ENSG00000077080	0.0689566	0	27.7288	28.2316	0	3.03085	0.203554	27.8705
ENSG00000072110	2.32482	17.1684	21.6962	6.88866	0.0656298	0.452294	2.10472	17.5225
ENSG00000077522	7.07262	50.1432	27.1595	8.6606	0.00564862	52.9589	18.3331	21.9453
ENSG00000130402	1.01618	10.0363	3.51075	1.64783	2.34485	5.46255	3.0228	2.98566
ENSG00000131966	33.7742	68.8231	50.0792	55.223	32.4617	49.2576	42.6939	51.5291
ENSG00000138107	5.46422	6.14447	5.25168	5.6877	9.15781	1.90238	1.88048	5.37457
ENSG00000115073	20.4037	5.14064	32.7899	26.1218	2.39055	37.4743	21.3587	30.9104
ENSG00000138071	14.6582	53.4565	68.8065	43.5424	55.9266	37.8983	15.0977	61.6855
ENSG00000115091	3.60216	0	6.59535	6.61396	18.1937	6.85969	10.5702	6.6006
ENSG00000133627	2.82951	11.0732	14.1015	9.83178	0.465602	2.21712	7.87578	12.898
ENSG00000106526	7.80194	0.19593	6.7956	8.44444	2.24553	1.75133	5.07227	7.26035
ENSG00000101442	4.85566	1.7856	8.85681	12.7719	10.8519	8.05168	3.54601	9.96031
ENSG00000075089	8.1773	61.9435	20.325	24.3214	0.0228353	11.7739	14.4326	21.4515
ENSG00000113812	13.8812	11.703	6.64747	7.73145	24.855	5.07926	9.71222	6.953
ENSG00000184378	2.39116	0	1.94723	1.20264	0.0149459	0.00589683	0.00487143	1.73736
ENSG00000115170	6.08016	98.4646	3.84945	5.56481	0.0188326	4.79008	11.2113	4.33294
ENSG00000135503	3.38153	0	10.5912	8.56468	8.03485	4.35208	2.72255	10.02
ENSG00000123612	1.04481	0	4.50534	1.76718	0	6.73282	0.00299125	3.73356
ENSG00000121989	3.41429	0.310508	12.4582	9.94152	1.11835	2.21713	15.2698	11.7489
ENSG00000114739	2.32618	0.0538194	2.33426	2.68929	1.43831	2.58041	5.58241	2.43433
ENSG00000243989	1.70366	0	0.0752954	0.0426574	0	0.532323	0.363082	0.066096
ENSG00000119640	33.4487	2.54182	43.1031	58.347	8.77382	54.7114	25.6402	47.3997
ENSG00000170634	12.0302	24.6571	12.5616	11.3232	1.42013	19.1132	12.2316	12.2125
ENSG00000196839	36.7429	0	0.238432	0.274545	0.00991731	48.7645	0.447365	0.248611
ENSG00000168803	49.2735	0	17.3015	18.8395	8.86642	10.6757	16.6666	17.735
ENSG00000137845	5.43571	25.3888	10.7115	9.79178	38.5205	30.5969	10.7547	10.4523
ENSG00000073670	4.57878	0	30.8517	16.8623	2.46796	3.14104	2.7528	26.9086
ENSG00000148848	1.68506	0	0.903081	1.33864	0	2.41134	4.75476	1.02585
ENSG00000143537	3.55849	5.93658	2.65525	3.08903	3.61364	10.9566	1.95276	2.77752
ENSG00000151694	7.35568	24.6397	15.9992	10.9384	14.2523	14.4284	15.3455	14.5727
ENSG00000135074	0.0173929	5.9032	2.77421	2.40972	0.00292551	4.74078	3.06185	2.67147
ENSG00000134007	8.83703	0.0837119	11.5662	9.2914	1.42307	3.25456	6.44138	10.925
ENSG00000139985	2.81435	0	2.03748	2.05588	0	0	0.00474704	2.04266
ENSG00000008277	5.11585	3.67377	25.3569	27.7992	0.00701734	13.8425	18.3722	26.0453
ENSG00000114948	7.88276	0	52.6474	26.5114	0.147999	2.71647	20.0923	45.2807
ENSG00000042980	0.0159003	0	1.35706	0.700853	371.518	0.270015	0.0246121	1.1721
ENSG00000197140	2.14171	0	2.30807	1.97184	0	0.831893	3.38922	2.2133
ENSG00000149451	9.12784	33.6744	0.537426	17.4105	0	0.00850038	4.50056	5.2933
ENSG00000069206	0	0	1.10248	0.29225	0.00482236	0.0031247	0	0.874107
ENSG00000151651	1.58454	0	2.65216	2.98908	0	0.488355	2.41566	2.74712
ENSG00000168615	3.79583	48.1858	12.657	11.5905	30.1899	13.0132	17.7447	12.3564
ENSG00000134028	0.00221306	0	1.65966	0.483516	0	0.0112948	0.00241028	1.32815
ENSG00000154734	0.798052	0	0.649626	2.57657	0.0165655	16.0876	2.92561	1.19276
ENSG00000151388	0.000702922	47.6247	0.163897	0.373688	0.0150581	0.721653	0.00284348	0.223029
ENSG00000138316	0.107486	0	0.0835069	0.163222	3.46974	24.1922	0.00466374	0.105975
ENSG00000145536	1.24078	0	1.80052	0.341024	0	1.24456	0.0151202	1.38915
ENSG00000140470	6.59924	0	0.382704	3.75693	2.38551	0.753483	15.6916	1.33377
ENSG00000140873	4.79701	0	0.194581	0.457141	0.00897471	7.80205	0.200467	0.268586
ENSG00000145808	0.700406	0.0320628	12.0341	11.9988	0	1.37499	0.0140346	12.0241
ENSG00000156140	0.480713	0	9.41214	0.298026	0.00367755	0.535257	0	6.84322
ENSG00000158859	0.016016	0	0.114473	0.0709787	1.73163	13.311	0.249522	0.102214
ENSG00000154736	0.000595786	0	0.152602	2.1248	0	0.130227	3.74319	0.708489
ENSG00000049192	0.0524576	0.1717	0.177466	4.12941	0	0.0332195	9.5826	1.29137
ENSG00000134917	0.0467349	0	6.35236	0.996287	0	8.31061	1.51604	4.84269
ENSG00000163638	7.3048	0	0.56103	2.52579	0	0.0875628	8.6097	1.11482
ENSG00000197859	1.56718	0	1.34935	1.13829	37.3512	1.19855	0.261605	1.28986
ENSG00000156218	0.515193	0	2.13407	4.8183	0	2.6649	0.00101237	2.89065
ENSG00000143382	1.22998	0	0.211196	0.195545	6.74275	0.687899	0.0107869	0.206785
ENSG00000185761	5.3319	0	0.170338	0.145522	0	0.125247	0	0.163343
ENSG00000105963	1.46896	3.74513	3.2551	2.98969	5.79919	10.7475	0.277303	3.18029
ENSG00000184060	4.18554	0	0.375644	0.806716	268.179	8.02457	0.0170646	0.497147
ENSG00000160710	17.8796	3.7126	17.4576	21.3472	18.0079	18.7583	17.8299	18.5539
ENSG00000197381	2.11322	3.86008	6.44696	7.71911	0.0063473	0.441882	4.66455	6.80553
ENSG00000185736	2.23089	2.39731	0.112502	34.2299	0	19.4926	13.8768	9.7289
ENSG00000065457	1.97573	0	5.08053	4.32279	17.7718	3.75691	1.60424	4.86695
ENSG00000189007	10.0701	29.8326	10.464	9.01952	12.5799	3.87414	5.90004	10.0569
ENSG00000063761	6.39928	0	6.60157	7.18856	21.0762	16.3079	5.51664	6.76702
ENSG00000133597	0.227028	0	5.2679	6.89499	17.2896	8.18795	3.10834	5.72652
ENSG00000163050	2.00903	0.648836	4.71521	5.70944	0.128796	5.25679	1.51569	4.99545
ENSG00000123815	5.77183	0	1.69332	1.98014	0	1.91736	2.18275	1.77417
ENSG00000164742	1.1393	0	14.2488	11.0515	0.0481094	0.554436	7.46805	13.3476
ENSG00000143199	0.685396	0	1.53267	0.946965	0.0335776	0.881049	1.28987	1.36758
ENSG00000078295	24.5988	0	10.8853	23.0079	0.0658017	1.00028	5.75782	14.3022
ENSG00000138031	3.17246	0.319209	4.6697	5.4246	0	1.79339	2.41089	4.88248
ENSG00000173175	0.270768	0	0.878966	1.38262	0.00337727	2.16489	1.15705	1.02093
ENSG00000174233	7.36466	0.510629	9.25468	9.84218	3.40029	1.44984	10.7085	9.42027
ENSG00000121281	3.58846	0.0173938	3.24331	1.90094	96.1552	0.957369	2.36938	2.86495
ENSG00000155897	15.6745	0	1.36689	14.0587	0.00837689	0.0938079	15.6993	4.94423
ENSG00000162104	1.28474	0	3.57386	1.86249	0	0.346424	2.72926	3.09149
ENSG00000141433	0.00146977	0	11.8929	1.05639	0.720941	0.169901	0	8.8385
ENSG00000078549	40.9528	0	4.21929	34.02	0.00552327	0.122621	11.9545	12.619
ENSG00000087274	25.3714	4.62273	10.9624	11.0634	14.1222	25.5035	12.2167	10.9909
ENSG00000075340	0.0374743	0	3.86949	2.84562	0	0.232709	1.74966	3.5809
ENSG00000148700	224.422	170.758	35.6584	57.7668	0.489169	86.5897	111.341	41.89
ENSG00000118492	0	0	0.121226	0.105261	1.39661	0.0016463	0.0638117	0.116726
ENSG00000197894	15.2014	0	14.1512	14.3689	0.301817	12.2768	23.472	14.2126
ENSG00000147576	90.6374	26.7636	5.07841	7.01128	3.99168	19.3639	35.7546	5.62321
ENSG00000182551	37.1869	0	8.88716	13.2917	10.0538	12.6823	8.72755	10.1286
ENSG00000159346	20.2093	0	21.2945	23.3941	27.8592	31.6082	24.6468	21.8863
ENSG00000006831	12.7098	82.2823	5.35392	5.52123	11.3409	53.7722	7.93077	5.40108
ENSG00000156110	20.4824	92.5045	22.6164	27.0071	57.5714	8.69047	19.5454	23.854
ENSG00000148926	2.4664	0	0.727428	4.4512	0	0.040755	0.00235218	1.77702
ENSG00000224420	6.03218	0	0.919237	1.17815	0	0.00330236	0.0295486	0.992215
ENSG00000101126	23.047	0.765955	15.7618	18.9397	33.6839	8.98009	13.2919	16.6575
ENSG00000101544	10.1633	0	7.43344	8.65382	0.140495	9.55136	5.06604	7.77742
ENSG00000181915	2.23278	0	9.52881	7.20687	0.0160299	20.3556	7.26679	8.87434
ENSG00000163485	2.27816	0	4.03373	0.610825	0	3.4161	11.1625	3.06895
ENSG00000170425	47.1001	0	0.172323	1.00778	0	0.163646	0.580055	0.407807
ENSG00000159322	12.6006	9.82292	4.59824	6.69865	29.5208	5.69658	9.85168	5.19026
ENSG00000153531	1.35478	0	2.86043	1.59814	2.02598	0.129471	0.00633412	2.50464
ENSG00000116863	6.36622	0	9.68835	14.7063	3.28088	33.9307	21.1959	11.1027
ENSG00000170222	33.8415	0.286099	16.4885	19.6517	47.1553	17.5036	24.3007	17.3801
ENSG00000120907	53.9199	0	1.07479	44.4644	0.756966	2.25366	54.287	13.3047
ENSG00000170214	5.44565	0	6.10117	13.32	0.282653	0.125868	0.0125412	8.13588
ENSG00000171873	0	0	0.695009	4.17684	0.570438	0.00490195	0.00767824	1.6764
ENSG00000150594	0.677878	0	1.8078	6.00612	0	0.00833584	1.34144	2.99115
ENSG00000184160	0	7.54415	0.427574	0.472075	0	0.00887241	2.12409	0.440117
ENSG00000043591	15.0699	0	18.9839	2.68913	10.7681	0.0171873	1.54016	14.391
ENSG00000173020	3.73715	0	2.25219	2.83078	26.6785	1.78853	3.32957	2.41527
ENSG00000100077	12.5066	28.8596	17.6127	40.2402	18.6865	5.25761	7.68102	23.9905
ENSG00000130706	9.77937	86.2544	9.57121	12.5218	8.186	7.45443	5.5753	10.4029
ENSG00000239900	5.82862	1.15194	6.69932	6.87677	6.24737	4.61579	5.66826	6.74934
ENSG00000035687	9.40154	0	21.9771	16.8258	22.405	51.6218	10.0641	20.5252
ENSG00000185100	2.09543	0	0.340352	0.234969	5.021	2.13144	1.58319	0.310648
ENSG00000111863	3.97657	0.0563795	11.453	0.122202	0.0170802	0.37845	0.271643	8.25932
ENSG00000106624	28.2272	0	0.0824898	0.635822	0.0482624	0.00810458	2.69697	0.238453
ENSG00000139154	10.2331	5.11427	18.0423	15.3318	3.83555	11.401	11.5582	17.2783
ENSG00000181026	2.06263	11.5238	1.21354	1.03107	6.19292	0.0315819	3.23135	1.16211
ENSG00000104964	6.61649	25.8584	13.1319	16.8867	4.71932	7.86552	8.06691	14.1902
ENSG00000196526	0.703583	0	3.08169	15.3449	5.97818	0.864246	19.5095	6.53823
ENSG00000157510	0.0296705	34.2582	0.43044	0.686088	0.00600616	0.10846	3.56495	0.502497
ENSG00000169129	0.00198074	79.5264	3.25061	4.9136	0.00634043	0.022792	40.0144	3.71934
ENSG00000172493	18.4164	27.92	5.04584	2.4813	13.4478	5.20674	11.7865	4.32299
ENSG00000155966	0.00151996	0	0.596789	2.45819	0	0.00253724	0.711494	1.12145
ENSG00000144218	3.09409	0.589932	11.3292	7.64188	0.014631	0.280355	5.95404	10.2898
ENSG00000072364	13.8076	30.3528	14.036	12.4047	14.2896	8.89967	12.0888	13.5762
ENSG00000141385	10.664	5.28772	6.98292	8.779	2.23516	5.83564	7.23677	7.48916
ENSG00000183077	0.203318	0.0624188	1.69796	1.82577	1.11869	12.7475	0.937154	1.73398
ENSG00000119844	12.7033	37.8675	23.2196	19.3455	33.2037	15.0118	21.3297	22.1276
ENSG00000038002	6.3356	0	6.11447	3.83626	21.051	38.7457	3.88613	5.47233
ENSG00000157985	2.40465	0.841878	3.18466	2.94195	0.687924	10.4112	12.8673	3.11625
ENSG00000135439	0.1976	0	10.7233	6.07149	0.016583	0.315639	1.87111	9.41215
ENSG00000133612	4.43518	13.9824	8.8384	7.44976	8.00437	7.43251	4.99846	8.44699
ENSG00000172650	7.13045	2.05602	2.88121	2.83206	8.69863	1.81031	2.34869	2.86736
ENSG00000204149	22.6036	1.68813	24.0838	18.1476	21.6703	20.6404	17.7932	22.4106
ENSG00000166748	1.84945	0	0.812653	0.941058	0	0.57252	0.0158424	0.848845
ENSG00000165923	1.96754	0	0.0950301	0.216095	0	1.30446	0.617008	0.129154
ENSG00000146856	3.38793	17.3928	3.3403	3.43381	1.44409	2.77109	2.17202	3.36666
ENSG00000186094	3.45208	0	21.7559	10.0209	1.22176	0.281638	3.29664	18.4483
ENSG00000084693	2.80179	0	3.17611	4.15166	1.3116	2.47214	4.80795	3.45108
ENSG00000173744	9.74874	3.00429	21.1805	12.7604	2.52409	19.6934	21.2366	18.8072
ENSG00000106351	5.17657	0	1.44925	0.887122	0	0.0561246	0.530198	1.2908
ENSG00000164252	19.1124	33.6463	25.048	24.5278	34.1654	12.7702	13.877	24.9014
ENSG00000162688	45.8948	7.62066	17.3499	23.2877	8.59788	6.76907	20.9749	19.0236
ENSG00000116771	0.389508	0	1.24493	1.40828	0.575243	1.4115	1.01203	1.29097
ENSG00000169692	1.66454	8.09817	4.04745	5.70852	1.27016	0.107248	0.00464623	4.51564
ENSG00000160216	5.86047	0	6.46703	6.97788	6.72383	5.26129	3.93408	6.61102
ENSG00000026652	0.748571	0.0669297	12.0216	14.7845	0.0107388	50.9082	10.235	12.8003
ENSG00000155189	14.912	46.9329	15.4832	17.0936	23.0566	10.028	20.7722	15.9371
ENSG00000158669	4.86466	0	5.02735	8.3569	0.704963	4.92795	6.9073	5.96582
ENSG00000138678	0.0100216	0	7.01792	5.25758	2.55242	0.0857587	0.0128318	6.52175
ENSG00000018510	3.52228	35.7395	9.7854	9.3137	5.55147	10.4402	7.68772	9.65244
ENSG00000188157	2.20658	0.232828	2.20919	0.897422	0.0387199	3.52778	2.19064	1.83945
ENSG00000135744	219.649	0	0.271449	4.57115	0	7.80933	26.3451	1.48337
ENSG00000135049	8.86556	100.491	63.5376	53.2258	18.6968	91.9697	24.5381	60.6311
ENSG00000177674	19.2675	0	0.315576	0.252928	24.3285	13.9321	1.99014	0.297918
ENSG00000153207	13.5196	0.0243495	12.4628	9.99596	4.84565	4.59027	4.58402	11.7675
ENSG00000101444	3.18822	0.0476084	6.29826	6.34312	2.93838	8.17575	5.35671	6.3109
ENSG00000168710	220.077	87.9234	38.1382	36.7173	87.8441	33.8565	44.2272	37.7377
ENSG00000158467	32.3287	0	4.78391	2.73772	1.93183	0.318299	6.69034	4.20716
ENSG00000126705	4.87289	2.40281	4.27772	4.02703	2.10744	0.9481	3.36402	4.20706
ENSG00000135541	133.277	94.5068	424.658	538.105	23.0241	90.9319	100.048	456.635
ENSG00000124942	9.85143	22.3073	0.0148472	0.0272885	0.0201693	0.442578	0.231005	0.0183539
ENSG00000185567	0.27256	0.201911	1.94213	1.4386	0.00788994	0.0016061	0.00187327	1.8002
ENSG00000106546	0.20758	0.0702521	4.95785	6.18011	0	12.7876	0.00870444	5.30235
ENSG00000063438	0.000973388	0	2.47027	1.43432	3.29328	0.89272	0.606539	2.17828
ENSG00000100591	16.3222	120.811	22.4813	24.5033	19.8629	31.8766	21.8803	23.0512
ENSG00000173209	59.639	36.3224	19.3992	21.6671	86.9651	61.8888	28.96	20.0385
ENSG00000111732	0.00758456	0	0.442819	0.0509847	0	4.0244	0.004395	0.332376
ENSG00000186063	0.918246	9.1647	1.9012	2.13467	5.40572	2.12841	4.74724	1.967
ENSG00000126878	2.8398	1.93786	0.0880814	0.0996377	0.691198	20.1874	5.74222	0.0913387
ENSG00000156709	15.459	67.964	9.35026	9.85501	15.1352	13.4549	10.8438	9.49253
ENSG00000042286	2.07808	0	4.70484	2.52182	0.0691394	1.15867	2.09913	4.08953
ENSG00000183773	76.4775	0	6.12771	3.85964	0.41795	2.07812	2.09404	5.48843
ENSG00000146416	27.188	0	26.0597	33.5437	25.4526	20.6976	31.9659	28.1692
ENSG00000112297	0.464494	0	2.43461	2.89834	0.021094	0.462158	0.0869723	2.56532
ENSG00000164022	19.2794	0	23.6819	28.6502	42.4552	31.5419	21.6397	25.0823
ENSG00000106305	5.85152	0	5.65427	6.28515	0.0163093	4.64678	3.90543	5.83209
ENSG00000110711	6.04289	0.154068	11.2516	13.7577	11.6336	19.1467	20.3683	11.958
ENSG00000196581	0.418508	0	6.34937	5.62756	0	1.64657	2.45497	6.14592
ENSG00000106992	29.7718	0	13.1864	14.4805	16.4205	8.37764	5.01373	13.5511
ENSG00000004455	12.4604	32.5901	8.78182	10.4611	37.3847	13.8701	16.9838	9.25515
ENSG00000147853	67.4594	0	15.9331	40.9064	0.197057	64.9384	55.005	22.9721
ENSG00000162433	15.4842	0.308117	4.36455	2.10193	0.0562552	1.44915	0.646958	3.7268
ENSG00000154027	1.8135	13.0281	48.6462	25.1492	6.83886	37.7497	7.35787	42.0233
ENSG00000140057	0.903393	3.83642	0.506638	0.207769	0.00775074	0.783408	0.23182	0.422399
ENSG00000165695	0.46596	0	1.28089	0.99243	0	0.291726	0.938431	1.19958
ENSG00000121057	11.3261	0	10.3647	19.036	28.1538	4.47983	16.2561	12.8088
ENSG00000108599	30.4994	8.28931	22.6376	20.0536	27.6481	32.4845	26.5634	21.9093
ENSG00000023516	20.4839	50.9264	41.8241	38.3495	37.3759	19.3633	19.1444	40.8448
ENSG00000131016	6.05504	0	6.716	4.73163	0.277604	1.17914	6.84263	6.15668
ENSG00000170776	7.20204	0.00740216	5.22526	1.07162	27.8585	0.161829	6.87152	4.05451
ENSG00000186471	4.12601	0	1.87068	2.22435	0	0.436327	0.494641	1.97037
ENSG00000197976	0.937794	0	0.446451	0.284788	1.39165	0.647475	0.0994483	0.400884
ENSG00000179841	0.98411	0	12.1997	4.82862	0.00897355	1.60924	1.07064	10.1221
ENSG00000151320	3.36701	0	36.9436	28.5135	0.072691	28.9985	14.705	34.5675
ENSG00000118507	35.3153	42.7082	15.8828	25.761	14.8147	8.76714	34.1848	18.667
ENSG00000105127	14.1651	11.0764	13.912	13.0971	12.3407	9.37677	12.7039	13.6823
ENSG00000011243	38.9206	0.046049	36.89	30.6077	1.38462	9.84264	10.6649	35.1193
ENSG00000127914	61.6515	42.341	51.5561	67.8761	45.335	41.9677	37.7711	56.156
ENSG00000166452	9.22546	12.9903	13.8037	18.7093	28.9493	10.1818	15.9657	15.1864
ENSG00000174574	19.312	23.3161	28.6949	21.7528	8.02056	56.0612	36.0756	26.7382
ENSG00000135334	16.0834	0	17.3206	19.1071	19.2586	16.7404	22.037	17.8242
ENSG00000106948	0.750729	0	0.449713	1.58877	11.7139	1.2232	5.13871	0.770768
ENSG00000162641	1.62897	0	0.657648	0.846141	0.00884574	2.13202	1.9809	0.710777
ENSG00000117448	18.6725	1.49098	11.1374	10.8056	65.546	22.3956	17.5786	11.0439
ENSG00000085662	10.8983	66.1312	16.4478	30.3917	52.2193	35.5091	12.8078	20.378
ENSG00000165568	0.0111636	5.7018	2.88433	3.25451	0.0637252	0.0909373	2.79931	2.98867
ENSG00000053371	17.1528	0	8.60215	11.5972	3.22049	11.5019	8.64489	9.44635
ENSG00000162482	9.88036	0	2.02965	2.81018	0.0159062	2.42712	1.94183	2.24965
ENSG00000142208	1.40564	1.74387	0.810483	0.990169	0.147093	1.43675	1.22273	0.86113
ENSG00000204673	1.29977	0	1.12222	1.40141	0	1.19579	1.38994	1.20091
ENSG00000105221	7.12321	1.34377	4.12288	2.99017	1.22627	4.69709	7.68294	3.80361
ENSG00000117020	20.1446	49.7595	34.3228	18.6786	22.4579	10.0212	24.11	29.9133
ENSG00000166971	10.3926	9.56642	15.9281	18.0703	1.32454	11.8447	5.48228	16.5319
ENSG00000148218	22.0685	25.4372	13.3705	13.6545	5.63456	19.8072	7.50515	13.4505
ENSG00000023330	13.3804	6.75185	10.0708	11.6835	0.0152845	11.4447	7.6425	10.5253
ENSG00000163631	2.81718	0	1.22079	1.25725	0	1.0603	5.21585	1.23107
ENSG00000170017	31.8443	17.5866	22.5532	43.1843	12.511	86.4706	91.6942	28.3683
ENSG00000161618	1.22729	4.89227	0.995875	1.17586	16.754	6.22537	1.12257	1.04661
ENSG00000059573	2.8113	0	6.55191	5.23151	0	1.40507	8.78646	6.17974
ENSG00000165092	15.9842	0	3.31655	0.282668	0	0.423121	0.181706	2.46141
ENSG00000128918	0	0	0.809809	1.3284	0.00449565	0.000658021	0.00164649	0.955981
ENSG00000184254	0.00606189	0	2.95876	1.48618	12.2134	5.96709	20.9967	2.54369
ENSG00000137124	0.0647792	1.78198	0.351761	0.760571	0	1.34852	4.37195	0.466989
ENSG00000144908	20.8697	0	0.0379273	0.301799	0	0.641349	2.94482	0.112303
ENSG00000136010	3.87136	0	11.0868	7.69181	0.0160141	0.958076	7.8331	10.1299
ENSG00000111275	135.915	96.958	13.8772	29.1217	41.9947	8.81647	24.8299	18.174
ENSG00000072210	9.77388	0.0232474	17.6762	10.5874	4.41681	14.9972	13.3099	15.6781
ENSG00000159423	13.2621	0	0.469657	0.665019	0	0.0988057	1.36057	0.524722
ENSG00000112294	10.9545	0	9.53275	19.3852	3.99833	0.0699896	15.8617	12.3098
ENSG00000119711	7.5466	0	1.657	3.05178	0.0382622	4.74012	6.8616	2.05013
ENSG00000164904	31.5487	34.3376	3.42977	5.86929	0.0213606	11.3904	15.6178	4.11738
ENSG00000118514	4.84621	0	15.6943	12.7632	0	14.7623	5.846	14.8681
ENSG00000143149	21.9669	0	6.50745	11.9633	12.0768	26.7036	35.1139	8.04524
ENSG00000149925	42.4446	51.7791	53.0054	68.394	21.2988	28.3191	29.3039	57.3428
ENSG00000136872	0.0591711	0.166206	2.21186	0.749984	0.171494	0.787229	0.158907	1.79982
ENSG00000109107	236.22	0	38.9882	145.863	16.744	29.1891	68.5365	69.112
ENSG00000033011	0.924499	0	1.60087	1.77477	4.1868	0.612406	1.34443	1.64989
ENSG00000139133	0.372243	0.263736	1.2833	1.56583	0.642085	0.271938	2.26473	1.36293
ENSG00000175548	4.04204	26.9393	5.47676	5.50846	11.9336	3.2176	10.8109	5.48569
ENSG00000253710	1.90963	0.480446	2.36057	2.80495	7.90765	0.786623	4.23071	2.48583
ENSG00000182858	5.98715	0	3.10912	3.70162	1.79988	6.09765	2.32103	3.27612
ENSG00000101901	12.9548	10.6714	19.8552	16.6165	28.6407	17.9175	14.2393	18.9423
ENSG00000172339	2.07214	0.111546	3.23297	3.33773	0.00482737	4.23333	3.5907	3.2625
ENSG00000189366	2.78111	0	1.62994	1.35809	0.0280195	0	0.0193289	1.55331
ENSG00000119523	15.8884	26.6549	16.5274	19.318	21.0729	10.1211	14.0283	17.314
ENSG00000214160	4.20626	37.3463	5.88616	6.86857	22.6988	9.58567	9.11625	6.16306
ENSG00000120697	15.3336	3.76413	19.8763	27.6225	47.9157	28.2379	41.2055	22.0597
ENSG00000088035	10.3228	0	13.1723	12.0376	12.0025	9.34881	20.8827	12.8525
ENSG00000159063	17.18	28.1686	25.115	21.4371	37.1057	30.6779	28.892	24.0784
ENSG00000171094	1.36389	0	0.413117	7.87312	0.00395905	1.52756	4.61798	2.51581
ENSG00000100601	6.30544	19.0779	4.85335	4.11695	0	2.4371	8.15017	4.64579
ENSG00000189046	9.32548	0	4.59459	5.42813	4.99788	4.57508	20.2348	4.82953
ENSG00000166199	12.4318	0.949252	10.5499	11.5117	0.0504866	2.88566	17.7609	10.821
ENSG00000160993	1.16478	0	2.40157	2.73694	0	5.13849	5.46765	2.4961
ENSG00000091542	7.81057	0.174353	7.94951	9.16082	0.715046	10.8352	5.26705	8.29093
ENSG00000239382	7.90758	0	19.0143	14.2231	14.4921	9.01136	8.17903	17.6638
ENSG00000125652	9.35993	26.3673	7.47623	9.12959	0.457181	10.1163	8.28854	7.94225
ENSG00000137760	1.37382	0	8.23893	10.3248	0.824579	4.71872	1.67674	8.82686
ENSG00000151360	0.91785	0	1.22721	0.238888	0	0.00280222	0	0.94864
ENSG00000116127	5.12085	0	7.15202	6.14191	1.20748	2.32559	5.55874	6.86731
ENSG00000108839	16.4667	1.7888	4.41266	3.72964	4.12905	6.08023	10.8937	4.22014
ENSG00000179477	0.0181084	0	1.11034	0.470179	0.0431246	0.526029	0	0.929901
ENSG00000179148	0.00171731	0	0.917063	1.15456	0	0.0352803	0.313389	0.984003
ENSG00000073331	2.27593	7.3492	0.529401	0.0630884	27.6195	0.00448686	0.00654165	0.397965
ENSG00000136383	0.787542	0	0.60203	0.94311	5.86655	0.0164304	0.0120786	0.698167
ENSG00000162551	1.02504	9.47641	1.68308	0.0208941	0	0.0169478	8.52407	1.21458
ENSG00000003393	7.20427	0.0178583	20.9941	14.9109	0.556363	7.17228	11.6595	19.2795
ENSG00000178038	0.510793	0.0258336	5.17904	3.07297	0.00975409	0.0359749	0.0122145	4.58542
ENSG00000155754	6.264	0	1.33	1.11349	0.00369693	2.56004	2.57364	1.26898
ENSG00000155749	15.8803	0	8.97165	5.81001	15.3123	0.846147	1.76383	8.08051
ENSG00000183684	6.31817	0	2.01574	2.47981	0	5.46334	5.25717	2.14655
ENSG00000110497	1.57825	0	3.20949	2.9439	1.5255	3.60394	2.02587	3.13463
ENSG00000123505	21.0265	65.7841	37.971	38.8645	35.9445	120.88	48.9724	38.2228
ENSG00000162066	0.696863	0	1.52575	1.03769	6.91323	0.992713	0.613149	1.38819
ENSG00000159461	10.6294	12.3494	6.64593	9.5291	11.4121	16.0745	11.3643	7.45858
ENSG00000104899	1.82213	0	1.3472	9.04505	0	1.17555	0.609843	3.51693
ENSG00000181754	4.46556	0	9.11712	17.528	0.816158	1.3256	2.09151	11.4878
ENSG00000139211	1.85215	0	3.16564	1.00908	0.423196	0.0130189	0.0575412	2.55779
ENSG00000101935	6.73189	0	9.78553	10.2562	2.19466	7.05886	6.44792	9.91821
ENSG00000144233	11.493	0	8.74428	7.73436	2.361	12.7271	10.3182	8.45962
ENSG00000151743	21.2691	0.0790833	43.9986	48.3461	32.4136	51.7038	18.7903	45.224
ENSG00000126016	8.64391	0	1.51624	0.46277	1.50054	0.989629	0.601064	1.21931
ENSG00000166025	1.77917	6.2847	1.02664	5.09388	0.00330023	0.799611	1.44613	2.17304
ENSG00000114019	1.80815	20.2937	2.94567	3.99454	0.781477	38.4312	6.49784	3.24131
ENSG00000116337	18.1164	0.0789778	7.55148	14.0296	3.02133	4.08404	11.0766	9.37741
ENSG00000133805	1.52831	0	3.12825	1.74119	20.6379	18.348	0.479306	2.73729
ENSG00000078053	8.92406	0	44.4266	33.5082	8.41877	2.08472	24.8073	41.3491
ENSG00000145020	18.9312	0	8.87334	7.82786	11.7653	4.78069	9.84716	8.57866
ENSG00000243480	3.95789	0	7.2439	4.45781	0.0176154	0.0227703	0.0104665	6.45861
ENSG00000240038	47.4524	10.2552	29.1543	25.6899	19.1605	15.9174	22.7329	28.1778
ENSG00000174945	1.92367	0	1.06161	1.14282	0.025807	2.17696	7.59362	1.0845
ENSG00000153107	2.15153	2.28684	2.8574	2.579	0.116864	3.66863	2.22615	2.77893
ENSG00000164162	11.3001	9.36603	13.9023	15.1095	6.07426	11.451	10.0521	14.2425
ENSG00000141552	12.367	0	12.8946	11.8128	6.73848	7.96485	7.12992	12.5897
ENSG00000129055	26.3069	8.24743	33.4655	40.6853	16.0149	22.1259	16.0441	35.5005
ENSG00000110200	3.68248	0	9.99549	8.97404	2.73421	2.39027	4.54505	9.70758
ENSG00000166295	28.052	11.7071	21.8503	27.5937	67.3039	41.0616	39.6231	23.4691
ENSG00000176248	4.95244	5.18477	1.30601	1.14673	2.01387	1.62394	2.29454	1.26111
ENSG00000053900	27.1832	11.6152	25.6824	33.9721	12.3836	25.4066	27.6067	28.019
ENSG00000089053	18.7888	22.4596	23.9209	24.9045	21.6701	76.224	29.1934	24.1981
ENSG00000196510	13.9718	28.4315	23.824	23.7868	10.9935	16.1789	25.4489	23.8135
ENSG00000013523	14.1166	0.508555	5.37309	5.76053	1.57462	11.9666	53.9777	5.48229
ENSG00000174606	8.05221	44.4806	13.1105	9.92417	29.2176	11.7927	10.1793	12.2124
ENSG00000154188	0.647929	0	0.140293	2.47951	0	0.00267429	0.165732	0.799628
ENSG00000091879	1.06864	38.8591	2.01396	2.09048	2.9097	2.60478	8.16929	2.03553
ENSG00000116194	7.08051	0	3.35864	3.40426	0.0113904	0.00122122	2.40315	3.3715
ENSG00000136859	0.0139907	50.1998	0.532021	1.07567	0	8.54723	31.928	0.685255
ENSG00000132855	3.37253	0	2.85326	2.09519	2.552	0.0111685	4.69632	2.63959
ENSG00000167772	57.3774	23.2219	0.112338	0.0639464	0.0120736	0.638697	0.192296	0.0986982
ENSG00000187151	0	0	3.39415	1.89134	0	0.00251766	2.27346	2.97057
ENSG00000130812	0.497325	0	1.49448	1.0927	1.63652	0.337182	0.573852	1.38124
ENSG00000171819	0.260299	0	0.269837	1.13906	0	1.22317	0	0.514839
ENSG00000029534	0.00105343	0.0360359	0.231518	8.08595	1.5656	0.262111	0.366226	2.44538
ENSG00000145362	29.7003	9.03651	36.9401	29.2647	5.10992	33.0769	10.8022	34.7767
ENSG00000151150	0.595203	0.0249089	30.5827	34.0466	7.58853	59.8296	20.3728	31.559
ENSG00000151687	26.7509	14.0089	8.5887	12.1202	15.4254	12.9608	25.6517	9.58409
ENSG00000166839	101.82	0	12.8802	9.2151	3.75106	1.79691	16.1436	11.8472
ENSG00000189045	0.547236	0	4.63325	1.54087	0	0.268098	1.77882	3.76163
ENSG00000153930	6.70575	0	0.266005	1.95987	0	0.00102893	1.73347	0.74344
ENSG00000185722	11.8205	0	8.70442	7.95635	11.0932	8.97898	7.74214	8.49357
ENSG00000154122	3.58359	14.054	10.9756	20.987	5.21592	15.6165	11.4693	13.7975
ENSG00000131503	4.29832	11.5295	4.22037	3.66216	0.495571	5.72721	5.73813	4.06303
ENSG00000001629	12.8124	0	19.3467	20.5763	3.29268	50.1118	33.161	19.6933
ENSG00000170209	0.074242	0	1.063	0.541915	0.017928	1.86799	0.00641525	0.916127
ENSG00000160117	0.710606	0	1.46233	1.80055	0.0399993	1.04295	0.203626	1.55766
ENSG00000176915	2.65814	0	4.08057	3.26248	5.45788	3.49045	3.49104	3.84998
ENSG00000144504	2.23261	0.146475	1.02426	1.46244	3.86253	1.02998	2.21543	1.14777
ENSG00000106524	12.3366	0	36.6714	20.2906	0.0501605	6.0821	25.8542	32.0543
ENSG00000164331	51.5121	78.0494	23.5072	30.1024	108.945	42.7921	80.4509	25.3662
ENSG00000088448	71.7206	48.4795	80.6097	58.8174	177.36	94.0258	119.647	74.4673
ENSG00000167522	11.8742	4.43615	12.7898	9.92806	12.894	5.93482	7.3974	11.9832
ENSG00000101745	77.1208	102.37	56.2727	78.7064	52.7739	73.0315	47.9488	62.5959
ENSG00000076513	5.65529	0	8.39771	13.8316	24.0668	25.8831	6.71223	9.92931
ENSG00000198720	3.47285	5.69559	5.89891	4.78703	0.00976114	4.98067	4.78064	5.58551
ENSG00000118454	8.9528	0	23.7623	21.0065	6.4826	15.7809	13.5395	22.9856
ENSG00000172932	6.48149	5.39458	6.39013	6.95699	5.83193	5.82012	3.45349	6.54991
ENSG00000134461	7.69742	0	5.7325	7.37123	12.2152	2.79349	5.66558	6.19439
ENSG00000132466	21.7864	19.1191	25.8236	21.8457	31.4282	21.1941	16.3552	24.7024
ENSG00000180071	0.0554008	0	14.4967	12.199	0.0136182	42.9315	7.64229	13.8491
ENSG00000230453	0.0139431	0	21.46	7.94318	0.00564916	0.235213	0.943702	17.6501
ENSG00000165887	0.0987386	0	2.16642	2.63712	0	0	0	2.29909
ENSG00000196774	1.85637	0	4.28643	3.90301	0.147463	0.114828	4.54854	4.17836
ENSG00000172014	2.06224	0	4.35145	4.14753	0.519926	0.333532	3.91353	4.29397
ENSG00000163126	2.5559	1.2291	3.14869	2.52318	0.0481875	3.01349	1.33794	2.97238
ENSG00000089847	9.22574	0.0621575	23.3893	12.7767	3.35105	0.670539	4.13815	20.398
ENSG00000107890	101.001	29.6666	86.3073	123.994	26.5212	18.0486	64.6162	96.9298
ENSG00000105186	7.89629	24.4327	9.25058	5.15749	10.5076	2.69278	1.25627	8.09689
ENSG00000206560	8.32321	28.0489	18.993	16.791	2.00105	28.8756	58.1595	18.3724
ENSG00000154065	23.8573	114.341	6.43454	19.0409	3.11536	0.220675	2.79702	9.98778
ENSG00000180777	0.0146266	0	17.8262	16.4116	0.422093	0.00438987	0.0217483	17.4275
ENSG00000163046	0.00658704	0.0472963	4.9185	4.08533	0	0.00212617	0.0821816	4.68366
ENSG00000145700	6.70078	0	2.98755	2.23122	0.0109055	2.03469	0.177235	2.77437
ENSG00000133302	12.2566	94.164	105.1	57.6528	15.8007	9.11518	20.7187	91.7262
ENSG00000164236	3.83196	0.179913	34.9317	4.27534	0.0090174	0.335698	0.141474	26.2908
ENSG00000189127	0	0	0.448585	2.38431	0.00969416	0.00245029	0	0.994192
ENSG00000235711	0.00439949	0	3.03123	1.87196	0	0.00317882	0.0014949	2.70447
ENSG00000135976	33.6823	14.2582	72.8218	78.6928	11.3216	25.7494	24.7753	74.4766
ENSG00000174501	100.843	41.4315	105.642	139.924	53.6666	56.361	83.839	115.305
ENSG00000186352	1.90411	9.61068	3.71735	3.56249	0	1.33475	2.59065	3.6737
ENSG00000213337	4.35259	19.1291	8.27896	8.1189	0.676017	8.04808	6.03365	8.23385
ENSG00000154945	5.7101	0.0521079	8.15866	6.59139	2.24713	21.1908	4.34226	7.71691
ENSG00000137494	2.79328	0.0578751	10.4038	8.6494	2.76162	0.363399	4.69524	9.90934
ENSG00000065413	15.18	7.23615	4.37568	16.5415	137.213	40.803	35.5766	7.80477
ENSG00000183831	10.6676	0	2.32023	1.94865	0	1.44079	0.00264412	2.21549
ENSG00000186106	6.5104	0	12.7487	10.9778	4.22772	8.12286	1.93788	12.2495
ENSG00000168876	13.0863	2.79779	35.5866	24.0541	23.8043	18.5014	13.7078	32.336
ENSG00000151458	1.37451	2.87347	3.42041	10.2387	1.38117	0.533614	8.11521	5.34222
ENSG00000139645	5.08166	1.16743	3.87447	3.81736	4.19743	1.94091	6.72064	3.85837
ENSG00000144031	3.50919	0	0.201098	0.929186	0	0.00315516	0.068556	0.406318
ENSG00000100124	4.60627	0	9.82854	8.79706	6.87435	7.95463	18.2102	9.5378
ENSG00000164512	0.477996	0	2.12648	26.3074	0.0456986	0.0115876	4.15728	8.94216
ENSG00000135299	4.9367	5.28784	5.31784	7.58132	0.375615	1.84916	2.82054	5.95583
ENSG00000124227	0.0242017	0	0.0610058	0.118073	0	0.250065	2.151	0.0770908
ENSG00000157999	1.58715	0	1.58964	1.68893	0	6.69742	0.726527	1.61763
ENSG00000181626	0.0363222	0.0465929	10.0401	1.89348	0	0.0292831	0.0478052	7.74387
ENSG00000230778	0.00517623	0	1.25979	0.363756	2.30766	0.186675	0.0146557	1.00723
ENSG00000235098	6.67554	0.0884927	5.28752	2.42331	1.45295	26.4395	5.20972	4.48021
ENSG00000106013	2.00326	0	9.68268	6.19037	6.613	0.646175	9.0653	8.69833
ENSG00000156381	35.7927	0	4.36616	5.69002	1.70098	1.71472	2.68076	4.7393
ENSG00000064999	3.78151	51.8929	19.1279	22.402	9.06208	8.32855	15.7431	20.0507
ENSG00000185046	2.12684	0.125652	52.8944	39.5012	0.507325	51.2808	42.6733	49.1194
ENSG00000168096	8.02888	0	7.97085	8.23207	3.62195	3.28271	6.12189	8.04447
ENSG00000165138	4.95725	0	7.23512	8.23471	0.0068288	9.44234	3.40816	7.51687
ENSG00000163516	22.0183	24.9308	16.4755	16.5181	10.4891	21.7558	14.8621	16.4875
ENSG00000011426	1.1443	36.4962	1.5935	3.99545	0.160192	183.737	0.404693	2.27052
ENSG00000131620	0.0024549	0	0.0761265	7.09284	0.00887613	0.0108803	0.00271753	2.05387
ENSG00000160746	9.63467	18.2363	9.27011	10.7014	6.43799	4.75158	10.6627	9.67354
ENSG00000047617	0.18484	25.8219	0.237722	0.23785	0	0.12837	0.116233	0.237758
ENSG00000134343	0.103832	0	36.9706	0.34158	1.50993	3.14216	8.91193	26.6463
ENSG00000171714	9.86936	0	28.8428	25.964	0.00809948	1.07344	22.6441	28.0314
ENSG00000177119	8.92555	6.8521	3.75719	3.01851	4.64366	0.49734	6.79508	3.54899
ENSG00000146205	0.580164	7.85532	0.695063	0.61717	0.139697	1.01778	0.528899	0.673108
ENSG00000074855	11.0084	0.657893	1.92051	3.87675	0.707996	1.48787	1.99003	2.4719
ENSG00000140350	4.25487	0	4.32266	5.08517	10.478	6.67531	2.35831	4.53758
ENSG00000136938	7.78637	0.113587	5.34561	7.95678	31.3297	16.6535	8.56864	6.0816
ENSG00000169604	7.73826	0.21609	2.42253	1.71421	0.00406885	0.37796	15.4209	2.22288
ENSG00000163297	3.35714	2.05955	0.807843	0.202082	0	0.309798	1.69165	0.637102
ENSG00000135046	1.57738	141.654	5.30421	0.102286	0.00575966	0.00450228	0.549172	3.83799
ENSG00000122359	1.3985	0.181317	6.52322	2.62476	16.7936	0.457117	0.826934	5.42439
ENSG00000182718	1.54739	13.9037	0.0818924	1.40686	0.00884493	0.0596145	0.764462	0.455349
ENSG00000138772	0.00294239	176.671	0.461866	0.0650383	0.00422652	0.00306173	0.00318925	0.350015
ENSG00000196975	5.0369	0	1.71631	1.82294	6.50008	5.77886	0.964196	1.74637
ENSG00000164111	21.9377	7.82409	18.1797	5.82598	49.8316	52.1092	48.6269	14.6977
ENSG00000197043	2.77247	2.85059	9.53991	8.2096	0.00967795	1.30438	4.77136	9.16495
ENSG00000138279	23.1002	78.0253	41.5883	47.1043	33.2657	50.5555	19.4474	43.1431
ENSG00000143412	3.19185	0	0.17988	0.424558	0.0106816	7.20546	1.48028	0.248846
ENSG00000136250	0.0067744	0	1.94934	0.824805	111.146	1.49222	1.9853	1.63238
ENSG00000131480	0.317934	0	3.38373	2.64529	0	1.68218	2.16952	3.17559
ENSG00000138356	0.0785347	0	0.0560684	0.552155	0	6.29451	5.19607	0.195896
ENSG00000138660	4.2194	0	15.9525	11.245	0.70591	10.6218	9.73086	14.6256
ENSG00000100280	7.1249	0	3.8432	5.64539	52.6967	2.68091	3.91084	4.35117
ENSG00000166747	8.17484	0.151977	8.93827	10.0514	37.9723	11.9328	14.9574	9.25203
ENSG00000213983	9.26843	0	32.161	21.2327	11.4804	9.94712	3.82787	29.0808
ENSG00000072958	5.70267	0.0454748	8.13532	8.7029	1.7704	11.6361	4.72621	8.2953
ENSG00000106367	0.20166	57.03	10.2614	5.07022	0	4.94959	0.514479	8.79823
ENSG00000182287	8.66223	0.24202	7.35063	56.2596	41.2174	29.3964	7.35902	21.1362
ENSG00000152056	1.31182	0	5.13094	2.57073	0.0743914	0.546463	1.39222	4.40931
ENSG00000196961	2.10612	0	1.49355	1.54671	0.0976378	0.956401	1.58691	1.50854
ENSG00000183020	5.80426	7.22278	7.22206	6.50582	2.84524	5.43693	3.04307	7.02018
ENSG00000006125	4.3829	33.2578	8.74637	8.89728	12.2002	11.209	4.42958	8.78891
ENSG00000161203	42.9688	25.9922	52.5377	51.6705	26.9568	39.4375	41.2483	52.2933
ENSG00000042753	4.37125	0	14.9628	11.4522	4.37765	7.00893	3.08987	13.9733
ENSG00000132842	13.8513	18.3358	7.3702	6.1161	25.4901	16.0039	13.4371	7.01672
ENSG00000103723	7.35301	0	22.5423	19.828	0.0170946	0.578397	10.0038	21.7772
ENSG00000065000	21.1731	11.915	10.5959	14.3714	7.27943	7.83427	16.1825	11.6601
ENSG00000185009	14.2833	0	12.1995	11.3091	3.4764	7.12599	19.8096	11.9486
ENSG00000070718	6.17362	11.8093	19.8768	26.6137	13.3738	6.15708	13.7731	21.7757
ENSG00000177879	22.5834	38.8215	84.668	62.576	23.4098	24.8075	47.2926	78.4411
ENSG00000134262	12.0776	0	18.3167	19.7671	15.3208	9.16411	22.7844	18.7255
ENSG00000081014	5.51553	1.82753	4.72371	4.08583	2.36415	4.1799	8.54395	4.54391
ENSG00000221838	24.581	0	5.41199	4.76563	14.3362	3.41847	6.1444	5.22981
ENSG00000100478	8.77908	64.6244	13.179	11.7364	0.0375115	5.15962	5.41736	12.7724
ENSG00000254470	1.17579	7.87584	1.71801	1.46758	1.86209	0.332864	0.797233	1.64742
ENSG00000053770	17.2756	0	37.7251	31.3214	22.4628	11.3183	21.5314	35.9201
ENSG00000125843	3.90327	0	4.38854	3.59594	0.0145196	8.6366	6.25323	4.16514
ENSG00000242802	2.23549	1.3541	3.67824	3.19138	6.91229	2.01284	2.14776	3.54102
ENSG00000120868	3.08396	0	5.64801	5.51483	25.6599	3.37191	6.64045	5.61047
ENSG00000034053	5.96736	6.93696	17.7601	14.0224	2.84116	14.8478	12.0806	16.7066
ENSG00000011132	2.26207	0	2.06334	2.20533	0.205526	2.00143	2.37769	2.10336
ENSG00000166313	18.0555	5.06608	26.5059	25.8916	0.717837	82.5801	45.7579	26.3327
ENSG00000077420	0.979961	0	0.132814	0.50941	300.967	2.7482	0.577784	0.238962
ENSG00000163697	12.4323	18.9218	4.9402	6.62729	0.0103475	20.9789	28.6828	5.41573
ENSG00000113108	34.1555	3.66678	12.4823	12.8739	5.54234	20.7443	17.5709	12.5927
ENSG00000134982	105.75	11.3876	18.8859	33.8473	10.7132	14.6025	27.2847	23.1029
ENSG00000115266	20.6211	0	3.23881	4.23079	0	3.18458	5.39808	3.51841
ENSG00000154856	44.8909	56.1227	0.0747108	0.7597	13.9325	18.3697	33.4176	0.267783
ENSG00000164062	12.671	0	11.1657	12.5132	5.39737	4.57303	5.28475	11.5455
ENSG00000100823	61.9996	2.63208	67.7493	65.5515	116.079	32.5501	49.2241	67.1298
ENSG00000169188	1.78576	0.389324	1.20727	1.14732	5.35536	2.35901	2.16462	1.19037
ENSG00000138613	8.75175	0	5.49721	8.86007	20.8661	4.98606	13.8175	6.44507
ENSG00000166181	18.9759	15.3731	28.2241	20.8701	21.4802	15.9207	17.7892	26.1513
ENSG00000149089	15.3184	31.584	10.5958	11.6856	4.46653	29.8634	12.8735	10.903
ENSG00000175279	1.97092	0	1.59081	1.78915	0	1.5102	1.68719	1.64672
ENSG00000169621	3.47977	2.17994	3.09113	0.470045	0	2.89462	6.96369	2.35234
ENSG00000105290	6.29856	241.144	60.0083	62.0937	23.8961	576.435	17.8153	60.5961
ENSG00000084234	19.6034	39.7345	51.2939	96.4803	36.9183	20.7342	47.2759	64.0302
ENSG00000101474	26.4041	9.45716	51.7747	75.0008	200.276	37.2416	66.0748	58.3212
ENSG00000118137	0.0511462	0	3.59882	5.18885	0	0.0448583	0.663401	4.04699
ENSG00000163382	15.2846	188.524	16.9306	25.1009	3.07449	34.091	68.0046	19.2335
ENSG00000124701	25.4026	0	4.49848	4.13495	36.7667	34.2677	17.2067	4.39602
ENSG00000173627	0	0	2.71566	1.97523	0	0.584403	1.81583	2.50696
ENSG00000130208	14.7294	0	0.680243	1.80186	48.1506	0.0134251	0.363637	0.996385
ENSG00000189058	0.197819	1066.42	17.3033	4.77885	18.5823	865.764	1127.06	13.7731
ENSG00000130203	218.77	0	1.08532	2.06237	176.02	4.01571	47.8425	1.36071
ENSG00000100342	0.0277308	2.72605	0.261313	0.0590479	0.00805772	0.0124851	0.0299355	0.204302
ENSG00000128335	10.0369	40.8267	15.1733	5.36228	9.80624	2.88459	13.9919	12.4079
ENSG00000128313	0.0669324	0	0.310363	2.4712	0	0.00299338	0	0.919421
ENSG00000221963	2.20947	1.24739	0.0367479	0.611531	1.616	0.394042	5.59641	0.198757
ENSG00000178878	0.830523	173.455	0.52027	0.687964	0.557709	6.90863	1.67983	0.567536
ENSG00000184831	39.0751	0	44.5826	60.9722	21.2396	20.8883	40.6441	49.2022
ENSG00000155008	49.6353	2.29459	47.0809	32.8081	20.5239	42.606	52.7268	43.0579
ENSG00000256053	8.31468	0.259299	8.67439	7.84373	9.64026	6.92841	7.23706	8.44026
ENSG00000142192	3.66393	14.6972	36.8197	50.5344	11.1521	74.3591	38.3729	40.6854
ENSG00000062725	6.34197	0.028187	9.45188	11.7753	4.26644	16.7763	14.9728	10.1068
ENSG00000157500	11.5277	28.6528	16.933	16.4123	21.0749	14.0244	15.267	16.7863
ENSG00000136044	47.6466	10.0581	16.6399	15.3618	127.738	22.5917	37.3298	16.2797
ENSG00000198931	8.19913	0.154239	6.79237	6.42482	19.085	9.28129	4.24443	6.68877
ENSG00000137074	21.0692	0	12.0429	9.76453	3.91527	14.028	10.9147	11.4007
ENSG00000240583	5.02104	0.0476818	4.83217	1.12938	0.0180689	0.0147518	1.38459	3.78849
ENSG00000178301	5.64551	0	11.2162	12.4509	0.020342	10.4378	11.8645	11.5642
ENSG00000171885	274.091	0.0463874	5.82497	1.04154	8.8128	2.99522	4.81749	4.4767
ENSG00000086159	2.64232	0	0.0428959	0.0633108	0.0257658	3.63724	0.369432	0.0486501
ENSG00000103375	0.156473	0	1.66333	1.47891	0	0.00964758	0	1.61135
ENSG00000103569	0.0605262	0	1.39143	0.335888	0	0.533991	0.00230655	1.09391
ENSG00000021776	9.16181	55.2076	5.77265	6.33218	9.73205	3.55354	7.49468	5.93036
ENSG00000169083	1.01986	0.0173753	0.224897	0.667885	0	0.00900613	2.61959	0.349758
ENSG00000078061	5.70743	0	3.58893	5.16295	0.574087	5.93865	10.624	4.03259
ENSG00000186635	14.1338	1.48802	2.57708	3.38521	44.0023	18.7786	9.2643	2.80486
ENSG00000047365	61.2702	42.9183	36.3496	5.35127	11.328	57.7832	17.6383	27.6123
ENSG00000120318	0.502424	0.718642	2.92223	2.72005	5.9545	1.05318	2.12445	2.86525
ENSG00000198576	1.4644	3.11223	3.90306	0.873362	0	0.515748	1.94554	3.0491
ENSG00000143761	11.7324	37.861	47.6979	48.1144	22.1249	66.6971	41.3859	47.8153
ENSG00000134287	4.69357	22.6682	25.2567	21.7048	19.797	9.86418	3.66219	24.2556
ENSG00000168374	16.1206	0	40.0938	48.5407	38.6341	56.6107	69.1603	42.4747
ENSG00000004059	27.9989	96.7602	67.9711	65.1333	20.4161	55.1547	36.8177	67.1712
ENSG00000165527	3.7648	0	8.58718	10.0508	1.31583	14.5622	0.544026	8.99971
ENSG00000101199	21.5892	2.97292	7.18263	7.70301	9.37158	13.3673	11.9955	7.3293
ENSG00000149182	25.6564	0	13.4526	13.9014	5.22615	18.7786	17.7366	13.5791
ENSG00000242247	18.6299	78.0562	17.7854	21.2246	48.2507	22.8145	27.5723	18.7548
ENSG00000066777	11.4958	6.04522	15.8794	17.7598	9.16231	12.6304	22.5954	16.4094
ENSG00000124198	8.83483	26.0772	17.9766	16.8418	8.77943	11.4319	10.1261	17.6568
ENSG00000164144	7.38154	0	6.74083	7.94311	29.2123	8.21873	18.9083	7.07971
ENSG00000132254	9.17197	0.42453	7.68071	7.94519	3.04452	6.09385	1.68204	7.75525
ENSG00000101246	4.12453	0.707151	3.7988	3.78963	4.64821	3.01995	3.207	3.79621
ENSG00000118520	0	0	1.30413	0.768561	0	0.0144398	0	1.15317
ENSG00000081181	4.71235	0	14.3539	36.854	13.4388	10.1528	9.04625	20.6958
ENSG00000186103	0.117075	0	1.45808	1.4052	0.175741	0.143464	0.0529682	1.44318
ENSG00000134884	382.055	208.435	296.86	200.046	338.274	306.571	299.921	269.572
ENSG00000175220	6.43552	3.82835	3.81755	4.44306	4.77016	55.2093	10.4313	3.99386
ENSG00000071205	0.119539	3.92048	2.25911	1.42854	0.00259941	0.115264	7.80837	2.025
ENSG00000198826	0.335434	0	1.17904	1.08567	0.678613	2.77313	0.540325	1.15273
ENSG00000165322	18.8755	69.8284	12.0916	26.7579	127.673	11.3621	64.8734	16.2255
ENSG00000075884	0.00308026	0	0.437832	0.453664	62.7359	0.01847	0.423087	0.442294
ENSG00000140750	8.88103	0	3.85274	4.35177	25.9364	10.8341	6.9207	3.9934
ENSG00000146376	0.0103862	18.3367	10.6197	16.9466	7.00864	0.634865	1.2239	12.403
ENSG00000213390	1.60907	0	0.589472	0.674368	3.4017	3.66445	0.978209	0.613401
ENSG00000137727	0.0833652	0	14.4178	15.9675	8.73709	0.437922	7.91115	14.8546
ENSG00000107863	26.3184	53.3775	56.045	34.3115	49.0708	95.1597	42.7417	49.9191
ENSG00000128805	0.23613	0	1.82403	0.860967	35.1815	6.16911	4.9131	1.55258
ENSG00000138639	40.0674	0	3.87718	4.78971	124.507	1.18394	0.344712	4.13439
ENSG00000163219	0.00187878	0	1.26996	0.155738	44.7697	0.00203252	0.712312	0.955907
ENSG00000145819	16.7046	18.7416	22.7492	13.5595	22.4586	0.266578	1.27899	20.159
ENSG00000088756	0.0612405	0.844438	0.605573	1.74347	0.032132	0.00521444	0.903096	0.926302
ENSG00000137962	7.63797	124.915	8.47369	3.53011	0.00652836	0.00982078	0.00212745	7.08029
ENSG00000031081	7.62144	11.2803	0.0514732	0.687735	11.76	0.423891	9.65708	0.230811
ENSG00000134909	40.4252	22.0757	30.2226	10.704	5.75184	3.86509	23.6412	24.721
ENSG00000004777	2.92068	0	5.21549	4.81326	0.211197	8.22442	11.1968	5.10212
ENSG00000160007	5.94746	0	5.31692	6.83683	10.0815	3.14884	5.20196	5.74532
ENSG00000147256	1.36574	0	0.0873137	12.0946	0	0	11.0301	3.4717
ENSG00000147799	3.62112	0	4.58974	3.80469	0.513563	0.720536	3.82724	4.36846
ENSG00000089820	0.707683	0	0.924729	0.610502	35.5923	0.673851	0.0356885	0.836161
ENSG00000165895	9.73232	2.07523	0.0768576	3.11167	0	1.04093	19.8362	0.932254
ENSG00000006740	1.20248	8.52928	6.37713	5.80163	0	0.398138	1.09927	6.21492
ENSG00000100852	80.1671	0.407577	18.1164	32.3789	1.86213	19.5831	16.5421	22.1364
ENSG00000047648	0.406206	0	1.57578	2.40072	17.7653	0.114079	4.6207	1.8083
ENSG00000123329	0.123706	0	1.7465	0.781627	42.8547	0.0794277	0.00646322	1.47454
ENSG00000141522	3.54272	0	5.5354	4.35529	0.77373	7.189	2.61378	5.20277
ENSG00000111348	0.0212957	0	2.07944	0.313316	197.391	0.0199019	0.0263887	1.58164
ENSG00000242173	0.380342	0	15.5363	18.9263	0.0206171	1.34677	0.690105	16.4918
ENSG00000076928	12.7236	0	1.69118	2.15162	10.0629	9.16376	7.3924	1.82096
ENSG00000104728	18.7782	8.49702	2.63449	2.59646	0.234986	22.3734	16.3984	2.62377
ENSG00000074964	19.1247	0	2.48356	4.42707	21.2678	0.573151	5.40029	3.03136
ENSG00000132694	11.9792	0	10.5132	10.8222	15.0864	5.41258	8.81348	10.6003
ENSG00000196914	19.7024	13.4746	16.7515	11.1712	3.94909	4.48634	6.06716	15.1786
ENSG00000110237	13.4783	5.79443	8.56585	6.82102	0.00313805	0.32641	4.56365	8.07405
ENSG00000104880	2.39303	0	2.39836	2.39895	5.92586	9.33784	1.82198	2.39852
ENSG00000116584	0.411348	0.60903	3.92464	1.77094	11.6795	11.494	2.30559	3.31759
ENSG00000240771	1.94326	0.266752	0.621503	0.44277	0	0.0162085	0.49039	0.571125
ENSG00000114790	80.4326	0	1.69515	3.01216	0.774155	0.553782	8.35277	2.06636
ENSG00000214944	0.313133	0	3.24371	1.13719	0.00241486	0.142843	3.25097	2.64996
ENSG00000163947	0.575809	40.6974	26.4776	14.9499	0.0159469	4.27056	5.12299	23.2284
ENSG00000214694	2.17782	0	4.96961	3.23832	0.384107	1.38497	0	4.48162
ENSG00000183111	7.77686	15.75	4.46026	5.25059	5.23927	26.7243	5.7142	4.68302
ENSG00000137135	0.803411	0	1.21699	1.3473	2.40212	0.399359	0.533663	1.25372
ENSG00000136002	44.2285	3.83636	11.3978	12.6016	1.93203	5.24368	11.365	11.7371
ENSG00000165801	13.332	14.589	0.21248	3.352	23.8176	5.44687	13.2917	1.09739
ENSG00000129675	30.9449	0.844008	3.8285	3.71364	83.3229	0.913984	24.0317	3.79612
ENSG00000102606	17.1504	11.2647	38.4598	25.2781	10.5523	56.4167	26.6953	34.7444
ENSG00000131089	5.86893	0	15.5325	11.419	1.61594	5.35397	9.47973	14.373
ENSG00000117713	23.2166	5.73859	10.0329	11.3522	7.16896	9.63001	8.48006	10.4047
ENSG00000049618	7.17137	0	7.24952	7.69878	3.75416	4.25377	8.14923	7.37615
ENSG00000189079	10.375	4.91463	4.75784	4.95093	2.71836	5.75552	7.07528	4.81226
ENSG00000116017	0.446117	7.48564	1.35644	0.843296	4.62134	0.064021	1.65201	1.2118
ENSG00000179361	1.3147	0	0.908058	1.33477	0.484933	0.582585	0.171277	1.02833
ENSG00000032219	60.0661	106.191	67.6592	57.3766	43.7097	39.2962	56.849	64.7609
ENSG00000054267	31.3887	80.959	44.7998	39.5763	27.5227	36.647	37.8035	43.3275
ENSG00000196843	4.18199	0	1.17008	0.91094	20.6459	0.975831	3.07422	1.09704
ENSG00000150347	7.87424	48.3384	14.773	23.0008	8.00529	33.1021	13.9335	17.0921
ENSG00000166233	4.51453	0	10.4733	11.0211	4.1279	8.44586	17.0866	10.6277
ENSG00000177479	28.9866	27.5079	19.6595	25.6529	68.8755	60.5843	22.3583	21.3488
ENSG00000221883	9.48453	0	3.84078	4.54111	0.0472484	13.9439	9.23642	4.03818
ENSG00000120805	4.97587	5.42905	17.561	23.924	8.1504	14.2755	11.649	19.3545
ENSG00000175414	1.41339	0.697856	1.17322	1.34716	0.181418	1.17988	1.22367	1.22225
ENSG00000152213	0.0576861	0	0.0570155	0.0973782	15.1432	0.0190067	0.0265937	0.0683922
ENSG00000174225	1.09165	0	0.490298	0.77975	0	1.07576	3.80616	0.571884
ENSG00000169379	10.1627	0	10.9602	6.8357	15.5427	9.06958	6.39666	9.79766
ENSG00000152219	9.48054	1.71253	22.5418	17.0661	4.36773	12.5443	19.2044	20.9984
ENSG00000185305	0.658706	58.637	11.8712	6.95763	32.9786	0.397417	5.80849	10.4863
ENSG00000214087	15.2821	0	17.3562	13.1916	65.7468	8.83593	21.0318	16.1824
ENSG00000228696	5.1156	0.0946842	4.47418	3.3448	8.34569	4.60505	5.94512	4.15585
ENSG00000213465	6.63425	2.8068	9.95145	8.66392	30.8536	18.4302	4.33607	9.58854
ENSG00000102931	16.274	14.1476	31.8142	34.215	37.3708	35.7637	69.2317	32.4909
ENSG00000138175	26.7318	0.058326	14.6652	18.6418	4.94237	7.70322	15.5336	15.7861
ENSG00000122644	2.41775	224.18	26.7697	5.04387	7.73793	15.2345	75.468	20.646
ENSG00000188042	11.203	0	12.6311	113.897	0.0124432	1.60492	9.32183	41.1741
ENSG00000175906	0.0031732	0.107565	11.87	13.4459	0	1.38387	3.52721	12.3142
ENSG00000162980	25.9429	47.5959	17.3802	19.0464	125.082	14.6222	30.5208	17.8498
ENSG00000165997	2.16728	0	7.4648	6.61857	0.052486	8.56058	8.1005	7.22628
ENSG00000113966	19.0416	49.2835	58.5507	44.4426	0.0422126	29.4603	26.9797	54.5742
ENSG00000170540	47.413	1.32599	147.222	263.218	61.8036	85.5438	85.0496	179.917
ENSG00000182196	32.8804	0.420402	34.1105	33.2289	65.2465	22.8302	32.0943	33.862
ENSG00000144746	46.8178	0	117.997	207.356	157.031	204.138	118.99	143.184
ENSG00000177917	25.197	0	9.5989	12.7024	1.41623	14.9553	12.5371	10.4737
ENSG00000143862	14.2633	3.80563	8.13159	10.3998	4.62852	55.9392	39.3137	8.77092
ENSG00000134108	35.7072	78.4848	56.4881	68.8797	113.35	65.23	36.4246	59.9809
ENSG00000196503	0.109419	0	5.96157	6.45035	0.030812	1.15198	1.2796	6.09934
ENSG00000104442	19.2831	119.626	23.7271	21.8841	75.1304	33.23	17.1978	23.2076
ENSG00000170632	4.39536	4.97167	7.54261	6.19804	4.3879	13.2125	14.5198	7.16363
ENSG00000157343	15.4015	0	1.05226	2.6745	0	0	2.19669	1.5095
ENSG00000118690	29.1088	12.8303	24.612	13.2537	13.9849	0.189344	5.48538	21.4105
ENSG00000165309	5.45168	0	1.04671	0.387476	0	2.82226	0.73221	0.860896
ENSG00000140691	2.79387	0	1.33623	1.41962	3.33868	1.99445	0.709013	1.35973
ENSG00000105676	7.15648	0	3.03904	4.61629	12.9254	0.921157	4.25496	3.4836
ENSG00000125449	0.231066	0	1.13033	0.963105	0.762575	5.74824	0.131684	1.0832
ENSG00000114098	14.2308	0	17.8007	16.1008	8.1527	10.38	30.1583	17.3216
ENSG00000135931	3.06166	0	8.36105	4.5743	0.0142802	0.567407	1.87989	7.29371
ENSG00000126947	26.129	0	32.0627	39.5437	0	18.2666	56.5046	34.1713
ENSG00000184867	11.9538	0	30.2593	25.8594	14.0989	13.1382	33.4045	29.0192
ENSG00000102401	13.5207	0.0437337	38.1525	43.9581	18.3369	28.0039	40.2972	39.7888
ENSG00000196440	9.33472	6.45334	13.3881	20.5252	0.00583436	5.48708	27.7286	15.3997
ENSG00000125962	0.417805	10.9361	6.84325	6.45119	1.27685	2.73364	3.07922	6.73275
ENSG00000198960	2.01807	0	0.838829	1.57042	4.69119	3.48605	1.37362	1.04504
ENSG00000254636	2.79255	0	0.280524	5.9826	0	0.00635572	0.0120717	1.88772
ENSG00000143437	8.36745	12.9289	9.64427	8.58479	23.5098	8.79936	15.3636	9.34564
ENSG00000172379	19.9261	22.509	21.8342	41.1673	0.0232019	11.2781	19.4692	27.2835
ENSG00000133794	20.8924	8.65809	25.1511	14.7636	4.57663	3.32984	11.2101	22.2233
ENSG00000029153	0.0131933	0	15.6682	4.37845	0.0226671	0.0193788	5.81758	12.486
ENSG00000241685	16.8616	0	39.1191	36.271	14.2551	34.4322	23.0429	38.3163
ENSG00000130429	1.00596	0	2.08125	1.61738	66.7228	2.49526	0.498274	1.9505
ENSG00000163466	11.8867	9.09703	26.6106	19.7086	71.9671	20.1939	11.8748	24.6652
ENSG00000111229	24.0035	130.039	49.6731	37.5508	111.231	43.0512	47.8104	46.2563
ENSG00000241553	0.884939	0	5.0682	4.87461	6.08629	4.33659	1.44156	5.01363
ENSG00000162704	1.48109	2.00402	9.27783	6.15392	22.9815	17.2253	5.05485	8.39732
ENSG00000136950	20.4409	0	27.6067	16.6181	7.11273	14.5383	7.81717	24.5094
ENSG00000128989	11.8638	2.62656	151.025	20.7356	5.02218	27.7862	16.7578	114.302
ENSG00000172995	1.45988	0	117.705	19.0796	0.96892	11.9783	49.2951	89.9064
ENSG00000120500	2.77624	0	0.476115	0.600392	10.1843	1.8216	0.876274	0.511144
ENSG00000137486	10.3618	0	5.83531	8.24572	8.44383	3.22751	1.2604	6.51471
ENSG00000141480	2.59524	9.1591	8.05425	8.4749	70.2465	3.13999	9.10407	8.17281
ENSG00000197070	9.33027	0.181518	9.73632	6.30184	11.1605	1.06404	0.58884	8.76827
ENSG00000105643	1.65347	61.1809	4.24243	0.62712	20.8708	23.8297	0.0307277	3.22341
ENSG00000113369	3.94564	0	7.04851	11.1733	1.36388	11.7233	13.9299	8.21112
ENSG00000140450	8.44275	0.0421067	7.74195	5.95966	0.00692215	0.312035	37.4152	7.23959
ENSG00000205784	0.113131	0.237578	0.0601603	0.181553	58.0343	0.459498	0.0453269	0.0943763
ENSG00000100299	24.7376	6.62274	12.7666	12.8235	8.51991	23.3511	17.6036	12.7827
ENSG00000113273	1.30246	0	2.32318	3.08845	4.23279	3.40009	8.44731	2.53888
ENSG00000006756	4.21126	0.553787	0.431817	1.69195	6.79819	3.28101	6.85181	0.787002
ENSG00000157399	4.42646	6.33002	0.46379	1.27053	2.0608	0.833813	1.57553	0.691178
ENSG00000062096	4.82362	0	0.117505	5.17122	0	0.00393954	2.7659	1.54195
ENSG00000180801	7.89324	0	5.23553	0.0622392	0.0196405	0.280732	0.00504825	3.77738
ENSG00000164291	5.98448	4.10575	5.37151	6.22293	7.46881	2.24559	3.09344	5.6115
ENSG00000156219	1.01393	0	26.3162	2.02304	1.43297	7.68202	7.04328	19.4689
ENSG00000173409	39.8067	89.395	46.6028	64.7577	80.5055	49.8864	23.1344	51.72
ENSG00000099889	11.8558	0	1.6857	2.99677	0.978374	0.131365	4.07178	2.05524
ENSG00000004848	11.1601	0	0.0633564	31.5917	0	0.0205599	6.48289	8.94999
ENSG00000214435	0.112651	3.46845	0.0788083	0.314692	0	0	0.111002	0.145295
ENSG00000104763	18.5732	1.33728	34.8326	44.8936	89.6493	31.6952	56.3949	37.6684
ENSG00000188611	0.0386282	0	0.322844	0.347259	0	1.38909	0.042441	0.329726
ENSG00000204147	0.520538	0	3.26138	3.11705	0	0.255632	2.47921	3.2207
ENSG00000153317	30.0098	16.7192	29.3236	17.9405	2.26671	6.73909	52.807	26.1152
ENSG00000151693	58.4015	0	15.423	12.8819	4.28658	13.0686	18.5432	14.7068
ENSG00000088280	4.27901	0	0.453165	0.255399	0	0.43528	0.0443195	0.397422
ENSG00000065802	2.24962	0.716072	3.11206	2.93565	13.6888	3.93367	2.59826	3.06233
ENSG00000196372	3.72687	0	3.39203	6.0449	3.02814	7.20085	3.83791	4.13978
ENSG00000239388	6.28981	0	6.2457	6.70359	0	5.1523	6.70718	6.37476
ENSG00000161664	0.844859	0	0.134087	0.213134	6.25484	0.022142	1.02276	0.156367
ENSG00000115239	13.2909	0.0598235	4.07474	3.40713	7.62193	5.20296	24.0828	3.88657
ENSG00000164122	0.00575159	0	0.851926	0.133579	0	0.00712415	3.68323	0.649451
ENSG00000148331	18.9568	12.414	13.3967	10.7387	25.3689	10.1395	21.0368	12.6475
ENSG00000183475	4.53682	0	5.90794	3.49201	0.220214	4.09059	1.19148	5.22698
ENSG00000177981	13.3382	0	20.1047	20.4404	3.06441	13.5607	15.8517	20.1993
ENSG00000138303	9.46373	5.49106	7.96486	10.589	31.9059	17.7421	13.574	8.70451
ENSG00000100325	9.61791	91.2645	6.00844	5.96548	31.1572	9.89077	13.3292	5.99633
ENSG00000112249	7.83683	14.8846	14.2286	15.4007	21.6923	8.97104	6.8682	14.559
ENSG00000139352	15.7993	0	3.81943	10.0942	0	0.436147	58.7046	5.58805
ENSG00000111875	25.5999	0	10.2147	13.4665	5.4519	16.2927	12.3518	11.1312
ENSG00000141505	1.15244	0	1.97195	3.57226	0.647594	0.0655725	1.17386	2.42302
ENSG00000116539	27.4123	9.37693	29.3204	31.4705	33.178	20.1358	15.7326	29.9265
ENSG00000129691	5.00135	12.2696	6.49317	6.22494	16.044	4.54629	3.36195	6.41756
ENSG00000110881	10.9354	0	3.12962	10.9166	0.00438548	9.98355	55.44	5.32448
ENSG00000108684	0.0757937	0	3.65763	7.35354	0	0.0359136	10.138	4.69937
ENSG00000213199	3.26043	0	8.26414	10.7648	0.0850088	7.73387	2.83426	8.96897
ENSG00000072182	0.0588475	0.05297	0.164285	8.53297	0.0190227	0.475389	48.8726	2.5231
ENSG00000126522	21.2356	0	10.4328	12.2747	20.0853	7.75829	5.94805	10.9519
ENSG00000169093	1.125	0	1.11362	1.45902	0	1.364	0.796279	1.21098
ENSG00000198356	8.3011	0	6.72327	9.91164	6.17998	7.34787	8.60201	7.62195
ENSG00000070669	14.5288	0	68.0656	70.4504	6.90334	9.30494	38.1629	68.7378
ENSG00000138381	15.1367	16.8665	36.5327	38.7218	63.9315	19.7082	36.5	37.1497
ENSG00000108381	10.1244	7.60076	0.129767	0.151817	2.05847	66.6958	0.116805	0.135982
ENSG00000204653	10.0085	0	9.8564	8.0865	0	5.68955	0.870782	9.35753
ENSG00000198363	45.3635	36.8318	15.9052	19.1409	3.19861	4.66634	16.442	16.8172
ENSG00000174939	1.29849	0	16.0668	14.2978	9.2256	26.9117	6.60111	15.5682
ENSG00000128203	1.31103	0	11.9804	8.52163	4.85777	3.94361	2.8129	11.0055
ENSG00000066279	0.00199836	0	1.68297	4.52727	0	0.296248	0.388868	2.48467
ENSG00000106819	2.27038	0	4.31711	3.8326	0.0219378	2.15394	5.37614	4.18055
ENSG00000244617	2.44767	132.584	2.90043	4.20143	0	3.54496	9.42984	3.26713
ENSG00000169696	3.51593	0.137925	1.97686	3.19786	2.80266	2.95034	3.39347	2.32101
ENSG00000162174	42.5113	0	8.65482	12.4543	3.52867	7.98549	8.13179	9.72576
ENSG00000130707	3.54694	0	4.38193	17.1229	0.596571	1.00906	0.0147007	7.97311
ENSG00000034533	21.1388	14.4546	16.3281	12.4457	44.6123	10.8576	9.98886	15.2338
ENSG00000152092	15.0407	0	18.7805	26.4189	2.66111	3.92097	47.4812	20.9335
ENSG00000148219	2.46716	0	2.86109	9.29508	0.315975	4.1467	17.4853	4.67459
ENSG00000064102	14.8881	26.9958	10.4889	7.95795	3.50904	32.1158	14.799	9.77556
ENSG00000171456	13.3177	39.3304	10.6552	13.4647	6.52263	12.8992	16.6103	11.4471
ENSG00000143970	6.72403	3.74139	4.9126	3.2388	4.95208	3.99456	2.70899	4.44082
ENSG00000141431	0.55992	0.604187	10.4448	6.00743	1.1991	2.09263	3.31965	9.19407
ENSG00000138138	20.1934	51.0276	38.6117	40.0947	37.2021	14.838	33.8061	39.0297
ENSG00000156802	4.38898	0	9.20111	6.99119	0.983647	0.423548	4.72888	8.57822
ENSG00000119778	21.8915	3.83811	7.25626	11.9826	4.26923	12.1462	18.4237	8.58844
ENSG00000197785	3.26201	0	2.69523	2.95764	0.0162346	3.21822	1.35897	2.76919
ENSG00000160072	4.06538	0	3.99569	4.15392	2.81712	2.5117	3.94583	4.04029
ENSG00000215915	1.14906	0	0.229898	0.12578	0.014259	1.60708	1.48698	0.200551
ENSG00000176208	3.39008	7.21407	10.2397	8.35314	22.8141	7.79569	10.5071	9.70797
ENSG00000167654	0.504587	0	23.1349	31.6607	0.448901	1.55914	30.8477	25.538
ENSG00000107669	16.5364	18.2069	15.7681	15.3509	9.17106	19.4843	20.6498	15.6505
ENSG00000123268	2.56933	0	10.5649	11.792	7.41512	5.00019	7.68826	10.9107
ENSG00000115966	26.1889	21.0687	36.3811	27.0825	34.9571	16.0713	31.0435	33.7602
ENSG00000162772	0.367802	0	0.248453	0.108304	0	6.75055	0.00246682	0.20895
ENSG00000128272	42.739	43.8292	42.9253	49.4046	90.6515	66.3611	28.7566	44.7516
ENSG00000118217	9.0975	0.0190251	10.5865	9.64955	27.8574	14.9884	4.83134	10.3224
ENSG00000170653	14.3716	1.5108	2.44332	2.4593	4.51491	6.82381	3.4665	2.44782
ENSG00000171681	26.839	8.06391	14.9925	17.4374	35.0074	11.0388	23.4439	15.6816
ENSG00000166669	2.6384	22.3256	9.02252	4.52942	8.91887	0.234518	4.70735	7.75609
ENSG00000152348	10.1661	6.02812	7.93058	6.05416	14.1614	7.11842	6.22438	7.40169
ENSG00000145782	6.72651	1.02621	13.525	12.5044	18.1492	10.8936	12.3632	13.2373
ENSG00000175224	8.54856	3.01653	6.40727	6.91347	7.83936	21.3486	7.83253	6.54995
ENSG00000126775	14.4582	8.21462	17.1329	12.7125	7.39673	25.1472	11.2243	15.887
ENSG00000085978	3.24837	28.401	19.296	15.4607	6.20081	12.3996	3.68104	18.215
ENSG00000168010	1.27641	0	3.63046	2.36501	18.3301	3.69001	10.4686	3.27378
ENSG00000110046	3.77548	0	1.76311	2.14355	2.20992	2.81613	1.27794	1.87034
ENSG00000066739	10.6029	5.52838	17.9347	11.4556	11.9011	23.7403	21.8543	16.1085
ENSG00000144848	9.10331	8.25693	5.09289	5.13137	0.465627	17.6332	4.83214	5.10373
ENSG00000101844	10.026	0	8.18553	9.03741	11.2395	7.42911	5.98354	8.42565
ENSG00000168397	22.6017	13.5128	13.4743	11.1427	13.1373	12.4878	16.6495	12.8171
ENSG00000125703	19.0805	0	20.0397	15.4041	76.7568	134.997	26.5187	18.7331
ENSG00000130734	3.56846	0.0922462	4.91593	5.97239	0.291658	7.34712	0.913797	5.2137
ENSG00000057663	14.5914	68.2784	19.1753	18.4969	18.0987	10.9665	16.1142	18.9841
ENSG00000197548	6.75126	0.237917	6.4671	5.00128	21.9342	7.20644	2.28073	6.05394
ENSG00000198925	4.92523	0	7.33328	7.2972	3.22986	3.63357	4.94809	7.32311
ENSG00000142102	19.2901	33.7356	0.0701324	0.0168688	18.798	0.315093	0.341266	0.0551194
ENSG00000138363	18.9342	0	15.1663	16.1878	8.6539	18.9845	24.6969	15.4542
ENSG00000198513	11.3882	0	88.4375	64.4481	0.236071	54.2389	30.604	81.6758
ENSG00000119787	52.2571	6.64242	26.4928	20.1047	22.4833	8.46685	10.9882	24.6923
ENSG00000184743	4.48287	5.32383	3.78676	3.23707	15.9982	11.8112	5.86073	3.63182
ENSG00000149311	8.45507	14.5382	9.45923	9.81883	52.9858	29.899	11.7268	9.56059
ENSG00000166454	13.0303	0.0276901	11.826	12.5227	11.2499	10.9666	10.5448	12.0224
ENSG00000179774	0	0	12.5702	3.86426	0	3.82581	8.84212	10.1163
ENSG00000168874	3.10373	4.89052	0.125807	0.0895803	0.600277	1.77611	3.67792	0.115596
ENSG00000177556	3.42691	0	4.55972	7.78477	5.90503	12.4555	5.13771	5.46874
ENSG00000206190	0.00436761	103.933	1.00677	0.202712	0.00356101	0.0112175	0.0031315	0.780136
ENSG00000118322	8.68612	0	0.122017	0.213744	0.00453254	20.922	31.6869	0.147871
ENSG00000145246	15.948	82.1549	6.51448	10.815	31.7602	2.29426	19.3838	7.72664
ENSG00000068650	2.17659	9.58149	2.88768	2.71612	12.2787	13.8612	1.30316	2.83932
ENSG00000058063	4.84401	0	11.1256	7.39299	10.0756	12.1861	7.31545	10.0735
ENSG00000101974	6.6852	0	0.320489	9.65638	46.9576	7.1647	7.843	2.95192
ENSG00000105726	4.31984	43.1582	5.74084	5.86436	4.98601	4.11815	6.23904	5.77566
ENSG00000159363	3.6739	0	14.9954	21.9029	0.0448469	7.21464	4.72363	16.9424
ENSG00000133657	14.0155	20.4111	13.8806	18.4838	20.694	12.6376	16.5133	15.178
ENSG00000127249	238.057	39.5425	1.72653	2.86016	12.0665	7.55031	80.5691	2.04606
ENSG00000187527	14.6948	0	1.20203	0.730922	0	0.0623161	8.90869	1.06924
ENSG00000163399	7.30621	0.330772	27.0944	46.1455	10.3434	20.0026	24.0539	32.4642
ENSG00000018625	394.152	517.341	3.88664	0.783991	7.08254	2.4892	89.0361	3.01212
ENSG00000105409	0.280559	0.178137	13.2215	46.7834	1.7498	3.11654	1.41973	22.6813
ENSG00000132681	2.038	0	0.280204	0.0388456	0	0.00178897	0.558292	0.212174
ENSG00000143153	2.45834	21.114	112.135	319.842	1.44599	105.56	17.6822	170.679
ENSG00000129244	311.85	5.83402	5.9091	70.3185	6.86052	2.77578	95.047	24.0636
ENSG00000069849	54.2236	193.715	88.1185	94.5049	84.0064	45.4768	71.4036	89.9186
ENSG00000174437	20.5312	25.7797	34.3368	44.8067	9.67896	18.1287	26.0055	37.2879
ENSG00000074370	0.0535615	0	0.0583381	0.160829	4.94084	0.00462471	0.00448944	0.0872264
ENSG00000070961	12.4965	0	198.713	100.315	49.4594	24.5661	62.9261	170.978
ENSG00000157087	12.9009	0	55.8176	37.9895	4.10027	4.62071	12.726	50.7926
ENSG00000067842	0.179472	0	10.0987	11.9444	0.792647	1.08702	2.13325	10.6189
ENSG00000058668	36.07	0	25.338	8.27144	5.8055	6.12627	37.585	20.5276
ENSG00000017260	36.6052	25.8397	39.3096	29.9987	58.989	25.8911	33.9844	36.6852
ENSG00000064270	2.13308	0	1.95974	0.88148	0.00925289	0.751399	18.0261	1.65582
ENSG00000105675	0.00422879	0	1.64283	0.436671	0	0.00890942	0	1.30286
ENSG00000152234	34.3805	24.3298	37.1201	53.7683	22.7532	25.7677	40.0892	41.8126
ENSG00000110955	150.997	363.232	223.548	286.25	250.402	192.067	178.927	241.221
ENSG00000165629	30.7236	75.2547	48.448	62.7452	36.8667	41.75	69.9332	52.4778
ENSG00000099624	12.4347	22.0595	14.7275	16.6833	12.0206	16.5111	10.4049	15.2787
ENSG00000124172	19.8082	13.8838	12.3199	12.1058	15.3874	9.02333	3.69636	12.2595
ENSG00000180389	6.19629	3.83267	3.79164	4.30723	5.60682	3.38617	1.20057	3.93696
ENSG00000116459	29.0652	0.125943	37.1258	53.5626	7.15906	37.2183	30.6469	41.7587
ENSG00000159199	25.2708	59.766	47.5341	55.1211	13.8143	31.76	28.2262	49.6726
ENSG00000135390	37.3543	96.4552	22.4809	38.6661	20.0776	58.7128	23.245	27.0429
ENSG00000154518	22.2078	48.3693	36.993	37.631	29.0085	17.381	23.4028	37.1728
ENSG00000167863	38.2585	13.8575	44.719	53.1125	31.1378	33.1224	35.5078	47.0848
ENSG00000169020	297.445	178.797	161.345	167.858	115.609	198.947	83.3711	163.181
ENSG00000154723	56.6672	20.9013	108.18	114.512	12.5517	66.7942	52.7095	109.965
ENSG00000241468	44.4144	43.1453	34.0046	42.0585	38.6354	17.3707	30.9376	36.2746
ENSG00000249222	3.34468	0.895468	3.07085	3.5	0.219481	3.88396	1.26958	3.19181
ENSG00000241837	37.9658	29.3117	47.3721	56.2828	39.8484	27.7428	27.9089	49.8837
ENSG00000105341	5.00409	0	7.33593	6.53241	7.18734	4.67989	2.07181	7.10945
ENSG00000071553	9.08583	89.103	20.1958	43.9398	25.1522	40.1267	39.1284	26.8884
ENSG00000205464	19.747	0	7.96464	7.39659	4.14424	6.25735	6.6542	7.80453
ENSG00000182220	25.6754	105.84	108.893	207.206	53.8287	113.717	134.476	136.604
ENSG00000033627	10.0629	0	23.383	25.3859	13.6344	18.7771	12.9143	23.9475
ENSG00000185344	1.36395	5.42769	2.61336	2.74067	3.70787	2.39668	1.87899	2.64925
ENSG00000105929	0.00443722	0	0.39825	0.278369	0	0.00579265	7.09783	0.36446
ENSG00000117410	31.1846	60.4541	82.8917	111.719	112.032	127.515	49.3099	91.0171
ENSG00000185883	11.074	39.2184	76.9353	149.371	40.2354	45.1797	33.6323	97.3522
ENSG00000159720	3.71201	3.87683	12.2472	16.8386	19.967	9.47237	10.6154	13.5413
ENSG00000113732	56.5672	96.9866	17.5499	22.4251	75.5946	93.4047	60.1091	18.924
ENSG00000171130	19.3761	1.28914	26.7514	55.9172	2.95253	44.9836	27.8459	34.9721
ENSG00000114573	13.534	16.8409	69.44	81.2452	15.7914	31.878	25.8887	72.7675
ENSG00000116039	0.596251	0	0.66384	0.279659	0.0125086	0.0125601	3.74268	0.555554
ENSG00000147416	5.00449	0.0384105	32.8194	33.9022	53.2409	11.2386	16.3932	33.1246
ENSG00000155097	13.2545	15.881	43.1802	37.2219	2.90206	12.5985	17.8705	41.5007
ENSG00000143882	1.33357	0	3.85416	2.12073	0.0311234	5.10982	2.75675	3.36557
ENSG00000100554	29.8913	0.0550399	39.8285	35.2932	19.3377	28.5906	14.3043	38.5502
ENSG00000131100	22.2398	0	48.1091	44.0632	30.6648	40.5475	19.4684	46.9687
ENSG00000250565	2.35531	6.62951	2.72055	2.22179	1.98336	2.99142	1.30847	2.57997
ENSG00000128524	69.7352	0	148.108	192.283	138.998	107.999	40.9667	160.559
ENSG00000136888	77.184	114.422	132.345	149.831	39.6239	51.492	128.082	137.273
ENSG00000047249	20.7821	11.5847	47.4044	35.727	7.75774	12.6283	17.4214	44.113
ENSG00000165240	3.86709	15.6164	1.5713	1.70451	33.4683	3.61507	15.1603	1.60885
ENSG00000123191	0.698647	0	6.03384	4.6719	0.00399095	0.298501	2.60688	5.64996
ENSG00000124406	27.5212	65.8752	35.6397	30.8046	0.0308634	100.981	12.3303	34.2769
ENSG00000132932	0.1636	0	25.3297	32.7381	0.0388479	1.41567	7.40822	27.4178
ENSG00000081923	1.61501	12.5218	6.71936	1.08956	5.24918	1.55716	1.95053	5.13253
ENSG00000143515	6.0716	0	7.10816	6.88096	2.39163	2.20719	3.21823	7.04412
ENSG00000104043	0.00310125	0	1.19275	1.3398	47.8975	0.499873	0.0187705	1.23419
ENSG00000054793	7.54549	53.4745	27.6796	23.4788	4.24914	21.0031	12.8475	26.4956
ENSG00000123472	5.87826	0	6.76361	10.1356	0.618728	6.196	11.5403	7.71405
ENSG00000171953	4.28996	0	3.00135	3.52488	8.04991	5.18869	2.29996	3.14891
ENSG00000130770	83.0625	167.517	199.713	195.667	134.169	107.872	115.81	198.572
ENSG00000175054	9.44349	0.1922	18.4938	14.8786	11.4131	5.81524	7.64093	17.4748
ENSG00000138085	11.815	45.9767	16.8213	31.6307	8.78666	65.6171	44.2071	20.9955
ENSG00000164053	1.13037	0	1.97423	2.25463	0.0477605	1.65809	2.88656	2.05327
ENSG00000088812	4.60762	0.667272	8.65787	10.9248	7.60505	10.7182	5.65504	9.29684
ENSG00000107518	0.169652	0	48.9089	26.1684	0.109409	2.21946	26.4781	42.4992
ENSG00000085224	47.2936	153.799	67.3588	85.9032	43.8662	29.5081	43.8959	72.5858
ENSG00000130638	14.4699	5.14029	24.8418	33.6084	19.5099	28.0426	15.63	27.3128
ENSG00000224470	3.50889	0	3.42689	2.18504	3.74104	3.58431	2.71259	3.07686
ENSG00000204842	16.3771	3.79449	9.73599	12.2818	7.101	12.9339	6.72883	10.4535
ENSG00000168488	8.01941	10.6132	7.06554	7.38357	4.25267	5.81634	6.61795	7.15518
ENSG00000066427	25.4211	0.572242	16.6321	11.1433	41.2044	17.8845	16.8343	15.085
ENSG00000163635	10.1221	0	13.0323	9.51321	15.0293	5.4485	6.55726	12.0404
ENSG00000146776	5.89753	5.86318	6.08232	4.53467	16.4293	2.38544	3.62483	5.64609
ENSG00000162650	4.0154	0	5.01988	4.32671	3.48048	2.55775	0.0928862	4.8245
ENSG00000087152	3.48482	0.209832	3.40049	3.16727	1.15684	1.61638	2.14934	3.33476
ENSG00000253719	13.1526	0	29.2897	30.2876	23.755	24.2632	16.2652	29.5709
ENSG00000148090	16.6875	0	22.3464	34.499	56.9963	16.5784	30.4243	25.7718
ENSG00000127423	2.79669	0	2.80689	1.22974	0.224238	4.2663	0.00739808	2.36235
ENSG00000115307	92.8461	116.421	100.324	84.514	204.254	111.158	96.6484	95.8676
ENSG00000087586	0.312063	0	1.43767	1.81057	0.224206	3.61686	1.88147	1.54278
ENSG00000175756	16.0591	0	15.3322	17.1119	21.7561	18.2767	12.7972	15.8338
ENSG00000105146	6.15918	0.159732	3.47716	3.97228	1.48026	7.2261	4.01422	3.61671
ENSG00000158321	20.9453	18.3412	6.78925	10.6446	4.30727	5.61933	0.815691	7.87591
ENSG00000169857	11.5153	38.6565	4.65158	5.76231	5.61047	10.8219	0.632141	4.96465
ENSG00000135407	12.7569	12.8502	9.34565	6.60039	6.17679	4.00881	3.08984	8.57187
ENSG00000105778	7.06326	20.8858	6.18541	5.02428	5.8588	2.997	3.75611	5.85813
ENSG00000119986	5.81975	0	9.3134	11.2738	0	7.15141	3.31373	9.86595
ENSG00000166148	0.0283376	0	0.365556	7.06	0.088261	0.0943256	0.0702745	2.25246
ENSG00000162779	2.478	0	0.162438	0.34304	0.592952	0.256677	0.726558	0.213343
ENSG00000103126	1.16291	9.36152	1.85138	1.31945	0.0107152	1.28272	1.04834	1.70145
ENSG00000168646	10.661	13.9824	7.1944	5.78155	0.909203	0.0344133	3.74046	6.79617
ENSG00000167601	13.4294	0.815659	1.22024	1.14529	18.2106	1.11047	4.11041	1.19911
ENSG00000163512	16.6068	33.4547	18.9056	25.7363	19.7377	15.8802	19.2171	20.831
ENSG00000155096	10.0877	8.73	16.597	12.0313	0.487685	5.23176	10.1463	15.3101
ENSG00000172232	0.115977	0	0.759238	1.05449	0	0.173894	0	0.842457
ENSG00000166710	41.9751	1503.94	16.3763	94.39	732.805	334.133	353.294	38.3654
ENSG00000169255	16.8302	17.8767	26.8167	44.6871	13.112	0.50825	21.8859	31.8537
ENSG00000162885	12.1748	1.84174	10.0219	12.6571	12.8442	4.32715	19.2207	10.7647
ENSG00000172318	3.79055	0	2.25584	3.54338	0	0.00902736	1.31131	2.61875
ENSG00000162630	4.3406	47.9257	56.4142	63.3406	0	11.8845	24.0867	58.3665
ENSG00000176022	0.659161	0	3.1271	4.71842	12.9564	5.29066	7.73393	3.57563
ENSG00000187676	22.994	0	14.804	14.2134	0.953833	8.41059	6.16256	14.6375
ENSG00000109956	5.32005	10.1014	5.97757	5.16483	0.00262289	13.1319	7.20906	5.74849
ENSG00000112309	0.93935	0	0.212492	0.507677	0	0.00126199	1.37135	0.295693
ENSG00000149541	22.0105	0	17.0355	26.6519	10.4843	28.1103	15.3669	19.746
ENSG00000170340	4.34288	1.03677	11.6374	2.84968	6.19997	2.91628	1.83997	9.16047
ENSG00000176383	0.408549	0	1.52462	1.12515	0	0.274338	0	1.41203
ENSG00000176597	1.9728	0	7.0106	4.28493	55.9769	1.04808	11.1933	6.24234
ENSG00000156966	0.00952059	0	0.140648	0.154033	0	0.393932	22.3871	0.144421
ENSG00000237172	0.668737	0	0.216386	1.30235	0.261533	2.52677	1.63923	0.522479
ENSG00000175711	3.97066	0.134514	4.06371	4.22469	2.10712	2.10864	1.67962	4.10908
ENSG00000135454	0.627306	0	11.6112	7.04389	0.0041136	0.876502	2.65007	10.3239
ENSG00000182272	68.2449	0	18.9695	19.6091	0.0290593	15.1118	16.3849	19.1497
ENSG00000086062	0.795863	0	0.58792	0.927304	19.6284	0.0119837	0.00240057	0.683579
ENSG00000117411	1.63292	0	2.16168	2.07238	0	3.59402	3.80125	2.13651
ENSG00000158850	5.13988	0.0507153	7.69445	11.4066	5.45454	4.60418	14.0374	8.74077
ENSG00000121578	4.63059	0	5.137	5.25875	17.961	2.95528	1.51316	5.17132
ENSG00000158470	6.94562	9.10838	11.0249	12.8813	0.0197985	7.93114	8.31161	11.5482
ENSG00000118276	2.63159	0	23.6228	44.1477	4.3847	0.999311	23.353	29.4079
ENSG00000027847	1.29091	0.631869	2.36165	3.79909	0.239033	1.7482	1.43191	2.76681
ENSG00000108641	4.91111	0	13.5752	6.65121	0.33343	5.02023	1.02197	11.6236
ENSG00000123810	39.7447	0	17.2046	21.8457	22.0042	3.55517	13.9393	18.5128
ENSG00000164929	45.8271	0.0560933	25.1282	12.8398	1.80811	5.70711	27.0003	21.6646
ENSG00000136881	0	0	5.99388	3.39868	0.0088423	0.635313	0.29647	5.26239
ENSG00000105393	14.8564	38.342	23.3805	17.919	5.42894	18.4128	23.098	21.8411
ENSG00000156273	6.31795	13.4972	1.22647	8.5743	34.5418	5.53597	7.68191	3.29754
ENSG00000112182	2.83537	0.490573	3.00399	4.82002	0.0253301	8.47778	5.73306	3.51586
ENSG00000002330	3.2825	0	8.69006	6.99996	0.565805	5.25502	1.15576	8.21368
ENSG00000107262	3.35472	0	4.23926	4.79393	5.68577	4.43707	1.2414	4.3956
ENSG00000112208	2.55384	0	2.52394	3.83389	1.15156	5.82708	5.514	2.89317
ENSG00000151929	20.2193	0	1.01063	1.93144	0.636858	0.535369	1.8598	1.27017
ENSG00000156735	9.64659	0	17.4113	15.2064	0.0270386	9.51826	14.019	16.7898
ENSG00000166170	11.641	33.4594	15.3649	11.5352	40.9242	10.1165	5.486	14.2854
ENSG00000140320	3.32206	0	3.29856	2.58749	0.92413	1.64443	3.27877	3.09813
ENSG00000175866	3.50639	0	17.5397	3.66931	3.20105	6.53255	1.91488	13.6302
ENSG00000006453	0.491381	0.402209	0.380991	0.73669	1.48817	0.423547	0.401668	0.481249
ENSG00000128298	5.38589	0	5.67011	3.1607	0.00762841	6.94079	2.60504	4.96281
ENSG00000007516	5.46539	0	16.2857	14.2842	0.0241778	0.301554	0.0507024	15.7215
ENSG00000030110	1.17143	43.8321	3.31625	2.96028	0.0166856	3.34762	0.67523	3.21591
ENSG00000095739	4.98985	0.0968907	0.689814	0.336243	0.0142987	24.965	79.8432	0.590156
ENSG00000175334	24.0273	6.53094	31.0318	35.6093	22.5442	38.0018	23.7247	32.322
ENSG00000153064	1.26232	0	1.02304	0.0113758	0.00630883	0	0.0411551	0.737894
ENSG00000172530	2.45864	0.0500173	3.00209	2.21107	2.56155	1.21748	1.94956	2.77913
ENSG00000163930	10.4083	32.5636	7.42946	7.28894	20.5187	11.9879	7.32668	7.38986
ENSG00000138376	6.99668	0	3.9792	3.65172	1.37307	1.6446	2.64221	3.8869
ENSG00000176788	5.45887	93.7227	106.277	60.895	38.8517	17.9932	45.7559	93.4854
ENSG00000123685	0.641994	0	5.79068	0.677889	24.2311	1.43319	1.52732	4.34958
ENSG00000087088	3.46362	14.2094	2.97598	2.88716	25.7952	5.28798	4.31802	2.95094
ENSG00000198604	13.8056	0	4.30312	3.19102	34.8901	11.7291	15.7629	3.98966
ENSG00000076108	9.4382	0.0570734	6.98797	6.50174	2.95245	6.09312	8.24553	6.85092
ENSG00000123636	119.484	36.9026	17.9599	15.6661	72.0827	54.0847	30.1167	17.3133
ENSG00000105327	0.60326	0	0.802292	1.23592	0.586416	0.00884586	0.119232	0.924516
ENSG00000214413	5.01125	0	8.66038	7.22458	2.21372	10.3163	8.15144	8.25568
ENSG00000129151	41.4701	0	0.978287	0.519605	1.92766	0.00326688	0.221942	0.849002
ENSG00000174483	16.7339	9.35582	12.9643	13.0996	0	9.86063	4.66764	13.0025
ENSG00000179941	22.0419	55.5088	12.8608	11.5179	2.45452	18.0955	17.4985	12.4823
ENSG00000181004	4.74248	0	5.23642	3.73966	19.8252	0.0340953	0.00228727	4.81454
ENSG00000125124	97.2302	5.34353	21.4231	19.9805	7.01623	29.2078	67.0563	21.0165
ENSG00000140463	15.8323	0	9.95726	14.8485	23.1545	10.3818	23.7807	11.3359
ENSG00000251569	19.0061	135.517	22.793	19.1386	2.88673	2.01537	13.6516	21.763
ENSG00000138686	6.441	0	44.0162	35.4135	0.0152951	13.6119	15.5776	41.5914
ENSG00000122507	9.67842	30.6997	7.18952	6.4286	11.0668	10.2463	8.5817	6.97505
ENSG00000114439	9.29765	44.3935	8.13191	7.56678	8.95523	28.8895	18.7159	7.97262
ENSG00000187244	0.226205	6.08423	0.0895785	0.098184	0	0	0.00153861	0.0920041
ENSG00000132692	98.8794	0.0986911	11.6133	13.8637	1.71446	2.90675	352.095	12.2476
ENSG00000075790	9.12331	62.145	40.7409	38.1147	7.23788	15.3642	18.2607	40.0006
ENSG00000185825	14.1628	54.7426	35.3892	39.7835	49.2296	19.5976	13.0009	36.6278
ENSG00000050820	3.42005	0	3.64013	3.60285	0.352257	6.80281	2.57453	3.62963
ENSG00000137936	14.1244	20.7238	2.05507	2.30449	4.20913	0.00460225	1.00144	2.12537
ENSG00000064787	0.822034	0.061634	0.125424	0.511036	0.411358	51.8088	68.0909	0.234113
ENSG00000116752	39.8574	0	62.7914	63.4204	63.3657	71.622	14.6174	62.9687
ENSG00000141376	5.00882	27.3629	4.84633	4.4848	1.8531	6.24283	3.88597	4.74443
ENSG00000124243	3.24287	0	5.98841	8.05778	0.0180964	0.0164512	2.77323	6.57169
ENSG00000060982	0.230516	0	6.33812	14.9126	19.0033	5.02792	18.0448	8.75495
ENSG00000105552	27.935	0	5.46564	5.67163	1.88552	5.45989	9.26854	5.5237
ENSG00000107949	36.8925	24.3356	32.2985	32.4281	72.5266	18.596	37.6293	32.335
ENSG00000186666	6.03771	0.232579	3.84392	4.65445	2.48761	6.0466	7.69552	4.07238
ENSG00000114200	0.00819447	0	0.52511	7.36041	0.0210986	18.062	112.551	2.45172
ENSG00000248098	5.35693	100.181	5.97472	8.59329	10.8586	8.74609	5.5207	6.7128
ENSG00000083123	29.8905	51.4739	8.76065	9.29802	6.50048	5.22551	11.4103	8.91212
ENSG00000103507	11.125	10.052	5.76022	5.81154	0.300378	6.43025	7.31995	5.77469
ENSG00000142867	2.32305	0	4.55385	3.64838	0.27433	3.7434	3.50959	4.29864
ENSG00000119866	0.0191089	0	22.4838	13.7238	0.010588	0.95943	1.04945	20.0147
ENSG00000127152	0.0190027	0	2.1739	9.47273	0.807167	0.785479	1.51796	4.23116
ENSG00000171791	5.64017	0	2.0709	2.77995	6.92424	0.0922802	4.04977	2.27075
ENSG00000171552	0.65573	0	2.21089	1.98686	0.0418516	4.48938	1.7888	2.14774
ENSG00000137875	0.00541906	0	1.93109	0.816141	0	0	0	1.61683
ENSG00000153094	0.279975	0	1.67632	1.56228	5.67271	0.838106	0.209125	1.64418
ENSG00000126453	5.14468	0	0.383517	0.233602	0	0.34513	0.787788	0.341262
ENSG00000099968	4.13526	0	4.6788	4.008	2.96505	2.77712	7.62686	4.48973
ENSG00000188761	2.74126	0	2.28211	1.59375	0.00667022	3.75962	1.09161	2.08809
ENSG00000129473	5.29443	25.3938	14.1019	14.5067	3.70533	12.0188	3.86736	14.216
ENSG00000069399	1.06864	0	0.339489	1.20744	0.0556616	0	0.532128	0.584131
ENSG00000113916	47.021	23.1811	1.69717	9.42401	2.37592	4.74782	37.1382	3.87507
ENSG00000110987	1.81139	0	3.08688	3.72846	1.53085	2.74648	1.54687	3.26772
ENSG00000099385	3.91909	13.4436	0.895501	3.21135	0.756332	2.48173	1.82591	1.54825
ENSG00000186174	1.15841	0	0.765907	1.15918	2.92154	0.370835	0.82001	0.876755
ENSG00000029363	28.6288	67.4335	38.3369	36.6909	50.8922	30.1076	25.0776	37.873
ENSG00000197580	5.37268	0	12.8771	14.692	69.0822	12.9701	3.54302	13.3886
ENSG00000183337	0.82127	0	3.27398	2.27531	0.69159	2.07957	0.587499	2.99249
ENSG00000085185	0.755966	0	0.630922	0.901021	1.64674	1.00148	0.348248	0.707053
ENSG00000186716	0.399372	0	0.260429	0.183735	0.0031287	0.00307354	1.00506	0.238812
ENSG00000074582	21.4505	0	12.0114	10.9251	12.8412	11.5264	17.0355	11.7052
ENSG00000161267	8.9152	0	10.5889	11.4311	0.91789	0.965836	7.5161	10.8263
ENSG00000164039	104.796	96.2575	2.8281	5.93754	43.7239	27.9349	13.5059	3.70453
ENSG00000176697	2.42192	0	6.66224	0.699249	0.00329834	1.09088	3.07047	4.9815
ENSG00000166546	0.317646	0	1.02039	0.774821	0.00526349	0.765176	0.176259	0.951175
ENSG00000126581	2.82297	0	6.78351	5.50985	8.7522	2.57492	5.02632	6.42452
ENSG00000183092	6.27278	0	4.36114	2.72213	2.89433	0.135003	3.70666	3.89917
ENSG00000178409	0.642828	0	0.481694	0.553879	0.0068105	0.233201	3.76734	0.50204
ENSG00000188848	0	0	0.927647	2.54026	0.00430267	0.000495219	0.0368021	1.38218
ENSG00000162373	9.2484	0	32.5202	13.3869	3.06512	2.52217	8.55142	27.1272
ENSG00000151917	10.207	0	20.9771	28.7177	0.00914189	12.1798	13.362	23.1589
ENSG00000165626	3.93988	0.047677	0.8728	1.08425	0.0117186	0.0206054	7.05921	0.9324
ENSG00000167995	7.86738	17.3465	0.208294	0.531145	3.51315	22.5794	16.106	0.299294
ENSG00000127325	0.602112	0	0.0445018	1.33858	0.0039735	0.286735	22.6016	0.409254
ENSG00000142959	0.0309975	0	4.78727	12.5691	0.0422756	0.107222	0.68898	6.98068
ENSG00000105829	7.16012	23.2751	7.96025	8.37753	34.4691	9.10645	6.66433	8.07787
ENSG00000177951	3.83126	1.96506	4.07289	5.8022	7.09074	10.6443	8.95205	4.56032
ENSG00000133169	20.312	0	525.565	469.554	5.03341	85.9035	140.56	509.778
ENSG00000133134	41.7012	0	245.435	236.218	30.0035	64.6706	166.226	242.837
ENSG00000102409	67.2644	225.633	300.854	310.426	54.8051	213.144	179.477	303.552
ENSG00000184515	8.32236	0.475392	115.973	94.6491	17.5941	12.9892	30.4047	109.963
ENSG00000103429	2.68029	0	5.16324	6.51595	5.55423	4.40662	5.67449	5.54451
ENSG00000125864	0.00167169	0	1.94329	1.32353	0.00891596	0.0159132	0.19919	1.7686
ENSG00000182492	2.20799	242.091	0.0392691	0.213595	0	0.157658	19.8313	0.0884048
ENSG00000198908	2.79605	0	4.60037	6.01699	0.549192	4.26644	5.15452	4.99966
ENSG00000180828	0.711465	0	1.06072	0.275001	0	0	0.0843047	0.839255
ENSG00000134107	27.5521	0	12.0286	1.44535	2.43579	2.72384	2.4595	9.04557
ENSG00000123095	42.0028	0	7.06952	11.3898	340.591	38.336	25.1369	8.28723
ENSG00000145692	1.63105	0	1.68598	0.140481	0.0094158	0.0445946	0.651208	1.25036
ENSG00000132840	10.2734	153.424	3.92909	0.478887	0.0298128	0.0257152	0.34655	2.95661
ENSG00000122870	3.38899	6.94883	5.43197	2.13158	0	0.0022859	0.680879	4.50172
ENSG00000151746	23.0177	10.6461	15.0812	19.7213	4.97273	6.9957	11.0694	16.3891
ENSG00000185963	10.1379	0.216534	6.51877	5.95211	8.40112	7.51272	6.95972	6.35905
ENSG00000015475	11.9824	0	13.8216	13.3473	11.9258	3.57031	0.00482936	13.6879
ENSG00000100290	0	0	0.566049	0.235099	14.0713	1.08228	0.0132486	0.472767
ENSG00000136717	3.22134	3.69425	18.1315	19.5886	56.777	68.1689	2.84787	18.5422
ENSG00000110934	0.110663	0.0377536	0.0640258	0.0313869	117.458	0.0214945	0.0207615	0.0548262
ENSG00000147439	5.95065	0	11.7047	8.16017	0.730824	3.21324	7.0736	10.7056
ENSG00000110330	27.9059	4.60648	22.709	17.5522	49.5377	34.6153	24.0825	21.2555
ENSG00000023445	4.27349	14.9538	1.98057	2.957	0	0.93111	0.00553301	2.25579
ENSG00000115760	40.5632	4.46031	21.7282	20.8824	21.702	30.3089	24.584	21.4898
ENSG00000134897	10.4027	0	23.7971	24.5261	1.01795	8.77978	20.907	24.0026
ENSG00000166619	20.4174	65.2655	38.5589	44.8507	1.23543	12.5134	23.9055	40.3323
ENSG00000259571	25.1431	0	1.90722	1.18764	0	22.4735	11.375	1.7044
ENSG00000197299	0.0444931	0	0.364349	5.80196	0.00498197	0.704738	44.5876	1.897
ENSG00000108578	5.17078	36.727	3.05044	3.47364	8.81074	0.60742	11.3276	3.16972
ENSG00000135441	27.5001	12.0023	9.31599	9.69254	16.0544	21.6133	7.91042	9.42212
ENSG00000196072	20.0127	2.95769	52.4425	40.1673	19.1432	25.7944	14.8647	48.9826
ENSG00000189114	1.67128	0.0840979	2.27692	2.16204	0.0836795	7.86421	0.68833	2.24454
ENSG00000186222	11.4189	0	12.0996	9.44128	0	10.1292	9.68596	11.3503
ENSG00000104164	10.1791	0.0329133	18.7673	14.1807	13	14.4524	10.2391	17.4745
ENSG00000106605	15.2658	0	12.1874	19.0091	0	4.57999	5.40075	14.1102
ENSG00000090013	6.69595	0	3.90165	3.95917	8.62747	4.66139	0.0053742	3.91787
ENSG00000117475	23.1818	0.0392954	25.2254	22.1249	7.93957	19.7323	22.8963	24.3514
ENSG00000168487	4.14623	11.4123	1.40864	0.861129	0.00440652	2.0359	1.94366	1.25432
ENSG00000125845	0.396378	0	0.907772	5.83514	0	2.78823	7.0736	2.29661
ENSG00000138756	34.4976	3.76695	4.62595	4.02682	59.4869	4.5363	7.84121	4.45707
ENSG00000152785	0.00112146	0	0.46136	2.50613	0	0.00793652	1.99614	1.0377
ENSG00000125378	1.24811	6.76544	2.17814	0.815835	0.0329248	0.0338453	6.00107	1.79416
ENSG00000153162	0.00609248	0	0.188583	3.58392	0	0	0	1.1456
ENSG00000101144	24.2481	0	0.0657727	2.20745	0.00921643	5.4063	35.0911	0.66943
ENSG00000183682	10.4114	0	10.161	7.51561	8.72641	7.81033	12.6475	9.41536
ENSG00000116985	0.0134507	0	0.395155	0.321072	2.67418	1.12144	16.3955	0.374274
ENSG00000164619	3.62851	0.0429056	11.5502	5.56999	6.64719	0.0308846	7.99945	9.86458
ENSG00000107779	7.29569	0	0.974043	1.6676	1.54404	0.731858	1.53447	1.16953
ENSG00000138696	45.6772	0	0.842751	0.312868	0	0.18578	0.524621	0.693397
ENSG00000204217	5.0079	30.1489	23.4762	22.3134	2.52926	6.87822	12.3271	23.1485
ENSG00000165733	14.85	3.60274	17.3659	16.1669	27.2956	6.41119	7.43169	17.028
ENSG00000173068	0.241887	0	0.0100151	0.0181109	3.04935	0.0625091	0.00361994	0.012297
ENSG00000113734	2.5231	0	4.75419	7.29436	1.8767	6.79023	4.08055	5.47016
ENSG00000140299	10.2583	3.71524	7.37492	8.5169	17.9334	15.2333	11.2174	7.6968
ENSG00000176171	30.5538	0.188347	55.9429	39.3122	0.0466578	33.5711	17.8357	51.2553
ENSG00000104765	16.5309	0	41.4593	33.0228	23.2226	45.3391	25.8693	39.0813
ENSG00000163141	1.80044	0	0.703353	0.531225	0	1.09816	1.52369	0.654837
ENSG00000144857	3.72244	0	0.515071	0.110559	0	0.151428	1.28103	0.401055
ENSG00000145919	20.7983	0	14.2079	16.0562	27.1561	14.3469	24.1383	14.7289
ENSG00000038219	41.5153	30.5328	28.6827	32.3969	60.3748	25.7794	31.0042	29.7296
ENSG00000176720	0.654611	0	1.70368	2.25178	0.00631575	53.3241	2.3285	1.85817
ENSG00000183336	2.70673	0	4.28936	5.88815	4.48492	1.33954	0.00702619	4.74
ENSG00000163170	10.0661	0	15.8623	16.759	5.87603	5.11241	2.59866	16.1151
ENSG00000152430	0.264932	0	0.938579	0.370803	0	1.53296	0.0613369	0.778544
ENSG00000136122	1.49163	0	3.82496	2.98613	5.19215	3.85042	4.96078	3.58852
ENSG00000172331	3.54067	0	10.2268	12.3819	0.0408464	16.802	8.34319	10.8342
ENSG00000137274	5.2098	0	4.1007	5.95683	7.0161	0.00649784	2.41686	4.62387
ENSG00000162813	3.32546	0.0892754	5.29478	6.24294	2.9595	13.0851	4.84272	5.56203
ENSG00000157764	8.52468	33.2587	13.7992	12.4486	4.7448	5.87663	13.1399	13.4185
ENSG00000089234	8.41158	0	13.2364	10.7204	9.08836	7.6688	5.63808	12.5273
ENSG00000106009	9.9292	15.8259	6.64807	8.80384	7.21266	4.37378	5.21932	7.2557
ENSG00000012048	2.38529	17.4879	0.898596	1.27987	4.57411	1.91325	3.29675	1.00606
ENSG00000139618	1.25861	0	0.660716	0.235686	8.23342	0.564745	1.57018	0.540916
ENSG00000185515	6.50208	0	15.6594	16.3621	6.8641	4.09282	10.4786	15.8575
ENSG00000100425	7.72242	0.380281	10.7436	9.42179	10.949	5.77365	6.57698	10.371
ENSG00000169925	4.35882	0	2.54663	3.31085	13.9679	2.66666	2.13976	2.76204
ENSG00000141867	5.24765	2.12428	5.2985	5.28064	6.78158	4.49599	2.97992	5.29347
ENSG00000166164	5.1554	6.96244	5.04808	5.21914	9.44894	7.82993	6.31344	5.0963
ENSG00000112983	37.4322	50.0159	32.0348	30.3924	18.2171	19.3149	32.7279	31.5719
ENSG00000028310	7.5409	0	4.77638	4.0508	3.65179	5.68841	3.32644	4.57187
ENSG00000158019	12.7722	1.79344	21.6157	21.6236	38.434	9.75504	14.0862	21.6179
ENSG00000185024	0.737898	0.0155594	0.871706	0.954871	0.221568	1.44014	0.593141	0.895147
ENSG00000104221	3.40443	0	4.62466	5.21164	0.035016	2.13362	4.61751	4.79011
ENSG00000164713	9.48402	13.3147	5.89937	7.48954	16.6952	12.5361	1.35067	6.34758
ENSG00000184992	0.708905	0	0.89271	1.51783	0.2463	0.820732	1.6525	1.06891
ENSG00000182685	13.9544	0	11.9158	16.6674	21.5934	7.8277	5.5427	13.2551
ENSG00000136492	0.143166	0.0216988	1.11106	0.341093	0.00848641	0.00834213	0.015636	0.894033
ENSG00000113460	4.36499	0	11.5513	11.1621	8.69045	8.58894	14.9379	11.4416
ENSG00000254999	62.5459	38.6844	166.568	89.4331	62.2014	66.0184	77.009	144.827
ENSG00000174744	7.72265	4.65344	3.90948	2.66498	14.9868	6.97729	3.90369	3.5587
ENSG00000100916	8.68741	7.5639	11.3934	13.8169	0.300166	5.11282	10.9964	12.0765
ENSG00000162819	16.5495	0	13.0609	15.0493	84.5807	23.5709	20.6503	13.6213
ENSG00000156983	2.02112	0.27407	2.40505	1.44331	4.32585	0.263187	0.785651	2.13397
ENSG00000096070	3.62483	3.18454	7.48256	5.9385	0.0269137	2.70383	5.77978	7.04735
ENSG00000160469	0.874	0	1.96898	1.24488	0	1.32327	2.86006	1.76489
ENSG00000174672	7.77261	0	9.22508	5.73218	0.501084	2.6606	9.26826	8.24057
ENSG00000185658	29.1027	2.31085	39.5043	29.663	28.7983	19.7857	22.5337	36.7304
ENSG00000255568	2.55594	0	0.840108	0.914111	0	4.49	0	0.860966
ENSG00000165288	6.41694	0	4.32221	4.93545	5.96897	2.39259	9.34688	4.49506
ENSG00000168000	0.817186	13.8027	4.71272	5.88315	1.23745	0.565171	4.23229	5.04262
ENSG00000160058	16.1271	8.24039	15.4389	18.6192	15.0555	24.4088	12.2085	16.3353
ENSG00000172270	35.5258	348.839	37.2268	44.6718	13.129	40.1481	22.2386	39.3252
ENSG00000164061	1.89843	0	14.9389	8.72408	0.00417192	1.22381	3.78494	13.1872
ENSG00000119411	0.718989	0	0.559247	3.86514	0	0.0030083	0.0133159	1.49105
ENSG00000109743	0.648276	0	0.315014	0.440259	0	1.60196	0.221952	0.350316
ENSG00000095564	53.015	109.503	28.3279	19.9392	49.0222	38.2814	34.3976	25.9635
ENSG00000064726	12.1744	0	19.1829	18.8524	21.4288	9.3258	24.4605	19.0898
ENSG00000148925	13.1491	8.85826	53.357	29.3803	28.9131	9.34869	16.2846	46.5989
ENSG00000151136	0.558079	0	0.159253	22.018	0.220988	0.191962	2.19972	6.32039
ENSG00000233436	2.65512	0	1.82822	1.62326	0.0372722	0.138271	3.15546	1.77045
ENSG00000222009	2.09507	0	1.20862	0.360619	0.0138464	0.0199118	0.00303149	0.969602
ENSG00000133243	3.94131	23.0311	2.5253	3.29575	1.05463	4.20332	3.51516	2.74246
ENSG00000132640	8.24292	1.21475	16.4806	13.1754	4.53738	50.7169	18.3519	15.549
ENSG00000184887	1.84318	0	14.3937	13.8714	5.46636	2.76134	3.26559	14.2465
ENSG00000011114	7.82001	9.45939	6.96016	6.21842	23.2695	8.60023	12.0865	6.75109
ENSG00000189195	34.9264	0	30.2296	51.575	4.40883	31.7715	21.4424	36.2461
ENSG00000183826	10.3955	0.0431034	13.3239	7.12191	0.231567	3.82065	5.90051	11.5758
ENSG00000169814	9.66035	0	4.53811	10.6829	8.65667	12.1301	33.4714	6.2701
ENSG00000145741	25.7166	39.4738	34.42	37.4978	35.751	45.5212	29.329	35.2875
ENSG00000134717	6.63657	8.78485	13.6346	13.7053	16.8566	12.2026	8.02619	13.6545
ENSG00000133639	15.2027	40.713	11.533	37.9304	178.726	13.8043	54.135	18.9734
ENSG00000159388	17.0258	62.9011	3.49462	3.19725	85.1589	10.7972	13.8809	3.4108
ENSG00000154640	3.28574	0	7.14327	6.2932	8.35368	14.1041	17.0093	6.90366
ENSG00000010671	0.211201	0	0.433567	0.151115	20.5841	0.00224749	0.00171788	0.353955
ENSG00000112763	9.18249	0	9.2533	14.0528	10.014	2.75684	10.9334	10.6061
ENSG00000124508	1.66264	0	0.275006	0.918493	7.44782	0.381901	1.6192	0.456381
ENSG00000026950	4.6803	1.29894	0.525774	4.52182	18.3133	1.28546	18.0109	1.65211
ENSG00000186470	0.556273	12.4453	0.429535	2.91313	5.53212	1.88702	3.79701	1.12956
ENSG00000111801	0.997018	2.54594	1.81706	4.9064	0.481551	1.13946	1.33883	2.68783
ENSG00000165810	0.0306628	37.9278	4.13489	0.174738	0.982279	0.00434436	0.00458347	3.01867
ENSG00000166167	17.9621	25.4337	18.1034	15.7464	4.92379	6.49273	26.0023	17.439
ENSG00000169679	0.00090375	6.45441	0.134469	0.165449	0.0107163	0	0.00160377	0.143201
ENSG00000156970	0.00484164	0	1.35014	1.11963	0	0.00640545	0.00488983	1.28517
ENSG00000154473	34.8913	142.952	29.1262	24.4539	26.2112	50.0189	52.3452	27.8092
ENSG00000137656	5.77453	0	10.3123	11.0518	2.29365	8.3226	7.86026	10.5207
ENSG00000106245	6.36867	18.3518	14.2967	13.3415	0	5.60455	7.39145	14.0275
ENSG00000112276	0.00592761	0	1.11516	0.309359	0.00515953	6.8371	1.22358	0.888036
ENSG00000112578	2.73249	0	2.65734	2.45515	0	0.603354	6.2368	2.60035
ENSG00000005379	33.9874	0.0244327	13.0144	8.49979	3.21722	0.344948	22.4538	11.7419
ENSG00000082153	6.67529	0	9.4976	7.59686	9.71445	8.06781	8.37717	8.96185
ENSG00000136261	1.56405	0	21.1254	16.2101	8.8924	6.70619	5.97723	19.74
ENSG00000165507	3.5988	0	1.17432	2.29812	0.0354258	2.14357	1.46327	1.49107
ENSG00000183346	7.10931	0	10.858	6.68236	0.0490788	24.2051	1.22739	9.68106
ENSG00000148655	4.42163	0.0341741	0.563101	0.196784	8.19934	0.130975	3.33181	0.459851
ENSG00000176236	7.1482	0	2.5059	2.40019	19.5814	0.370754	0.0097733	2.4761
ENSG00000204683	10.7622	0	2.46849	2.71534	0	0.0380705	14.8713	2.53807
ENSG00000155640	3.68931	0	2.23173	2.60764	18.9484	4.17347	2.31312	2.33769
ENSG00000173088	12.8411	0	3.71669	3.80548	0.28527	14.8234	9.61487	3.74171
ENSG00000107815	0.453938	0	0.916673	1.33329	0	0.387224	2.23364	1.0341
ENSG00000165511	0.677725	0	0.659506	1.23088	0.0252993	0.00589617	0.786164	0.820555
ENSG00000166275	22.5277	42.2213	29.5343	35.3879	7.33408	35.8942	32.9116	31.1842
ENSG00000171224	9.18777	0	44.178	31.0202	0.0526845	0.319884	14.0044	40.4693
ENSG00000107738	11.6461	70.0316	0.0445423	0.0773984	95.6168	0.154868	1.1698	0.0538032
ENSG00000179133	0.255419	0	5.04921	1.034	0	1.47039	1.19798	3.91748
ENSG00000120029	8.93294	0.815636	6.86719	8.59397	2.347	8.64895	11.5483	7.3539
ENSG00000119965	13.3791	0	12.7514	11.5575	30.3064	19.9239	10.4186	12.4149
ENSG00000154493	1.32367	0	0.404622	0.22599	0.00525795	40.4646	20.9357	0.354273
ENSG00000120055	1.65882	0	0.740621	0.784969	1.89012	0.253118	1.06743	0.753121
ENSG00000171067	1.38573	0	4.0698	3.89045	0.457231	13.0167	7.05587	4.01925
ENSG00000158636	7.36751	11.3644	7.49959	7.5251	3.77713	5.97983	6.85702	7.50678
ENSG00000211450	11.601	0	53.2122	52.3981	69.2721	27.601	38.519	52.9827
ENSG00000180878	0.878044	0	1.22467	0.883153	0.0510054	0.0221128	2.49346	1.12841
ENSG00000174370	0.117682	0	0.787846	0.358438	7.09658	0.00380864	0	0.666812
ENSG00000149179	12.8852	0.663142	13.7643	9.77759	13.6262	10.1049	9.96798	12.6406
ENSG00000182919	11.6915	0	8.29698	10.1593	2.79525	12.2206	15.2008	8.82188
ENSG00000110696	16.9983	9.38259	27.1707	26.7608	24.297	15.465	26.8733	27.0552
ENSG00000109944	1.40547	0	4.41923	7.17472	0.0183952	0.158742	0.00394728	5.1959
ENSG00000166323	12.2618	0	0.497009	1.14074	0.870716	4.9033	2.85299	0.678452
ENSG00000175573	17.7294	39.0497	17.7157	14.086	42.0648	21.8917	29.8948	16.6926
ENSG00000137691	2.4025	0	0.897367	0.346684	0	0.0150694	0.349638	0.742151
ENSG00000180425	64.4891	467.559	75.977	61.6721	69.2628	262.41	104.465	71.945
ENSG00000149196	17.3943	0	22.4165	24.1061	29.4675	45.0584	33.9447	22.8927
ENSG00000166352	15.6821	0	23.496	14.2744	6.92539	11.0668	11.735	20.8968
ENSG00000173715	1.04976	0	16.7663	10.1294	1.53405	0.453012	2.26756	14.8956
ENSG00000168005	4.24822	0	1.87907	2.24763	2.78463	0.966879	3.5162	1.98296
ENSG00000185742	1.1132	0	43.6197	26.2876	0.0131171	0.385516	3.03629	38.7345
ENSG00000187479	1.82412	0	0.389068	1.99783	0	1.87744	5.42195	0.842517
ENSG00000139637	4.09581	35.6883	14.5192	16.7526	25.9869	6.10291	15.0819	15.1487
ENSG00000133641	6.55567	0	11.9689	11.9242	0.600957	3.98732	5.19735	11.9563
ENSG00000047621	21.7562	5.03341	28.4019	17.3746	22.8678	14.503	26.6846	25.2937
ENSG00000179088	0.241144	0	1.25364	0.301978	29.2883	0.169217	1.92252	0.985402
ENSG00000157895	3.27045	1.00108	5.70163	5.06714	5.34678	3.34678	6.82701	5.52279
ENSG00000151131	17.5601	0	24.9727	31.478	38.9983	18.4411	38.8267	26.8063
ENSG00000111412	16.4492	0.0825453	7.22532	6.92547	0.872484	7.35049	10.1589	7.14081
ENSG00000078237	14.2123	47.516	39.2379	20.8775	99.92	31.1999	19.7894	34.0628
ENSG00000177627	6.74845	0	2.29382	2.03669	0	0.0100869	1.57157	2.22134
ENSG00000185306	4.1611	0	0.426635	0.249816	0.742464	3.58162	3.77364	0.376796
ENSG00000182993	2.39711	23.0582	1.44339	1.85576	0.160953	2.31115	3.36548	1.55962
ENSG00000130921	6.33732	0.496806	5.35262	6.78973	5.07504	3.27663	3.94678	5.75769
ENSG00000174206	3.46859	0	4.16741	1.28494	1.17143	4.32277	2.22014	3.35495
ENSG00000214700	0	0	0.956261	0.395796	0	0.137489	2.49862	0.798287
ENSG00000204954	7.71586	5.97029	10.2455	10.1598	14.9657	3.48108	9.40818	10.2213
ENSG00000235162	2.23904	0	2.16563	3.30079	37.3029	1.76239	0.730115	2.48559
ENSG00000174456	11.7033	0	28.7855	21.5977	47.1598	71.1328	21.6492	26.7596
ENSG00000133935	10.3992	0.774499	19.8749	26.1585	20.1937	11.837	18.5648	21.646
ENSG00000179933	10.0842	153.102	6.28043	8.7061	19.5012	30.3379	16.1035	6.96413
ENSG00000227051	13.03	0	11.1591	6.82198	7.19717	8.89218	3.71677	9.93666
ENSG00000170270	8.38775	0	25.0664	24.8682	0	7.25346	14.078	25.0105
ENSG00000133943	35.1422	1.25089	8.21743	9.36209	24.6106	13.1827	13.2226	8.54006
ENSG00000087302	14.4235	18.9069	15.7948	17.7523	37.0663	39.1475	14.1698	16.3466
ENSG00000197734	0.519367	0	1.24181	1.09327	0.0387494	2.72299	2.56612	1.19994
ENSG00000156411	54.5191	19.3225	97.0994	85.4834	35.0507	45.1824	38.6689	93.8253
ENSG00000179476	7.48248	0	5.84393	4.55428	12.3656	5.05971	7.52275	5.48043
ENSG00000139971	27.1441	0	14.6561	11.0905	5.1585	2.15508	18.7607	13.6511
ENSG00000140104	0.670895	0	3.43806	2.10616	0	0.653278	0.50626	3.06265
ENSG00000185347	0	9.27812	0.982018	0.625522	0	1.61076	1.17235	0.881535
ENSG00000100802	11.9441	0	2.35152	2.73469	9.56917	3.56058	7.9671	2.45952
ENSG00000169758	0.207639	0	1.96826	1.92664	0	0.0329671	1.02372	1.95653
ENSG00000169609	7.48929	0	5.85568	5.97679	3.73552	7.39685	6.63025	5.88981
ENSG00000186073	3.14326	0	3.20799	4.58384	13.0365	3.58609	6.15822	3.59579
ENSG00000166920	2.21122	0	0.277058	0.558258	0.031693	3.24366	0.0320609	0.356318
ENSG00000188549	3.13316	0	0.142273	0.811028	1.67947	5.78358	2.33203	0.330769
ENSG00000128891	1.65996	0	2.40963	3.12899	0.0367112	0.948862	0.98502	2.61239
ENSG00000205363	10.0296	0	5.15706	11.654	0.0608165	2.30342	7.05873	6.98829
ENSG00000189227	9.10764	2.58091	26.249	25.4845	0.0361594	17.9215	18.4559	26.0335
ENSG00000130731	15.3866	30.7532	32.6576	29.3672	30.4538	24.552	23.3024	31.7301
ENSG00000166780	7.29509	0	33.1245	33.8445	2.09955	14.3402	25.3798	33.3275
ENSG00000166455	8.13672	0	6.695	4.60301	0.0126495	7.50232	4.62123	6.10535
ENSG00000185716	11.0338	18.6279	20.397	16.5155	4.60801	11.2853	17.4585	19.3029
ENSG00000185905	0.0121233	0	0.0335634	0.0379902	1.58546	0.0236032	0.0342261	0.0348112
ENSG00000140688	11.5913	128.428	10.1522	12.3144	30.0706	10.9557	11.4335	10.7617
ENSG00000162062	0.705942	0	4.17293	3.06892	0	0.00347778	0.102156	3.86175
ENSG00000103544	11.2761	0.13329	8.02299	9.1906	9.05644	18.4737	13.4458	8.35209
ENSG00000125149	4.90384	68.2061	5.19324	4.64205	30.9296	11.5618	4.14942	5.03788
ENSG00000166246	0.867558	0	0.760727	0.438655	1.49661	1.62997	0.00966612	0.669947
ENSG00000182831	9.32218	0	14.8113	13.2221	5.66784	12.3091	11.3352	14.3634
ENSG00000159761	3.97381	0	1.15819	1.61384	7.35167	3.42605	0.346449	1.28662
ENSG00000155330	1.97414	0	6.38767	2.90708	1.11343	0.986544	3.61213	5.40662
ENSG00000153446	33.3445	0	0.503889	0.415354	1.12736	0.371073	0.00739567	0.478934
ENSG00000174109	7.49333	0	16.5214	15.4505	18.714	3.07301	11.434	16.2195
ENSG00000196118	0.554394	0	1.2759	0.573836	1.18542	0.266784	0	1.07802
ENSG00000260456	0.397598	0	1.19253	0.881649	0	1.37293	0.733167	1.1049
ENSG00000212734	1.20849	0	6.29273	4.99975	0.0138356	3.85184	20.6896	5.92829
ENSG00000197322	0.00134987	0	1.59905	1.9265	0	0.0710014	0.0192384	1.69135
ENSG00000180336	0.480085	0	1.46589	0.898809	0	0.0556681	0.0592248	1.30605
ENSG00000154768	4.94588	0	3.58981	3.71517	0.101687	0.054654	2.51764	3.62515
ENSG00000196544	2.48437	0	1.37899	1.30412	0	3.94139	0	1.35789
ENSG00000178927	4.16398	0	3.1247	3.04931	23.5028	6.18303	3.07269	3.10345
ENSG00000214226	0.00538943	85.0848	3.56696	4.56787	2.94559	2.12118	6.20009	3.84908
ENSG00000185504	2.61554	0	6.23861	9.27625	13.6508	3.4291	3.5326	7.09481
ENSG00000108666	17.4414	0.127183	12.7708	17.077	1.93975	8.57581	7.00811	13.9845
ENSG00000167230	0.0714424	0	1.35741	1.01597	0	0.6021	2.40789	1.26117
ENSG00000141219	9.34318	0	13.6042	13.2471	3.26274	6.6146	11.5621	13.5036
ENSG00000074356	24.6034	5.93397	14.4121	17.2347	20.4452	54.4592	22.3277	15.2077
ENSG00000224877	35.3758	0	34.0249	29.125	13.7542	9.63999	12.8926	32.6438
ENSG00000179294	0	0	1.68158	0.445932	0	0.150141	0.675564	1.3333
ENSG00000141428	7.85504	0	12.4291	12.8528	4.28156	16.4532	26.8796	12.5485
ENSG00000152242	4.22729	0	10.788	6.64735	0.0409548	4.09034	1.11771	9.62093
ENSG00000177576	16.1402	11.9509	20.32	27.9133	2.1315	30.2705	13.6522	22.4603
ENSG00000231824	0.0273503	0	0.396551	21.0483	0	0	0	6.21748
ENSG00000166845	0.445947	28.3568	0.575881	0.597244	10.5502	5.1373	7.32199	0.581902
ENSG00000141452	19.0874	82.7768	15.6784	13.8318	69.3219	23.9289	9.34344	15.1579
ENSG00000131943	8.3243	0	19.2074	16.4924	19.7631	12.4492	7.51582	18.4422
ENSG00000177025	46.3586	0	1.88227	2.92695	0	5.78311	6.20912	2.17673
ENSG00000228300	8.92786	0	2.66208	3.70634	1.34994	10.5003	3.19176	2.95642
ENSG00000119559	2.10606	0.0411146	1.91629	1.44363	5.29665	2.78536	2.47444	1.78306
ENSG00000131944	0.142463	0	0.548278	0.499923	0.0288282	2.82283	1.212	0.534648
ENSG00000123144	32.083	42.5324	38.4171	39.39	16.6088	46.5616	29.5652	38.6913
ENSG00000105072	5.62897	0	3.19049	4.95144	1.60782	1.71497	0.530987	3.68684
ENSG00000198723	1.10783	0	0.677753	0.568784	0.0102907	1.08061	0.943042	0.647039
ENSG00000160392	1.04743	0	0.483394	0.65699	0.0177295	0.95502	0.0294442	0.532324
ENSG00000167747	1.84305	0	1.4757	1.59899	4.19572	1.5208	3.4095	1.51045
ENSG00000142444	1.38256	17.9344	3.48372	3.25635	7.46695	8.05278	3.50725	3.41964
ENSG00000104979	33.1938	32.7323	33.3741	26.2371	14.0416	15.0678	20.9802	31.3625
ENSG00000188493	11.1063	0	0.272661	0.922446	23.5154	6.13585	0.792544	0.455811
ENSG00000132016	0.643421	0	1.51716	1.71949	0	0.00254368	0.405457	1.57419
ENSG00000006015	34.8236	17.4045	58.303	52.5402	83.2534	13.7549	29.1899	56.6787
ENSG00000130813	14.4764	10.2408	19.8847	21.6946	13.3493	3.71282	8.50891	20.3948
ENSG00000185453	1.82107	9.94892	1.08979	1.26355	1.28671	0.965459	0.490718	1.13877
ENSG00000174917	20.2412	0	18.8549	17.8058	18.6214	25.9221	13.6681	18.5592
ENSG00000183397	0.748202	0	0.355202	0.492083	2.20781	0.0354909	0	0.393784
ENSG00000221916	8.22163	0	7.64476	6.88794	86.6148	3.30375	25.7274	7.43144
ENSG00000130173	0.968757	0	1.06839	1.57456	0	0	0	1.21106
ENSG00000235034	4.64022	0	3.97771	6.15218	0	14.7285	1.27826	4.59061
ENSG00000197223	4.28423	14.2436	9.11153	8.55289	10.15	5.97615	4.61624	8.95407
ENSG00000106392	9.04771	0	8.643	7.32276	8.33577	34.2082	9.28481	8.27087
ENSG00000171155	12.6812	0	17.1525	28.5477	0	33.2786	43.7194	20.3644
ENSG00000108561	12.8912	0.119098	17.7466	19.124	0.0432034	20.4389	9.6511	18.1348
ENSG00000131094	0.786814	0	0.0595351	5.74293	0	0	46.9576	1.66147
ENSG00000144119	9.60247	0	3.99459	5.01197	2.04326	1.68351	46.8217	4.28135
ENSG00000165985	0.158972	0	5.0131	0.607346	3.06441	0.383757	0.00574778	3.77129
ENSG00000173918	0.0244906	18.4792	0.110066	0.136161	0.00519048	0.00224978	0.00125759	0.117421
ENSG00000145861	0.0217725	0	0.490488	6.1171	0.0534444	0.275166	2.52735	2.07641
ENSG00000082196	6.34762	46.7572	5.07327	6.32641	4.31082	33.5505	29.8361	5.42648
ENSG00000172247	4.86915	2.33962	12.7313	21.4278	6.88575	4.74012	2.03152	15.1826
ENSG00000133466	1.60151	6.68566	0.827784	0.823393	0.0945749	4.11768	0.0314535	0.826546
ENSG00000163145	2.48201	1.85518	0.571942	1.95795	0	0.178495	1.36658	0.962606
ENSG00000184471	2.87003	0	0.103488	0.174936	0.0167463	0.0150629	0	0.123627
ENSG00000205863	0	0	1.13518	3.8864	0	0.00264241	0	1.91064
ENSG00000205850	2.07448	0	1.93728	1.64972	0	2.1482	0	1.85623
ENSG00000159403	2.81515	0	2.85871	0.777375	0.0103789	0.114634	1.94592	2.27206
ENSG00000139178	1.20237	3.94238	2.09348	0.283753	6.6984	0.10548	0.175285	1.58338
ENSG00000173728	0.00749097	0	1.16786	1.65538	0	0.00428429	0.0181642	1.30527
ENSG00000179397	7.67681	0	3.9057	3.13559	0.024309	3.8592	1.74236	3.68863
ENSG00000180999	0.00740419	0	0.548437	0.670205	0	1.68046	2.73991	0.582759
ENSG00000116922	2.70335	36.5536	5.86514	4.83666	0.00880263	1.92207	1.92703	5.57525
ENSG00000000460	3.31336	0	3.22841	2.8916	6.63754	4.74897	6.65277	3.13348
ENSG00000162817	0.738406	5.40433	23.8504	2.01541	0.0140359	2.90085	0.606677	17.6959
ENSG00000197982	45.6952	0	18.6453	25.6135	9.5662	91.3546	9.11498	20.6094
ENSG00000162384	21.4335	32.6786	16.4806	23.0397	33.9235	31.9143	23.1366	18.3294
ENSG00000143633	13.0223	36.8807	8.08718	10.7367	10.2176	7.27635	6.52375	8.83398
ENSG00000203709	1.35345	0	2.81462	2.20217	4.298	0.726775	0.967516	2.642
ENSG00000162913	1.35187	0	2.0629	1.69245	0.804364	0.222533	2.33968	1.95849
ENSG00000203910	2.49858	0	8.65396	6.68099	0.0312138	0.358266	7.8449	8.09785
ENSG00000131591	4.47378	56.2018	8.2785	7.01637	0.0121592	4.85771	4.72246	7.92275
ENSG00000143110	14.0919	0	8.29532	10.7172	39.7077	4.99804	5.88405	8.97797
ENSG00000187889	5.7849	0	1.94215	0.955175	0	0.0062752	0	1.66396
ENSG00000198912	5.21439	3.75214	3.04626	4.3925	18.4137	8.71442	4.33777	3.42571
ENSG00000179902	11.0567	0	5.59365	4.46494	0.0755589	2.00594	0.0285956	5.27551
ENSG00000119280	22.8129	0	0.954657	1.83048	0.710938	36.7866	3.96736	1.20152
ENSG00000188004	7.36683	61.1503	7.96452	6.84898	0	1.02826	8.08682	7.65009
ENSG00000116667	12.4219	0	6.91056	8.48146	0.0115601	0.359707	18.4285	7.35334
ENSG00000142686	7.64215	0.0617815	20.8545	18.5596	4.02556	4.63082	4.87056	20.2076
ENSG00000213057	5.82643	0	5.2747	6.19426	0.00812817	0.013047	5.61601	5.53389
ENSG00000239887	0.00391815	0	4.4369	2.56504	0.836475	0.0422454	11.9705	3.90929
ENSG00000198520	32.5551	0	8.2077	4.90537	10.8202	1.36062	1.06351	7.2769
ENSG00000221953	6.21542	0	1.31493	2.35767	0.0293935	1.54724	0.388458	1.60884
ENSG00000228594	1.14605	0	2.42628	4.32675	0	1.83781	0.290055	2.96195
ENSG00000157181	59.2547	80.3217	66.0228	52.695	37.0429	52.7955	46.8578	62.2662
ENSG00000143793	9.763	0	11.826	9.7413	8.32917	9.19183	8.38074	11.2384
ENSG00000143612	23.0588	101.167	50.5108	54.0302	3.91462	68.7714	47.5066	51.5028
ENSG00000164008	10.3373	0	9.16444	10.191	0	20.6084	11.2837	9.45378
ENSG00000162642	54.1229	0	39.9556	25.2413	56.4266	45.6445	27.3382	35.8082
ENSG00000203724	0.536168	0	8.62741	7.13505	0	0.396386	0	8.20677
ENSG00000143443	5.06346	0	2.65634	3.76806	15.1569	8.67352	8.27788	2.96969
ENSG00000125462	266.411	0	9.54729	18.2564	1.9037	11.1523	157.684	12.002
ENSG00000162757	3.87603	0	2.21625	3.2333	0.281274	6.89551	0.00372859	2.50292
ENSG00000162585	3.25908	0.0346129	3.76702	3.5713	0	1.94146	1.50156	3.71186
ENSG00000203685	3.94907	0	4.91504	1.11167	0	0.634493	2.58229	3.84301
ENSG00000125899	1.86579	0	1.96742	3.54233	0	4.57461	6.5791	2.41132
ENSG00000088854	42.2632	0.0237068	22.0713	17.3422	38.5458	19.1295	18.551	20.7383
ENSG00000171984	7.23391	0.370394	4.44201	4.11832	26.9404	9.93261	9.8105	4.35078
ENSG00000101084	4.72697	75.9942	8.17567	7.41279	15.599	9.28027	4.67595	7.96064
ENSG00000101220	0.809587	0	4.47979	7.21587	21.262	2.01709	5.71695	5.25099
ENSG00000196476	15.0718	0	7.71636	4.35858	2.1164	2.65592	5.06755	6.76993
ENSG00000160226	7.33896	0	5.08199	6.17488	2.19692	7.53026	4.65362	5.39003
ENSG00000160298	5.1628	0	1.32862	1.01313	0.0231123	2.24049	1.63963	1.23969
ENSG00000159079	12.4242	97.272	51.0104	43.6671	18.8906	19.3074	11.419	48.9406
ENSG00000154642	2.83237	34.9013	0.829612	0.463124	0.0110617	34.1642	2.02766	0.726313
ENSG00000128346	6.3907	0	0.586825	2.94256	2.01949	1.83009	1.47856	1.25082
ENSG00000128254	0.0445954	0	3.56549	0.891496	0.723433	0.2833	3.09173	2.81179
ENSG00000215012	1.1646	0	3.40477	2.741	0.0225991	2.17742	1.48004	3.21768
ENSG00000100249	9.63715	0.376194	0.480551	0.289224	0.117228	0.204182	0.221181	0.426623
ENSG00000188511	0.0013131	0	0.425672	0.0209575	0.787494	0.0580944	1.81346	0.311598
ENSG00000184208	3.08069	0	1.41236	1.7282	0.166762	1.27312	0.97631	1.50138
ENSG00000157617	6.09014	0.805998	3.68587	3.83959	1.52976	0.789141	2.02861	3.7292
ENSG00000172375	1.71466	21.2671	4.49404	4.13685	1.96191	2.62437	1.18859	4.39336
ENSG00000168014	3.33509	1.73149	4.41749	3.5343	0.182125	3.61954	2.5815	4.16855
ENSG00000198535	0.353691	0	0.391283	2.49432	0	0.00288541	0.925502	0.98405
ENSG00000183186	0.0404032	0.0678298	2.62957	2.13778	0	0.700453	2.48086	2.49095
ENSG00000225556	0.445977	0	1.18453	0.0328671	0.0149515	1.82863	0.0443165	0.859918
ENSG00000241962	2.03387	47.0203	2.39373	2.19451	0.00418628	0.0959551	0.750697	2.33758
ENSG00000197927	0	0	0.0917972	0.112614	0	0	1.70621	0.0976645
ENSG00000119147	0.98554	0	3.46734	1.37414	0	0.00827835	0.0165352	2.87735
ENSG00000115998	11.6381	31	5.7847	4.94285	13.3802	6.27927	11.3672	5.54741
ENSG00000118961	4.85192	0	7.34391	8.0437	0.672883	3.60671	12.3636	7.54116
ENSG00000163026	0.671653	0	2.40171	3.29011	0	2.44143	6.46919	2.65212
ENSG00000162972	12.1462	58.8893	10.6209	12.016	0.107889	12.1843	9.47094	11.0141
ENSG00000135974	11.6862	7.85406	10.9518	11.4568	8.66337	11.4261	4.2917	11.0941
ENSG00000150873	0.689248	0	2.43703	0.628088	0.0214855	0.166877	1.60941	1.92716
ENSG00000239605	2.52659	0	0.349814	0.478404	0	0.00126565	1.76206	0.386058
ENSG00000187944	18.7406	0	4.27091	6.44748	0	0	10.1289	4.8844
ENSG00000168887	15.3621	59.4551	3.93467	7.2061	42.3944	16.917	20.5155	4.85676
ENSG00000178074	14.1533	0	18.6998	10.6935	0.127374	25.8045	8.56336	16.4431
ENSG00000204128	79.8081	0	16.9884	8.91702	0.00434607	14.3064	36.2981	14.7134
ENSG00000177994	4.63988	0	2.60632	1.80789	0	0.0517294	0.0328145	2.38127
ENSG00000237651	100.624	15.9489	91.4023	77.777	47.4053	92.6922	24.0258	87.5619
ENSG00000186132	12.2598	0	9.28467	6.93455	27.3243	26.2274	15.0777	8.62226
ENSG00000188674	3.27971	0	66.9699	50.1171	23.4041	2.6426	62.4598	62.2197
ENSG00000159239	0.0139108	0	1.26569	1.3229	0	1.45447	3.80522	1.28182
ENSG00000182600	24.352	0	2.08322	1.73303	0	3.28558	2.84887	1.98451
ENSG00000187699	6.13972	0	3.48782	4.86228	0.00499147	17.7897	6.86803	3.87523
ENSG00000125730	0.466095	0	0.140606	0.152198	270.353	0.336038	0.0222251	0.143873
ENSG00000114405	10.9901	0.0391412	61.6979	51.9478	7.18477	8.91068	25.1352	58.9497
ENSG00000163608	15.7513	3.34772	19.0616	13.8002	18.6587	11.2242	25.172	17.5786
ENSG00000088543	17.2537	0	6.92406	9.97934	8.82617	2.99695	3.33311	7.78523
ENSG00000131379	1.61584	0	0.734578	0.507469	0	0.504118	2.69981	0.670565
ENSG00000174928	6.0478	0	12.3514	15.9116	17.5016	6.8586	9.93772	13.3549
ENSG00000198590	0.00164077	0	2.12855	3.99109	0	0.210505	1.73603	2.65353
ENSG00000179021	8.29625	0	9.55642	8.59501	0.00481217	17.8635	13.5573	9.28544
ENSG00000163632	4.32631	0	6.06382	4.94209	0	0.609094	1.01582	5.74765
ENSG00000114529	0.389547	0	0.580831	0.0530765	0	1.84106	0.0050829	0.432077
ENSG00000181744	13.2019	27.1644	13.2762	8.54129	18.8925	26.6638	9.12876	11.9416
ENSG00000188315	5.82859	0	5.23676	5.31178	9.9857	3.79703	3.93384	5.2579
ENSG00000163689	0.250208	0	1.14698	0.757286	0.00266468	0.0303174	0.00456443	1.03714
ENSG00000187068	4.59037	0	2.27025	3.26802	4.89483	0.103841	21.5937	2.55148
ENSG00000180044	0.710697	0	17.287	5.21145	1.77447	2.84883	0.0117556	13.8834
ENSG00000123838	0.133662	0	1.05259	2.88236	0	1.65268	2.2487	1.56833
ENSG00000154274	23.0795	0	0.35391	0.178447	24.0043	1.02598	7.62409	0.304454
ENSG00000174792	2.17618	0.225647	0.320066	1.93493	0.0349948	7.77672	0.0127569	0.775234
ENSG00000056050	14.8756	0	35.0687	42.8144	5.48524	57.9101	16.9728	37.2519
ENSG00000164074	10.3782	0.118055	10.6679	10.3	6.02138	6.61632	6.92015	10.5642
ENSG00000164096	33.1772	205.343	64.2986	49.6077	95.723	19.7041	23.2239	60.1578
ENSG00000174749	0.00182725	0	3.18248	0.800779	0	3.56529	0.000772947	2.51117
ENSG00000151470	3.73163	0	4.65524	4.86864	12.3188	5.91391	4.53406	4.71539
ENSG00000164123	0	0	2.70091	0.524596	14.5438	0	0	2.08749
ENSG00000205208	1.59588	0	2.64395	2.36556	0.0175436	10.7216	9.24463	2.56548
ENSG00000205129	14.4091	0	36.3313	20.5663	2.83708	8.61258	18.8009	31.8878
ENSG00000243449	68.6984	34.0919	64.2588	81.8902	16.3224	224.139	48.7128	69.2284
ENSG00000181215	0.0661803	0	1.99088	1.27554	0.0144747	0.855823	0.0024792	1.78925
ENSG00000237136	0.245231	0	1.02102	0.757794	0	0.123255	7.07354	0.946828
ENSG00000106804	13.1627	0	1.78383	3.40239	0.0121865	9.22736	3.8255	2.24004
ENSG00000197405	0.159577	0	0.690359	0.447352	13.5529	0.0213741	0.434472	0.621865
ENSG00000113583	21.9012	146.586	23.0737	26.4214	123.802	44.2833	59.4425	24.0173
ENSG00000248874	0.673878	0.662944	1.90396	1.50314	13.4613	0.742594	0.560233	1.79099
ENSG00000082213	5.99697	47.3939	12.2034	11.2033	0	1.35598	10.5837	11.9215
ENSG00000181904	16.8007	0.924245	20.8843	21.9602	27.1081	26.8808	25.2323	21.1875
ENSG00000151881	8.70503	32.3314	14.351	13.2769	0.186408	5.97592	23.8877	14.0483
ENSG00000172244	5.82367	0	11.4687	4.68777	14.5452	7.93251	3.55335	9.55739
ENSG00000197603	21.7403	0.436788	28.1365	25.4952	20.5691	8.09344	18.4233	27.392
ENSG00000161010	0.824626	0	1.38031	1.69632	0	0.421172	0.756364	1.46938
ENSG00000215217	2.58198	0	12.1124	9.12853	0	0.00176729	0.00271157	11.2714
ENSG00000205765	11.6257	14.328	9.46615	10.331	27.7729	16.4939	10.0569	9.70992
ENSG00000197536	7.50655	12.8735	1.70473	4.87042	9.2807	5.63535	18.5491	2.59701
ENSG00000204661	0.0105796	0	0.0387883	0.0227633	0.0174268	1.01847	0.0176926	0.0342714
ENSG00000164241	9.63129	0	6.11637	6.00713	3.89913	2.17418	7.38902	6.08558
ENSG00000178722	2.64861	0	0.0924328	0.0441722	0	8.99854	22.0088	0.07883
ENSG00000186577	28.1049	23.2353	32.842	39.029	14.2009	49.5523	17.8084	34.5859
ENSG00000196821	4.07509	0	5.84214	5.58026	1.19708	2.85349	2.72238	5.76832
ENSG00000112539	3.12535	0	1.1006	0.862909	0	0	6.1358	1.0336
ENSG00000185127	8.56896	0	12.7693	14.4754	21.5669	11.1417	21.174	13.2501
ENSG00000197261	0	0	4.35081	1.27213	0	0	0.016055	3.48305
ENSG00000203872	3.58626	0	10.8376	8.52599	19.7525	3.33306	5.05347	10.1861
ENSG00000213204	0.102087	0	6.25594	4.18914	0.0107156	0.00134604	0.974165	5.67339
ENSG00000185689	3.90546	0	2.1641	3.09581	30.2346	1.97248	0.082008	2.42671
ENSG00000130349	17.9654	0	18.3891	28.9445	11.3807	5.68445	13.0445	21.3642
ENSG00000221821	67.4005	0	23.4302	35.6989	185.769	60.025	29.1301	26.8882
ENSG00000137434	9.39683	0	2.24333	2.30948	0	4.16103	3.5292	2.26198
ENSG00000112308	50.671	21.9569	58.6107	37.4355	250.839	46.0016	41.3549	52.6422
ENSG00000198663	6.40322	0.0378873	11.3412	12.8871	5.34306	24.8283	14.3784	11.7769
ENSG00000203711	0.0500817	0	5.88451	0.889384	0.0901021	0.0205126	0.0368719	4.47658
ENSG00000112936	0.00608466	96.2808	0.0291057	0.0752028	0.0275999	0.0332781	0.0156497	0.0420987
ENSG00000244291	1.24069	0	5.57835	2.48531	9.88873	11.1283	4.5163	4.70654
ENSG00000136197	27.6753	0	14.8895	13.1455	73.9696	10.2062	16.3684	14.398
ENSG00000146576	6.33265	0	5.92107	5.89311	3.63184	5.39333	8.48094	5.91318
ENSG00000153790	1.92849	0	0.420498	0.827996	21.5768	2.91167	0.195253	0.535356
ENSG00000146826	2.90484	1.65328	3.05902	4.18702	15.281	1.74101	4.84447	3.37696
ENSG00000122783	1.07206	0	0.90922	1.23871	5.83511	0.59383	1.86584	1.00209
ENSG00000146540	4.44231	19.4667	7.96384	7.50104	1.32709	4.65613	4.60758	7.8334
ENSG00000164898	37.2383	47.5079	12.5118	16.9478	28.1025	41.2749	19.4751	13.7621
ENSG00000164746	0.00378323	0	1.29845	1.12485	0	0.00626532	1.07493	1.24952
ENSG00000164603	8.72483	0	10.5237	9.10297	16.0306	1.30029	10.6344	10.1233
ENSG00000185955	37.2842	0	0.943787	0.801214	5.24155	15.2772	19.4885	0.903602
ENSG00000164645	0.0131009	0	1.82915	0.595164	0.036865	0	0	1.48133
ENSG00000243317	33.621	0	10.0075	12.9181	34.0816	15.7438	18.6659	10.8279
ENSG00000176919	4.98708	0	0.998212	1.07754	0	0.560508	0	1.02057
ENSG00000177335	5.0139	0	1.70674	1.89814	0.0441906	3.53421	0.0945522	1.76069
ENSG00000182307	6.86233	0	8.65142	8.71627	22.9809	8.57172	6.47323	8.6697
ENSG00000165084	0.518094	0	2.56034	10.6493	0.00217157	0.0017786	0.00158154	4.84031
ENSG00000156172	3.54478	0	3.86113	2.88402	14.522	5.01034	0.967847	3.58572
ENSG00000176907	0.00690298	0	1.12308	85.5933	0	14.443	1.61128	24.932
ENSG00000213865	15.3649	0	15.1739	10.5718	15.3003	13.0487	14.8297	13.8767
ENSG00000169085	16.477	56.5756	30.1402	12.6633	0.0122096	30.7877	32.7778	25.2141
ENSG00000164743	7.81343	0	4.82224	1.46952	0	0	5.14662	3.87724
ENSG00000241852	5.35893	0.0675927	1.80112	2.40771	6.91956	2.13496	1.34244	1.9721
ENSG00000176731	26.3619	14.5505	36.0952	33.818	40.2264	23.7332	37.2857	35.4533
ENSG00000189376	18.931	19.9809	8.91714	12.1408	5.1313	12.1206	8.18651	9.82577
ENSG00000213563	3.50035	0	3.28081	2.92981	3.70477	0.164353	1.126	3.18188
ENSG00000198917	33.4815	0.0807259	7.6096	14.0774	10.8552	15.1717	12.2638	9.43262
ENSG00000160345	3.58498	0.120282	2.9856	3.06009	0	1.05482	1.07575	3.0066
ENSG00000204352	0.794868	0	2.67127	2.18356	0	0.0139163	1.37926	2.5338
ENSG00000174038	1.01278	0	3.09949	2.1738	0.00781397	0.82987	3.71018	2.83857
ENSG00000204711	0.0124661	0	1.13185	0.825035	0.0303061	0	0.00741469	1.04537
ENSG00000180539	0.501739	0	2.50883	2.51139	0	0.0340088	0.479505	2.50955
ENSG00000148362	112.545	137.078	57.5939	63.6324	182.726	55.1861	65.681	59.2959
ENSG00000230185	3.04042	0	0.646165	1.09572	0	1.23491	3.44944	0.772877
ENSG00000187753	3.1935	0	0.882721	0.947134	0.0391248	5.01508	1.23673	0.900876
ENSG00000136932	5.23474	4.59877	5.56626	5.50712	8.45536	7.00089	4.30097	5.54959
ENSG00000171159	6.77819	0	29.6488	15.2763	5.27001	4.67216	4.10136	25.5977
ENSG00000204446	0.86656	0	0.414283	0.247067	0	3.53795	0.10287	0.367152
ENSG00000164972	20.7845	0	9.87764	11.5022	0.0347009	5.64201	2.54678	10.3355
ENSG00000148120	7.42921	57.6492	14.8145	11.4181	6.58541	43.7856	10.9482	13.8572
ENSG00000135045	4.45724	10.5575	11.6743	8.85361	0.0134137	8.212	7.08884	10.8793
ENSG00000156017	3.12976	0.0325615	18.0908	7.27477	0	6.23796	10.2427	15.0422
ENSG00000157653	11.5735	0	0.499121	0.188831	0.0257184	1.20083	0.10552	0.411662
ENSG00000186354	0.274816	0	0.420816	1.06038	0	0.00105454	0.656148	0.601084
ENSG00000179058	7.83737	0.240217	1.20222	0.456871	0	0.132739	3.64294	0.992136
ENSG00000165118	2.73009	0	1.8861	2.88403	2.83591	1.5037	3.03917	2.16738
ENSG00000183784	0.0276153	0	0.0580248	0.150626	70.9248	0.0138706	0.0210298	0.0841256
ENSG00000238227	0.426728	5.35113	1.49844	1.32784	0	1.26388	0.737094	1.45036
ENSG00000147894	7.6486	0	22.6394	24.3399	65.4175	18.6953	13.5386	23.1187
ENSG00000136819	3.71534	0	10.4594	12.2514	8.81265	9.36347	7.55511	10.9645
ENSG00000165181	7.50301	9.35356	3.18234	2.77567	20.1169	2.45561	6.88316	3.06772
ENSG00000155621	2.70154	0	1.88255	1.55324	3.43732	6.4827	4.60295	1.78973
ENSG00000165233	40.3417	0	15.7363	11.1193	17.7727	13.3666	24.9618	14.435
ENSG00000165698	7.22948	0.0794209	5.71175	6.95425	0.0199512	3.73182	3.01253	6.06196
ENSG00000157693	3.79081	0	13.0122	6.52763	10.9897	2.5793	11.7899	11.1844
ENSG00000154975	0.335138	0	17.416	2.56932	0.00743531	0.378221	58.7168	13.2313
ENSG00000063180	9.4981	0.365308	68.6887	21.7862	4.37031	7.74293	9.47017	55.4687
ENSG00000074410	4.33404	0	0.156817	0.221577	0.00764858	0.00355011	1.08575	0.17507
ENSG00000185015	2.08826	0	2.16066	2.36272	0.0192454	0.403222	4.49925	2.21761
ENSG00000104267	62.8541	301.982	1.73813	60.6469	10.5034	635.676	5.03328	18.3423
ENSG00000164879	4.90921	0	3.12258	4.77535	0	0	1.14975	3.58843
ENSG00000167434	1.2704	81.3745	11.4047	5.7727	0.02609	0.00939485	1.74744	9.81723
ENSG00000169239	3.20525	0	2.04896	2.4003	3.69099	1.44398	0.665136	2.14799
ENSG00000168748	0.0449774	0	14.2736	6.93976	0	0.00712474	0.00538958	12.2065
ENSG00000178538	11.778	0	1.01701	4.38981	7.5717	1.56933	20.4277	1.96767
ENSG00000120159	19.1816	0	10.6108	15.682	0.0125502	14.8622	9.67573	12.0402
ENSG00000135932	7.22077	1.83338	16.1787	12.5858	15.9784	16.4005	7.90588	15.166
ENSG00000102547	13.3492	0.83902	12.2562	10.3694	1.65479	6.03019	19.1979	11.7244
ENSG00000099991	5.02499	0	10.854	7.21963	1.58435	5.72225	3.04049	9.82964
ENSG00000134508	34.222	0.0336948	2.02473	1.77332	6.13276	0.298987	16.135	1.95387
ENSG00000149679	3.04525	0	4.84522	7.29444	12.2046	2.83438	2.6901	5.53556
ENSG00000157782	0.179299	7.46195	21.9805	4.27854	2.42456	1.37681	2.51379	16.991
ENSG00000175544	3.38165	0	0.3711	0.363016	26.9673	2.13973	1.27393	0.368821
ENSG00000100314	0.739267	0	0.73669	2.04662	0.02624	0.884877	3.02827	1.10591
ENSG00000154040	4.73799	0	7.79597	8.4468	12.85	9.45723	1.87461	7.97941
ENSG00000158966	49.2088	2.68799	4.71314	1.17923	0.00927555	0.00833449	4.90371	3.71707
ENSG00000141837	3.02584	0.152472	15.954	16.9963	4.15034	0.75194	22.978	16.2478
ENSG00000148408	4.77365	0	23.8889	25.8342	0.0069338	0.508987	0.0384645	24.4372
ENSG00000151067	2.45508	0	10.1723	8.51431	0.00769114	0.381703	2.29448	9.70496
ENSG00000157388	1.91979	0.0501469	12.8125	14.9916	6.06206	0.309032	14.8228	13.4267
ENSG00000198216	0.229065	19.8464	15.7048	11.5679	0.00216811	1.10184	3.92196	14.5388
ENSG00000006283	0.0993534	0	7.24868	6.64681	0.00249425	0.0349775	5.59434	7.07904
ENSG00000100346	0.0343813	0	5.31196	3.72029	0.00581193	0.0828896	0.0061621	4.86333
ENSG00000153956	8.97084	0	33.7328	30.3463	0.023475	23.9021	25.4579	32.7783
ENSG00000007402	0.75654	0	1.6564	8.23883	0	0.100837	4.67431	3.51174
ENSG00000157445	7.43169	0	36.3617	33.052	0	0.17891	15.5889	35.4288
ENSG00000067191	17.9724	0.0548565	5.37031	4.24319	0.968484	0.887603	2.22586	5.05262
ENSG00000165995	42.9004	8.31476	47.4075	27.8054	5.74852	5.46598	12.2048	41.8825
ENSG00000167535	0.51737	0	9.97191	2.90153	0	0.203509	1.98107	7.97904
ENSG00000182389	5.39094	13.9631	22.0467	18.7656	16.4885	1.99328	16.681	21.1219
ENSG00000166862	0.0594234	2.99011	10.8573	18.9432	0	1.16538	5.09282	13.1364
ENSG00000006116	0.498343	0	37.1244	26.8564	0.0324847	1.29353	4.51377	34.2302
ENSG00000075461	0.921527	0	0.225358	2.92554	0.0131742	0	22.7292	0.986435
ENSG00000105605	2.49382	0	1.72153	2.61529	0	0.782094	3.8652	1.97345
ENSG00000142408	0.617366	0	21.1545	25.7259	0.145485	1.12572	5.42281	22.443
ENSG00000105298	1.77134	0	0.896472	1.06225	3.50433	2.17258	0.725486	0.943198
ENSG00000151893	12.4031	0.18946	8.98024	7.72214	37.1565	8.84797	11.1755	8.62563
ENSG00000116161	8.98657	3.0011	29.0184	31.9716	16.3577	32.0914	14.6859	29.8508
ENSG00000084774	8.42737	3.43416	4.35304	4.02179	1.78069	2.7517	4.22116	4.25967
ENSG00000182985	59.9932	0	16.3071	20.1337	0.0424637	28.885	39.7318	17.3856
ENSG00000175161	23.6347	0.0173569	58.0226	58.7108	4.16912	62.4231	69.9382	58.2166
ENSG00000162706	4.376	0	9.31033	12.8207	3.27889	2.20424	4.0203	10.2998
ENSG00000105767	4.21378	0	2.50701	7.60223	0.0131111	18.4003	13.2221	3.94316
ENSG00000163618	11.3651	0	41.6959	45.0627	1.27397	3.15392	16.533	42.6449
ENSG00000081803	10.4905	59.3775	34.9433	0.968084	0.00411242	1.13078	8.07397	25.367
ENSG00000104327	0.440708	0	2.98135	12.8556	0.0288538	0.0138403	0.487636	5.76453
ENSG00000172137	0.00761182	0	0.456937	61.6324	1.71399	0.0176699	0.18764	17.7
ENSG00000012822	17.2423	51.0411	29.7432	31.4384	9.4821	15.7509	16.0067	30.221
ENSG00000136436	9.604	111.217	10.9403	7.56683	19.2145	9.96298	9.96476	9.98944
ENSG00000064989	1.10119	53.3674	4.10268	0.25309	0.00538527	0.0996309	58.5526	3.01763
ENSG00000122786	8.09174	68.0446	16.4963	21.1044	0.00911706	28.3739	31.3994	17.7952
ENSG00000185933	0.00461358	0	1.18783	0.123053	0	0.00397798	0.00229986	0.88771
ENSG00000138172	0.185313	0	2.59211	0.743153	0	0.272821	0.00487347	2.07096
ENSG00000198668	115.892	183.297	319.345	251.542	65.7516	146.436	126.301	300.234
ENSG00000143933	135.532	148.923	398.749	241.555	186.358	257.968	124.4	354.442
ENSG00000160014	8.80047	24.985	22.7062	18.5489	10.4242	12.2422	6.66374	21.5344
ENSG00000129007	5.71456	0	2.23998	2.23229	9.2163	1.54461	2.51782	2.23782
ENSG00000183166	3.31213	0	3.35304	5.91005	0	1.08837	0.719748	4.07377
ENSG00000179218	19.8124	6.71311	9.68358	25.482	12.1796	19.8413	31.4831	14.1366
ENSG00000128595	30.4904	13.985	30.4374	32.3916	20.9435	28.8665	25.3687	30.9882
ENSG00000130643	1.52167	0	74.2625	221.785	0.0483399	6.65564	8.44241	115.844
ENSG00000134072	27.1532	0	33.1853	20.9807	7.22321	4.85369	12.8891	29.7453
ENSG00000183049	5.76135	41.1948	34.8654	11.1838	4.911	3.79058	6.6032	28.1905
ENSG00000008118	1.0864	0	23.084	20.8967	1.30364	0.152801	0.362741	22.4675
ENSG00000070808	3.12696	0.271298	34.4839	9.83419	1.96131	2.93289	2.30132	27.5361
ENSG00000058404	14.608	0.0551937	39.5944	41.7093	0.772467	3.15219	5.51044	40.1905
ENSG00000145349	8.116	10.3761	36.0744	21.474	20.8903	9.61801	18.5533	31.9591
ENSG00000148660	148.001	32.2795	32.6173	32.301	6.41755	6.58002	16.1208	32.5282
ENSG00000162545	46.3442	0	219.284	147.783	19.8164	258.147	43.5605	199.13
ENSG00000163888	0.312343	40.9988	6.02426	30.9747	8.73984	1.88291	2.25086	13.0569
ENSG00000152495	4.29722	0	16.4885	8.09726	1.02302	2.03465	8.71681	14.1234
ENSG00000004660	2.20303	0	16.4125	3.87452	1.09809	0.065825	0.515984	12.8785
ENSG00000110931	5.62543	31.0428	28.5722	8.35986	9.11959	6.33653	3.40042	22.8751
ENSG00000143919	62.0144	34.4219	6.3849	9.07655	16.9055	21.0227	27.8151	7.14357
ENSG00000164076	0.781474	0.0384893	67.6913	59.9785	13.2186	1.62174	4.8928	65.5173
ENSG00000164615	23.4171	0.417915	58.0827	63.6119	2.22351	38.7266	29.1253	59.6412
ENSG00000130559	14.1215	0.0292376	10.9723	10.7122	2.95074	7.17387	4.79085	10.899
ENSG00000118200	26.1613	3.19427	33.1272	37.0885	16.6107	16.9081	41.8037	34.2437
ENSG00000076826	6.01734	0	5.43198	7.05724	0	0.220487	2.51438	5.89008
ENSG00000171735	26.382	1.64332	34.9459	50.7203	12.6679	17.1463	50.1374	39.3921
ENSG00000108509	6.16978	0.0420278	8.75026	7.76181	2.94563	3.52483	7.79942	8.47165
ENSG00000111530	5.69313	7.3623	9.89374	12.7293	1.33653	9.2957	15.054	10.693
ENSG00000144712	2.10792	0	10.5117	12.6097	0	2.9588	4.35243	11.1031
ENSG00000171302	0.308314	9.14797	0.324818	0.461371	0	0.610444	0.122153	0.363307
ENSG00000127022	22.5245	21.6748	26.8335	62.7563	53.4742	61.5026	66.372	36.9588
ENSG00000131236	14.7217	14.6005	20.3377	14.3624	48.789	16.5401	18.1802	18.6535
ENSG00000112186	4.71638	0	123.442	86.8971	1.06855	8.77702	35.1117	113.141
ENSG00000014216	5.33473	0	3.58314	4.79728	8.26911	0.520794	3.08986	3.92536
ENSG00000142330	3.66022	2.97499	3.42008	3.06939	3.12579	4.03556	2.56776	3.32123
ENSG00000162949	0.76081	0	0.73171	0.550271	0.00575948	2.08704	0.00451367	0.680569
ENSG00000162909	86.2129	20.6645	6.85786	17.0859	0.0225741	15.5987	33.8279	9.74076
ENSG00000092529	15.1197	0	3.20423	3.94261	19.4504	248.61	7.83307	3.41235
ENSG00000131375	15.9162	16.2456	18.903	22.4469	11.8675	16.1629	26.591	19.9019
ENSG00000135773	2.05232	0	0.387569	0.172788	0.00645458	6.89096	0.00841164	0.32703
ENSG00000126247	6.10614	22.411	14.0181	12.7691	29.1027	16.3783	2.41229	13.6661
ENSG00000135387	13.0374	5.53364	10.6218	11.9653	33.0282	12.7094	14.7251	11.0005
ENSG00000110888	37.7426	15.9817	55.5837	47.7072	17.8416	5.91533	24.1553	53.3636
ENSG00000105519	3.94711	4.48619	1.21476	1.94968	0.608274	4.97202	1.35512	1.4219
ENSG00000180881	16.4253	7.29543	26.6879	17.8456	1.1852	7.69516	13.6827	24.1956
ENSG00000152611	0	0	1.3637	0.168632	0	0	0	1.02685
ENSG00000116489	39.2647	70.6783	23.6751	21.7408	39.3412	23.6832	34.7682	23.1299
ENSG00000198898	11.0632	0	18.8111	14.3705	22.8965	9.43454	14.4226	17.5595
ENSG00000077549	9.88131	0.290761	8.93303	14.1152	120.157	6.19977	10.0581	10.3937
ENSG00000198286	0.00244985	0	0.137489	0.108595	25.0861	0.00846975	0.00193939	0.129345
ENSG00000141527	0.205448	0	0.101799	0.0779944	6.96281	0.17535	0.394633	0.0950895
ENSG00000204397	0.00413927	0	2.56977	0.0580048	7.4781	0.0132793	0.00720314	1.8618
ENSG00000132357	0.689159	28.579	0.0251938	0.0142991	2.76771	0.00339425	0.00459566	0.022123
ENSG00000105483	4.46113	12.986	0.747068	0.803502	37.5591	5.64386	3.03691	0.762975
ENSG00000187796	1.25467	0	0.501122	0.541218	7.65474	0.32835	0	0.512423
ENSG00000153048	6.09812	0	0.878933	1.78687	6.89584	9.63829	1.52881	1.13485
ENSG00000213995	23.7821	0.071376	21.8474	18.1481	20.1626	17.7396	23.7548	20.8048
ENSG00000142453	1.98883	0	2.72842	2.69458	0.479536	1.06952	1.97507	2.71889
ENSG00000172508	0.28281	0	0.888044	1.47384	3.31868	320.278	1.48261	1.05316
ENSG00000110619	3.27717	0.025174	5.09334	6.93446	0.553863	4.12233	3.35373	5.61228
ENSG00000134905	4.43735	13.9058	4.50413	4.77958	10.6833	2.53797	4.9167	4.58177
ENSG00000164326	1.69528	0	27.9382	0.912034	0	2.45771	2.94239	20.3206
ENSG00000118307	3.95944	0	8.94211	7.23524	5.95597	0.0852228	3.35479	8.46101
ENSG00000108349	13.4332	0.792943	12.8323	15.2576	8.09116	18.2087	16.468	13.5159
ENSG00000166734	13.8631	7.48465	21.6621	26.1803	2.70148	19.5795	20.4731	22.9356
ENSG00000127995	19.4081	0.0703422	33.7166	56.8564	51.6822	32.9034	43.9652	40.2388
ENSG00000147044	3.70772	0	5.44828	7.08942	0.944271	2.40427	24.9122	5.91086
ENSG00000167971	2.99114	0	1.49876	1.56445	0.86313	0.620167	1.09554	1.51727
ENSG00000177303	3.78447	0	0.476965	0.383796	0.0082268	2.32757	3.21095	0.450705
ENSG00000137752	0.0101071	0	0.847236	0.0540643	158.711	0.00912926	0.00492483	0.623671
ENSG00000003400	0.0527661	0.033255	0.0652636	0.0850795	15.5877	0.112868	0.00882054	0.0708489
ENSG00000106144	2.6236	0.0262016	2.93255	2.14233	1.02862	7.47858	3.26907	2.70982
ENSG00000164305	34.2272	0	9.97667	13.5337	0.0130089	16.5032	11.9178	10.9793
ENSG00000138794	17.8357	0.347425	7.15744	8.40611	12.7674	5.93663	5.0933	7.50939
ENSG00000165806	29.6637	0	1.01493	0.865915	0.00932484	0.946858	0.675381	0.972926
ENSG00000064012	2.26956	0	2.15675	1.47747	5.80727	0.0083274	1.53789	1.96529
ENSG00000132906	12.1114	0	3.4155	3.27492	1.57833	4.08888	1.45636	3.37588
ENSG00000143318	7.68277	0	12.2132	4.72197	0	0.139602	0	10.1017
ENSG00000087589	0.0229128	31.9457	0.109962	0.0872226	17.8709	0.116481	0.0143148	0.103553
ENSG00000153113	9.51409	18.3766	11.2199	11.2861	7.18695	11.1848	6.13722	11.2386
ENSG00000121691	48.3671	101.508	8.63108	1.38729	22.1623	25.7359	19.3781	6.58934
ENSG00000166762	3.7563	0	12.6583	8.802	10.0024	3.2131	2.36185	11.5713
ENSG00000152705	3.72739	0	0.59317	0.737407	0	0.976092	0.0048892	0.633825
ENSG00000099338	0.500143	0.0878185	0.377406	0.442569	0.867987	0.270476	2.08018	0.395773
ENSG00000105974	0.00280403	14.5512	1.16266	0.0650765	0	1.0131	1.2956	0.85329
ENSG00000105971	0.00236327	24.4546	2.7955	0.733346	0.00379436	1.17695	6.40488	2.21426
ENSG00000078699	26.4353	0	18.2456	15.3145	8.37208	13.3592	11.7203	17.4194
ENSG00000129993	0.00404544	0	1.86486	1.0497	0.41755	0.00749342	0.00168041	1.6351
ENSG00000067955	15.4214	7.61282	3.76522	6.29737	18.4269	29.3064	42.7967	4.47894
ENSG00000110395	3.93388	0	4.357	4.51355	20.2457	2.5175	3.60557	4.40113
ENSG00000114423	3.53025	9.13509	2.0427	3.57044	3.43987	4.28799	8.35764	2.47331
ENSG00000105879	2.73746	147.134	7.33799	5.50462	1.44277	13.2393	10.1133	6.82123
ENSG00000102924	0	0	1.32829	6.26147	0.0127553	0.00137302	0.00808287	2.71876
ENSG00000141668	0.00355602	0	19.4067	7.52169	0.00450466	0.00221043	3.07198	16.0568
ENSG00000139899	2.88399	0	0.684346	0.168182	0	0.00196867	0.178738	0.538859
ENSG00000054803	0.017883	0	24.8291	54.1292	11.6245	0.0150061	0	33.0877
ENSG00000159228	39.1464	103.396	9.05794	9.67175	5.54437	206.555	41.4501	9.23095
ENSG00000159231	7.38026	0	2.96704	3.40142	0.0904642	0.259037	6.41901	3.08947
ENSG00000145439	15.2914	3.20293	15.019	15.4311	25.1583	27.8704	36.1981	15.1351
ENSG00000172785	1.03835	0	1.97463	2.2773	4.80038	0.670423	1.30811	2.05994
ENSG00000136682	3.37521	0	4.56699	4.79977	3.88406	2.56262	1.64324	4.6326
ENSG00000147996	1.32446	1.37031	4.12958	4.83959	4.50577	1.01909	4.53235	4.32971
ENSG00000204790	0.728422	4.24388	2.23451	1.76673	1.6234	0.340468	1.26567	2.10266
ENSG00000108468	7.87653	0	11.6364	14.8192	3.44147	14.8824	5.22626	12.5335
ENSG00000122565	14.0255	20.1143	27.1956	27.6589	35.5298	30.5891	29.2924	27.3262
ENSG00000141582	2.85156	0.0643705	4.88894	5.64212	9.35519	8.77361	10.2545	5.10123
ENSG00000094916	16.138	11.2049	9.9432	13.52	14.8415	7.70335	13.8821	10.9514
ENSG00000183741	2.48647	10.3546	4.61912	4.78668	2.81622	2.96905	4.01544	4.66635
ENSG00000100307	2.74642	0	5.45273	6.34315	8.48784	12.1778	5.52462	5.7037
ENSG00000100211	18.4607	10.2638	18.1714	17.6197	0.662993	12.2414	7.38331	18.0159
ENSG00000132024	8.77451	0	18.06	19.9937	7.13599	7.75471	11.9279	18.605
ENSG00000154222	5.20656	13.8104	4.56227	4.84316	5.7994	3.03073	0.775717	4.64144
ENSG00000048342	22.3414	15.0754	8.03248	15.3318	0.633464	5.0048	15.9542	10.0899
ENSG00000188649	30.6168	0	2.96568	4.35336	85.8816	13.0412	7.35341	3.35682
ENSG00000060339	58.4489	45.3614	44.5848	42.53	66.4418	39.4683	45.0527	44.0056
ENSG00000183287	0.0361486	0.0355747	1.18336	0.685326	0.0344764	0.10618	0.0147673	1.04298
ENSG00000171097	17.5099	0	11.9652	13.9213	0.714164	10.594	10.1221	12.5165
ENSG00000137944	27.4066	0	25.3972	30.5644	4.49285	39.3482	54.721	26.8536
ENSG00000176476	9.38006	6.8395	8.80882	10.5926	0.0182493	16.1107	8.42606	9.31159
ENSG00000150636	7.52153	0	7.33293	3.01023	7.44547	3.68652	5.18759	6.11452
ENSG00000167131	2.49214	0	0.499811	0.298287	0	0	0.132253	0.443009
ENSG00000173581	1.20224	0	1.86523	1.67495	0	1.28241	2.33362	1.8116
ENSG00000159884	2.66254	0	5.60547	7.01039	8.29002	1.95766	5.58389	6.00146
ENSG00000181378	0	0	1.06136	0.156576	0	0.575176	0	0.806333
ENSG00000005059	2.58791	0.042189	1.39059	10.2205	0	1.66427	1.64584	3.87939
ENSG00000168491	0.391171	0	5.88025	2.00602	0.00884491	0.130029	0.0526806	4.78825
ENSG00000164221	7.80694	0	20.9526	16.8154	64.5899	31.7386	9.19782	19.7865
ENSG00000103021	2.68861	0	4.67681	4.66938	11.6691	2.85422	0.919361	4.67472
ENSG00000105479	2.14569	0	0.303499	0.462345	0.00626568	0.00744129	0.789722	0.348272
ENSG00000136710	2.98101	0	7.23992	11.4093	19.285	7.26408	15.72	8.41512
ENSG00000159873	3.42339	0	4.53909	4.91377	17.4672	8.56967	3.18931	4.6447
ENSG00000160799	13.1933	26.6744	11.2035	12.8427	21.1785	10.4838	7.10051	11.6655
ENSG00000147144	0.447594	9.2731	1.78498	2.27836	1.37709	0.366788	2.2799	1.92405
ENSG00000176714	6.3067	0	1.84626	2.58061	7.23236	7.39008	11.1026	2.05324
ENSG00000151773	0.590683	0	1.57669	1.7986	2.25805	6.27028	4.40354	1.63923
ENSG00000007080	7.81394	7.30615	16.3075	12.1803	12.4102	16.7683	5.99437	15.1442
ENSG00000169193	3.43438	0	7.46797	10.1183	1.16967	3.5807	5.39126	8.21501
ENSG00000164366	2.29967	0	2.18022	3.41092	0.018378	3.42437	1.91826	2.52711
ENSG00000180347	0.00442606	0	0.535439	0.394849	0.00380905	1.15651	0.00446627	0.495812
ENSG00000244607	5.24159	0	3.23039	1.72077	0	0.948991	1.33574	2.80489
ENSG00000104957	26.2992	11.4781	18.0242	24.5149	27.3743	17.4756	21.707	19.8537
ENSG00000004766	13.2122	0	22.9723	23.4899	18.8051	11.0536	20.1826	23.1182
ENSG00000100147	12.307	0	16.9203	19.2512	39.0054	11.3276	25.2852	17.5773
ENSG00000128596	11.2587	0	20.5233	47.283	23.197	5.30734	12.0105	28.0658
ENSG00000185298	5.97061	0	3.4632	3.42058	7.56215	3.55664	0.441357	3.45119
ENSG00000163006	5.41444	0	6.21037	6.36364	0.716182	4.73008	1.39413	6.25357
ENSG00000175455	19.4436	11.8824	25.2602	18.013	7.78659	10.5132	36.3451	23.2175
ENSG00000163492	1.03357	4.47684	0.245117	0.845366	0.30176	0.22833	0.015346	0.414304
ENSG00000135637	7.16526	0	3.46343	3.55828	2.73911	0.524751	5.73178	3.49016
ENSG00000266302	23.4047	2.46047	40.4475	24.6951	7.99433	4.53386	21.374	36.0075
ENSG00000205212	1.17854	1.90666	11.4369	0.778098	0.0693722	0.876024	0.0426929	8.43256
ENSG00000135205	10.2429	18.1978	11.5671	9.33984	24.8971	9.14921	46.0718	10.9393
ENSG00000153237	3.86357	0	12.4662	17.1474	0	1.58902	3.30453	13.7856
ENSG00000181982	1.74267	0	2.59168	3.4435	0.578324	1.58319	1.80595	2.83178
ENSG00000149548	11.4671	0	0.931902	1.58166	0	5.09228	4.13381	1.11504
ENSG00000144395	0.219422	0	0.259632	0.425409	0	5.4854	0.00235976	0.306358
ENSG00000198003	7.67282	0	1.56632	0.957863	1.08739	0.469232	0.349881	1.39482
ENSG00000198865	14.7513	0	4.23399	17.8655	0.0083082	11.9029	24.2296	8.07619
ENSG00000248712	0	0	0.495472	0.328882	16.6691	0.00334797	0.0120459	0.448516
ENSG00000197599	13.0593	0	3.31418	3.78294	0.0540258	4.75432	3.3122	3.4463
ENSG00000163749	1.86565	0	4.70949	0.488522	0	0.137101	2.00769	3.51976
ENSG00000183401	16.5712	10.1944	8.44412	5.90871	12.9824	39.1136	9.08087	7.72948
ENSG00000203952	16.2735	0	0.365554	0.950377	0	6.84988	12.7318	0.530393
ENSG00000236624	7.35901	40.1813	0.720295	1.11147	13.7957	3.50306	5.64158	0.830552
ENSG00000198937	43.3919	0	24.5732	35.5302	0.0549782	36.4674	19.5751	27.6615
ENSG00000175820	4.71229	0	1.3665	1.21034	12.7408	0.0612973	1.07619	1.32249
ENSG00000159588	0.559872	0	0.205034	0.442858	0.0144161	1.93174	1.5878	0.272067
ENSG00000120262	1.9661	0	3.0737	2.05497	0.0327385	0.0736869	2.1927	2.78656
ENSG00000164989	12.2579	0.552195	14.7227	10.6124	7.18093	3.09556	6.22374	13.5642
ENSG00000154479	12.2849	0	4.76301	2.50785	0	0	0.109464	4.12736
ENSG00000154781	37.3875	43.0234	26.4161	29.6752	45.1508	30.1555	24.7574	27.3347
ENSG00000151838	0.0304607	0	14.9415	1.93853	0	0.0543021	3.4508	11.2764
ENSG00000119636	8.86719	13.9826	9.73168	9.3257	0.016713	10.9911	3.52102	9.61725
ENSG00000255994	0.0452932	0	27.3179	16.6076	0	0.760513	0	24.2991
ENSG00000166960	0.00466777	0	1.47509	1.15132	0	0.0051438	0	1.38383
ENSG00000122483	14.069	5.734	10.6039	7.99285	41.9451	7.44201	5.58572	9.86792
ENSG00000101997	10.1707	0	7.41181	4.68225	26.0365	9.56742	5.43534	6.64245
ENSG00000177868	5.79061	0	23.7223	24.6145	67.7648	16.533	2.70944	23.9737
ENSG00000159214	7.71608	0	8.62191	5.13122	3.57311	0.225593	2.20763	7.63802
ENSG00000147419	45.6882	0	33.8009	18.2556	10.1417	8.93624	12.357	29.4193
ENSG00000024862	26.712	6.1805	87.9837	62.1713	4.90223	32.1	15.8571	80.7082
ENSG00000160050	7.16406	0.0795618	2.859	6.16232	0	2.01636	7.99068	3.79008
ENSG00000151468	2.31634	107.837	18.6517	5.31543	0.0135655	1.76638	4.12234	14.8927
ENSG00000186409	3.71114	14.9183	7.62802	4.50284	0.309536	0.960408	2.06135	6.74715
ENSG00000109881	2.44916	0	14.9655	8.63017	3.09728	0.315661	1.24316	13.1798
ENSG00000173421	0.0405249	1.74999	0.268918	0.278477	0.0121918	0.00860812	1.77396	0.271612
ENSG00000163885	1.88826	0	1.06253	0.744913	0	0.275535	0.308302	0.973009
ENSG00000145075	2.60929	0	11.1579	6.20967	6.54323	2.12213	3.88204	9.76316
ENSG00000141519	2.05962	0	1.3114	1.22737	0	0.596278	0.747278	1.28772
ENSG00000186710	1.14437	0	1.35061	0.114843	0.0250381	0.411613	0	1.0023
ENSG00000180329	6.66724	0	12.8344	7.94027	9.42712	6.52215	7.05145	11.4549
ENSG00000108588	17.6454	10.1244	20.5555	23.9504	9.78122	27.5134	28.4139	21.5124
ENSG00000152492	17.5495	30.1934	5.35887	10.3312	41.1794	5.69365	116.807	6.76038
ENSG00000164051	9.14756	0	3.79502	4.22296	5.77675	1.77128	5.94359	3.91564
ENSG00000120860	27.4593	32.2678	23.948	22.0194	69.1568	57.4659	23.9638	23.4044
ENSG00000176155	3.94584	3.23295	7.41722	5.94318	1.46208	0.955587	3.1075	7.00174
ENSG00000160124	13.2578	0	13.478	17.1146	3.79479	4.46757	10.5215	14.503
ENSG00000133773	8.9701	0	11.1431	10.1975	9.20036	8.92951	5.56873	10.8766
ENSG00000108091	6.76896	0.860011	12.171	7.51789	19.8354	2.43508	5.87556	10.8595
ENSG00000104983	10.1483	0	4.97786	4.62781	5.86416	2.85536	0.878658	4.87919
ENSG00000130783	4.17693	0.050057	2.93756	2.11689	0.0237897	0.869268	0.0560931	2.70625
ENSG00000135127	1.09177	0.0386787	18.2234	18.4814	0.00625215	0.0126698	2.31095	18.2961
ENSG00000139537	0.93321	0	9.23668	10.4694	0.0119192	0.637133	2.94868	9.58414
ENSG00000180376	18.553	10.2993	34.2303	35.6357	13.1824	14.5595	28.6525	34.6264
ENSG00000166510	0.00128609	28.1319	5.59375	0.15023	0.0159942	0.00382074	0.803411	4.05943
ENSG00000198624	0.029276	17.3001	0.293374	0.212957	4.95984	0.093142	0.00185723	0.270708
ENSG00000216937	38.3905	25.4669	20.1654	22.8394	27.9456	18.1102	33.2122	20.9191
ENSG00000253276	0.791135	0	1.4564	2.5279	2.72247	3.71095	1.00694	1.75842
ENSG00000186714	0.0395764	0	0.59248	0.893684	1.17003	0.446905	0.525546	0.677378
ENSG00000163040	1.59944	2.55721	2.66513	1.88589	0	0.00915598	0.00576405	2.44549
ENSG00000152076	0.672492	7.71886	0.84423	0.611767	0	0.739718	0.0039029	0.778708
ENSG00000120647	6.54413	0	5.91229	5.83194	9.53588	8.37124	6.14326	5.88964
ENSG00000162004	2.30332	0	1.08527	0.846829	0.527323	0.828503	0.239688	1.01806
ENSG00000249961	1.44383	0	0.755946	0.539711	0	0.023828	0.0114732	0.694997
ENSG00000091986	3.1603	3.69438	0.499755	0.247941	0.0206108	0.0271541	0.00685933	0.428778
ENSG00000149201	3.05709	0	0.791652	1.05017	0.00659475	0.0733025	0.783942	0.864517
ENSG00000149231	15.8063	49.9446	32.7362	29.8324	1.31302	31.856	19.1554	31.9178
ENSG00000150676	2.36115	0	0.555927	0.413959	0	0.0225209	0	0.515912
ENSG00000055813	1.11734	0	18.6329	25.0434	0	1.11733	5.65736	20.4398
ENSG00000175602	8.45653	34.9625	42.3102	32.7225	14.5345	19.9528	14.3451	39.6078
ENSG00000205476	3.00695	0	1.06718	1.4216	3.27554	2.02104	1.20504	1.16707
ENSG00000110104	0.72337	72.4104	2.75179	2.49519	0	4.98816	0.243245	2.67946
ENSG00000115355	69.7878	36.5715	96.8813	101.918	38.504	181.429	105.346	98.3009
ENSG00000168071	2.92565	0.0208133	0.723191	0.504429	7.40842	0.0015986	0.00390166	0.66153
ENSG00000015133	3.39604	6.67287	0.770246	0.105385	0.00722838	0.00594904	0.899075	0.582847
ENSG00000179071	0.750106	0	1.18316	1.06741	0.0211133	0.804376	0	1.15053
ENSG00000137500	12.7635	54.2215	12.4162	16.7406	7.02367	23.2912	16.5257	13.6351
ENSG00000123106	17.7075	57.7825	20.5809	32.4775	29.2939	16.3663	18.245	23.9341
ENSG00000119242	9.31552	0	15.7312	14.9132	6.09066	8.42084	7.51904	15.5006
ENSG00000125633	32.7247	87.9428	21.9464	23.0048	6.43482	5.3537	29.6956	22.2447
ENSG00000105248	0.976677	0	3.33874	4.17744	4.06201	3.76102	3.26351	3.57514
ENSG00000173013	1.01466	0	0.651991	0.722173	0	0.0087956	0	0.671773
ENSG00000142039	2.70006	0	2.5522	3.1911	14.8146	3.89021	2.34567	2.73228
ENSG00000187094	8.73981	32.0051	268.858	623.991	22.2847	32.0583	13.096	368.956
ENSG00000110148	0	0	13.4569	4.58361	0	0.0315827	0.00541487	10.9559
ENSG00000161573	0.0498286	0	0.03802	0.077449	1.22256	0.122735	0.055055	0.0491335
ENSG00000108691	51.08	0	1.40628	0.36097	615.284	3.25812	0.0242599	1.11165
ENSG00000102962	0.115705	0	0.0952807	0.156423	0	0.38851	2.0804	0.112515
ENSG00000213927	3.41678	0	1.27522	0.74815	0	0.0440306	0	1.12666
ENSG00000151882	0.0138566	0.0375152	2.34468	0.28148	0.0220643	0.00680096	4.12168	1.76314
ENSG00000006075	0.0358372	0	0.122605	0.0411753	30.1197	0.00345248	0.0128729	0.0996531
ENSG00000136280	2.8626	0	3.33063	2.62541	10.0087	2.32482	3.35462	3.13185
ENSG00000101331	0	46.936	2.10929	1.0952	0	0.256175	0	1.82346
ENSG00000133101	0.00309502	0	10.2127	10.9935	0.0298558	0.96126	0.00985211	10.4328
ENSG00000145386	9.08545	0	10.1093	10.2292	0	13.7613	8.44497	10.1431
ENSG00000134057	0.436727	0	6.4562	6.23866	2.55051	1.28139	1.94405	6.39488
ENSG00000100814	10.7756	0	22.0001	32.595	50.5482	20.4586	30.6234	24.9864
ENSG00000112237	18.4293	95.0841	31.7968	26.8717	4.92166	7.80488	32.4829	30.4086
ENSG00000110092	3.62048	2.6459	2.59915	2.57816	12.5064	3.69104	13.6378	2.59323
ENSG00000118971	5.35057	11.5797	22.2606	24.0065	28.5445	1.1869	44.6369	22.7527
ENSG00000112576	5.20269	6.50603	6.19562	5.552	4.86977	6.36137	3.6827	6.01421
ENSG00000166946	20.3081	36.659	20.8148	22.783	11.621	16.8588	33.1321	21.3696
ENSG00000105173	2.51207	0	4.12146	11.0009	0	1.74147	0.0861769	6.06052
ENSG00000175305	0.227378	0	2.31534	2.74584	1.07462	18.7439	0.702251	2.43668
ENSG00000162063	1.03963	0	2.20393	2.37163	0	0.228181	1.17399	2.25119
ENSG00000113328	19.0359	0.0724177	21.1564	19.8413	62.311	24.9933	12.8944	20.7857
ENSG00000138764	10.19	1.2859	7.92613	15.3186	0.028388	5.9163	8.77277	10.0098
ENSG00000134480	26.2448	0	34.252	60.4102	41.3217	34.8215	25.5074	41.625
ENSG00000118816	25.884	84.0161	81.7004	105.622	39.382	56.9974	49.6289	88.443
ENSG00000205089	17.935	0.0800461	13.2615	9.95354	2.49341	16.9906	42.6938	12.3291
ENSG00000107443	15.8441	29.512	4.77501	6.65991	2.86145	7.98778	8.42132	5.30629
ENSG00000135083	1.20335	4.58471	0.250983	3.65348	0	0.529347	0.00681254	1.21002
ENSG00000090061	6.62687	0	4.71262	5.07215	4.00156	3.01771	8.08357	4.81395
ENSG00000163660	29.4697	59.4985	28.3403	29.9974	82.818	55.9947	31.4046	28.8074
ENSG00000221978	76.3293	69.2991	45.77	41.9675	48.2185	40.1793	37.3644	44.6982
ENSG00000152669	0.00672755	0	3.68957	0.155675	0	0.00294939	0	2.6935
ENSG00000129315	17.1106	0	10.4557	10.1312	18.5045	13.3755	12.0205	10.3642
ENSG00000082258	21.4388	17.2231	38.4236	30.9613	40.7014	17.8256	30.303	36.3203
ENSG00000108100	3.02548	0.222553	11.9556	8.95235	5.63329	14.4212	11.1531	11.1091
ENSG00000163249	7.83075	1.95972	9.53705	2.48113	0.0101773	11.2552	3.23175	7.54826
ENSG00000182632	0	0	1.9758	0.405189	0.00955932	0	0	1.5331
ENSG00000103540	9.42927	3.59225	15.6914	15.6542	2.79036	98.2758	5.91466	15.6809
ENSG00000260916	2.97365	11.9373	23.8035	10.4808	10.026	2.62206	3.2499	20.0484
ENSG00000184451	4.69595	6.13272	2.59348	3.22602	6.82336	8.48119	7.34319	2.77177
ENSG00000112486	0.874584	0	1.41888	0.608323	0.0140592	0.00798919	0.00117756	1.19042
ENSG00000151014	0.788703	0	3.33061	4.54729	0.040463	4.7079	3.29161	3.67354
ENSG00000173992	109.985	87.7361	51.1677	41.212	84.9054	38.6295	66.7345	48.3616
ENSG00000154429	9.50487	0	31.4677	26.3541	3.33194	33.3027	12.1085	30.0264
ENSG00000166226	20.7763	80.86	32.2282	56.4531	24.2056	22.9381	54.3395	39.0563
ENSG00000163468	14.7446	1.67067	22.9628	31.2041	15.6841	30.4334	27.3901	25.2857
ENSG00000115484	13.9115	14.2853	32.8295	40.7307	25.5597	33.2384	30.0497	35.0566
ENSG00000150753	10.0267	11.548	18.601	24.1549	22.6442	28.1855	14.1878	20.1665
ENSG00000146731	23.799	24.0849	30.6516	41.2737	31.5557	23.9272	37.6727	33.6456
ENSG00000132141	11.0174	0	1.52314	1.07968	7.29467	2.49678	3.31416	1.39814
ENSG00000135624	12.5559	33.2507	18.1929	26.3344	18.1185	20.301	22.9072	20.4877
ENSG00000156261	31.3109	3.66936	59.1892	71.031	53.1038	50.1266	39.4275	62.527
ENSG00000122674	5.14493	1.72318	5.26351	5.90337	4.95061	9.65222	5.27642	5.44386
ENSG00000146574	1.50851	0.690736	2.29467	2.28759	2.47889	1.67492	1.54629	2.29267
ENSG00000134256	1.46488	0	1.46601	0.50881	0	0.00277686	0	1.19621
ENSG00000156535	6.93919	0	1.08641	0.130858	0	0.00703324	0.0119445	0.817079
ENSG00000170458	2.64418	0	1.32617	2.37873	256.064	2.02998	0.00669457	1.62285
ENSG00000177697	6.05874	33.7647	4.92371	4.3117	4.49949	0.101958	4.65602	4.7512
ENSG00000177675	0.00208038	0	2.74609	5.78292	0.00684254	0.0390825	0.019442	3.60206
ENSG00000135535	12.0803	39.384	17.1221	13.9643	21.3848	42.2201	19.7711	16.232
ENSG00000091972	3.65901	3.59493	56.5829	77.1276	0.461682	18.7377	31.3778	62.3737
ENSG00000163606	0.709369	0	2.66041	0.384894	0	0.016723	0.00285829	2.01903
ENSG00000206531	0	0	1.09011	0.00963072	0	0	0	0.785567
ENSG00000012124	0.098542	0	0.134303	0.0973182	0.0414145	62.0672	0.750822	0.123878
ENSG00000150637	0.0884362	0	0.822517	0.549487	8.86736	3.48923	0.00996378	0.745561
ENSG00000198821	0.106415	0	1.18652	1.38322	0	0.00122213	0	1.24196
ENSG00000139193	4.87609	0	0.338914	0.621625	1.10309	0.482952	1.86144	0.418599
ENSG00000120217	0.62101	0	1.14806	2.99736	12.9918	0.00419104	2.71759	1.66931
ENSG00000103855	1.81279	20.511	6.84869	4.72634	15.3602	0.132683	6.20502	6.25048
ENSG00000198087	5.67872	28.9191	7.88537	6.69669	27.2235	3.19394	7.88489	7.55033
ENSG00000169217	1.22171	0	5.04113	6.04652	10.9544	8.45303	6.06788	5.32451
ENSG00000186074	0.00301892	0	0.85122	0.527605	35.9071	0.0135956	0.00304765	0.760006
ENSG00000167775	3.60445	46.1737	4.52086	11.812	0.0210385	0.734664	11.0971	6.57595
ENSG00000174059	0.00623086	146.049	0.112512	0.0663706	0.0117757	0.112166	0.0191729	0.0995062
ENSG00000104894	0.141727	0	0.0453085	0.0786325	31.4195	0.000855954	0.0658893	0.0547013
ENSG00000117877	0.443311	0	1.15224	1.28619	0.913919	1.1343	0.272821	1.19
ENSG00000101017	19.6064	0	0.519974	1.19266	62.4299	0.00694224	0	0.709579
ENSG00000117335	32.9995	158.451	40.6818	45.0346	48.4229	111.956	111.749	41.9087
ENSG00000196776	41.4704	1.97645	71.8039	42.7025	7.55849	40.9241	35.6701	63.6013
ENSG00000169442	0.0123394	0	3.1711	0.00887412	0.0512349	0.0162685	0.0324629	2.27979
ENSG00000143119	0.032709	0.112434	24.0369	1.37324	650.99	0.504423	2.71919	17.6489
ENSG00000196352	0.0901565	36.3094	4.11795	7.29475	8.44688	38.1643	0.35102	5.01337
ENSG00000116815	10.5592	125.072	2.41898	1.64625	42.0919	1.656	16.7793	2.20118
ENSG00000085063	21.5801	65.9803	21.0098	32.9091	8.53799	9.56001	32.1323	24.3638
ENSG00000135404	69.4245	95.2877	28.7315	56.3026	90.8819	95.0249	76.9191	36.5027
ENSG00000129226	0.19672	0	0.428859	0.698834	59.4217	0.0222924	3.45526	0.504955
[truncated: 11,366 more rows]

## Sheet: DM
	Neurons	Astrocytes	Oligodendrocytes	Microglia	Endothelia	OPCs
ENSG00000121410	0.562511	0.0282991	3.82035	0.714606	0	0
ENSG00000148584	0.032348	0.00220135	0.00381221	0	0	10.9145
ENSG00000175899	4.73316	2.32586	1.25549	591.168	245.369	88.4714
ENSG00000166535	0.232288	12.1011	0.0155876	0	0.0166588	0
ENSG00000094914	10.2358	11.8149	7.6035	0	0.0450628	0.0822076
ENSG00000081760	3.39547	1.12261	1.24122	0.563057	0.0689064	1.22915
ENSG00000109576	13.9645	36.0462	12.269	3.36116	0	0
ENSG00000103591	8.98131	9.15917	5.02023	0	3.3559	0.0283989
ENSG00000115977	25.459	7.67888	7.52797	32.4017	13.8908	24.7654
ENSG00000127837	15.4651	17.3468	0.552973	25.1043	0.553941	0.171397
ENSG00000090861	57.103	25.5974	17.6829	23.8853	4.85716	0.803792
ENSG00000124608	3.64465	2.76053	1.20685	0	0	0.536559
ENSG00000266967	30.2201	7.20256	20.6043	0	1.01486	1.91686
ENSG00000157426	19.6685	30.487	1.6497	0.0213511	1.02376	9.34283
ENSG00000149313	56.9792	16.5866	27.021	0	2.46851	32.1199
ENSG00000008311	20.7271	485.966	162.824	104.092	57.0011	242.017
ENSG00000108270	3.59362	0.368355	7.33202	0.388003	13.6249	0
ENSG00000181409	2.2684	0.441811	13.7548	0.496208	1.78663	0.258489
ENSG00000183044	44.0508	25.7309	8.9642	0.0387299	2.13378	25.3384
ENSG00000165029	23.4667	119.351	27.7656	99.4734	34.136	133.381
ENSG00000154263	3.94799	0.388989	0.184801	0	12.0967	0.877565
ENSG00000144452	0.729789	2.48865	0.0719633	0	0	0
ENSG00000107331	0.382912	0.144483	1.12544	0	0.171332	0
ENSG00000167972	4.25991	2.06451	3.2084	0	0.293452	0
ENSG00000198691	1.65453	0.298233	0	0	1.31336	0
ENSG00000154265	26.8642	2.41484	13.3264	0	11.656	10.4045
ENSG00000154262	3.7668	0.202426	0.335928	0	4.73989	0.46488
ENSG00000064687	0.256834	4.44478	0.0276648	0	0.134272	0.142196
ENSG00000141338	0.29156	0.496763	30.1979	7.70396	3.97308	0.087049
ENSG00000154258	2.66104	0.322225	0.220557	0.0137646	44.7384	0.015158
ENSG00000085563	5.07093	0.0199163	0.00760383	0	60.1516	0
ENSG00000135776	8.82124	2.52357	1.93021	6.64896	2.33095	8.68224
ENSG00000005471	0.431123	0.00430321	0.00595658	11.8989	0.377263	1.35159
ENSG00000115657	4.26831	6.49127	3.64099	0	0.1433	0.0246149
ENSG00000131269	13.3979	30.2919	20.7714	22.1263	6.64853	56.743
ENSG00000197150	2.60099	0.815434	1.24314	0	0.16704	0.0116557
ENSG00000103222	4.92956	0.567092	0.448919	0	1.62093	0.0653569
ENSG00000124574	2.42022	0.257436	0.313096	8.18845	0.13661	0
ENSG00000125257	0.567177	0.0504319	0.227617	45.4987	0.14938	25.4955
ENSG00000114770	17.5492	11.3365	4.31097	2.25757	1.0936	2.91292
ENSG00000006071	9.21097	10.3159	0.56649	0	0.021017	1.93017
ENSG00000069431	0.117725	17.3059	0.0207008	0	8.33717	0.0185672
ENSG00000173208	7.7245	26.8454	0.0137479	0	0	0
ENSG00000117528	9.65972	25.5769	18.1565	0.17749	4.57611	44.9004
ENSG00000119688	11.2487	17.7385	5.79018	7.13328	7.04841	1.0118
ENSG00000164163	12.0488	20.3561	26.8744	27.6369	4.72158	33.2483
ENSG00000033050	15.2886	12.7012	7.7082	0	6.6021	2.6549
ENSG00000161204	7.59514	3.07464	6.17057	0.274977	1.77341	0.0675697
ENSG00000160179	1.00898	0.444284	16.0716	0.218989	0	1.96789
ENSG00000118777	0.0863072	0	0.00920763	3.81904	352.873	0
ENSG00000172350	1.40794	1.17249	0.085032	0	0.300683	0
ENSG00000138075	0.864372	5.8668	0.0890716	1.53954	0	0
ENSG00000143994	0.234287	0.91509	1.42991	0	5.93681	0
ENSG00000144827	16.1024	21.4208	5.37208	0	4.9192	21.7045
ENSG00000100997	6.36523	3.23847	1.24574	0.656163	1.93232	0.752257
ENSG00000131969	1.51813	2.26457	1.29729	1.11838	0	2.83443
ENSG00000139826	10.1448	1.29526	10.3689	3.44062	0.0207687	5.02833
ENSG00000248487	26.463	0.562305	2.43304	0	2.29712	0.221836
ENSG00000114779	1.29362	1.70132	0.0219019	0	22.692	0.94201
ENSG00000140526	8.97202	13.2451	5.00444	4.26667	12.9819	10.5848
ENSG00000158201	5.15008	18.8972	0.237857	0.737644	2.14671	9.19128
ENSG00000100439	2.34759	12.0231	5.29378	0	9.65351	1.95277
ENSG00000011198	27.0639	12.6959	39.2231	8.20764	38.1194	8.06094
ENSG00000163686	12.3586	5.17141	17.365	0.0993065	1.01936	14.5722
ENSG00000127220	0.244303	0.43775	0	3.05172	0	0
ENSG00000136754	80.7889	116.745	65.291	323.204	15.3078	84.4465
ENSG00000138443	15.0973	12.262	6.43549	8.73213	13.906	20.2759
ENSG00000108798	0.0024056	0	0	1.44644	0	0.289922
ENSG00000154175	3.33015	0.425183	0	0	0	0
ENSG00000097007	3.18354	2.69807	8.88455	0.208228	10.637	0.145586
ENSG00000143322	6.43347	2.80851	1.66911	43.9581	12.2831	82.5865
ENSG00000099204	29.5466	53.5809	0.812075	0	56.3933	8.94194
ENSG00000163995	3.10491	0.0565801	5.60344	0	0	0
ENSG00000173210	4.04854	3.03854	0.846995	0	15.3145	0.123173
ENSG00000159842	10.9051	15.1051	0.585005	0.798478	1.34983	0.493199
ENSG00000174429	10.609	1.01295	0	0	0.0676841	0
ENSG00000114626	0.796904	0.00263025	0.143425	0	1.49099	0.0190573
ENSG00000166016	1.1191	1.50749	1.03526	0	0.328311	0.663988
ENSG00000060971	2.41994	7.85301	4.07507	0	5.38848	0.667142
ENSG00000167315	5.51008	47.4238	19.6053	10.2361	6.86586	15.8122
ENSG00000132142	13.7475	9.51871	5.5099	1.20085	2.99435	21.3923
ENSG00000076555	0.908888	11.5334	0.416189	0.247613	1.65942	0.0677932
ENSG00000111271	2.22153	1.02657	0.403459	0	0	0.0143536
ENSG00000240303	0.732734	1.48297	0.455841	0.036043	0.168918	0.475565
ENSG00000151498	7.77885	10.4965	3.47742	0	0.0868281	3.6763
ENSG00000177646	6.55313	4.01075	3.38708	0	2.52372	0
ENSG00000115361	3.36979	2.86831	0.0366959	0	0.050588	0.031606
ENSG00000117054	31.4546	62.6181	35.307	8.63191	27.4847	5.58323
ENSG00000122971	0.0640706	0.0901768	0.0185615	0	4.48136	0
ENSG00000196177	12.6927	33.1671	14.0896	0.0366271	38.8128	48.727
ENSG00000072778	25.1077	24.8802	3.29751	0.426073	3.8809	1.69739
ENSG00000114331	12.7676	27.0409	17.0899	0.393723	17.4665	20.9991
ENSG00000131584	0.670099	0.874144	0.691838	0	1.35063	0.0909516
ENSG00000075239	25.1058	27.1393	28.2503	6.25272	11.1423	16.3108
ENSG00000120437	21.7468	21.5357	7.90451	53.95	12.8796	46.2337
ENSG00000182827	23.4315	12.6181	11.8846	2.50765	15.3093	7.26166
ENSG00000181513	1.41849	1.55786	0	1.9592	0.998005	0
ENSG00000107897	12.8887	19.8683	27.7414	3.03722	4.21483	5.12106
ENSG00000135847	38.7118	7.62898	11.4551	0.142929	0.382361	3.24388
ENSG00000176244	2.66484	106.204	0.131485	0.419876	0.137915	0
ENSG00000110455	0.349238	2.15599	1.33253	2.8457	0	0.13214
ENSG00000102977	7.94277	1.84162	2.48795	0	0	0.0602774
ENSG00000264813	4.13329	0.0133115	0	0	0	0
ENSG00000177076	0.377806	0.0183146	0.0470755	1.80874	13.429	0
ENSG00000087085	2.62088	0.265476	0	0	0	0
ENSG00000100813	5.88729	6.98887	7.7534	2.21914	7.05428	1.12485
ENSG00000153086	2.4359	1.65554	0.255873	0.141426	4.31555	0.474071
ENSG00000196636	7.20736	3.0302	1.80155	0.655466	52.2376	6.65141
ENSG00000122729	5.94565	6.59422	0.183802	0.655299	1.55897	6.78823
ENSG00000100412	10.037	39.0011	8.49318	0.866297	0.0301063	0.440684
ENSG00000184227	1.63431	7.97965	1.50887	0	0	0.0635452
ENSG00000162390	0.352125	6.07671	0.0313681	0	0	0
ENSG00000112304	9.68636	18.1122	3.26017	10.5975	18.4632	35.5587
ENSG00000119673	2.92926	8.18641	5.18725	13.2346	0.0464253	0.278304
ENSG00000177465	2.08666	2.71598	1.70946	0	0.158508	0
ENSG00000205669	10.2784	23.9973	0	0	0	0
ENSG00000097021	49.2346	0.877447	2.86536	0	8.72743	0
ENSG00000101473	6.7518	3.15029	0.781953	0	1.29291	0.174357
ENSG00000123130	3.78007	7.37906	1.28413	10.2425	0	0
ENSG00000161533	8.82611	21.6337	8.12773	42.5239	19.7133	6.80871
ENSG00000168306	1.57311	35.809	0.00832555	0.0883215	6.077	0
ENSG00000087008	2.17848	10.143	2.43001	0	0.110932	2.47629
ENSG00000143727	52.5695	10.6449	19.0699	42.7297	12.2965	8.00508
ENSG00000134575	6.17029	1.09046	0.454295	0	0.374476	2.12167
ENSG00000155893	3.09227	0.418431	0.166662	0.0520642	0.661991	0.681371
ENSG00000014257	0.0306764	0	0.0223681	1.1449	0	0
ENSG00000111644	0.107598	0	0.0229024	0	0	1.01582
ENSG00000147174	3.51722	4.8523	7.20517	0	0	4.32779
ENSG00000134940	3.29479	0	0	0	0	0
ENSG00000103740	0.166386	48.359	0.243471	0	0	0
ENSG00000167107	0.0414961	1.71281	0.00950501	0	0.167022	0
ENSG00000151726	6.75701	7.60259	44.6204	177.825	4.78312	50.0736
ENSG00000123983	43.6693	52.7422	40.1789	20.8014	35.5581	88.328
ENSG00000068366	21.374	22.8543	10.1194	52.2895	6.34933	22.5051
ENSG00000197142	1.37694	0.469642	1.3659	4.16539	10.6536	1.56078
ENSG00000164398	15.5154	51.5605	2.43559	0.017627	0.925014	4.26342
ENSG00000183549	0.116445	0.312653	0	0.187183	6.27865	0.165459
ENSG00000154930	2.09077	19.5229	0.652098	2.3857	0.0954944	1.5792
ENSG00000131069	5.38136	5.69187	4.96438	0.0379558	4.24914	1.46807
ENSG00000111058	0.021512	8.94094	1.81964	0	0.667345	0
ENSG00000143632	2.01461	0	0.0717798	0	0	0.0728113
ENSG00000107796	1.90056	0.0673138	0	0	319.078	0
ENSG00000075624	426.489	359.541	662.954	1804.02	395.517	308.821
ENSG00000159251	1.0386	0	0	0	0.0386831	20.1565
ENSG00000163017	0.0534708	0	0	0	8.65806	0
ENSG00000136518	4.73486	3.27852	14.5772	0.321155	0.181002	0.0433277
ENSG00000077080	17.9466	0.18458	0.269378	0	0.130353	0
ENSG00000072110	3.78092	2.98023	0.0446296	0	1.24452	0
ENSG00000077522	5.94839	2.41466	10.8525	0	6.44206	2.056
ENSG00000130402	1.16267	1.83212	2.12945	0.021302	5.42036	0.285492
ENSG00000131966	78.1717	41.4314	44.5838	1.97141	28.4279	65.9163
ENSG00000138107	22.6873	17.8713	45.9277	18.2749	3.66895	0.461334
ENSG00000115073	4.69073	10.9681	1.91969	4.97248	0.822178	1.47587
ENSG00000138071	53.3882	32.7989	34.4003	173.315	27.0601	40.561
ENSG00000115091	7.81076	8.77929	10.4341	11.5714	11.4244	31.238
ENSG00000133627	6.28844	0.626989	0.6878	1.05295	0.0297766	0.521495
ENSG00000101442	6.85618	1.0362	3.85792	13.9212	0.695939	1.7065
ENSG00000075089	31.7169	17.4715	25.0013	0.483044	33.3011	50.1027
ENSG00000113812	9.75015	20.4443	1.27589	1.34096	0.164734	1.91677
ENSG00000115170	1.951	4.26085	13.0827	0	30.8354	0.956119
ENSG00000135503	4.43405	1.6201	0.580686	0.183581	1.74156	0.991199
ENSG00000123612	2.23006	0.318165	7.05202	0.398395	0.0115999	0
ENSG00000121989	35.6953	6.49199	11.5983	6.575	44.5882	58.4363
ENSG00000114739	4.62152	3.36517	0.381125	0	1.25339	2.39077
ENSG00000139567	0.0768622	0	0	0	2.7752	0
ENSG00000132744	1.25305	0	0	19.6867	0	0.140129
ENSG00000119640	34.6835	11.9071	28.2627	1.91323	22.8835	0.2264
ENSG00000170634	13.1413	11.9429	18.5677	0.666163	11.4848	11.9775
ENSG00000196839	0.117168	12.3984	1.69	1.98571	0	0
ENSG00000168803	9.68728	16.2686	1.42962	15.0811	5.18074	4.23708
ENSG00000137845	4.17979	2.95623	21.9413	4.59422	1.82672	23.1391
ENSG00000073670	7.13561	0.849091	0.0175298	0	0.195461	0
ENSG00000148848	3.6731	0.61107	0.234414	0	0.116211	3.56806
ENSG00000143537	1.65968	0.0271957	0	0	0	0
ENSG00000151694	23.5198	21.1997	16.0362	105.94	24.9645	46.4103
ENSG00000135074	8.23268	1.85789	4.77933	3.57775	3.15925	6.30019
ENSG00000134007	15.0957	17.6084	13.3559	0	0	150.568
ENSG00000139985	1.52827	0.166916	0.013742	0	0	0
ENSG00000008277	13.4124	4.37757	6.66609	0	2.13051	1.13493
ENSG00000114948	5.82675	0.78872	0.00443427	0.222902	0.310929	0.102852
ENSG00000042980	0.308829	0.0155578	0.441419	93.6762	0	88.035
ENSG00000197140	1.10568	0.00610228	0.400345	0	0	0.057807
ENSG00000149451	7.14857	14.2533	0.125139	0	11.0556	0.193693
ENSG00000151651	0.556761	0.0273389	1.06051	0	0	0
ENSG00000168615	9.21882	11.9876	11.0908	19.5958	13.5156	10.1548
ENSG00000134028	0.191324	0	0.0101515	6.12457	0	0
ENSG00000154734	6.04374	0.136426	24.1857	0	74.8271	47.3121
ENSG00000145536	1.22889	0.221744	0.00422129	0	0	0
ENSG00000140470	0.888071	1.28207	0	0.0504378	0.0324875	1.22919
ENSG00000140873	0.376997	0.693524	20.9153	0.336748	0.0945797	0.323479
ENSG00000145808	7.60677	0	0.889688	0	0	0
ENSG00000156140	2.43301	0.399627	0.00591722	0	0	0
ENSG00000158859	0.317079	0.85852	29.4205	13.3279	147.788	0.0743877
ENSG00000154736	0.898602	0	1.44501	0	0.21512	0.0136909
ENSG00000049192	5.9519	0.501035	0.213343	0	0.0418935	5.19267
ENSG00000134917	0.911303	0.0182964	4.33279	0	4.2584	0.218916
ENSG00000163638	1.64688	0.796089	0.00306306	0	8.53814	1.10563
ENSG00000156218	1.57955	0.308857	0.117529	0	10.6636	0.0198865
ENSG00000143382	0.0152275	0.128325	1.45635	11.3708	4.00169	0.0217323
ENSG00000185761	0.0790158	1.64201	0	0	0	0
ENSG00000184060	0.602494	0.122328	0.182312	52.0796	1.40861	9.62961
ENSG00000160710	34.0947	22.1923	22.1547	27.7607	110.997	24.1779
ENSG00000197381	3.10704	1.86778	0.00372995	0.23207	5.14939	0.0144037
ENSG00000185736	19.2313	2.42404	20.1818	0	1.11925	0.204033
ENSG00000065457	13.0457	0.743255	17.4106	43.1427	0	13.8961
ENSG00000189007	4.86685	6.634	0.272368	0.0712542	0.309044	0.400493
ENSG00000142920	1.71161	1.29599	4.95398	0.0385212	0.777515	0.335956
ENSG00000063761	7.47627	4.43376	5.44244	0	0.0597067	0.550028
ENSG00000133597	2.61973	0.00740596	2.40366	0.225092	0	0.24426
ENSG00000163050	2.08257	1.42233	1.09076	0	0.639843	0.576876
ENSG00000123815	1.09533	1.26493	0.0325332	0.0432958	1.98097	0
ENSG00000164742	5.5261	0.393478	0.0331067	0	0.166203	2.69228
ENSG00000078295	16.6199	20.5722	1.1248	0.00707348	1.76082	0.586086
ENSG00000138031	3.31842	4.20493	0.620247	0.189109	5.99926	1.70988
ENSG00000129467	0.0175191	0.0032822	0	0	24.3018	0
ENSG00000173175	3.74972	1.13125	10.603	0	0.417934	1.14423
ENSG00000174233	3.1432	0.757567	0	0.187073	2.78592	0.0712017
ENSG00000121281	0.648753	0.432634	0.053134	1.24746	0.263348	0.0271793
ENSG00000155897	6.71021	9.81082	2.29728	0	0	5.71502
ENSG00000162104	1.213	1.57799	0.177386	0	1.48994	0
ENSG00000141433	3.19189	0	0	0	0	0.0355444
ENSG00000078549	47.5653	64.4943	0.286199	0.11054	0.157202	3.45065
ENSG00000087274	13.875	40.6945	23.8931	2.97677	25.4756	1.99412
ENSG00000075340	3.99069	0.0187869	0.19939	0	0.516133	0.120593
ENSG00000148700	46.5435	166.697	116.452	8.68632	24.2436	110.592
ENSG00000196616	0.0224799	0	0	0	5.96711	0
ENSG00000197894	19.2967	29.4036	26.0512	2.38647	20.9504	9.14777
ENSG00000147576	8.97874	76.6706	0.66516	0.627872	0.354507	2.48217
ENSG00000182551	8.49813	16.3016	5.08514	3.43395	1.25953	14.8681
ENSG00000159346	23.8633	12.5445	24.8536	34.7679	11.073	23.3799
ENSG00000006831	4.62666	10.4177	80.4272	11.7097	28.3466	5.46082
ENSG00000156110	22.3379	9.9724	33.1896	47.8259	26.4711	45.0013
ENSG00000148926	3.73989	4.36425	0	0	48.746	0.112275
ENSG00000101126	13.5556	13.2104	11.0142	4.49514	4.26785	7.71048
ENSG00000101544	11.931	10.47	14.8208	0.334185	54.6912	13.8027
ENSG00000181915	10.0855	1.27461	52.3584	17.2255	7.69975	40.9492
ENSG00000163485	0.492687	1.13217	2.66155	0	1.10796	0.0279834
ENSG00000128271	1.95909	0.0112544	0.31284	0.54604	2.2582	0
ENSG00000170425	1.65879	57.3731	1.04471	0	0	0
ENSG00000121933	0.523221	2.46297	18.975	114.054	0.688495	28.6594
ENSG00000159322	3.03604	1.33153	5.11912	9.67167	0.0163982	1.34409
ENSG00000144843	0.0641238	0.645092	0.147893	5.32237	4.52835	0
ENSG00000116863	22.9843	21.0044	13.1651	235.358	0.085668	0.083294
ENSG00000120907	2.06596	1.28903	0.264871	0	0	0
ENSG00000170214	4.01644	0.0334293	0.0565362	0	0.255152	0.165999
ENSG00000171873	5.21455	5.6231	0.0120016	0	0	0
ENSG00000150594	2.74837	0.147274	0.0482753	0	1.27974	0
ENSG00000184160	0.476238	0	1.12161	0.237986	1.47976	0
ENSG00000043591	24.0026	58.1466	0.0249897	0	6.34343	7.84933
ENSG00000169252	0.148386	63.3292	0.0481431	5.64639	51.4049	46.9334
ENSG00000100077	37.2166	12.0383	2.98302	33.8037	3.38564	16.3646
ENSG00000130706	16.3438	8.89753	28.2541	19.0016	3.37112	0.101637
ENSG00000239900	9.79583	4.82942	0.839968	0.0197316	2.99224	2.99613
ENSG00000035687	14.6901	4.52451	33.3039	15.1654	2.74252	17.0226
ENSG00000106624	0.699409	2.73122	0	0.0343928	4.45652	0.256778
ENSG00000139154	140.667	47.307	55.7051	17.8737	97.2053	45.5514
ENSG00000181026	2.18261	0.42032	1.78979	2.49211	7.97121	5.84948
ENSG00000104964	11.9805	4.24024	2.89197	0.426061	3.28792	0.717644
ENSG00000196526	8.01826	0.530218	0.997603	0	1.12821	6.92354
ENSG00000157510	0.227144	16.1443	0.0085529	0	9.5044	0
ENSG00000169129	6.88506	0.0165476	5.81084	0.225631	9.16715	27.5875
ENSG00000172493	3.38451	5.32275	3.22892	12.4609	3.87429	1.434
ENSG00000155966	1.60724	0.00314256	0	0	0.302004	0.294507
ENSG00000144218	5.58501	0.409775	0.667413	0	2.61594	0.0653264
ENSG00000072364	15.0492	20.8252	19.0827	14.2891	43.8119	32.1079
ENSG00000141385	13.5713	9.23169	3.77414	11.5669	0.776123	2.74588
ENSG00000183077	3.28769	1.3303	14.3359	10.8454	20.9427	0.184159
ENSG00000119844	24.3303	7.04768	5.23076	42.0308	29.1335	8.09606
ENSG00000038002	3.17311	18.8629	54.2999	0.089207	0	37.1694
ENSG00000157985	4.04381	0.968898	12.4628	0.188089	2.92356	12.0007
ENSG00000135439	6.38113	0.0554399	0.00675931	0	0.0798739	0
ENSG00000133612	2.4305	0.25222	0.480518	1.76738	3.83651	0.180521
ENSG00000172650	1.99721	5.35102	1.33892	12.8444	0.662453	0
ENSG00000204149	9.04413	3.78448	1.51276	20.528	0.139752	2.54343
ENSG00000174194	0.809543	2.55825	0	0	2.58113	0
ENSG00000166748	0.206382	0.494527	0.0113766	0.0221675	0.472484	4.9444
ENSG00000165923	0.267019	8.60372	0.00652385	0.215505	0.0376796	0.120391
ENSG00000146856	3.44703	2.21574	2.17292	0	0.284924	0.309879
ENSG00000186094	3.71575	1.96146	0.0351463	0	0.676356	12.484
ENSG00000084693	1.62811	0.398428	1.15996	0	0.0992098	0.0262217
ENSG00000173744	7.6231	2.49697	14.8894	11.2647	13.2308	21.4364
ENSG00000106351	0.940357	4.81651	0.0423093	0.0957564	0.0404759	0.278193
ENSG00000164252	13.2134	5.01239	12.1534	1.25894	18.4215	29.1577
ENSG00000162688	18.3782	39.4879	12.4257	0	18.7707	8.29923
ENSG00000116771	0.996708	0.0828977	0	2.0982	0	0.0554116
ENSG00000187546	1.25063	1.2284	7.53202	0	0	0
ENSG00000160216	3.93994	4.91606	1.24265	4.97668	0.052895	0.349581
ENSG00000026652	8.01221	0.0622007	13.5594	0.0882924	0.940654	0.283546
ENSG00000155189	15.3976	22.7412	5.98109	0.450947	0.202881	24.7156
ENSG00000158669	7.53704	2.72185	1.90473	0	0	0.344409
ENSG00000138678	2.24008	0	0.0571706	65.3747	0	6.86121
ENSG00000188266	0.481692	1.58522	0	0	4.431	0
ENSG00000018510	6.20073	7.28531	6.79965	3.75149	10.8575	2.0011
ENSG00000135744	9.22061	454.467	5.38181	1.60618	57.1744	1.45721
ENSG00000135049	30.1704	9.43008	42.2873	63.5354	22.8374	17.1002
ENSG00000144891	1.0083	0	0.0141319	0	0	0
ENSG00000177674	0.0975601	16.0391	0.0878404	0	40.2662	0
ENSG00000113492	0.163017	6.35188	0.0103269	0	0	0
ENSG00000164089	4.60834	797.034	0.755771	7.04136	29.9754	0.0458462
ENSG00000175309	1.75669	0.710298	0.289005	20.8702	1.59328	0.262927
ENSG00000153207	10.72	22.4727	5.23344	0.245443	9.71473	4.23921
ENSG00000101444	11.2165	3.26271	18.7655	1.24641	79.0264	0.0301178
ENSG00000168710	28.8426	288.198	16.3906	10.5992	63.0309	17.8448
ENSG00000158467	5.75317	38.0962	1.96753	0.111723	41.0087	12.6495
ENSG00000126705	0.985251	0.472601	0.269256	0	2.38312	0.0254531
ENSG00000135541	135.679	44.4824	29.2326	41.0216	13.4876	43.5726
ENSG00000124942	0.454678	6.65236	0.0162594	0	13.4557	0.0100672
ENSG00000185567	2.6035	0.0314986	0.1319	0.0181574	0.644357	0
ENSG00000106546	3.895	1.28047	13.2913	3.37414	1.0841	0.499168
ENSG00000063438	2.34051	0	0.0218021	0.033739	0.0152911	0
ENSG00000100591	38.8656	37.2983	42.367	5.96809	157.293	33.252
ENSG00000173209	1.85989	6.3357	7.92045	10.6858	11.4742	3.61718
ENSG00000186063	2.72944	1.43075	0.237971	1.17479	0.448798	6.73358
ENSG00000126878	0.121772	1.16789	20.514	4.03617	5.48599	0.712333
ENSG00000156709	7.13204	10.1229	2.79707	4.16008	0.0835012	4.26218
ENSG00000042286	4.44377	0.506939	0	0	0	0
ENSG00000183773	1.82527	20.0684	0	0	0.0872399	0
ENSG00000146416	13.899	15.1071	12.9647	25.956	27.4386	24.0563
ENSG00000112297	3.76335	0.283482	1.32911	0.0157067	0.467345	0
ENSG00000163568	1.07112	1.92629	0	0	0	1.72284
ENSG00000164022	22.1049	8.00644	35.93	34.1524	21.6135	19.9155
ENSG00000106305	6.43854	10.8273	2.06587	17.8994	46.4761	0
ENSG00000110711	25.6743	4.16575	10.406	99.7545	50.8031	0.14743
ENSG00000196581	1.32332	0.00699246	1.09807	0.823113	0	0.793343
ENSG00000129474	0.0801028	0.0429759	0	0	10.182	0.027601
ENSG00000106992	20.4236	19.6049	5.02903	0	10.7892	0.195079
ENSG00000004455	7.00935	4.24561	5.36305	12.4157	3.89174	4.95416
ENSG00000147853	24.9655	54.2931	37.3541	6.53059	65.4768	37.8672
ENSG00000162433	5.43411	35.2485	0.329595	0	2.86895	1.20246
ENSG00000154027	24.1838	0.295289	18.7841	0.0861287	7.66228	1.39693
ENSG00000165695	0.860365	2.88482	0.0625316	0	0	0.0372469
ENSG00000121057	13.0402	12.2669	10.9337	5.31176	2.77992	1.74367
ENSG00000108599	12.1808	10.7325	6.60907	8.58539	4.64002	1.59417
ENSG00000023516	29.6186	17.4523	9.5023	0.145417	17.9366	19.0263
ENSG00000131016	18.955	31.0364	1.92617	2.01198	126.494	40.8668
ENSG00000170776	3.3227	11.0148	0.342529	30.3375	19.4452	33.9292
ENSG00000111254	1.49292	0.0225295	0.621296	0	0	0
ENSG00000179841	5.91896	4.49167	0.706659	0	0	22.6918
ENSG00000151320	23.7636	3.36122	18.7774	0	1.92681	14.1137
ENSG00000118507	18.4909	12.8842	5.81461	2.71895	0.448908	58.1729
ENSG00000105127	10.2708	25.6503	15.2149	19.3811	41.5168	4.97685
ENSG00000011243	5.91344	16.9217	0.453697	1.42754	0.0624799	0.0273439
ENSG00000127914	51.8406	46.8337	32.5967	14.4108	53.6673	29.5622
ENSG00000155085	4.09861	0.623589	2.51973	0	2.24705	8.16654
ENSG00000166452	9.65308	13.4847	15.4416	0.559739	19.2236	2.05817
ENSG00000174574	13.5572	9.16207	21.0031	28.3729	17.3337	22.0995
ENSG00000135334	55.729	21.6127	10.8168	55.6889	11.9536	17.8695
ENSG00000106948	0.683541	0.115668	0.562359	11.6139	0.00796788	0.17375
ENSG00000117448	22.8371	7.65253	23.5323	68.4047	6.27434	7.97406
ENSG00000085662	34.5756	13.6232	17.3578	67.8428	33.9863	4.98646
ENSG00000165568	2.09348	0.0164613	0	0	0	0
ENSG00000053371	3.97996	13.8052	2.4165	3.34965	0.676622	0
ENSG00000162482	0.22441	3.34586	0	0	0	0
ENSG00000142208	1.29211	0.123639	1.31265	0.0566185	0	0.0737257
ENSG00000105221	1.1478	0.494286	0.178353	0.0167336	0.00830055	0.0960043
ENSG00000117020	20.6805	11.3843	5.74674	0.778228	9.06085	26.6986
ENSG00000166971	9.54978	5.27715	12.0926	0	2.4193	0
ENSG00000148218	10.9767	9.73085	22.913	0	5.32775	0.521017
ENSG00000023330	22.1423	15.4678	21.6153	48.1171	87.0913	0.157808
ENSG00000163631	0.768176	2.02016	3.12417	0	0.0141962	6.96642
ENSG00000170017	38.2094	52.9051	84.378	36.8255	33.7425	56.1381
ENSG00000161618	2.2099	1.59956	3.60314	0.0270934	4.192	0.602628
ENSG00000059573	5.12477	2.88491	2.78294	26.0231	0.81221	2.30347
ENSG00000165092	4.18541	32.4607	0.011855	0	66.677	0
ENSG00000128918	0.369842	0.0111057	0	0.0456292	17.8827	0
ENSG00000184254	1.40548	0.414285	0.0201562	0	0	18.1001
ENSG00000137124	3.5326	2.42798	0.0478539	1.22967	1.22223	41.8436
ENSG00000144908	0.0354245	14.9346	0.0494007	0.042003	0	0.0613286
ENSG00000136010	6.56538	8.49389	0.0312595	0	0.0130412	0.553004
ENSG00000111275	30.5461	125.356	12.5019	8.55373	11.8308	13.5906
ENSG00000072210	8.86992	7.18816	7.14675	1.26711	4.13131	5.00575
ENSG00000159423	2.59442	4.15202	0	0	0.0560339	0
ENSG00000112294	22.9818	9.73094	2.54561	2.34777	3.37326	4.71342
ENSG00000119711	6.24988	18.6731	11.6878	13.9938	0.0309277	11.7495
ENSG00000164904	6.49065	35.3587	12.8491	0	5.89519	7.9591
ENSG00000118514	7.62933	0.353063	1.48313	0	8.44151	0
ENSG00000143149	12.9097	81.9965	33.8688	89.6034	0.817587	34.6533
ENSG00000149925	280.707	105.775	81.9379	75.313	78.9388	1.458
ENSG00000109107	313.583	1291.22	21.8228	1.6228	84.7241	14.8649
ENSG00000033011	1.30864	1.67114	0.114467	0	0.0145986	0
ENSG00000139133	0.381592	5.33862	1.73297	0	0	0
ENSG00000175548	2.8152	7.83485	0.375517	1.71933	2.37814	5.8717
ENSG00000253710	3.70663	1.41233	6.34446	14.2159	2.68718	16.6434
ENSG00000182858	1.6342	0.682043	0.912541	0	0	0.0251097
ENSG00000101901	12.3639	13.4066	11.7562	1.73465	27.9965	6.83282
ENSG00000172339	1.89847	5.07101	1.68694	0.0212337	4.70014	1.88906
ENSG00000119523	3.55544	8.20097	2.25613	3.41619	0.120437	0.895192
ENSG00000214160	4.53066	2.63454	0.0564941	0	4.00548	0.217627
ENSG00000120697	32.3844	29.2691	13.7814	0	18.9731	17.3996
ENSG00000088035	17.0888	6.71855	1.11567	5.87815	3.6792	1.47079
ENSG00000159063	18.9125	26.0357	28.6931	92.8553	5.60057	55.7893
ENSG00000171094	2.8925	0.289248	0.265327	0	0	0.487443
ENSG00000100601	6.24407	17.2103	1.89625	7.59554	3.64118	48.8934
ENSG00000189046	6.43941	7.25973	3.1378	0	0	1.28849
ENSG00000166199	19.2377	2.82766	3.66093	2.22358	21.2528	15.92
ENSG00000160993	7.53089	0.354303	2.72853	0.176941	0	0
ENSG00000091542	21.2612	23.3991	31.1778	3.20776	27.3398	0.443058
ENSG00000125652	4.93521	0.687819	16.2943	1.15933	0.15882	0
ENSG00000137760	11.8405	2.79351	4.79703	0.0220003	16.9495	0.848735
ENSG00000116127	3.86873	6.21806	7.00484	0.00932307	1.36442	4.60454
ENSG00000108839	0.769233	1.91858	0.0122815	0.961734	0	0
ENSG00000132965	1.43143	0.0134021	0.290676	797.918	0	145.312
ENSG00000179148	1.42006	0.00339988	1.05937	0	0	0
ENSG00000198796	0.0406966	0	0	2.23091	0.0219062	2.30935
ENSG00000136383	0.491374	0.168516	0.00954728	8.9004	1.26669	0.0107202
ENSG00000162551	0.265824	1.23495	0.239954	0	8.87657	0.263352
ENSG00000003393	10.5792	10.9608	7.74596	1.9752	1.1215	11.2776
ENSG00000178038	1.42435	0	0.00492863	0	1.32904	0
ENSG00000155754	1.57814	2.09466	2.39206	0	0	0.0242151
ENSG00000155749	2.90904	1.00064	0	0	0	0
ENSG00000138380	9.29887	11.6211	16.243	0	0.209162	1.39313
ENSG00000156150	0.107338	0	0	0	65.6803	0
ENSG00000183684	0.999145	0.22161	2.56548	0.281939	1.00983	0.501604
ENSG00000106927	1.01382	0.00688965	0.0179366	0	0	0
ENSG00000110497	6.34761	1.2106	10.9044	0	13.3677	4.51683
ENSG00000123505	48.1695	24.5832	172.69	37.3912	64.4727	125.461
ENSG00000125363	0	0	0	11.6683	0	0
ENSG00000159461	18.4446	9.3103	11.3931	17.3366	15.8544	7.85409
ENSG00000135409	1.37446	0	0	0	0	0
ENSG00000160593	0.112131	0	0	0	8.27465	0
ENSG00000181754	1.38563	0.369497	0	0	0	0
ENSG00000139211	3.13851	3.08071	0.0297781	0	0	0
ENSG00000101935	4.90663	0.80027	1.18992	0	1.20557	16.2976
ENSG00000144233	3.51982	0.229959	5.89346	9.4727	1.1495	0.519931
ENSG00000151743	43.4404	19.8503	56.5943	33.8395	25.1083	0.141961
ENSG00000126016	0.830576	19.2037	0.010042	0.0431848	1.04198	0.0421715
ENSG00000166025	7.10051	2.00158	0.0777174	11.7509	7.44514	1.11749
ENSG00000114019	1.10039	2.94214	20.1923	0.537836	11.0626	0.173304
ENSG00000116337	25.6382	3.53189	3.99498	0.174007	3.20409	0.0699601
ENSG00000133805	0.301817	0.670337	8.03363	1.05386	0.449365	0.0517939
ENSG00000078053	39.3903	7.3419	0.282274	0	4.50712	4.52391
ENSG00000145020	2.5874	8.65985	0.281575	2.63386	1.53531	2.77559
ENSG00000240038	8.35158	7.96767	3.37914	0.0954871	0.347752	7.1726
ENSG00000174945	1.52531	0.531796	0.00481742	0	0.00682979	0.303368
ENSG00000153107	0.91659	7.86553	2.15394	0	0.0130327	0.010397
ENSG00000164162	5.61098	5.33816	6.79491	3.58106	14.4569	0.96748
ENSG00000141552	16.255	13.638	9.99319	0.834125	22.3149	0.0792185
ENSG00000129055	65.7728	39.1846	29.7249	4.93382	12.8518	40.666
ENSG00000166295	15.939	17.402	6.66357	0.0316943	32.5182	19.9743
ENSG00000053900	18.2135	8.67277	15.4619	0.367481	3.21291	3.57674
ENSG00000089053	26.7938	14.2101	30.0944	0.634303	15.8321	4.36334
ENSG00000196510	41.4361	13.8612	12.4029	1.97272	4.12917	13.4773
ENSG00000214274	0.0524433	2.25512	0	0	0	0
ENSG00000013523	9.53328	7.71104	6.69685	0.0222188	0.63708	6.9209
ENSG00000174606	7.6293	10.8147	8.59584	9.26243	1.58141	2.98632
ENSG00000154188	4.36721	7.225	2.68689	0	12.1687	0
ENSG00000091879	4.00032	1.03547	2.00657	0	34.5344	37.6267
ENSG00000116194	2.70109	7.00149	0.194988	0.0601069	6.20609	0.614835
ENSG00000136859	2.34734	0.00599422	14.6877	0	0.342083	5.29183
ENSG00000132855	0.591563	1.49991	0	0	0.307007	0
ENSG00000167772	0.0330272	25.0409	0.0482742	6.73006	16.5761	0
ENSG00000187151	0.0898914	0	0.283648	0	0.441266	4.43836
ENSG00000171819	1.88313	0.238425	0	0	0	0
ENSG00000029534	4.9336	0.00728941	0	1.06863	0.514689	0
ENSG00000145362	70.2868	70.3321	51.9857	3.06513	15.8107	34.1947
ENSG00000151150	21.9828	1.62501	36.0454	9.64315	1.12029	8.0016
ENSG00000151687	3.2978	9.94792	1.26121	0	0.381663	21.4644
ENSG00000166839	3.49007	33.5737	7.82993	6.15847	5.45473	3.30728
ENSG00000153930	2.26545	2.22312	0	0	0	0.0768059
ENSG00000185722	7.38563	10.0242	4.80742	0.122298	2.26944	1.52135
ENSG00000154122	21.436	10.8363	8.26097	21.8763	4.84119	1.99036
ENSG00000131503	3.52611	7.46759	2.47439	2.71455	4.73636	10.6963
ENSG00000001629	25.418	17.7169	68.6223	32.8355	24.9177	17.2422
ENSG00000176915	2.40637	1.5897	2.5104	1.71219	1.31725	0.56759
ENSG00000106524	17.3572	27.8032	25.0903	0.904294	0.0335555	22.6252
ENSG00000164331	21.9123	8.14191	36.8742	0	11.9283	1.17361
ENSG00000088448	79.9724	107.654	62.5164	154.38	92.7671	117.018
ENSG00000167522	6.67203	5.61069	10.5	6.21494	6.50689	5.00931
ENSG00000101745	61.0441	26.9666	49.5072	38.9741	44.6387	40.5667
ENSG00000076513	8.54243	0.651952	11.3576	0.945764	16.3542	61.7603
ENSG00000198720	2.37398	1.45256	0.691597	0	0.620879	0
ENSG00000118454	34.7876	7.40509	14.3795	34.2293	26.1668	34.2244
ENSG00000172932	2.55656	0.0724671	0.0505252	14.9201	1.68763	0
ENSG00000134461	5.15896	3.62137	0.377486	0	0.950064	0.206056
ENSG00000132466	25.049	14.8432	13.7831	47.5434	58.6204	27.922
ENSG00000180071	2.2984	1.19832	5.88825	0	0.0392459	1.97501
ENSG00000230453	4.0372	0.221986	0.566881	0	0.699751	0.103113
ENSG00000165887	3.63601	0	0.0267583	0	0	0
ENSG00000172014	1.4473	3.74183	0.319206	0	0.784019	0.985357
ENSG00000152766	2.46932	0.0154874	0	157.035	0	0
ENSG00000163126	0.993815	1.67371	0.579219	0	0.12434	0
ENSG00000089847	1.18063	5.48105	0.351972	0	0	0.184428
ENSG00000107890	47.8182	47.616	13.2024	0.14989	13.0987	14.9225
ENSG00000105186	4.1277	9.226	1.12627	0	4.63029	3.33172
ENSG00000206560	16.536	12.1959	21.4692	5.376	8.56162	63.5645
ENSG00000154065	8.32967	9.3813	1.08778	0	1.95027	0
ENSG00000180777	8.80827	1.65009	0.0624759	0	0.90558	0.0231576
ENSG00000163046	1.54101	0	0	0.0523647	0	0.0560053
ENSG00000145700	0.356937	5.36052	0.0203754	0.0585297	0.0176731	0.0215601
ENSG00000133302	17.9969	6.22616	18.1804	0.0182517	33.176	0.0229681
ENSG00000164236	9.77528	3.17787	0	0	4.72447	1.66517
ENSG00000235711	3.51156	0.028083	0	0	0	0
ENSG00000135976	17.8997	12.9676	4.78685	1.97018	10.5669	7.20409
ENSG00000214262	0.726385	8.55294	5.80439	0.949314	0	3.43001
ENSG00000186352	1.13344	0.506131	3.07756	0	0.115245	0.474695
ENSG00000213337	5.56355	5.23364	4.5264	0	1.40986	0.0309618
ENSG00000154945	37.3656	79.133	87.0855	36.8488	57.1981	32.7982
ENSG00000137494	3.88818	1.25297	3.12411	0	6.67573	2.23784
ENSG00000065413	14.5491	8.41651	22.4879	122.27	4.30225	50.5249
ENSG00000183831	0.21338	8.19294	0	0	0	0
ENSG00000186106	42.4773	16.7913	15.0143	0.16387	2.81692	12.1184
ENSG00000168876	8.86209	10.6738	4.96974	2.39629	0.943704	0.0936053
ENSG00000132623	3.39881	1.5868	1.09387	0	0	2.62559
ENSG00000151458	12.8504	1.97018	1.00789	4.79157	4.00518	0.155325
ENSG00000139645	2.50986	1.55072	0.596148	0.0217572	0.062518	0.0361064
ENSG00000144031	1.05821	0	0	0	0	0
ENSG00000100124	14.5022	7.78543	0.015826	0	1.43911	3.34136
ENSG00000164512	15.0115	0.711349	1.92884	0	2.45784	15.3887
ENSG00000135299	4.32045	2.74686	3.60282	0	1.04663	1.52072
ENSG00000235098	1.25052	0.317517	10.4203	0.0979758	0.494055	0.96914
ENSG00000106013	2.68476	0	0.0247567	4.13507	0	0
ENSG00000156381	0.275969	2.20696	0	0	0	0
ENSG00000064999	11.8728	9.09374	0.041639	6.77758	41.9606	5.29057
ENSG00000185046	25.8211	4.46847	37.3456	1.95579	10.1671	6.72561
ENSG00000168096	1.54188	0.316626	0.138797	0	0.10864	0.0568597
ENSG00000165138	9.69627	1.06443	13.7511	0	0.281289	0.309109
ENSG00000163516	15.73	9.11975	3.5655	0.194155	4.57241	2.07067
ENSG00000011426	2.85286	0.692755	150.918	38.6215	11.8263	2.17198
ENSG00000131620	3.16156	0	0.287256	0	1.72248	0
ENSG00000160746	10.563	6.71112	14.0362	0.0237932	5.35721	0.563592
ENSG00000047617	0.821056	0	0.611584	0	1.97129	5.16462
ENSG00000134343	9.38718	3.3828	0.157599	0.0263962	5.30338	0
ENSG00000171714	70.5007	57.2532	9.40455	0	7.25212	58.1629
ENSG00000177119	0.289288	4.54613	0.0315253	6.53986	17.8033	6.0858
ENSG00000140350	5.22404	0.930936	1.45511	7.60277	4.90531	0.298726
ENSG00000136938	7.91648	8.68063	20.9765	56.2243	6.33357	7.95521
ENSG00000166825	0.122022	0.543764	0.00828952	0	2.69822	0
ENSG00000169604	1.42052	5.78373	6.41392	28.2648	3.4476	2.74328
ENSG00000163297	0.452022	0.00520378	0.282057	0	14.1352	6.27603
ENSG00000135046	1.39206	0	0.0592412	0	143.202	0
ENSG00000109511	1.37896	0.704807	0	0	0	0
ENSG00000122359	1.48083	4.71762	0.087032	0	1.61933	0.279624
ENSG00000182718	0.939851	0.231868	0.48465	0.178586	29.9082	0.621535
ENSG00000138772	0.260568	0	0.008727	0	55.1921	0
ENSG00000196975	1.0625	5.99261	3.72324	0.282404	2.01054	5.13068
ENSG00000164111	17.8735	62.1265	105.821	405.12	181.664	300.039
ENSG00000197043	2.90597	2.56099	0.0217016	0.0182667	2.11733	0.525452
ENSG00000138279	78.3041	54.2893	50.834	66.8641	145.854	25.6768
ENSG00000143412	0.278099	0.373924	4.8117	0	4.20775	0.163288
ENSG00000136250	1.8354	0.00493554	0.487572	39.3142	0	34.4424
ENSG00000138356	1.12477	0.00283409	0.34672	0	14.6466	7.9089
ENSG00000138660	3.52816	2.21335	4.8617	0.0593914	22.9732	74.3391
ENSG00000100280	2.91593	1.82479	1.45409	10.0376	13.8818	0.127619
ENSG00000166747	16.0356	18.2293	17.1213	17.3017	21.8355	31.2302
ENSG00000213983	21.4703	5.64301	0.688675	2.40756	5.43225	0.0777387
ENSG00000072958	7.02421	6.09183	4.2435	0	1.21743	0.0297382
ENSG00000106367	0.863269	0.0211139	1.06907	0	2.75959	0
ENSG00000182287	105.426	19.6244	18.4522	8.15818	10.7285	5.8015
ENSG00000152056	3.72022	1.10383	2.45396	0	0	9.77221
ENSG00000196961	1.12203	0.347315	0.0870419	0.0575325	0.0729686	0.0158855
ENSG00000183020	2.97425	0.996761	0.0854583	0.0676695	0.881025	0.282823
ENSG00000006125	13.7395	6.34875	19.7889	0.256713	13.4843	11.3317
ENSG00000161203	65.0559	17.0202	24.6249	0.56794	38.5883	2.64143
ENSG00000042753	10.9749	4.15145	6.50266	0.217367	4.04926	0.0968463
ENSG00000132842	3.1294	31.0019	15.8987	12.5549	16.08	29.3417
ENSG00000103723	11.9295	1.86152	1.87231	0	0.904216	0.275824
ENSG00000065000	9.72643	7.43355	0.924266	0.687091	2.1945	0.142597
ENSG00000185009	17.3453	21.3081	17.4008	0.790733	8.57826	10.2592
ENSG00000070718	39.1051	16.728	13.1157	0.0189298	8.46348	1.30284
ENSG00000177879	22.6904	7.29689	35.3215	8.33059	42.924	44.7316
ENSG00000134262	22.5797	11.6925	19.8943	0.021452	5.30536	0.619129
ENSG00000081014	3.90937	9.8832	5.97794	0	0.015954	3.63358
ENSG00000221838	3.68169	1.68587	0.165053	0	1.36866	0
ENSG00000100478	8.91421	0.972599	5.24387	0.371787	1.47959	5.10072
ENSG00000254470	0.525557	1.26817	0.0232631	0.406105	0	0
ENSG00000120868	11.4897	0.459517	4.90117	29.0635	0.168379	10.189
ENSG00000034053	10.8285	1.73796	0.545391	0.0377126	0.187128	0.6188
ENSG00000011132	0.115833	0.251688	3.13188	0.0368149	0	0.0249332
ENSG00000166313	20.7253	4.05765	21.0909	0.0190861	11.0466	0.327094
ENSG00000077420	0.807811	0.222795	0	55.4856	0	11.2167
ENSG00000163697	6.36341	12.1255	26.3213	0.0421485	50.1837	28.7116
ENSG00000113108	6.79006	6.97339	2.22874	4.57811	0.48665	3.16216
ENSG00000134982	49.5444	179.574	62.9818	16.7111	12.7409	28.7115
ENSG00000115266	1.15252	1.71857	0.115751	0	0.0294317	0.00863158
ENSG00000154856	1.95789	18.0248	6.50501	1.76673	20.4582	16.0762
ENSG00000164062	5.57414	38.679	2.90372	41.4455	2.17099	0
ENSG00000100823	64.4073	69.7404	59.8073	12.8943	75.0135	44.8414
ENSG00000169188	1.01311	0.0529524	0.0998955	0	0	0.368686
ENSG00000138613	7.48225	13.9227	12.0489	0.391654	1.89441	17.9489
ENSG00000166181	22.3576	25.9013	18.2267	50.1807	35.3649	42.0197
ENSG00000149089	2.76148	5.40259	7.91827	1.34316	3.89408	2.94945
ENSG00000175279	1.95283	0.513061	3.87482	0	0.15905	5.51757
ENSG00000169621	0.127205	0.668661	4.07535	26.4545	0	0
ENSG00000171388	0.496078	1.54636	0.640708	0	0.133131	0
ENSG00000134817	0.1177	11.603	0.0155557	0	1.64022	0
ENSG00000105290	28.8496	1.92236	91.3857	1.42794	8.70226	2.30695
ENSG00000084234	68.6518	23.2503	23.7232	47.1655	30.1338	42.5101
ENSG00000118137	1.00001	0	2.89214	0	0	0
ENSG00000163382	16.9181	9.15869	25.8355	1.28074	40.4673	1.6198
ENSG00000124701	10.5877	5.49414	9.80334	0.109292	0	0.788126
ENSG00000244509	0.0189501	0.0146845	0	0.834968	0.421166	2.9566
ENSG00000243811	0.00329004	0.156056	0.0216505	0	5.49213	0
ENSG00000128394	0.0807058	0.0602988	0	0	4.97927	0
ENSG00000130208	1.11575	14.1547	0	53.0182	0.0388982	1.31915
ENSG00000189058	41.7419	6.94108	522.693	96.8889	1627.39	513.592
ENSG00000130203	0.183019	40.2422	0.0389673	1.46252	0.260875	0.117592
ENSG00000100342	0.282496	1.5207	0	6.67403	15.2327	0
ENSG00000128335	27.9133	8.27629	6.09103	1.44852	8.24538	2.4745
ENSG00000128284	0.0340196	0.848845	0	0	9.59582	0
ENSG00000221963	1.69858	5.85113	0.394245	1.55616	2.07398	15.7569
ENSG00000178878	2.05305	0.432141	0.444739	0.0282402	497.95	0.0901722
ENSG00000184831	51.687	39.7565	44.8869	0.167269	20.3	21.7037
ENSG00000155008	125.346	151.079	55.2474	42.5981	25.8633	323.329
ENSG00000256053	8.00239	4.72291	3.54589	0	5.82714	0.155221
ENSG00000142192	48.1225	3.30673	41.8825	5.0446	33.4501	29.9241
ENSG00000062725	17.6513	13.5856	16.2416	6.63471	10.1601	13.722
ENSG00000157500	15.8647	15.2638	20.1374	59.2384	22.9382	15.5977
ENSG00000136044	55.1628	45.4504	4.61925	26.3942	0.0649084	61.5292
ENSG00000198931	9.57564	16.0485	20.7532	0	13.8041	0
ENSG00000137074	12.613	4.38244	7.88787	30.5345	18.0137	48.051
ENSG00000178301	5.80019	8.13063	5	0	0.0462702	5.11521
ENSG00000171885	13.965	1001.69	5.9159	5.85994	0.272817	0.557366
ENSG00000086159	0.00919044	0	0.888142	0	0	2.16264
ENSG00000103375	1.40097	0	1.77481	0	0	0.348401
ENSG00000021776	7.79009	17.0968	2.47453	5.89445	0.157169	9.20757
ENSG00000078061	4.90092	6.45923	6.29378	0.0740772	7.10697	0
ENSG00000186635	2.0277	7.50586	1.64766	10.1815	0.184282	0.0637108
ENSG00000047365	5.36751	37.1009	70.2975	10.828	10.8954	13.1227
ENSG00000198576	1.80479	0.116031	5.2956	0	0	0.65999
ENSG00000143761	76.0291	29.7087	69.782	10.2175	48.3973	16.8349
ENSG00000134287	31.2481	6.8745	2.73024	20.8847	2.93373	1.82351
ENSG00000168374	92.6186	61.4724	229.001	67.2289	303.511	247.405
ENSG00000004059	37.8092	7.85538	10.3029	1.91511	0.34825	1.17856
ENSG00000165527	148.141	126.988	195.954	72.8348	189.583	186.29
ENSG00000101199	2.97189	2.65355	4.32057	0.0149975	0.0519496	0
ENSG00000149182	20.7244	35.6921	9.77061	0	14.244	2.86925
ENSG00000242247	24.7977	19.6617	19.0706	40.1059	36.296	68.5677
ENSG00000066777	17.8727	7.60799	10.1888	6.77529	8.0278	10.1154
ENSG00000124198	13.9818	7.73968	8.04826	0.990664	40.0488	1.17134
ENSG00000164144	12.9012	16.1825	4.19487	1.65167	2.0079	4.0658
ENSG00000132254	6.17977	0.755304	2.63412	0.0297739	0.510717	0.203479
ENSG00000101246	1.93948	0.120648	0.72805	0	0.0163993	0.157212
ENSG00000118520	1.23578	0.08996	0	0	0	0.6607
ENSG00000081181	23.7239	8.81853	20.2096	0.0542342	32.7189	63.4259
ENSG00000134884	111.017	172.197	77.0937	56.2178	70.9269	85.3573
ENSG00000175220	17.4596	18.9406	69.4475	8.49421	55.6485	0.733452
ENSG00000071205	0.323183	0	0	0	2.44879	0.906374
ENSG00000198826	2.10591	0.0426548	0	0	0	0.0176403
ENSG00000165322	31.1267	21.4679	23.1624	1.64149	13.8785	118.572
ENSG00000075884	2.3857	0.126473	0.465696	65.3798	0	53.7206
ENSG00000140750	4.77469	1.65741	3.15584	1.38707	3.56141	0.824767
ENSG00000146376	13.6356	15.7705	0.572682	36.0302	10.2138	14.0909
ENSG00000213390	0.777532	0.964534	3.92642	0	0	0
ENSG00000137727	20.3502	0.217367	0.331101	0.3572	0	12.5332
ENSG00000107863	46.4781	20.903	55.9468	21.1216	7.69383	20.9754
ENSG00000138639	2.7996	18.5998	1.55871	11.5469	14.3382	13.1828
ENSG00000163219	0.834525	0.421888	0.0073295	96.0415	0	2.59016
ENSG00000145819	16.9365	23.7703	0.672239	4.14543	3.47782	1.93972
ENSG00000088756	3.64491	0.0142779	0.385955	0	0.14665	0
ENSG00000137962	1.59295	4.01188	0.00206959	0.0063858	30.8109	0
ENSG00000031081	0.203726	13.8005	0.013014	0.395136	11.0799	0.977221
ENSG00000134909	14.6577	36.6885	2.29437	0.00979634	0.125978	12.0697
ENSG00000160007	3.82625	6.8069	1.57343	0.820071	0.372833	1.78711
ENSG00000147256	45.0289	0.962609	0	0	0	0
ENSG00000147799	2.54511	0.0173064	0.131498	0	0.0183596	0.194042
ENSG00000165895	1.23885	9.03054	0.304587	0	13.5981	4.60987
ENSG00000006740	2.91559	1.16233	0.00346173	0	0	0.0234571
ENSG00000100852	42.0559	95.0431	43.5513	55.3062	17.6359	35.9582
ENSG00000047648	0.566839	0.00268572	0.110816	2.93585	4.0329	1.66103
ENSG00000141522	2.42717	0.776353	2.6926	1.44142	1.35027	0
ENSG00000111348	0.381149	0	0.371712	343.059	18.9095	44.9058
ENSG00000242173	2.9585	0	0.0308468	0.103877	0	0
ENSG00000076928	0.334638	2.43366	0.459208	0.0145765	0	0.016099
ENSG00000104728	1.29705	2.31795	5.25806	0	5.48649	2.67409
ENSG00000074964	1.18913	2.62079	0.0140366	0.384743	0.0141281	0.0822122
ENSG00000132694	4.34879	3.39619	0.0800569	0	10.3008	0.838232
ENSG00000196914	15.1956	23.454	2.47725	4.07267	21.6003	0.431924
ENSG00000110237	5.09775	3.06909	0.110584	0	8.93166	1.11152
ENSG00000104880	2.07606	1.12784	2.1259	0	0.0789712	0.191169
ENSG00000142632	0	0.0235059	1.47559	0	0	0
ENSG00000116584	1.03348	0.0492202	1.60981	2.17658	2.67693	1.1466
ENSG00000240771	1.33876	0.0491995	0.0102436	0	0.377213	0
ENSG00000114790	9.79301	52.6957	1.53406	0.724777	0	35.3953
ENSG00000163947	25.7373	5.69355	0.768647	0.501124	4.40816	9.73503
ENSG00000214694	1.09296	1.01095	0.00842653	0	0.0489079	0
ENSG00000183111	0.983375	0.291466	5.32881	0	3.39891	5.35625
ENSG00000136002	6.25957	7.30518	0.413816	0	0.492301	2.40854
ENSG00000165801	1.64044	9.71344	2.62305	5.52573	11.2277	2.16306
ENSG00000129675	3.61905	57.977	1.52728	8.41793	0.905581	15.4834
ENSG00000102606	34.3646	5.99813	32.8999	3.13809	34.4652	4.48015
ENSG00000131089	15.2558	6.0623	1.71827	0.187687	3.37391	0.537
ENSG00000117713	18.7927	13.4371	22.4946	24.8699	29.4158	11.351
ENSG00000049618	22.8017	11.8729	15.0843	0.525044	14.2326	8.42026
ENSG00000189079	16.4796	34.2313	18.2397	5.41079	28.8825	34.7818
ENSG00000179361	0.563801	0.26007	0.777398	7.56474	0	0
ENSG00000032219	71.9097	58.2877	43.6075	90.9963	20.0745	52.0695
ENSG00000054267	35.1564	34.6894	50.7751	3.7852	44.8884	70.2724
ENSG00000196843	1.26417	0.778754	0.344406	14.5304	1.06272	0.236357
ENSG00000150347	38.9679	8.72665	124.042	218.346	191.032	82.1406
ENSG00000166233	14.5674	5.72229	17.1895	1.58754	16.6682	27.5866
ENSG00000177479	31.7145	16.8995	32.0934	6.45696	15.0477	1.75774
ENSG00000120805	33.5381	17.4594	30.6137	0.215569	39.428	48.7781
ENSG00000152213	0.0395363	0.172238	0	1.57668	0	0
ENSG00000169379	5.77639	8.04194	11.4715	10.9147	44.5454	5.53633
ENSG00000185305	6.79726	0.403845	0.110084	0	0.509824	0
ENSG00000214087	11.2334	1.49645	1.36983	13.1481	17.3549	1.06205
ENSG00000213465	11.1955	10.638	20.6088	0.369855	19.756	0
ENSG00000102931	17.8371	19.8554	36.6157	0.0617412	38.1614	36.8577
ENSG00000138175	25.2816	14.2747	4.74721	0.0532112	14.444	3.64826
ENSG00000122644	16.3924	2.35318	48.9976	53.1267	86.6844	115.577
ENSG00000188042	98.4114	9.48784	11.5305	2.31145	4.35847	0.0337021
ENSG00000175906	9.23817	7.98113	7.84849	0	15.3506	0
ENSG00000162980	10.9254	2.67141	5.80237	28.3633	7.52962	17.8188
ENSG00000165997	1.53612	2.82321	1.37764	0.0534801	5.87188	9.63709
ENSG00000113966	15.5063	3.22095	15.9368	0.0852252	0	0
ENSG00000170540	398.046	209.232	171.623	428.002	211.931	170.624
ENSG00000182196	10.9449	2.46748	5.60849	0.16464	3.15039	0.13657
ENSG00000144746	194.808	110.541	275.321	243.074	145.25	145.866
ENSG00000177917	3.69593	42.4239	4.22647	0	1.80296	8.27274
ENSG00000143862	4.49128	7.69803	6.22725	1.08288	1.37213	1.95643
ENSG00000134108	93.9516	118.694	73.4387	33.1715	24.852	162.478
ENSG00000196503	5.71342	4.81767	0	0	0.242719	0
ENSG00000104442	44.5654	17.055	93.987	68.1517	11.2478	29.0171
ENSG00000170632	3.45333	10.2636	5.40885	0	1.04114	0.17135
ENSG00000157343	0.758227	1.60369	0	0	0	1.0043
ENSG00000118690	7.38227	8.26239	3.74202	0	25.9835	0
ENSG00000165309	3.20287	0.00740723	0.00529733	0	0	0
ENSG00000169126	0.283397	0.789497	4.47006	0	0.934079	0.167986
ENSG00000140691	0.271441	2.13809	0	0	1.39981	0.0487814
ENSG00000105676	2.7194	2.61439	0.563973	0.112695	3.5102	0
ENSG00000125449	0.83643	2.20804	6.38138	0	0	0
ENSG00000114098	22.0699	16.0608	14.8787	20.1157	16.1584	18.39
ENSG00000135931	1.64588	1.50318	0.417639	0	1.59986	0
ENSG00000126947	32.8726	16.8203	5.28863	0.293776	54.3361	176.853
ENSG00000184867	18.7264	2.63575	20.4304	0.531822	29.9044	13.0323
ENSG00000102401	95.8915	35.1169	33.9541	72.5641	22.1167	70.2715
ENSG00000196440	12.1357	1.84472	3.28234	0.0144373	3.07861	9.28503
ENSG00000125962	6.41255	0.248507	1.96412	0.0392373	1.81094	0.596968
ENSG00000198960	1.68368	3.71885	1.28106	1.50453	0	1.39552
ENSG00000254636	12.5307	0	0.222656	0	0	0
ENSG00000143437	14.7806	16.352	6.61417	0.500656	21.185	7.07034
ENSG00000172379	59.3518	32.1732	3.03403	0	40.0699	15.8538
ENSG00000133794	6.72629	1.77279	0.595982	0	3.62269	0.416423
ENSG00000029153	9.15206	0.06766	0.0689934	0.0393713	1.37425	0
ENSG00000241685	47.5646	16.2324	10.8101	5.89657	45.5191	1.61738
ENSG00000130429	2.13967	0.828708	0.263358	10.8643	0.558498	0.593652
ENSG00000163466	34.4089	23.9986	20.817	182.092	52.6561	27.0082
ENSG00000111229	28.861	16.5419	21.3467	71.9895	33.512	16.7534
ENSG00000241553	26.5232	13.2591	19.7187	11.2605	28.0764	1.7343
ENSG00000162704	17.3351	3.94019	50.8698	38.649	9.3244	23.9956
ENSG00000136950	9.01208	1.98354	0.680708	4.15595	13.2434	5.93507
ENSG00000128989	55.4039	33.9277	77.5671	72.6162	26.3709	83.3496
ENSG00000172995	20.0111	4.84895	5.11883	0	1.94307	3.99218
ENSG00000120500	1.32893	0	0.0186901	0	0	0
ENSG00000137486	10.5311	13.1335	0.33462	7.30503	4.28831	0
ENSG00000141480	2.55118	0.212523	0.558051	10.8086	0.244955	0.409065
ENSG00000197070	1.07034	0.39706	0.108176	0	0.227228	0
ENSG00000105643	1.66242	0.268074	5.89274	0	9.77849	0.0818611
ENSG00000113369	160.98	180.588	561.318	1104.94	240.55	115.295
ENSG00000140450	3.20089	0.0890603	0.244228	0	0.440746	29.1052
ENSG00000205784	0.0305718	0	0	42.373	0	0
ENSG00000100299	3.84155	0.712563	0.435501	20.6446	3.43532	0
ENSG00000113273	4.10999	6.94613	4.56056	17.7177	1.44726	3.83666
ENSG00000006756	2.11977	5.15604	0.504161	4.74262	0.3776	1.47155
ENSG00000157399	1.56519	1.03126	0	0	0	0.226547
ENSG00000062096	21.33	8.0486	0	0	0	2.94071
ENSG00000180801	0.959459	3.03537	0	0	0	0
ENSG00000164291	4.98691	3.80311	3.61936	4.14742	0	0
ENSG00000156219	1.98168	0	34.6773	31.889	0.0630253	0.0847678
ENSG00000111339	1.6485	2.15396	0	0	0	0
ENSG00000173409	46.2472	10.4659	11.4997	0	4.07728	8.26065
ENSG00000004848	24.4544	12.4494	1.60658	0	0.463316	0
ENSG00000104763	37.7717	56.7433	40.6132	51.128	46.637	154.478
ENSG00000153317	27.9267	17.2545	9.79444	0.861724	4.15486	76.0883
ENSG00000151693	8.36455	36.4767	3.96721	0.018093	0.703492	6.67559
ENSG00000088280	0.676104	11.5982	2.45002	0	0	0.998756
ENSG00000065802	2.74537	0.591655	3.15886	0	3.59559	0.0538186
ENSG00000198881	2.03064	0	0	0	0	0
ENSG00000196372	2.98911	0.0533837	13.5569	0	0	0
ENSG00000239388	4.78103	15.8412	2.14168	0	0.634444	0.140379
ENSG00000146809	5.69063	0.374242	3.69712	1.27357	6.86208	9.85417
ENSG00000115239	2.75341	7.55319	2.45388	0.0386763	0.0681713	5.59927
ENSG00000148331	9.70208	12.4884	4.77264	0	0	0.920747
ENSG00000183475	3.93631	6.57021	6.32961	0	0.103652	4.3113
ENSG00000177981	39.3109	45.065	18.3591	19.965	9.26469	4.00588
ENSG00000102048	1.25426	0.0102834	0.0195775	0	0	0
ENSG00000138303	22.3348	25.5085	40.9912	17.8705	13.3175	35.9354
ENSG00000100325	4.48409	2.54975	2.67248	3.23348	0.801606	0.513547
ENSG00000112249	8.68373	5.50161	2.97373	8.58858	3.59908	5.47524
ENSG00000139352	4.46268	3.00021	7.09533	0	1.10406	10.7392
ENSG00000111875	16.1474	75.6282	47.4552	0.0677061	0.148168	28.9829
ENSG00000105011	0.133166	0	0	0	1.43204	0
ENSG00000116539	30.4345	26.0466	31.4397	20.3576	28.1896	39.2028
ENSG00000129691	8.27511	2.98305	7.98912	0.362073	1.95474	0.943609
ENSG00000126522	9.23084	8.57877	3.69125	0.0820897	16.5239	0
ENSG00000198356	16.6499	0.964373	11.4335	15.4105	41.188	0.572222
ENSG00000070669	70.244	8.70424	19.4401	0.301189	10.5687	1.82856
ENSG00000138381	82.4614	28.8073	31.6196	7.942	28.2612	9.05839
ENSG00000108381	0.158524	2.15026	24.8668	13.5474	5.51613	0.10701
ENSG00000204653	3.85335	0.991807	0.0419613	0	0	0
ENSG00000198363	10.0857	60.571	9.29143	3.77796	1.81582	3.61989
ENSG00000174939	1.19918	0	1.48675	0	0.527465	0
ENSG00000128203	11.9495	4.48429	2.41977	0	0	2.60494
ENSG00000106819	0.537279	3.1178	0.161679	0	144.211	0.0911875
ENSG00000162174	10.6326	16.0546	2.59278	0.0432518	2.49381	1.12264
ENSG00000130707	12.5917	2.08481	0.0127754	1.07235	18.7005	0
ENSG00000034533	19.6445	14.6789	33.7536	20.9136	5.97507	26.5593
ENSG00000152092	22.235	36.2938	1.89516	1.04315	0.839412	17.0675
ENSG00000148219	2.88309	7.26177	0.569532	1.25327	0.357472	0.121508
ENSG00000064102	5.30386	7.60457	33.6137	0	1.12249	0.32542
ENSG00000171456	5.72344	5.36316	5.87653	0.0180967	17.8406	12.4964
ENSG00000143970	1.89873	3.75547	3.73799	2.01041	0.728621	1.02295
ENSG00000141431	2.29528	0.701075	1.17748	0.0163035	0.0494096	0.0694104
ENSG00000138138	30.581	47.9232	14.7482	5.13982	11.8889	12.3603
ENSG00000156802	5.73137	2.66459	2.86702	0	5.53938	2.45715
ENSG00000119778	4.96017	3.98874	3.35535	1.58178	4.12702	10.1597
ENSG00000215915	0.0453196	0.353301	0.0365478	0.674998	0	3.43723
ENSG00000176208	2.41667	9.79418	0.4809	1.25426	0	35.7325
ENSG00000167654	47.7497	0.66907	2.29873	1.28435	1.88726	5.27596
ENSG00000107669	7.34084	14.2835	21.4132	0.901485	2.40819	14.2422
ENSG00000123268	29.1216	3.58959	12.0939	18.0519	27.7359	5.58357
ENSG00000115966	33.3624	25.0756	25.5166	46.0669	27.3015	33.7842
ENSG00000162772	1.8455	1.31825	6.29508	32.3972	119.871	1.54923
ENSG00000128272	30.9529	28.1741	60.2766	101.623	266.987	28.2898
ENSG00000169136	1.37119	0	0.0121091	2.14157	0.104309	0
ENSG00000118217	16.4047	19.8708	13.8376	44.1444	26.6748	45.0459
ENSG00000170653	3.58205	14.3079	7.30972	0.634777	9.33396	11.8731
ENSG00000171681	7.70847	19.8646	17.4476	0.113498	3.0822	42.9824
ENSG00000166669	2.32957	1.33999	0.02547	2.38656	0.358686	2.5141
ENSG00000152348	2.04931	1.2056	0.944072	0	0.476517	1.12858
ENSG00000145782	29.7458	15.7195	31.9702	26.7173	10.985	55.5169
ENSG00000175224	17.8162	11.0594	29.1507	3.81431	27.6127	5.68067
ENSG00000126775	4.30618	23.0346	13.9912	0.991636	1.01872	0.738776
ENSG00000085978	11.351	0.727364	1.03269	0.130119	0.0194155	9.60961
ENSG00000168010	0.821639	2.23419	0.390337	0.145984	1.33317	0.035529
ENSG00000110046	0.73259	0.418303	0.459546	0	3.31709	0
ENSG00000066739	9.25286	3.03132	4.49349	21.6041	3.88348	10.0374
ENSG00000144848	8.54068	5.18162	35.7875	10.09	26.4608	6.09574
ENSG00000101844	8.97784	1.15665	7.443	0	2.30596	0.271947
ENSG00000168397	4.32173	3.33154	2.75338	0.332043	0.0842738	0.0581429
ENSG00000125703	15.3453	17.2269	107.959	0.916813	51.3491	4.13333
ENSG00000130734	0.503651	1.9809	1.49156	0	0	0
ENSG00000057663	22.7782	10.5878	7.74613	27.9219	66.5365	2.02189
ENSG00000197548	2.56874	8.85506	2.42379	2.34281	0	0.0156831
ENSG00000198925	7.98868	7.23646	6.76116	0	0.510222	0.0822401
ENSG00000142102	0.0121613	0.823114	0.0135158	0.408664	2.07789	0
ENSG00000138363	20.0766	29.0413	29.3952	0	3.94686	3.33903
ENSG00000198513	54.4792	10.6923	31.056	4.34368	1.92498	38.2648
ENSG00000119787	19.6601	37.2519	1.17887	3.20675	15.9588	11.711
ENSG00000184743	2.28922	3.42514	1.60247	0.271558	1.41965	1.4832
ENSG00000149311	6.85513	11.3495	5.21505	16.8802	4.81708	7.54605
ENSG00000166454	13.8677	6.16948	9.74087	0	18.2873	5.81154
ENSG00000179774	0.0947692	0.896028	1.65912	0	0	0
ENSG00000168874	0.0557981	0.597488	0.0149336	0.039274	12.0008	0.253121
ENSG00000177556	10.7116	3.30198	7.17931	0.111406	4.82004	0.159845
ENSG00000206190	0.158437	0.166852	0	0	17.981	0
ENSG00000118322	0.727119	3.15175	13.3452	0.0210815	0.0182668	3.88939
ENSG00000145246	4.95939	3.51088	0.943083	0.0898046	4.97543	3.78965
ENSG00000068650	2.98025	1.96845	7.25693	0.682381	10.841	3.78017
ENSG00000058063	4.26689	8.68846	9.60575	4.66111	6.5797	3.91029
ENSG00000101974	4.47545	5.68307	6.21184	11.9369	7.42463	4.5816
ENSG00000105726	1.33632	1.63284	1.3946	0	0.0773645	0
ENSG00000159363	2.31307	4.62244	0.067664	0.778601	0	0
ENSG00000133657	9.50506	23.6307	11.7153	32.585	24.1009	29.6562
ENSG00000127249	4.97279	131.179	0.537384	0	0	36.7469
ENSG00000187527	0.568699	8.17453	0.355947	0.0964975	0.0898217	2.28669
ENSG00000163399	41.6675	9.9868	15.3146	6.75378	27.2892	13.5618
ENSG00000203865	5.9858	8.53844	0.678008	1.64904	28.1082	8.92024
ENSG00000018625	13.2861	683.238	4.17609	0.572797	270.017	58.3046
ENSG00000105409	6.42504	0.270669	0.219991	0	1.01437	0
ENSG00000132681	1.65919	0.0146029	0.00569228	0	0	0.183829
ENSG00000143153	519.879	41.109	292.883	78.3217	94.9453	103.796
ENSG00000129244	132.281	954.609	14.7198	43.1057	73.453	48.998
ENSG00000069849	35.1536	12.673	25.7477	92.4804	273.981	51.9098
ENSG00000174437	22.2948	14.1075	7.62071	8.39466	20.39	15.9967
ENSG00000070961	73.9999	13.9496	13.1034	52.7747	9.84184	58.8377
ENSG00000157087	18.107	1.53129	0.31779	0	0.198246	10.3429
ENSG00000067842	5.51358	0.039453	0.904858	0	0.0247504	0
ENSG00000058668	16.959	24.6403	11.0287	7.59494	7.88488	36.9801
ENSG00000017260	27.9317	40.1442	16.53	25.9891	4.90257	11.0944
ENSG00000064270	4.27264	1.95838	0.204337	0.10368	0	0.381669
ENSG00000152234	93.1615	81.4803	32.6477	20.7082	41.1841	36.0613
ENSG00000110955	458.142	364.86	284.043	122.542	306.854	136.586
ENSG00000165629	119.463	111.591	84.3432	87.7029	60.6458	70.1149
ENSG00000099624	2.62905	0.242465	7.19843	0.175241	2.31527	0
ENSG00000124172	4.77803	4.29715	2.9079	3.39184	4.02681	0
ENSG00000180389	36.5789	9.22199	39.6671	40.4471	51.3144	10.3862
ENSG00000116459	66.1532	79.3486	55.7165	53.649	51.0524	66.8137
ENSG00000159199	52.8501	34.2978	19.7395	4.41532	37.7384	0.314642
ENSG00000135390	42.5486	21.0779	31.887	7.62728	29.4979	0.933844
ENSG00000154518	39.8742	13.7562	16.7288	16.6971	25.9872	10.8483
ENSG00000167863	48.225	15.6174	17.0603	14.3287	35.668	26.4048
ENSG00000169020	92.9796	41.9681	70.1482	14.2319	110.674	4.24345
ENSG00000154723	95.2316	63.8047	30.359	40.1125	56.9109	30.0027
ENSG00000241468	29.9306	18.9646	7.8129	8.16574	20.2747	3.5193
ENSG00000249222	2.88398	0.355281	0.155984	0.162711	0.212202	0
ENSG00000241837	91.5412	38.9368	46.8513	44.9453	60.9595	12.4081
ENSG00000105341	7.29916	0.292868	7.60915	0.0466888	1.57195	0.121371
ENSG00000071553	15.1557	7.66857	6.67859	0.902464	3.94525	0.849109
ENSG00000205464	1.83321	0.958917	0.0437886	0	0.776834	0
ENSG00000182220	222.814	137.408	122.097	43.5546	57.9682	219.533
ENSG00000033627	24.1104	8.51219	6.93246	13.6689	8.15263	8.82187
ENSG00000185344	2.43167	1.64469	3.54742	2.07182	0.234129	6.5409
ENSG00000105929	0.781899	1.18022	0.00796438	39.6006	0	0.810028
ENSG00000117410	83.6721	36.9457	65.7578	45.0714	28.8454	1.23713
ENSG00000185883	24.9631	11.0361	7.13953	4.4923	4.91711	1.30945
ENSG00000159720	20.6071	3.25119	7.64835	1.32138	11.5243	0.406178
ENSG00000113732	29.1484	78.5705	69.7772	344.536	140.986	118.312
ENSG00000171130	26.6716	26.9374	17.2105	0.0713107	2.09213	0.827054
ENSG00000114573	195.441	46.2177	67.4411	66.8939	36.6716	110.421
ENSG00000116039	0.122262	2.10136	0	0	0	0
ENSG00000147416	83.0611	15.8023	14.2581	225.002	27.9988	87.5556
ENSG00000155097	42.0615	33.6779	8.27629	48.0274	9.67709	11.5021
ENSG00000143882	1.10787	0.327897	0.0967739	0	0	2.93403
ENSG00000100554	76.9473	27.7729	57.8307	7.34869	56.9905	14.2509
ENSG00000131100	79.0941	24.7939	64.7963	1.28987	50.416	6.54263
ENSG00000128524	337.459	114.288	118.52	49.0821	125.356	11.7653
ENSG00000136888	224.277	87.487	63.6904	457.552	307.93	98.1838
ENSG00000047249	43.0693	17.4905	15.8892	0.719444	8.02727	11.5924
ENSG00000165240	1.4209	3.9655	9.08773	12.8859	1.3702	7.62925
ENSG00000123191	2.99199	0.727923	0.31651	0	0.964302	0.0716057
ENSG00000124406	17.1982	29.6383	47.9823	2.89436	2.8771	2.74341
ENSG00000132932	7.69207	0.57716	0.612791	0	0.331507	0.386155
ENSG00000081923	2.06434	2.08787	0.383205	0.0307492	4.2187	0
ENSG00000143515	11.07	9.51012	1.50535	0	0.654355	0.790557
ENSG00000104043	0.923266	0.0042927	0.00410999	8.52739	0	0.0374629
ENSG00000054793	23.8246	3.62373	15.92	1.62103	23.1889	31.455
ENSG00000123472	5.42614	9.68918	8.15726	0.0681621	1.20224	66.7826
ENSG00000171953	1.7814	0.31859	2.36173	4.91779	0.037131	0.038112
ENSG00000134146	7.45985	11.9362	20.6476	0.599082	1.12892	13.7612
ENSG00000130770	183.244	41.6745	51.8511	16.299	39.0909	41.6542
ENSG00000175054	7.88866	8.54675	9.4518	32.3327	2.06581	1.19764
ENSG00000164053	0.924258	4.88098	0.580974	0	13.965	2.32262
ENSG00000088812	10.0575	9.34076	0.942569	9.65392	0.637923	2.40285
ENSG00000107518	14.219	1.68247	0.809462	0.128074	0.952922	15.0795
ENSG00000085224	108.654	43.12	54.2333	63.377	62.6562	96.9655
ENSG00000130638	46.7603	25.0552	24.6091	5.89694	9.61201	9.89267
ENSG00000224470	2.53271	1.68563	4.93994	0.255499	12.8384	0.089255
ENSG00000204842	11.3646	12.2552	9.68552	0.90273	0.859343	15.8179
ENSG00000168488	1.83508	2.30356	1.24108	1.94972	4.67982	0.130419
ENSG00000066427	5.50733	6.07911	5.52454	13.5895	5.29895	6.56896
ENSG00000163635	5.46989	3.64655	1.29933	0.178264	4.89997	6.40983
ENSG00000146776	2.88558	1.06012	1.14501	0.152297	0.0534604	0.171446
ENSG00000162650	3.06262	0.225836	0.0461119	0	0.418793	0
ENSG00000087152	2.30743	1.28939	0.610616	0.138524	0.0706854	0.073925
ENSG00000253719	81.0069	25.8948	50.2091	38.0384	65.0126	89.749
ENSG00000148090	18.7713	5.71285	3.35569	0	1.02118	12.2745
ENSG00000115307	37.5535	9.64463	12.0857	11.1122	28.8454	1.54539
ENSG00000087586	1.45496	0	0.0965327	0.0447877	1.93701	0
ENSG00000175756	11.264	4.6693	2.82964	0	0.398551	0.0804894
ENSG00000105146	13.1475	0	0.0231926	0	1.00369	31.4246
ENSG00000158321	5.76867	8.71236	3.99179	0	4.51373	4.45268
ENSG00000169857	0.571766	5.67652	0	0	0	0
ENSG00000135407	3.10318	3.0677	6.05467	1.54301	3.13469	0.0332719
ENSG00000105778	1.2248	1.4232	0.140688	1.85679	0.0119803	0
ENSG00000119986	16.4906	1.48362	4.65331	0	20.8024	9.34532
ENSG00000166148	0.130353	0	0	0	15.9547	0
ENSG00000103126	1.1446	0.0497674	0.274572	0.0546397	0.111028	0
ENSG00000168646	2.64355	11.8765	0.335416	0	14.8803	0.275641
ENSG00000167601	18.7362	403.402	2.06067	369.613	313.114	428.106
ENSG00000160862	0.0336695	0.172864	2.85811	0	0.186321	2.19991
ENSG00000163512	33.1379	19.0066	46.3865	28.8947	5.12599	19.2844
ENSG00000155096	38.1425	36.5986	48.7544	26.445	104.387	33.9413
ENSG00000166710	120.696	105.765	265.825	1703.32	2546.96	560.686
ENSG00000169255	39.7904	24.0517	14.5207	1.20291	8.53812	20.18
ENSG00000162885	24.6392	42.8619	3.1127	18.4262	49.7853	30.6169
ENSG00000172318	0.842026	0.119941	0	0	0	7.01985
ENSG00000162630	23.3014	2.28209	4.99426	0	22.6897	40.6991
ENSG00000176022	1.10855	0.202818	1.05592	0	0.0607052	0
ENSG00000187676	7.93829	12.3658	0.435242	8.09316	9.99327	12.2266
ENSG00000109956	1.94994	3.56528	5.17018	0	0.325587	0.201282
ENSG00000149541	17.4251	5.63854	3.01034	0.0540108	3.47959	0
ENSG00000174684	87.8672	35.8088	15.1012	0.115168	14.9441	50.9317
ENSG00000170340	1.68165	0.224059	4.72057	16.2161	215.532	43.6962
ENSG00000176597	4.74448	4.76123	0.335576	235.231	2.74136	74.8932
ENSG00000156966	16.3957	0.808285	18.2513	13.5703	9.26432	58.68
ENSG00000237172	1.67361	5.62378	11.4848	0	0	0.182286
ENSG00000175711	1.70408	1.2249	0.758845	39.4863	0	0.322587
ENSG00000135454	1.02135	0.0276455	0.161429	0	0	0.0618616
ENSG00000182272	2.11784	6.66753	0.226446	0	0	0
ENSG00000086062	2.69184	4.20347	0.0173063	94.1067	71.3339	3.72509
ENSG00000117411	0.966499	0.237041	0.658166	1.84647	0	0
ENSG00000158850	16.9361	2.57615	0.87062	5.93064	26.4541	0.497724
ENSG00000121578	2.61534	2.32166	3.81292	4.47239	0	10.1257
ENSG00000158470	7.8629	2.69423	1.51802	0	7.75609	0.296134
ENSG00000118276	40.4333	1.91928	1.5031	0.11854	1.13921	8.27361
ENSG00000027847	4.8601	2.36319	0.0184162	0	0.757689	0.0238032
ENSG00000108641	39.9481	3.32118	0.36185	0	0	0
ENSG00000123810	12.379	5.81375	1.32028	0	23.9693	0
ENSG00000164929	28.1906	81.1867	13.3765	122.953	0.978798	78.8501
ENSG00000136881	0.586759	0	0.0360154	0	3.99569	0.340862
ENSG00000105393	12.7009	8.92683	4.78829	0.0479978	3.42936	0.692535
ENSG00000182240	0.0253618	0.00163581	1.89712	0	1.79864	0.428907
ENSG00000156273	7.39676	1.65993	12.2363	80.6204	27.4203	15.5358
ENSG00000112182	2.16952	0.0426751	0.460766	0	5.79889	1.30489
ENSG00000002330	4.87215	1.5998	3.75929	0	2.64617	0
ENSG00000107262	5.2007	3.27007	2.25289	2.89773	0.784952	4.17392
ENSG00000112208	1.76348	0.244313	2.06724	0	0.0177088	0.793898
ENSG00000151929	3.3044	41.3683	35.068	277.449	190.712	37.0412
ENSG00000156735	225.95	33.8218	64.7686	136.499	123.598	14.5768
ENSG00000166170	25.7976	17.9487	29.0306	59.6269	14.1665	11.7443
ENSG00000140320	0.909217	3.07836	1.91791	0	0.561938	0.0267387
ENSG00000121753	1.51497	0.133809	0.369448	0	0.0142847	0.0820663
ENSG00000135298	59.1546	52.929	9.50413	0.14967	3.53312	17.2505
ENSG00000175866	3.50237	1.28113	0.351517	0.0658485	0.308889	0.0770996
ENSG00000006453	0.124806	0.570142	1.18265	0.131649	0.0231062	0.0733297
ENSG00000007516	4.09104	0.0994047	0.610237	0	0.108283	0
ENSG00000030110	1.7882	4.13962	1.14438	0.0846487	0.273397	0
ENSG00000095739	4.31368	0.207898	17.585	0	78.8217	17.5616
ENSG00000175334	34.0547	9.44272	15.7494	26.8382	55.8546	6.03888
ENSG00000153064	0.0131546	0.114602	0	0	11.3569	0
ENSG00000172530	1.33027	0.939207	0.654134	0.0465997	0.197646	0.0429812
ENSG00000163930	4.48869	3.677	0.695562	23.7404	1.58682	0.873202
ENSG00000138376	2.01337	7.23352	2.61462	0	20.8565	6.99193
ENSG00000176788	45.6481	14.8208	8.48727	41.8792	4.89368	15.84
ENSG00000156127	0	0	0	0	1.61385	0
ENSG00000123685	0.358498	1.31968	0	37.8848	0	0.718238
ENSG00000198604	2.55086	3.15524	10.3355	25.9722	34.0033	10.3609
ENSG00000076108	5.43516	9.77724	5.61475	6.21382	7.33677	0.692043
ENSG00000123636	10.5769	48.7648	29.4344	7.41391	20.5005	51.418
ENSG00000214413	7.0815	3.79216	5.82855	0.763337	3.08636	3.11916
ENSG00000129151	2.73916	50.8092	0.145129	0	0.0194333	0
ENSG00000174483	7.37876	10.2346	3.64129	0	2.57345	2.30426
ENSG00000179941	5.45655	10.9219	1.28577	0	0	0
ENSG00000181004	3.93763	4.83666	0.857267	0	0	0.0809641
ENSG00000125124	20.6463	74.4484	36.4034	18.6643	6.43914	33.2288
ENSG00000140463	19.8446	38.6405	26.0358	0	26.5606	18.0473
ENSG00000251569	21.427	1.59011	2.14894	8.57692	9.61256	54.53
ENSG00000138686	25.4653	4.34301	8.30953	59.1511	7.34988	8.58437
ENSG00000122507	5.54556	4.07717	11.5259	0	5.32823	11.4393
ENSG00000114439	7.28604	11.7888	58.189	13.6039	34.3198	28.307
ENSG00000132692	15.8086	89.4614	7.60511	0.281457	5.82427	6.07033
ENSG00000075790	27.4517	14.1891	20.0821	33.2884	45.9005	14.935
ENSG00000185825	61.7462	40.1678	16.5309	82.2082	57.1994	3.48481
ENSG00000137936	2.84196	11.6398	0.742071	35.8213	0.153006	2.32829
ENSG00000064787	6.87257	0.954403	66.1203	10.8131	8.69817	7.03904
ENSG00000116752	160.77	138.957	113.827	399.251	154.608	48.8151
ENSG00000141376	6.05452	3.92213	9.40295	0.806608	1.09417	2.1684
ENSG00000124243	1.7664	0.0347605	0.0364841	0	7.55949	0
ENSG00000060982	31.3811	1.21923	49.8173	25.1153	0.0465563	83.1679
ENSG00000105552	4.38057	11.3058	0.386619	13.8326	0.639372	0.0349724
ENSG00000107949	21.8428	15.3548	9.4503	33.8981	7.03112	45.9872
ENSG00000186666	1.55229	1.89602	4.89944	0.173011	0	1.9267
ENSG00000114200	11.787	0.0299347	42.9531	0	0.320405	157.277
ENSG00000248098	11.9899	16.3629	3.32696	0.0848609	22.4091	0
ENSG00000083123	4.43906	13.9448	7.78238	1.95196	8.52479	3.34171
ENSG00000103507	7.39507	2.35569	0.0327175	0	2.3742	1.3869
ENSG00000142867	12.4428	14.5955	17.4436	66.7082	14.2974	64.8157
ENSG00000119866	25.0334	4.28957	0.237	0.0411733	0.0675778	0
ENSG00000127152	7.88028	0.215561	0.817653	0	1.68018	0.0202711
ENSG00000171791	3.57994	5.37626	0.286612	0.0742293	0.0562235	0.0436357
ENSG00000140379	4.47674	0.678625	0.0930438	826.232	0	102.822
ENSG00000171552	3.68882	2.68543	6.92034	5.68739	1.112	0.132755
ENSG00000137875	0.291413	0	0	0	40.2543	0
ENSG00000153094	2.19131	0.281107	3.52741	0.0393809	3.05879	7.15627
ENSG00000126453	0.294216	0.298486	0.0689545	0	7.06879	0
ENSG00000099968	5.07702	4.1254	5.75628	21.1541	12.8949	4.2868
ENSG00000121380	0.0319736	0.00284157	1.14874	0	0	0.106468
ENSG00000188761	2.25779	0.00772395	0.0277041	0	1.56878	0
ENSG00000129473	8.83447	12.2323	4.18293	0.0310351	0.820022	0
ENSG00000069399	0.116878	0.0620497	0	0	3.4278	0
ENSG00000113916	9.15914	39.6249	11.8649	18.7668	43.9802	12.3485
ENSG00000161940	0.0931979	0.00278275	0.354503	0	3.50303	0
ENSG00000110987	1.61624	2.76968	0.418644	0	0.0273428	0.0811924
ENSG00000186174	1.12098	1.1122	0.214025	0	1.6883	0
ENSG00000029363	65.0792	74.4869	127.191	106.936	118.854	55.8464
ENSG00000135697	3.1243	7.171	0	1.35335	0	0.635169
ENSG00000197580	13.0223	4.70353	13.7861	30.7179	0.215041	15.2449
ENSG00000183337	3.3181	0.392598	0.413803	6.44965	5.85686	0.0767329
ENSG00000085185	0.343105	2.94864	0.0677167	0	0.0693244	1.10321
ENSG00000186716	2.7403	1.78894	0.263835	0	1.22933	0.206815
ENSG00000074582	10.4187	7.88361	2.80915	26.9534	0	0.789206
ENSG00000161267	2.10858	1.38299	0.0338352	0.0845892	0.252797	0.0576883
ENSG00000164039	2.16939	43.2336	5.58206	2.85594	29.2473	0.634153
ENSG00000176697	2.74671	0.43653	0.0194548	0	2.50805	0.0452952
ENSG00000126581	11.1251	12.0857	10.2038	0.201555	3.79575	14.1367
ENSG00000178409	1.39896	0.00530726	0.0278983	0.0190095	1.68996	0
ENSG00000188848	9.5163	0.244322	1.66432	0.0233364	0	7.05368
ENSG00000162373	2.89449	5.41178	0.539902	0	3.90135	1.94682
ENSG00000151917	7.77895	4.80451	0.0971822	0	0.0497976	0.0687872
ENSG00000165626	0.675976	1.84569	0.00500772	0	0.201158	0.141778
ENSG00000167995	0.726889	2.33783	9.60815	1.40977	0	6.21254
ENSG00000127325	0.110898	0	0.73555	0.361115	0	7.69428
ENSG00000142959	5.43629	0.00983699	0.0168242	0	0	0.15953
ENSG00000105829	5.70862	4.50876	4.21696	15.9858	6.13546	0
ENSG00000177951	3.83062	7.61843	3.24003	0.61642	0.337458	0
ENSG00000133169	706.151	76.6262	165.985	1.9814	28.1919	168.379
ENSG00000133134	376.36	39.3817	95.2569	1.9001	18.193	48.1445
ENSG00000102409	439.729	124.02	216.171	202.681	110.585	258.56
ENSG00000184515	126.896	3.35835	11.8726	0	16.2177	74.4901
ENSG00000103429	12.9741	6.86632	6.7145	10.8439	0.588062	10.5269
ENSG00000242252	0	4.21824	0	0	0	0
ENSG00000182492	0.574169	5.1395	0.597423	0	122.657	1.12344
ENSG00000198908	25.708	4.76902	6.21982	0.066538	1.08553	1.40921
ENSG00000180828	1.20308	0	0.0410719	0	0	0
ENSG00000134107	7.13688	33.3093	0.18486	29.4042	104.011	0.897081
ENSG00000123095	19.3848	39.7131	20.7379	84.2432	2.31025	12.2609
ENSG00000132840	0.853008	7.32279	0	0	6.29121	0
ENSG00000122870	0.473655	0.297156	0.0153594	0	10.1508	0
ENSG00000151746	4.18981	4.37217	0.85665	0.0219718	0.161609	2.42739
ENSG00000185963	10.3617	18.7375	9.80241	2.93746	40.3914	2.39353
ENSG00000015475	11.0194	0.789295	1.4778	2.82931	3.91567	0.189362
ENSG00000100290	1.47493	0	0.43365	0	0	0
ENSG00000136717	4.37647	1.3736	13.0773	15.4133	1.58086	0.0864185
ENSG00000110934	0.031832	0.00593433	0.0957389	0.963816	0	21.5528
ENSG00000147439	7.37364	0.49588	0.957492	49.2212	0.0513548	0.052972
ENSG00000110330	22.395	28.8696	23.5549	68.2947	32.2298	12.392
ENSG00000023445	2.41708	0.0599801	0.0449858	0.0318852	29.5855	0.0180714
ENSG00000115760	18.8722	29.0431	14.1105	37.1756	10.3401	41.397
ENSG00000134897	14.4735	9.75548	8.37137	0	4.11929	9.52726
ENSG00000166619	67.5255	40.1757	14.3762	0.704733	91.9546	23.2054
ENSG00000259571	0.135645	0.413731	3.07775	0	10.4615	0
ENSG00000197299	4.02848	0.014635	0.208767	0.0283319	0	63.8036
ENSG00000108578	6.75948	3.43942	7.98214	27.9645	28.0753	0.0382543
ENSG00000135441	11.9632	8.47385	13.2765	5.69749	3.77576	0.755483
ENSG00000196072	66.4192	22.3982	39.9277	88.4376	38.028	49.4876
ENSG00000189114	18.8517	26.8044	17.9358	15.9013	61.0846	2.78249
ENSG00000106605	32.9787	16.282	0.39195	0	19.6119	2.31429
ENSG00000090013	11.8464	22.8829	6.54034	53.8145	0.599262	0
ENSG00000117475	9.15601	7.73194	9.50005	38.5918	9.01546	0.422541
ENSG00000168487	0.200001	0.591329	2.64068	0	0.260758	0.0441778
ENSG00000125845	2.41508	0.320252	2.40958	0.1048	31.5598	2.41109
ENSG00000138756	2.8902	34.9437	2.0928	19.5693	12.0677	18.6073
ENSG00000152785	2.23403	0	0	0	0	0
ENSG00000125378	0.418959	0	0	0	4.4075	0
ENSG00000112175	0.117876	1.43927	0.0219632	0	3.26935	0
ENSG00000153162	5.38089	0	0	0	3.12807	0
ENSG00000101144	0.988927	21.201	12.9977	0	0.26374	9.34566
ENSG00000183682	25.1745	7.86699	23.7221	0	39.9194	8.38042
ENSG00000116985	0.0798941	0.00855819	0.497176	0	0	1.04517
ENSG00000164619	5.23686	0.503166	0.842243	0	1.25319	0
ENSG00000107779	0.959313	1.2311	0.57858	0.0720225	0.803457	0.443177
ENSG00000138696	6.62275	371.339	7.1923	0.0586808	0.694846	0.0219469
ENSG00000204217	22.3796	18.1765	2.61001	27.114	47.9631	14.57
ENSG00000165733	12.5356	3.65281	6.2344	32.2823	0.744137	0.664312
ENSG00000102010	0.267691	2.08068	0.0232101	0	0.371306	0
ENSG00000173068	0.0264727	0.00486427	0.00498921	4.09926	4.48969	0
ENSG00000113734	12.1942	2.12122	4.01355	1.54666	1.00553	3.9026
ENSG00000140299	3.27585	6.4365	8.32742	63.628	15.5729	9.93974
ENSG00000176171	46.2158	67.5433	34.0496	22.8692	23.8413	34.858
ENSG00000104765	105.328	47.7942	273.631	20.9296	127.218	70.7692
ENSG00000163141	3.47108	0.25249	1.33389	0	0	0.0479008
ENSG00000145919	12.9728	15.0058	0.165055	0.11825	0.638383	0
ENSG00000176720	1.18043	0.128339	12.3999	0	0.367274	0
ENSG00000163170	6.98361	4.98547	2.05086	4.02198	2.38525	0.641168
ENSG00000152430	3.35151	0.0109927	0.00802405	0	0	0.0337778
ENSG00000136122	4.85669	2.47984	0.230586	3.37278	1.03594	0
ENSG00000172331	14.1406	4.81261	25.0707	0.0512036	18.2295	2.18998
ENSG00000137274	6.95448	2.48017	0.548042	0	4.5405	0.835221
ENSG00000162813	4.43093	1.77973	9.91096	0	1.38824	1.41869
ENSG00000157764	10.194	7.2908	6.20475	5.50413	6.53106	27.3271
ENSG00000089234	8.46714	4.30215	2.92823	173.53	1.663	3.68926
ENSG00000106009	2.01198	0.235428	0.161967	0	0	0
ENSG00000012048	1.29776	1.94801	7.06204	0.0232779	0	0
ENSG00000139618	0.578671	0.132483	3.84325	0.165706	4.55054	0.594011
ENSG00000185515	16.6076	11.3144	2.26287	0.889886	8.19038	7.29593
ENSG00000100425	2.24393	1.54822	5.84605	0	3.15717	0.632609
ENSG00000169925	7.20488	10.4813	9.24269	3.91812	4.82797	4.90776
ENSG00000141867	2.60285	0.922206	2.07939	0.213952	2.41515	0.381269
ENSG00000166164	5.06957	3.60851	2.79742	7.2839	9.99356	1.91118
ENSG00000112983	55.6248	31.3073	26.9455	4.56212	5.25264	35.4004
ENSG00000028310	2.83577	0.37936	3.06581	0.548171	0	0.130772
ENSG00000158019	23.7937	14.6968	1.5213	17.4792	0.294337	48.5865
ENSG00000104221	6.87824	0.35231	0.263005	0	0.120504	0
ENSG00000164713	2.37258	5.98959	1.58205	3.65248	2.52409	0.611878
ENSG00000113460	8.29534	2.37571	16.0471	5.44582	8.05517	24.7634
ENSG00000254999	118	42.163	39.8764	169.29	183.708	43.0729
ENSG00000174744	4.33434	12.3922	6.06936	0	11.5854	0.0509628
ENSG00000100916	17.8583	19.0765	24.1377	15.7487	5.07833	25.1073
ENSG00000162819	3.07912	5.85015	10.2528	3.51752	6.40255	13.8809
ENSG00000156983	0.720317	0.968493	1.24184	0	0.615162	0.270641
ENSG00000096070	4.75317	0.840519	2.65086	4.11163	0.774306	1.11002
ENSG00000102239	0.0848051	11.0668	2.65009	0	0	0
ENSG00000160469	0.0661601	0.198231	2.15063	0	0	0
ENSG00000185658	20.7786	19.9995	11.104	10.9362	11.4896	12.562
ENSG00000165288	6.40722	3.01605	4.46235	1.89729	5.8943	8.63375
ENSG00000168000	4.74354	1.18556	0.386453	0.0425615	0.772088	1.04351
ENSG00000160058	15.9041	18.613	5.20692	30.8129	1.01394	1.72403
ENSG00000172270	21.0472	19.7012	13.0548	0.747042	41.578	0.379067
ENSG00000164061	7.83053	0.306933	0.411889	0.00775314	0.401988	0
ENSG00000188334	2.27873	0	0.113677	0	0	0
ENSG00000119411	3.05898	3.33944	0	0	0	0
ENSG00000109743	0.228625	0	3.4255	0.0646625	0	0
ENSG00000130303	0	6.51301	0	16.9757	123.255	0
ENSG00000095564	19.1902	16.6688	43.7227	26.4155	11.8221	17.2114
ENSG00000064726	16.9222	9.81664	14.7348	10.9771	0.0894554	26.8517
ENSG00000148925	37.3726	13.4417	11.1632	33.7242	5.91299	13.3575
ENSG00000151136	21.2171	0.0160781	2.1279	0	2.02867	0
ENSG00000138152	0.722153	0	2.13791	0	0.960745	0
ENSG00000233436	3.32045	0.0820607	2.49627	0	0	0.160753
ENSG00000222009	0.0302932	0	0	0	2.10906	0.0763278
ENSG00000132640	16.9233	2.49642	28.6194	0.0415941	13.4191	22.888
ENSG00000184887	5.25556	1.06619	6.38054	0	9.88292	1.86389
ENSG00000011114	5.18877	4.77285	6.05584	21.1002	1.23693	4.66809
ENSG00000189195	10.329	14.959	2.26143	37.3724	7.6319	6.18762
ENSG00000183826	3.10023	3.25744	1.50327	9.67331	0.0409303	2.62253
ENSG00000169814	7.12702	8.8012	3.90395	0	6.14227	3.63349
ENSG00000145741	38.8824	21.996	23.7743	96.9701	59.9648	18.8731
ENSG00000134717	23.0385	8.91986	19.4338	23.904	2.48158	15.0659
ENSG00000133639	43.2277	19.4903	44.2585	136.987	116.401	159.782
ENSG00000159388	16.073	52.2033	89.8244	78.8036	255.095	100.885
ENSG00000154640	8.78585	0.104606	18.6082	33.0952	5.99265	53.8734
ENSG00000010671	1.49842	0.00734687	1.5806	8.70844	0.751495	11.5762
ENSG00000112763	18.5924	5.61622	7.84134	9.7252	6.41582	0.317935
ENSG00000124508	0.048132	0	6.10354	0	0	0.293105
ENSG00000026950	3.56818	5.86816	0.484306	0.0710061	0.0619049	0.309832
ENSG00000186470	1.79793	0.141429	0.194584	0.424355	3.35389	3.61521
ENSG00000111801	3.31919	0.174468	0	0.0782918	14.8755	0
ENSG00000165810	1.24287	0	0	0	11.4239	0
ENSG00000166167	19.2175	6.44985	14.9093	0	1.45591	14.7732
ENSG00000154473	38.095	30.0076	73.4597	107.165	38.7325	64.7186
ENSG00000137656	14.4427	13.1289	14.8427	20.9515	34.1871	25.1524
ENSG00000106245	12.17	23.8946	27.4591	12.051	17.1071	48.3153
ENSG00000112276	0.113701	0.0154563	7.60102	0.0446019	1.4712	9.07453
ENSG00000112578	2.52583	0	1.04087	0	0	0.324142
ENSG00000005379	4.01173	9.03484	0.163975	1.35204	0	0.0261961
ENSG00000082153	16.2948	37.1176	38.3696	24.434	50.2803	53.0365
ENSG00000136261	30.2412	0.671666	22.3745	37.6216	6.47379	1.07981
ENSG00000165507	1.45348	4.01965	0.0984286	0	25.3961	0
ENSG00000214688	0.0154156	0.00328864	0.00684534	0	2.74514	0
ENSG00000183346	3.56502	0.0672798	25.4188	0	0	0
ENSG00000180525	4.92306	2.95873	8.1383	0	0.142044	8.34403
ENSG00000148655	0.0596807	0.505166	0.0231413	11.8568	0.594631	0.477968
ENSG00000204683	14.0393	78.5703	1.59118	0	62.4685	127.398
ENSG00000204682	0.0203557	2.24529	0.00861703	0	2.92167	0
ENSG00000148671	7.98192	34.7038	0.695422	0	184.044	0
ENSG00000165813	16.085	4.21011	11.29	34.2057	6.33623	6.5395
ENSG00000155640	3.11794	0.710812	0.642826	0	0.0909718	0
ENSG00000204161	0.0155263	0	3.682	4.32943	7.83169	0
ENSG00000173124	6.09769	0.0201935	0.00881704	0	0.0170587	0.0481818
ENSG00000173088	0.841719	14.4273	0	0	17.3848	23.9078
ENSG00000107938	13.981	5.63157	6.87291	3.95079	0	1.32046
ENSG00000165511	0.935444	0.0574924	1.17301	0	0.0291381	0
ENSG00000166275	42.4434	34.8502	17.6442	2.6561	20.562	43.837
ENSG00000171224	24.0875	9.16705	0	0	1.20171	0.0808714
ENSG00000148426	1.10748	0	0.00811533	0	0.0340701	0
ENSG00000107738	0.105887	6.99068	0	47.9623	10.556	3.89635
ENSG00000179133	1.29484	2.98269	0.0320618	9.26085	0.218104	0.331112
ENSG00000150076	2.36324	7.09757	0.627074	0	0.190596	0.123464
ENSG00000120029	4.1127	5.30097	2.42496	0.609496	6.41518	22.0944
ENSG00000119965	6.42589	2.94753	0.0239624	0	0.735222	0
ENSG00000154493	0.911494	0.584479	52.9788	0	0.116524	5.08496
ENSG00000134825	17.0925	10.5922	29.7158	18.0402	10.447	3.18823
ENSG00000219435	3.49217	0.0135001	0.026449	0	0	0
ENSG00000171067	0.783984	3.23629	2.91159	0.115506	0.310231	0
ENSG00000158636	4.42072	1.59672	4.17072	1.81091	1.80483	7.37141
ENSG00000211450	25.8205	0.718478	8.603	15.6042	7.84807	2.19613
ENSG00000188771	2.61211	0	15.3124	7.03347	0.0719426	0
ENSG00000180878	0	0	3.0397	0	0	0
ENSG00000174370	1.89672	0	0.0226712	0.0979085	0	0.0360657
ENSG00000162194	6.52692	8.09991	6.84337	0.691652	18.6271	6.77029
ENSG00000149179	13.2214	18.6795	8.88211	0.0174807	15.8552	3.51022
ENSG00000182919	7.19283	6.48138	13.9806	1.54457	5.93013	13.8635
ENSG00000110696	39.5567	26.9533	38.9457	21.6755	46.3713	27.5529
ENSG00000109944	4.84359	0.0421883	0	0	0	0.0306142
ENSG00000166323	0.295015	0.79689	1.2836	0	1.89901	0
ENSG00000175573	11.7894	4.98046	3.13375	0	1.5334	0
ENSG00000137691	0.327899	4.67742	0	0	0.305401	0
ENSG00000180425	6.30866	5.05415	35.7642	0	5.61119	5.48262
ENSG00000149196	19.1112	10.584	11.7188	0.690808	11.5806	14.3036
ENSG00000166352	16.3562	9.75131	15.7802	0	2.51493	11.0095
ENSG00000166002	1.49803	0.013514	2.00428	4.23652	6.66011	1.28169
ENSG00000173715	10.2643	6.51309	0.0094499	0	0	0.0901176
ENSG00000165490	0.338809	0.0223239	0	0	0	2.49078
ENSG00000204922	3.03487	3.69053	1.97447	0	8.90976	0
ENSG00000168070	1.18443	0.0134964	0	0	0	0.286877
ENSG00000185742	20.8756	5.88602	0.501712	0	0.00813795	0.140233
ENSG00000124920	0.818184	0.429587	38.173	0	3.04867	0.0933042
ENSG00000205177	0.796114	0	0	0	49.5018	0
ENSG00000196167	1.75582	1.54362	0	0	0.0298552	0
ENSG00000214290	1.65892	29.4686	6.53347	0	6.75648	1.95292
ENSG00000187479	2.30138	0.440141	0.653703	0	35.3832	0.428321
ENSG00000139637	36.7563	13.4808	14.8482	0	6.00869	0.255333
ENSG00000151135	46.9418	31.5642	13.1069	33.7032	21.372	34.0012
ENSG00000133641	10.1211	7.19184	4.31269	0.724236	2.46749	11.2852
ENSG00000134548	0.518015	1.58609	0.84002	0.278765	0	0
ENSG00000047621	15.5545	14.589	2.44351	5.10751	22.5756	7.14656
ENSG00000157895	9.13955	1.49459	0.493621	9.64272	0.237169	0.315978
ENSG00000123395	2.18642	2.09275	0.248777	0.223719	35.0386	0.073322
ENSG00000151131	17.2532	2.66543	18.7333	23.8006	6.04121	5.91668
ENSG00000111412	3.88343	4.45474	2.27493	1.24241	0.0724361	0
ENSG00000078237	25.7397	34.3853	39.8216	24.2784	36.5931	72.8813
ENSG00000139405	5.33219	0	1.52755	0	0	0
ENSG00000177627	1.24213	0.0111917	0	0	0	0
ENSG00000185306	0.071798	2.27922	0.948269	0	0	2.87415
ENSG00000182993	1.1505	2.94589	0.215877	0	0.0770713	0
ENSG00000221949	0.146968	2.15764	0	0	0	4.61118
ENSG00000130921	6.27677	1.18615	6.55298	0.258839	10.4935	0.887856
ENSG00000174206	0.129731	0.266378	1.50724	0	0	0
ENSG00000177875	36.9412	1.48288	15.7225	0	6.71908	5.5238
ENSG00000179256	0.539233	2.71493	0	0	0.781214	0
ENSG00000204954	9.41568	4.02942	6.49436	34.6992	17.711	0
ENSG00000235162	4.00239	0	0.012089	4.43257	0	0.528814
ENSG00000174456	17.0351	9.21876	40.6248	0.0298299	0.147156	1.44803
ENSG00000133935	30.8794	10.6003	33.8235	13.5195	7.72162	6.08947
ENSG00000070269	3.7606	9.20272	2.96218	0	2.13469	0.336216
ENSG00000179933	9.47614	12.7274	4.30389	19.9347	46.4913	24.8555
ENSG00000227051	12.6564	13.2151	2.42865	0	1.61047	0.395592
ENSG00000170270	13.8954	7.73076	0	12.7991	16.2056	4.07093
ENSG00000133943	6.5339	18.3309	1.46982	0.534199	0.96866	0.541629
ENSG00000087302	30.2755	6.23512	44.1778	7.15316	51.0695	35.8659
ENSG00000197734	1.20637	0.0762492	0	4.08875	0	0
ENSG00000214900	0.569623	0	0.00571849	0	1.81846	0
ENSG00000156411	54.8885	20.6025	22.101	21.9931	13.8467	5.97609
ENSG00000186960	20.844	27.4062	2.25166	0.0655447	1.74823	3.64957
ENSG00000179476	2.94054	5.87935	1.07584	0	0.803359	0.0412084
ENSG00000139971	5.00595	11.4922	1.39061	40.5293	3.67268	11.337
ENSG00000246223	0.15274	0.882848	0	0	0.0318752	1.32506
ENSG00000140104	1.03279	0.585326	0.0689544	0	0	0.332209
ENSG00000100802	2.21268	0.119371	0	1.00005	0	0.195974
ENSG00000128944	13.5893	0.358704	14.5118	21.0145	0	4.15768
ENSG00000242498	1.95189	0.183474	2.70679	0	0	0
ENSG00000167173	1.99644	0.354836	0.0192819	10.77	0.101003	0.0231137
ENSG00000169609	2.77395	8.43711	5.97992	0.275999	0.949636	0.432939
ENSG00000186073	2.2862	3.60756	0.322741	0.316298	0.367496	3.5208
ENSG00000166920	1.31237	0.839719	0	2.49917	0	0
ENSG00000188549	0.105223	2.19508	5.70119	0	0.579624	0.548387
ENSG00000128891	7.57137	1.46786	5.43476	5.64101	16.5333	2.02734
ENSG00000189227	7.72609	3.87119	0.744868	0	2.46771	0
ENSG00000130731	13.1994	3.86202	4.82439	35.1508	1.5733	0
ENSG00000166780	73.4274	23.7583	7.8746	0.0875082	12.5851	12.4648
ENSG00000166455	2.39249	8.84615	15.2178	0.0501493	0.0872086	0
ENSG00000185716	11.1311	7.5165	15.3994	0	0.0553957	2.9169
ENSG00000185905	0.615276	0	0	34.5917	0	3.691
ENSG00000167523	2.82457	0.139911	0.224109	0	0.0312305	0
ENSG00000140688	7.32677	4.51409	1.98392	0	18.2334	0.029987
ENSG00000103544	8.25471	7.42367	9.27735	0	2.02467	10.0725
ENSG00000125149	8.64267	2.19239	9.40119	0.0400048	0.382334	5.48164
ENSG00000166246	2.45277	0.00557913	0.0260671	0	0	0.122986
ENSG00000182831	15.7906	21.4638	28.7613	54.1002	15.2827	36.3922
ENSG00000070761	71.5213	28.45	124.711	27.2111	35.4018	51.2449
ENSG00000155330	3.39132	5.16587	0.527233	4.03022	0.74741	0.215289
ENSG00000103550	7.28798	18.1097	9.43967	17.9015	5.54873	1.32653
ENSG00000153446	0.912231	18.1568	0	37.9149	54.8898	0
ENSG00000174109	6.81585	2.30019	2.6262	0	2.11793	2.25136
ENSG00000212734	0.713507	0.205415	1.34535	0	0	2.60321
ENSG00000154035	1.11674	0.0565748	0.503431	0	0.873937	0.207003
ENSG00000181013	0.137555	0	0	0	19.6574	0
ENSG00000258315	0.445767	0.0708577	1.08853	4.2222	0	0
ENSG00000205544	18.9536	15.8522	19.6252	1.97938	19.9906	0
ENSG00000178927	0.853248	0.886109	4.45756	16.7619	0	0.129994
ENSG00000214226	1.30809	0	0	0	2.92791	0
ENSG00000185504	1.88575	17.1521	0.0385168	0.438753	0.0552664	0.0476284
ENSG00000108666	16.832	21.8707	13.4688	0.0634242	0.353694	5.80922
ENSG00000167230	11.3182	3.61477	0.0476119	0	0	0
ENSG00000172301	16.6389	2.19765	4.9208	0.962673	0.800513	0.0760146
ENSG00000141219	8.75814	12.0028	37.4788	0.102309	36.9425	13.4297
ENSG00000074356	5.94332	14.5092	24.3242	0	27.2537	2.60191
ENSG00000224877	1.53536	0.9929	0.196059	1.78381	1.36794	0.10097
ENSG00000179294	0.700803	0	0.0222481	0	0	1.41674
ENSG00000214556	2.14068	0	0	0	0	0
ENSG00000141428	7.23419	0.758807	7.19928	57.4029	1.05315	16.8946
ENSG00000152242	14.241	15.5243	1.52554	2.33286	0.296215	4.82651
ENSG00000177576	8.36782	8.1922	9.90601	0.396315	0.763737	0.409341
ENSG00000231824	37.2653	0	0.0627828	0	0	0
ENSG00000166845	1.15876	1.6759	2.1156	0.0300301	10.4515	1.99936
ENSG00000176912	0.133222	0	19.374	0	0	0
ENSG00000141452	14.5878	6.72662	25.904	52.899	71.8908	28.5482
ENSG00000074842	10.946	5.94531	12.2786	1.97887	7.39875	0.242127
ENSG00000131943	12.3509	6.63388	1.21027	0	1.4464	9.55376
ENSG00000177025	6.72139	7.39854	0.425846	0	1.37542	2.34463
ENSG00000228300	0.482277	0.0641676	1.11574	0	0.0343608	0
ENSG00000119559	0.592205	0.493616	4.41459	0	0.0976707	0
ENSG00000188305	0.848429	0.487212	0.0118371	0.115103	1.25344	0.141625
ENSG00000214212	0.0408743	0	0	15.8249	0	0.101744
ENSG00000123144	11.9033	4.79057	7.04974	14.7595	4.94743	2.89221
ENSG00000105072	1.39438	2.04585	0.0350069	0	0	0
ENSG00000167747	5.30561	1.21529	1.98485	1.02605	21.4801	0
ENSG00000142444	3.9494	2.16399	0.762088	1.4855	14.96	0.0665514
ENSG00000104979	42.6573	25.263	28.211	4.87816	61.8049	0.155169
ENSG00000188493	1.37199	5.10409	0.406352	0	0.327067	0.0335975
ENSG00000182087	1.69063	1.47694	4.72262	0	0.215359	0.0947434
ENSG00000006015	7.5336	0.491778	2.15107	0.14947	0.458541	0
ENSG00000130813	9.25525	2.80354	0.629544	0	4.63997	3.44898
ENSG00000174917	12.033	5.97958	7.78474	0.103505	1.75801	0.105684
ENSG00000221916	0.523008	2.44064	0	0	0	0
ENSG00000095932	9.96608	0	0	0	0	0
ENSG00000197223	7.2442	3.70881	5.26533	2.30665	2.44754	1.2588
ENSG00000106392	5.53028	3.16539	12.409	0	0.611073	11.5468
ENSG00000171155	33.8943	27.7146	77.6598	0	32.2421	3.91746
ENSG00000173372	0.209929	0	0.0194571	169.854	0	1.94817
ENSG00000173369	4.60341	0.0926761	0	475.926	0.51728	4.33083
ENSG00000108561	14.2765	10.9601	2.21554	0.992609	3.48829	1.26261
ENSG00000159189	1.77734	0	0	80.267	2.48139	1.00992
ENSG00000144119	1.31657	0.250741	0	0	0.273818	0.233817
ENSG00000165985	1.48888	0.46094	0.0128874	0	0	0
ENSG00000173918	0.278974	0.049193	0.021285	0	2.77867	0
ENSG00000082196	11.0314	30.5555	8.61218	0	32.5608	21.1683
ENSG00000172247	0.441586	0	0	0	2.63016	0.0834942
ENSG00000163145	0.356841	0.054071	0.00575467	0	1.02112	0.214469
ENSG00000159403	4.70474	6.67705	0.0455102	0	60.4757	0.0231799
ENSG00000139178	0.118612	0.779102	0	0.0382725	1.58724	0
ENSG00000179397	3.19869	3.42663	0.954309	0	1.12098	0
ENSG00000116922	5.72766	7.73228	0.717386	0	0	0.0373109
ENSG00000185860	0	1.96534	0.0103354	0	0	0
ENSG00000171722	1.02772	0	0	0	0	0.182497
ENSG00000000460	5.10169	0.758193	2.43137	8.49832	12.5831	8.10961
ENSG00000117477	28.8091	3.38287	24.434	0	5.9964	71.2224
ENSG00000162817	7.80259	3.93147	0.238556	0	4.63188	0
ENSG00000197982	3.9078	4.95927	13.7067	0	3.32821	0.482476
ENSG00000162384	14.3164	6.45598	14.6846	2.02066	33.9218	5.50718
ENSG00000117501	0.0749625	0	0.00933706	0	0.0539277	34.1373
ENSG00000143633	10.227	4.88037	4.32806	24.4917	0.675704	0.818709
ENSG00000203910	1.83023	9.60063	0	0	0	0.110536
ENSG00000131591	1.32503	0.362234	0.292625	5.54936	0	0
ENSG00000143110	2.53948	0.305988	6.94494	56.9162	0.0424152	2.50785
ENSG00000187889	1.33893	0	0.0170251	0	0	0
ENSG00000175707	0.0895596	0	0	0	6.21628	0
ENSG00000178965	7.52108	0.963967	0.0223211	0.0434054	0.50675	0.0167873
ENSG00000198912	7.67652	3.52672	9.69297	4.93401	2.61712	4.40486
ENSG00000188931	10.5726	3.58252	2.08554	0	0.143235	4.21231
ENSG00000179902	18.9871	3.81998	0	0	0	0
ENSG00000119280	5.00873	90.3642	131.312	27.1841	141.235	37.2693
ENSG00000188004	1.73625	0.0120945	0	0	0	1.16318
ENSG00000116667	7.04075	2.95963	0.685152	0.262042	2.27912	0.639548
ENSG00000163866	7.82196	9.31644	5.82743	3.01583	4.88204	1.83259
ENSG00000249087	0.464744	3.03454	0.130746	0	10.5762	1.76518
ENSG00000142686	18.0924	3.68455	8.83175	1.10746	0.822132	0
ENSG00000213057	9.01984	0.0210953	0	0	1.42291	6.55078
ENSG00000239887	0.312711	0	1.09872	0.0292263	0.0990757	0.110336
ENSG00000185523	2.64708	0	0	0	0	0
ENSG00000198520	1.45159	8.7515	0	0	0.0290645	0.0976876
ENSG00000228594	2.86035	0	0.618376	0	1.14951	0
ENSG00000157181	38.3407	33.2931	82.0035	161.798	21.4574	35.4126
ENSG00000143793	4.6739	1.4253	1.91155	0	12.5588	0
ENSG00000143612	55.2041	46.4561	94.7883	17.3017	51.7336	17.6656
ENSG00000164008	1.30466	2.02987	1.69766	0.494812	0.873363	6.55704
ENSG00000162642	27.7426	28.4593	39.6566	7.57841	19.5982	19.3867
ENSG00000203724	6.1079	1.86928	0	0	0	1.60103
ENSG00000143443	27.5907	34.1806	46.5236	82.1413	23.2415	80.7517
ENSG00000125462	9.42073	64.4145	8.78237	0.0161009	4.43929	5.57123
ENSG00000117616	27.6628	22.0322	18.2627	7.38738	26.903	10.6914
ENSG00000183888	0.0471646	0.00799598	0	0	31.039	0
ENSG00000162757	3.01123	0.598855	0	0	0.297983	0
ENSG00000198715	1.24109	4.74791	14.8761	0.24201	4.36129	1.18533
ENSG00000162598	0.0612274	1.42536	0	0	0	0
ENSG00000203685	1.62664	0.139512	0	0.0504961	0.0265174	0.0602123
ENSG00000132823	54.0558	68.4393	59.1196	74.5598	86.9989	10.202
ENSG00000197183	13.0157	5.3278	18.268	26.6864	6.97807	4.4361
ENSG00000101342	0.102684	1.465	0	0	0	0.43409
ENSG00000101353	9.17435	5.95362	0	0	0	0
ENSG00000088854	17.4246	28.1632	7.26479	0.201044	2.39571	2.93909
ENSG00000171984	3.85057	4.23128	3.13355	0	0.911921	2.65299
ENSG00000101084	0.334801	0.211487	0.917051	0	0	5.08627
ENSG00000089101	1.61029	0	0.0716038	0	0	0.0265026
ENSG00000101220	1.25331	0.144365	0.0148117	0.651619	0.0459062	0.0842412
ENSG00000125871	1.4901	14.7743	3.25672	32.3601	0.189835	14.25
ENSG00000196476	3.06005	4.90823	1.43151	1.68553	0.0970691	0.13114
ENSG00000256073	17.0247	6.0303	1.3326	0	15.6605	0
ENSG00000184385	1.64864	0	0	0	0	0
ENSG00000160226	2.21382	0.703343	1.23702	0.0786513	0.0182853	0
ENSG00000160221	21.8594	52.1194	42.0441	0.44522	25.3702	23.3015
ENSG00000232560	0.274129	0	8.93499	0	0	3.25724
ENSG00000159079	21.826	11.9108	4.31816	11.1386	35.9028	6.24673
ENSG00000183250	0.973038	1.55854	3.84755	0	0	0
ENSG00000156265	0.603747	0	1.07587	0	3.08697	0.875231
ENSG00000154642	0.683772	3.0028	45.5805	4.98031	2.17532	20.4064
ENSG00000128346	5.93327	14.8128	4.1889	0	0	0.206281
ENSG00000183597	1.69956	4.22591	0.97407	2.22412	0	0.254527
ENSG00000100220	34.8504	33.8744	38.1132	42.5521	3.19465	12.9837
ENSG00000215012	10.5199	12.1835	3.20955	0	4.06778	0
ENSG00000100249	0.338719	0	0	0	8.7366	0
ENSG00000189269	1.19827	0.0189279	0	0	0	0
ENSG00000184208	1.9201	0.257088	0.0290978	8.44628	0	0
ENSG00000157617	4.64055	5.06796	0.0330743	0.093936	29.709	0
ENSG00000168014	1.80494	0.522679	0.878356	0	0.261566	0.421516
ENSG00000198535	0.22009	2.70134	0.0122544	0	0	0.0615546
ENSG00000205502	0	0	0.0156741	0	3.98417	0
ENSG00000241962	1.63582	2.83136	0.0837171	0	15.9985	0
ENSG00000213699	8.73411	19.7696	8.85456	14.659	16.1519	3.19256
ENSG00000197927	2.79286	0	6.10864	0	0	6.31123
ENSG00000158435	8.69963	4.99451	16.9896	0.0734185	9.93444	27.1249
ENSG00000119147	0.530562	0.0683862	0	0	14.0908	0
ENSG00000115998	2.72132	13.7846	2.96698	0	1.00623	6.05062
ENSG00000118961	2.96026	4.58761	0.297333	0.041833	1.23919	5.23229
ENSG00000163026	2.33137	7.68079	5.11823	0	0	0
ENSG00000162972	9.00651	6.88543	13.0876	15.7055	14.4989	1.82911
ENSG00000135974	2.14476	1.64839	1.19267	0.217986	0.549975	2.52331
ENSG00000159374	0.123937	0	0.0134594	3.4268	0	4.98089
ENSG00000187944	0.863209	0.724961	0	0	2.72842	0
ENSG00000168887	19.002	38.3463	66.8485	0.764843	0.773078	21.3083
ENSG00000178074	41.4374	10.5189	9.18703	5.86093	6.58227	3.48649
ENSG00000204128	12.3462	25.6997	1.97734	0	0.314764	0
ENSG00000177994	1.56047	8.35542	1.24117	0	3.1917	0
ENSG00000237651	69.1043	14.725	28.7739	0	43.6732	2.21153
ENSG00000186132	2.01487	2.08583	16.8067	4.1444	10.1712	3.42257
ENSG00000188674	93.6992	34.869	24.8064	0	10.601	77.1084
ENSG00000159239	1.6096	0	0.969937	0	0	0
ENSG00000187699	6.6793	3.45629	8.21201	1.7798	0	0.765272
ENSG00000125730	0.690135	0.0102986	0.113367	371.819	0	25.6086
ENSG00000171860	0.384537	0	0.154103	1010.15	0.058234	85.7149
ENSG00000114405	29.7354	29.4943	32.473	1.55592	7.98839	15.2035
ENSG00000163608	10.5791	6.24173	14.8018	0.0365888	2.36774	1.37585
ENSG00000088543	8.08616	2.17969	0.236363	0	0	1.13679
ENSG00000131379	0.913569	0.0475906	0	0	0	2.5552
ENSG00000163424	0.0711858	1.33514	0	0	0	0
ENSG00000174928	16.0528	9.24398	8.12453	0	0.796307	1.86624
ENSG00000183624	5.9748	8.90749	1.7588	0.612347	23.6023	0.297397
ENSG00000179021	7.64405	15.6608	5.0987	2.74217	0.0838909	124.197
ENSG00000163632	7.09127	8.37766	0.0316285	0	0	7.75423
ENSG00000181744	27.4642	25.5453	86.3825	179.969	217.01	26.7628
ENSG00000188315	9.33463	0.618028	8.47442	8.38218	6.99882	40.7054
ENSG00000163915	0.0187316	0	0	0	0	11.9491
ENSG00000187068	34.1608	100.292	6.55278	25.7877	18.1995	292.707
ENSG00000256097	1.05072	0	0	0	0	0
ENSG00000180044	2.63815	0.00820318	2.08086	0	0	0
ENSG00000123838	1.05839	0	0.0274338	0	0	0.608454
ENSG00000154274	0.553646	0.837482	0.011022	6.61689	0	0
ENSG00000138658	3.85753	6.00948	8.26903	0	7.78153	1.56187
ENSG00000174792	0.727226	1.6327	1.17733	0	0	0
ENSG00000056050	29.6303	20.6221	42.1178	0	29.5327	2.15641
ENSG00000164074	9.79448	13.3236	6.36466	23.8913	1.503	23.2833
ENSG00000164096	97.291	39.4348	113.383	29.4743	110.133	66.207
ENSG00000174749	0.312606	0.0492057	1.49528	0	0.483858	0.364692
ENSG00000151470	5.29185	4.29185	5.78252	11.4049	2.42268	6.21133
ENSG00000163683	29.7971	7.51477	12.3482	8.00377	21.9281	8.01551
ENSG00000164123	8.57721	1.09076	0.0226396	11.5216	0.086865	2.70526
ENSG00000205208	1.95959	21.1813	3.81501	0.0639756	8.20854	3.19379
ENSG00000205129	3.54142	0	0.153514	0	1.03923	0
ENSG00000243449	1.86017	1.27484	4.20734	2.06937	5.11874	0
ENSG00000250317	8.03785	17.8391	1.71866	0	2.74454	13.7319
ENSG00000106804	2.09762	10.3288	1.77362	0	0	5.32902
ENSG00000197405	2.04095	0.23038	0	37.0775	0.0751362	3.20527
ENSG00000113583	44.5197	40.4948	70.8391	89.8348	17.9797	113.48
ENSG00000082213	15.7465	10.0283	15.3191	0	15.9003	10.8809
ENSG00000181904	15.0757	8.8802	8.67713	6.76889	5.07978	11.2784
ENSG00000236882	0.721175	0	1.52365	9.96992	0	2.00037
ENSG00000151881	9.78788	4.97103	7.64595	0	14.7286	4.19273
ENSG00000172244	2.26204	8.84137	0.239314	0	0.0368195	0
ENSG00000170271	0.838993	11.514	17.2875	0.0673521	32.5368	2.04734
ENSG00000197603	21.7842	22.916	16.5314	12.3084	11.5643	56.0049
ENSG00000188725	7.73026	32.386	27.8356	8.49082	19.0485	0.0479505
ENSG00000113597	18.846	15.4866	33.993	17.633	5.92723	19.8612
ENSG00000161010	1.97715	2.32844	0.906996	0	9.12247	0.293124
ENSG00000196900	0.588598	0.0346124	0	0	0	1.13935
ENSG00000215217	7.79034	0.426668	0.979616	0	0	0
ENSG00000205765	8.33014	18.4823	18.4191	2.26731	3.90004	20.7727
ENSG00000221886	4.31426	12.228	25.8615	1.24652	37.2258	71.6191
ENSG00000221990	1.52091	2.36587	0	0	0	0.491785
ENSG00000197536	0.373937	0.876442	1.38349	0	5.1853	0.74832
ENSG00000234511	0.811161	0	0.221505	10.0662	0	0.0367529
ENSG00000164241	2.45023	2.95138	0.076474	0	11.0316	0
ENSG00000178722	0.352794	3.44018	40.999	1.51937	6.46867	47.9387
ENSG00000186577	14.5864	17.755	8.60313	44.0964	9.7455	0.152613
ENSG00000196821	11.7668	0.972472	4.37256	18.4213	8.50092	3.57627
ENSG00000112667	10.0266	6.85095	3.9533	4.43433	0.577652	1.08341
ENSG00000185127	6.58909	7.97081	5.2282	2.82051	0.171387	42.1474
ENSG00000111850	14.6612	1.70334	3.00417	0.0612109	17.1082	0.2156
ENSG00000203872	0.540711	3.79523	1.16833	0	0	0
ENSG00000213204	1.50862	6.29886	0	0	0.816558	1.12973
ENSG00000146350	8.89711	3.28577	21.805	0.430249	1.44149	19.9612
ENSG00000185689	0.0685446	0.193489	0.0323031	0	2.15924	0.0341335
ENSG00000130349	14.1151	12.005	0.63108	3.46545	0.0541855	10.9367
ENSG00000146476	19.3904	2.69826	11.8771	0	30.4011	0
ENSG00000189325	4.61427	0.018936	0	0	0.055299	0
ENSG00000221821	20.8115	8.59799	8.06148	0	0	1.57367
ENSG00000224531	14.3622	5.87044	6.60748	0.0409515	9.2815	0.991148
ENSG00000137434	0.678501	2.30404	0	0.112142	1.50493	1.66752
ENSG00000154079	8.27452	2.60175	16.4346	0	0.0622828	0
ENSG00000112308	230.666	357.501	264.744	893.882	464.546	1077.11
ENSG00000130023	10.8197	23.4308	16.9716	5.3428	3.55069	33.5919
ENSG00000198663	9.93531	8.46222	1.7262	0.518172	15.0872	1.42604
ENSG00000203711	2.68283	1.699	0	0	0	0
ENSG00000112936	1.7389	0.00506941	0	0.446378	89.4906	0
ENSG00000175600	0.2776	4.13074	0	0	0	0
ENSG00000244291	2.06524	5.27909	0	0	0	0
ENSG00000135185	3.92261	4.85325	0.414622	10.7418	12.4697	8.62554
ENSG00000136197	5.54994	3.07426	38.6888	0	0	0
ENSG00000146576	3.16976	0.410639	1.66486	0	0.157935	0.0583685
ENSG00000153790	0.135929	0	3.10834	0.0258361	4.70706	0
ENSG00000180354	28.9468	14.8585	21.9294	4.13452	11.3715	10.0071
ENSG00000146826	1.66869	1.27384	0.126662	0	0.0301295	0
ENSG00000122783	0.213864	0.0220456	1.00609	5.85136	0.539021	0.0451506
ENSG00000146540	2.04706	0.947122	0.165744	0	2.44996	0.0438834
ENSG00000181016	1.10745	0.405773	3.42121	3.16582	19.8242	1.35148
ENSG00000164898	11.7501	11.6699	7.92041	0.130096	19.8567	2.08715
ENSG00000164746	1.19703	0	0	0	0.0831176	0
ENSG00000164603	8.05428	7.42505	10.1267	0.0610586	9.48956	65.3914
ENSG00000185955	0.194389	3.86363	5.1807	0	2.13539	0.233307
ENSG00000164645	1.84578	0	0	0	0	0
ENSG00000105792	3.40456	0.410977	0.631494	0	0.469286	0.0928134
ENSG00000136275	0.0791686	0	0	0	3.29298	0
ENSG00000243317	17.1896	47.8363	29.9272	26.7558	1.95382	11.2316
ENSG00000184608	0.0910807	1.79155	0	0	0	0
ENSG00000168333	1.03529	0	0	0	0	0
ENSG00000177335	1.13012	2.68007	0.571136	0.305428	0	0
ENSG00000182307	8.41533	10.4151	5.88604	18.2047	4.06781	1.09027
ENSG00000165084	3.08412	0	0.0127036	0	0.780987	0.0111705
ENSG00000156172	4.43292	14.848	0.0442876	0	0	0.297231
ENSG00000176907	14.5058	2.71374	0.043873	0	178.072	0
ENSG00000176209	3.75491	0.76444	9.61732	0	7.1372	3.7103
ENSG00000180190	9.072	19.1482	0.0553065	0	8.35119	13.2535
ENSG00000213865	9.3853	2.72356	7.95638	0	2.35831	0.387529
ENSG00000169085	12.7812	9.8725	64.4091	13.2587	1.69683	61.3388
ENSG00000177459	3.33037	1.82114	0.023973	0	0	0
ENSG00000164743	0.993628	4.56098	0.0627935	0	0	0
ENSG00000236939	2.97162	5.73662	0.0579463	0	0	0
ENSG00000241852	1.63383	0.504414	0	0.110689	0	0
ENSG00000176731	12.2555	4.43004	12.165	20.481	14.3908	9.18354
ENSG00000189376	2.99787	1.9962	1.83886	0.307124	0.693671	16.7385
ENSG00000213563	0.582683	2.4508	0.0414796	0	0.119543	0
ENSG00000113600	0.0867072	0	0	0	3.89185	0.493847
ENSG00000198917	6.2549	8.66349	2.80766	0	1.99614	0
ENSG00000160345	2.538	10.6814	0.0694522	0	0	0
ENSG00000137038	16.5647	5.57612	14.1532	10.4091	15.7885	0.271389
ENSG00000204352	3.12581	3.56301	0.563399	0	0.559675	0
ENSG00000174038	1.0503	0.117144	0	0	1.09418	0.0993227
ENSG00000204711	0.0372533	0	4.40373	0	0	0
ENSG00000148362	7.15731	4.60584	1.00612	0.0869083	6.15175	0
ENSG00000187753	0.148606	1.59547	0.279046	0	0	0
ENSG00000136932	2.11731	5.30936	2.76648	0	1.79697	2.33595
ENSG00000171159	13.8763	0.147301	3.35768	0.473972	7.52069	0
ENSG00000164972	8.0756	14.3411	0	0	1.17825	0
ENSG00000148120	3.12741	1.01442	10.612	0	4.47357	0.12972
ENSG00000203993	3.77489	0.542427	0.368715	0.111105	0.481753	0.137059
ENSG00000135045	6.14156	4.74841	0.337154	0.0846306	0.0476423	0
ENSG00000156017	0.73936	7.99249	5.69528	22.3426	0	2.36123
ENSG00000157653	0.105334	0.910699	4.09982	0	0	0.0590595
ENSG00000186354	0.80765	0.274179	0	0	4.21206	1.99734
ENSG00000179058	0.667528	1.43684	0	0	0	0
ENSG00000165118	3.11201	4.06309	3.92284	4.18391	0.0621288	23.0352
ENSG00000183784	0.115187	0	0	2.346	0	0.0420957
ENSG00000147894	87.3336	23.6346	65.4639	19.7346	34.2621	103.973
ENSG00000136819	19.2136	8.83888	26.8266	2.62204	19.574	12.1846
ENSG00000165181	1.07043	1.82947	0.00401516	0.0160826	6.40736	1.10331
ENSG00000155621	0.421988	3.52071	12.1819	0.274146	4.44625	2.78886
ENSG00000165233	1.69398	4.02874	2.93349	0.490835	1.0264	0.0368035
ENSG00000165698	5.16329	2.54945	3.57067	0	0	0.288264
ENSG00000157693	9.28755	1.81408	3.77588	0	18.4419	0
ENSG00000154975	6.03313	0.80386	7.76509	0.0535801	0.0464263	59.2816
ENSG00000063180	18.4458	0.790526	0.395328	0	0.199693	0
ENSG00000074410	0.626686	4.9514	0	0	0.0565013	1.59683
ENSG00000185015	0.58304	1.26543	0	0	0	0.336658
ENSG00000104267	54.6663	143.697	647.69	40.5772	224.237	72.5051
ENSG00000164879	3.05534	3.43512	0	0	0	0
ENSG00000167434	3.83386	0	0	0	43.4638	0
ENSG00000174990	0.2381	0	0	0	4.36724	0
ENSG00000169239	2.01639	0.191966	0.348969	3.77763	3.15646	0.524055
ENSG00000168748	12.0038	0.0159503	0	0	0	0
ENSG00000178538	5.12254	12.2869	0.131017	0	0.0247094	0.0366688
ENSG00000135932	25.9811	29.8617	12.7404	3.61014	19.6287	53.197
ENSG00000102547	13.9764	6.29269	1.6637	0	33.4242	11.7057
ENSG00000099991	5.47994	4.07795	1.87975	0.0181526	1.40878	0.834896
ENSG00000134508	2.59306	30.8422	0.182197	1.35739	0	3.13544
ENSG00000149679	4.69504	3.91686	5.01049	0	0	0
ENSG00000157782	3.3904	0.00307484	0.580841	0	0.0325671	0.0561403
ENSG00000100314	2.32655	0	0.263632	0	0	0.0407892
ENSG00000154040	8.14056	0.15663	7.52501	0.656718	0.933808	0
ENSG00000158966	4.02444	45.0223	0.930678	0	2.56502	2.55706
ENSG00000141837	7.54578	0.2666	0.0680416	0.232104	0.0360646	3.37561
ENSG00000148408	10.4897	2.27884	0.351677	0	0.0615831	0
ENSG00000151067	4.37825	0.475892	0.0897381	0	0.971463	0.929619
ENSG00000157388	10.3357	0.537416	2.3437	0.312217	0.00752964	4.20928
ENSG00000198216	10.528	1.10615	1.09711	0.00554498	7.04136	1.06681
ENSG00000006283	2.29131	0.949527	0.950462	0	0.11947	0.79681
ENSG00000100346	2.81549	0	0.589068	0	0	0.0152112
ENSG00000081248	0.38783	0	0.013822	0	1.13446	0
ENSG00000153956	7.13631	1.75049	1.80835	0.813151	0.0229298	0.910838
ENSG00000007402	1.1933	0.0707139	0	0.0156881	0.206566	0
ENSG00000157445	23.4146	6.24064	2.02099	0	1.02181	4.88073
ENSG00000067191	3.06253	2.43604	0.0641395	0	0.123257	0
ENSG00000165995	75.9228	128.864	1.45461	0.169975	65.9556	68.8647
ENSG00000167535	1.44686	0.0776484	0.154619	0.596798	0.117018	0
ENSG00000182389	15.0678	5.06179	1.9904	0.0394385	0.0838109	15.3647
ENSG00000166862	17.9408	0.0564986	5.12693	0	0.103161	1.85495
ENSG00000006116	40.0568	0.108538	0.041008	0	6.53485	0
ENSG00000075461	1.42228	0	0.269488	0	0.0983996	2.12479
ENSG00000142408	13.16	1.46397	0.921415	0.15887	0.115893	0.492774
ENSG00000116161	84.0395	17.9951	61.3997	14.5487	40.1297	40.5512
ENSG00000084774	7.09277	3.3286	0.0427797	0	0.550347	0.0503575
ENSG00000182985	31.5497	91.7059	21.4275	15.3619	11.0279	31.6832
ENSG00000175161	55.2498	54.6533	72.1619	9.62997	6.14074	85.409
ENSG00000162706	14.5549	5.89002	0.0246503	0.0322882	0.597381	0
ENSG00000105767	3.14016	1.68022	3.49534	0.0528957	0.487505	0.182542
ENSG00000163618	25.6787	7.90589	1.73684	0	1.07366	28.1612
ENSG00000081803	2.67668	7.21199	0.0479555	0	3.1674	2.58894
ENSG00000164304	1.01635	0.0295429	1.8692	0	0	0
ENSG00000104327	11.6253	8.40796	1.96083	0	4.47306	0.0173697
ENSG00000172137	167.869	2.94787	8.16358	0.295466	19.8789	0
ENSG00000012822	19.7022	8.57156	5.343	0.0624865	4.0075	14.9522
ENSG00000136436	9.20539	21.301	22.5904	12.31	23.2922	31.4819
ENSG00000064989	1.04972	0.0325285	1.87723	2.84629	20.6667	21.2982
ENSG00000122786	8.22108	6.85778	21.9404	0	70.9216	6.79478
ENSG00000138172	0.115661	2.54153	0.0212063	0	1.46731	0
ENSG00000198668	342.922	80.5574	178.787	300.037	137.747	200.772
ENSG00000143933	568.75	374.117	737.23	167.68	356.98	303.931
ENSG00000160014	63.326	5.78805	14.446	2.78737	16.1739	0.898308
ENSG00000129007	3.67891	1.21304	0.752595	25.4048	0.828358	2.55429
ENSG00000183166	5.73286	0.132433	0.79965	0	0.0110543	0.46043
ENSG00000179218	29.2894	33.9357	19.5639	23.7033	39.1991	1.78528
ENSG00000269058	3.10112	0.413739	0	0	0	0
ENSG00000128595	43.0598	53.4757	89.2346	60.519	84.8555	198.086
ENSG00000130643	2.47502	0.0117303	0.0220386	0	0	0
ENSG00000134072	10.5541	6.80352	0.621115	1.44805	0	0.299471
ENSG00000183049	1.84656	0.357397	0.0741571	2.09307	0.417286	0.479378
ENSG00000008118	25.8672	0.277384	0.505136	0	0.394861	0
ENSG00000070808	31.9048	4.45786	0.618252	0.0388014	0.667789	0.0648448
ENSG00000058404	19.157	6.72679	1.45042	0	0.149912	0.0651707
ENSG00000145349	87.5243	24.1085	40.7592	58.8433	26.2518	80.6672
ENSG00000148660	24.7829	77.5025	7.47196	12.9008	14.2887	0.243907
ENSG00000162545	144.903	35.7905	147.589	15.2951	40.8328	19.1471
ENSG00000163888	12.888	9.54289	1.19442	0	0.651181	0
ENSG00000152495	6.64934	0.685025	0.0440552	0	0.374593	0
ENSG00000004660	3.51346	3.69422	0.525247	0.0258484	0.00644985	0
ENSG00000110931	6.35419	2.43848	1.96021	0	6.7541	0
ENSG00000143919	1.11424	8.745	12.4618	0	0.718936	4.66299
ENSG00000164076	76.967	1.21138	1.96997	0	1.18537	1.2812
ENSG00000164615	56.208	32.7312	25.4968	0.350381	20.33	25.6788
ENSG00000130559	11.6202	7.24964	7.00733	1.30329	7.90487	6.30294
ENSG00000118200	45.9307	24.5511	17.6115	25.9741	24.6329	16.111
ENSG00000076826	2.69345	0.245554	0.132492	0	0	0
ENSG00000171735	51.6687	24.2405	15.3682	2.13839	21.7518	53.5156
ENSG00000108509	4.91112	1.61707	3.09064	0	0.186824	0.863334
ENSG00000111530	13.4396	7.72629	18.2761	0.00725984	5.03043	6.5942
ENSG00000144712	6.31231	0.259336	0.28713	2.27881	0.10119	0.361136
ENSG00000171302	1.37521	0.446677	0.572605	0.429305	0	0.0304343
ENSG00000127022	82.7267	79.0623	101.959	47.935	43.2972	65.5029
ENSG00000131236	35.9249	22.6242	45.2604	283.221	74.5375	117.118
ENSG00000112186	128.637	12.1308	3.88967	0.103763	7.24097	5.78915
ENSG00000042493	0.313583	17.5626	0	71.7758	0.0548118	0.221332
ENSG00000014216	1.27323	4.88086	0	0.0508139	0.68987	0.0310548
ENSG00000182472	0.0863246	0.00348356	0.00748216	0	13.768	0.0222816
ENSG00000162909	18.4135	52.6624	13.9149	10.208	8.1826	10.107
ENSG00000092529	3.44462	10.0539	157.273	2.48244	63.1121	0.612176
ENSG00000131375	18.354	14.8775	18.0039	13.2791	12.4987	75.2969
ENSG00000135773	0.139808	10.2832	1.89376	0	0.0719127	0.438155
ENSG00000126247	41.7444	1.90572	11.6683	47.5501	19.0333	0.456027
ENSG00000256812	1.03827	0	0.0415516	13.8796	0	3.16091
ENSG00000135387	19.1646	32.3165	16.424	0	12.5121	43.1768
ENSG00000110888	28.3913	8.7068	11.0105	0.101924	14.9495	9.96195
ENSG00000180881	3.61226	5.5397	0.159035	0	3.92216	0.182664
ENSG00000116489	210.052	352.674	236.736	787.219	151.128	415.866
ENSG00000198898	34.8987	35.3548	44.5635	115.136	27.6175	28.7443
ENSG00000077549	20.2941	11.2891	18.9571	28.3228	15.5413	7.35028
ENSG00000100065	1.98253	0.00642185	0	0	1.84976	0
ENSG00000204397	0.274403	0	0	10.8302	19.9985	0
ENSG00000132357	0.140143	0.118815	0	0	4.16219	0
ENSG00000105483	0.912584	3.87179	5.78864	4.95358	3.61514	2.60297
ENSG00000153048	0.980295	8.77458	3.17582	0	5.50091	1.94184
ENSG00000213995	10.5985	8.23247	4.04482	0	8.45763	0.0382052
ENSG00000142453	1.12052	1.0936	1.26228	0	0	0
ENSG00000172508	0.245189	0.373425	42.1577	0.460967	9.21362	0.262507
ENSG00000110619	5.6904	2.81333	4.22462	0.138451	3.05994	3.03358
ENSG00000134905	0.788566	0.963986	0.375235	2.88074	0.218544	0
ENSG00000118307	2.35227	7.28712	0.0273044	35.0918	4.36366	0
ENSG00000108349	32.3599	26.0189	21.2915	0.242539	22.434	13.0342
ENSG00000166734	29.8574	39.0263	20.9407	40.279	39.7319	39.9023
ENSG00000137812	0.0388528	0.00302978	0.0127249	0.0192132	0.00874997	3.09998
ENSG00000127995	48.0913	20.0247	56.9775	58.9723	14.2451	37.6709
ENSG00000147044	10.1238	2.39327	5.95935	16.3209	2.61895	28.7688
ENSG00000177303	0.412431	2.43516	2.35342	0	0.539872	0.187835
ENSG00000137752	0.0650213	0.329445	0.489823	62.4286	4.76726	29.5981
ENSG00000003400	0.0666881	0	0	11.2539	3.4186	1.13757
ENSG00000204403	0.0358165	0	0.0200281	0	1.77491	0
ENSG00000106144	11.0095	12.171	6.94924	21.3945	17.9387	34.6025
ENSG00000164305	12.3965	38.011	25.0073	0	10.679	97.4596
ENSG00000196954	0	0.00286424	0.0185148	7.98653	3.34275	2.82572
ENSG00000138794	4.15553	11.3811	10.6859	37.687	0.106713	0
ENSG00000165806	0.423096	11.895	0.0203911	49.9052	0.700866	0
ENSG00000064012	0.92031	0.124605	0.0479989	0.157358	3.29802	2.42051
ENSG00000132906	0.954221	4.43468	2.77918	0	0	0.649084
ENSG00000143318	8.04179	0.0531403	3.50732	0	2.77323	0.663941
ENSG00000118729	0.0918126	0.00888633	0	0	61.3618	0
ENSG00000087589	0.010165	0.0090699	0.0889722	9.61026	0.0826312	4.24792
ENSG00000153113	10.144	9.54163	19.0616	2.18723	46.8588	13.2516
ENSG00000121691	3.63066	142.328	39.6946	0.0783617	13.1415	36.0911
ENSG00000166762	5.4905	4.46693	0.0167232	3.5633	0.24309	1.29575
ENSG00000152705	1.05568	1.45375	0.897729	0	0	0
ENSG00000174898	0.110485	0.0194348	0.647687	0	1.75859	1.19712
ENSG00000099338	0.822451	0.115836	0.128668	0	2.46386	0.0366449
ENSG00000105974	1.04831	0	0.00788038	0	32.7418	9.34377
ENSG00000105971	1.00491	0	2.00705	0	29.93	2.54455
ENSG00000182533	0.0654072	1.58724	0	0	0	0
ENSG00000078699	5.36384	6.34363	3.03836	0.0388238	0.105092	3.23129
ENSG00000067955	4.35222	14.7838	35.608	222.766	29.4824	129.58
ENSG00000110395	5.49786	6.37934	4.87986	16.5312	9.93267	10.0522
ENSG00000114423	5.12634	0.63932	2.3519	0	4.18566	0.0769944
ENSG00000105879	6.27616	4.72264	3.55088	0	0.824233	10.0876
ENSG00000102924	8.65269	0.0780704	0	0	0	0
ENSG00000141668	4.20843	0.0064896	0	0	0	8.91379
ENSG00000139899	0.0794881	0	0	0	14.8676	0
ENSG00000054803	4.89142	0	0.012353	0	0	0
ENSG00000159228	10.7062	86.2188	221.158	3.50028	74.7617	4.63773
ENSG00000145439	19.7501	35.6821	3.26604	3.75563	2.23298	22.855
ENSG00000160200	1.99676	6.5559	3.18693	0.0379113	1.31846	0.710467
ENSG00000172785	1.08188	0.650292	0.142518	0.160175	0.977534	1.20645
ENSG00000136682	2.76998	1.333	0.316159	5.31116	1.29536	3.84209
ENSG00000204790	1.62638	0.695846	0.274266	0.0370121	0.105993	0.0659809
ENSG00000108468	20.5906	11.9849	25.251	8.04535	7.23954	4.67037
ENSG00000122565	23.913	13.6565	24.6243	14.8943	12.7985	46.774
ENSG00000141582	2.37388	0.943971	4.7003	0	9.66558	3.3897
ENSG00000094916	24.6585	25.6525	32.9066	47.1757	10.2561	67.8551
ENSG00000183741	1.28922	0.0928491	1.27852	0	0.196605	0.117705
ENSG00000100307	2.54534	2.77169	0.795277	1.50901	1.46793	0.0181271
ENSG00000100211	12.1302	20.0337	19.4387	0.160726	3.06389	0.9817
ENSG00000204659	0.599911	12.9984	0.14276	0	0	0
ENSG00000132024	9.93488	3.48555	0.169142	0.0249642	0.0476274	0.0664783
ENSG00000154222	2.48748	0.950756	0.973893	1.32712	0.0457521	1.87828
ENSG00000048342	12.3795	13.5766	3.91826	0	3.15942	3.27299
ENSG00000188649	1.11437	12.4706	1.25511	6.25543	0.812108	0.0700005
ENSG00000060339	23.4361	27.706	12.3581	36.9906	45.642	30.1318
ENSG00000171097	33.8344	4.39614	3.07725	0	2.02954	0
ENSG00000137944	28.5038	82.333	13.1728	0	53.0283	0.19669
ENSG00000144648	0.0546426	2.49	0.00520372	0.80561	0	0.0253299
ENSG00000176476	2.39352	1.96997	6.86492	0.121962	15.3881	0.0749667
ENSG00000150636	2.80121	5.41524	0.464661	0.075285	4.26792	7.23866
ENSG00000163001	46.9064	12.7374	8.83907	0.0680843	11.0207	1.4008
ENSG00000159884	1.31267	0.297033	0.856021	0	5.46769	0
ENSG00000005059	2.62139	0.0995332	0.868901	0	0	0
ENSG00000172361	2.18784	2.64822	1.05193	0	10.2451	0.114563
ENSG00000168491	1.41792	0.0128626	0.0523623	0	0	0
ENSG00000164306	20.5633	16.0783	20.5067	0.587063	27.1388	3.72943
ENSG00000164221	10.0788	1.21164	9.92087	5.37312	2.73143	1.54788
ENSG00000103021	8.34468	6.8176	0.346107	0	5.54225	0.0234409
ENSG00000105479	0.014889	4.43451	0.010761	0	0	0
ENSG00000136710	14.2751	10.92	8.69807	2.27897	1.9122	6.35163
ENSG00000159873	4.53332	3.85377	7.15538	3.19205	5.13227	7.14938
ENSG00000160799	10.3862	2.77807	4.97191	8.64998	1.76507	0.0238518
ENSG00000147144	1.47499	0	0.00716398	0	0	0
ENSG00000176714	9.35727	11.8341	20.8607	0.250641	0.898488	1.21855
ENSG00000151773	1.48889	0.130746	2.46094	0	1.28612	0
ENSG00000007080	5.76067	4.40844	4.62997	0.431257	11.7533	0.0683082
ENSG00000169193	13.7309	8.3358	18.1758	0	3.40529	52.7143
ENSG00000164366	3.6486	3.93132	3.27104	0.0198633	0.87996	0.317238
ENSG00000104957	8.71314	5.60777	5.68677	6.662	3.10725	0.0499021
ENSG00000004766	22.4356	7.4259	10.7921	0.051282	10.5436	3.44834
ENSG00000100147	0.30106	0	5.16986	0.187092	4.028	0
ENSG00000159625	0.0818024	2.48239	0	0	0.199885	0
ENSG00000128596	20.8374	4.48247	6.19406	0	0	5.92102
ENSG00000185298	4.42108	3.045	0.400475	0	0	0.0709407
ENSG00000163006	3.6551	2.76954	2.59919	1.77626	2.16339	3.0293
ENSG00000175455	11.5622	4.6462	10.4775	0.4068	2.12468	12.9212
ENSG00000163492	0.948821	0.0253779	0.0031821	0	1.86159	0
ENSG00000135637	5.60388	2.70707	0.139205	0	2.22729	0
ENSG00000266302	9.10064	7.36331	1.29062	0.0148987	0.150916	2.01023
ENSG00000135205	3.48637	5.19396	0.989248	5.85442	12.088	4.42713
ENSG00000153237	10.6531	0.0624926	1.56479	4.33323	8.19898	2.77973
ENSG00000181982	2.5625	3.62864	1.92805	0.0131814	0.144529	0.0277404
ENSG00000149548	1.97233	0.64671	0.128181	0	0	2.01389
ENSG00000144395	0.456026	0	1.13946	0	0.0572228	0
ENSG00000198003	0.317698	1.02249	0	0	0	0
ENSG00000198865	13.8276	2.4931	18.0096	0	10.3008	31.5446
ENSG00000248712	0.235646	1.19615	0.00968287	0	0	0
ENSG00000197599	2.97948	0.0100581	0.152735	0	0.0329007	0
ENSG00000163749	0.907965	0	0.00548639	0	2.60473	0
ENSG00000183401	5.66305	2.25567	6.82008	0	2.39588	0
ENSG00000203952	0.696383	1.7971	15.9863	0	1.31493	0.496181
ENSG00000236624	7.42733	18.5409	5.77806	0	0	0
ENSG00000157856	1.92534	0.691506	0	0	0	0
ENSG00000198937	21.6792	14.1179	52.3954	0	35.9286	2.50305
ENSG00000175820	2.0135	0.0157799	0.478378	0.0352015	0.03013	2.63206
ENSG00000159588	0.151423	0.0171778	1.50182	0	0	0
ENSG00000122483	2.68531	7.69514	8.21882	0.322255	0.51815	18.3517
ENSG00000101997	2.68993	0	0.546471	0	0.0967087	0.114668
ENSG00000177868	16.0004	3.92819	8.49494	14.213	15.3831	0.335421
ENSG00000159214	5.69276	6.18203	0.0227227	0	0.46791	0
ENSG00000147419	12.8048	9.53996	26.0713	3.0682	13.5364	3.99453
ENSG00000024862	52.3063	25.5546	17.0156	11.3635	40.1642	1.39719
ENSG00000160050	9.74834	4.32217	0.63493	0	0	0.19508
ENSG00000151468	9.83952	0.118412	1.8723	0	5.3592	0
ENSG00000186409	2.93259	1.99485	0.22337	0	0.0163769	0.0409274
ENSG00000109881	2.65664	0.525787	0.18386	0	0	0
ENSG00000173421	0.711525	0.144363	0	0.226051	4.53788	5.60388
ENSG00000163885	0.175839	0.0368485	1.42066	0	0	0
ENSG00000145075	2.64474	1.80245	0.329754	0	0	0
ENSG00000141519	0.912432	2.27768	0.737853	0.444953	0	0
ENSG00000173588	6.30034	5.57494	1.10459	0	10.0349	24.9641
ENSG00000180329	17.9179	6.2653	24.3271	5.80417	5.36612	24.8149
ENSG00000108588	23.1806	16.205	38.2633	18.8287	16.5408	14.8474
ENSG00000114654	0.0975696	0	0.0157085	0	1.10636	0
ENSG00000152492	9.06003	8.73054	6.02738	20.8577	18.8781	94.451
ENSG00000164051	3.18838	18.0882	0.0135906	0	5.85581	0
ENSG00000120860	26.1918	32.2558	29.4214	32.3985	36.4458	25.4462
ENSG00000176155	1.55864	0.0324573	0.637023	0	0	0
ENSG00000160124	1.53776	3.18547	0.401444	1.32436	0.835747	0
ENSG00000133773	7.93592	6.51333	8.92499	6.47355	19.9969	10.1572
ENSG00000108091	11.7044	12.027	5.50898	0.253014	1.78886	6.96069
ENSG00000183273	1.37367	0	0	0	6.1187	0
ENSG00000104983	0.872849	0.636364	4.69993	0	0	0
ENSG00000130783	1.9519	0.0274958	0.00901501	0	0	0
ENSG00000135127	4.0498	0.424504	0.0701438	0	0.93371	0
ENSG00000139537	8.01422	4.83424	0.184344	0	0.365882	5.26252
ENSG00000180376	14.6283	5.71974	17.9029	14.4424	2.60234	9.55689
ENSG00000166510	0.179182	0.00807897	0.016899	0	1.929	0
ENSG00000198624	0.162053	0	0.0403664	1.44409	1.28372	0.0501122
ENSG00000216937	3.06624	6.18524	9.34341	0.0174224	0.270732	0.286932
ENSG00000177352	0.449904	0.190568	0.441856	0	2.74503	0
ENSG00000253276	1.88597	0.194848	4.94627	0.223049	0.0750143	0.0462992
ENSG00000186714	0.245033	0.623226	0.735146	1.00588	2.94347	1.56892
ENSG00000152133	6.47041	2.1759	3.35562	1.79863	6.02187	7.15053
ENSG00000120647	3.06797	6.92095	2.62187	0	1.98627	37.0878
ENSG00000091986	0.799183	2.70786	0.11199	0	17.3896	0
ENSG00000149231	35.25	15.1119	41.4457	10.8348	22.7032	12.9724
ENSG00000150676	1.09674	3.4969	0.925145	0	0	0
ENSG00000055813	28.1128	7.37417	3.60405	0	6.64695	8.45739
ENSG00000175602	1.2671	1.42778	0.596843	0	0	0
ENSG00000205476	2.37894	3.75909	0.686089	0	2.07427	0.100089
ENSG00000110104	2.4836	1.08311	1.29825	0	3.15655	0
ENSG00000115355	62.9844	54.9288	121.603	48.9584	35.0904	102.864
ENSG00000015133	0.2385	2.35772	0.00258557	0	6.89784	0
ENSG00000179071	1.81071	0	0.0147324	0	0	0
ENSG00000050393	5.82086	4.11392	2.14662	0	0.0860067	5.85361
ENSG00000137500	18.5584	6.94356	30.3571	4.44188	14.747	33.5291
ENSG00000123106	12.9539	9.97916	8.16087	0.359335	3.1513	6.19966
ENSG00000119242	4.8901	16.0008	1.61001	0.0622891	2.04005	0.0259231
ENSG00000125633	11.5924	18.1608	2.29431	9.83541	14.5281	7.50844
ENSG00000105248	2.70384	3.17559	0.25736	0	2.93184	0
ENSG00000173013	1.54189	0.605192	0.0709898	0	26.3291	0
ENSG00000142039	0.938887	1.37394	1.71483	0	0.489919	0.176978
ENSG00000187094	319.601	31.8556	66.0297	0	14.8551	0
ENSG00000110148	4.38104	0.231943	0.0111964	0	0	0
ENSG00000181374	1.69189	0	0.0543615	0	0	0
ENSG00000102970	0	0	0	0.211392	2.05681	0
ENSG00000172724	0	0	0	0	57.0251	0
ENSG00000108691	0.230389	26.3889	0.182404	1004.07	343.302	1.2419
ENSG00000115009	0.233066	0	0	126.766	2.48571	71.6651
ENSG00000102962	0.117746	0.00687481	0	1.94533	0	0
ENSG00000151882	1.96912	0.111913	0	0	0	0
ENSG00000006075	30.0988	10.6689	6.00398	2948.55	0	64.8945
ENSG00000205021	0.0158033	0	0	9.74544	0	0
ENSG00000129277	20.4031	5.26338	0.138026	1784.28	0	103.898
ENSG00000161570	1.90699	0.641708	0	0	0	0
ENSG00000108700	0.00975044	0.0419945	0	0	232.786	0
ENSG00000136280	0.536358	0.162754	1.11981	0.0581824	0.139477	0.033003
ENSG00000133101	5.4128	0.0246235	0	0	0	0
ENSG00000145386	3.51361	1.71405	0.129665	0	0	0
ENSG00000134057	5.6906	1.74285	8.92014	0.0799624	0.0330209	0.0528719
ENSG00000100814	17.6036	10.8968	17.6984	71.9373	11.8411	2.94228
ENSG00000157456	2.21215	0.506829	0.111041	0.105586	1.66657	8.16586
ENSG00000147082	0.0168877	0.444695	1.15453	0.397118	0	0
ENSG00000112237	16.0067	17.4241	1.87256	20.4963	21.8117	11.1029
ENSG00000110092	2.56234	1.67247	1.76493	10.5226	16.2708	2.11935
ENSG00000118971	69.8774	26.9372	7.8146	26.0411	32.6372	54.8006
ENSG00000112576	5.42744	10.1214	3.32067	1.99393	4.29336	3.88016
ENSG00000166946	33.5744	27.6016	30.6022	56.1567	31.9539	39.457
ENSG00000105173	7.025	1.58322	11.2308	0	2.38564	0
ENSG00000175305	1.12937	1.0437	21.2005	0	14.6192	32.3561
ENSG00000162063	2.16792	2.43682	0.174078	0	0.101706	0
ENSG00000113328	17.7807	18.5621	20.3848	32.6957	43.07	13.6467
ENSG00000138764	20.4796	3.76447	1.13381	10.059	2.91242	55.0954
ENSG00000134480	49.1415	25.5251	41.3681	44.5807	168.661	23.2938
ENSG00000118816	63.1626	26.8177	31.725	48.6382	15.6956	69.9499
ENSG00000205089	2.56917	3.64044	1.68039	0	0.14366	2.14284
ENSG00000107443	1.61822	2.53674	0.322377	4.72137	0.269725	0.069553
ENSG00000135083	1.35246	3.74269	0.00523133	0	0.0234334	0
ENSG00000090061	1.84669	2.34666	2.69458	0.78927	0.542993	3.30597
ENSG00000163660	18.5982	50.598	31.1921	46.8629	137.136	72.4421
ENSG00000221978	21.177	34.5554	7.60927	2.32786	2.22526	1.28735
ENSG00000129315	21.7529	17.084	33.3445	0.763898	12.7128	29.0441
ENSG00000082258	21.497	23.3314	14.0843	2.23544	21.2637	9.40366
ENSG00000108100	13.2544	4.57144	10.6615	0.909016	21.8718	21.4048
ENSG00000163249	2.64261	2.48777	4.91951	5.60931	29.152	0.104178
ENSG00000103540	14.8766	5.30843	57.4834	3.09776	4.47056	10.6935
ENSG00000260916	6.83272	1.5034	4.4562	0.114489	3.02609	7.22454
ENSG00000163823	0.00264902	0.00737324	0.0179973	45.2625	0	21.2218
ENSG00000160791	0.788843	0	0	46.2672	0	0
ENSG00000112486	0.185073	30.2958	0.00846433	0	0	0
ENSG00000179934	0.00361195	0	0	0	0	10.2676
ENSG00000173585	0.062416	0	0	0	2.95036	0
ENSG00000129048	0.906293	0.190641	3.01031	2.68588	1.22589	0
ENSG00000121797	0.01831	0	0.0757736	46.664	15.3489	5.21733
ENSG00000151014	6.45106	2.30188	6.49564	12.1873	23.8834	0
ENSG00000173992	13.2818	12.0159	0.696098	0.248032	0	0
ENSG00000166226	55.1031	18.578	19.7555	151.031	18.6007	43.9486
ENSG00000163468	64.5678	41.0623	31.672	11.0893	14.627	23.7986
ENSG00000115484	39.5835	37.7429	72.1064	64.747	29.5897	86.102
ENSG00000150753	35.118	7.06975	23.6705	26.9818	24.6327	3.87599
ENSG00000146731	69.5372	31.0539	59.5215	38.183	44.1176	81.7964
ENSG00000132141	0.857928	8.72894	9.16246	0	0	0
ENSG00000135624	45.6753	9.14979	51.4403	10.0425	46.3181	5.79368
ENSG00000156261	63.3381	12.7028	59.5268	22.0176	27.7417	39.0036
ENSG00000122674	2.59454	3.91243	2.5557	0.933544	1.66825	1.89979
ENSG00000146574	1.08575	3.44382	0.600043	4.334	0.238414	0.416857
ENSG00000156535	0.638281	10.7428	0.0185294	0	8.77848	0
ENSG00000170458	3.3497	0	0.0172618	238.231	0	1.36492
ENSG00000177675	3.50658	0	0	0	0.0336616	0.0451524
ENSG00000135535	16.0095	16.0891	53.347	85.5015	57.3874	26.7293
ENSG00000091972	136.895	4.39277	68.8674	0	0.667183	54.7495
ENSG00000090659	0.0705178	0.0186762	0	0	2.5145	0
ENSG00000012124	0.678675	0.00355933	3.2927	0	0.0208357	0.252456
ENSG00000174807	0.0124139	0.701244	0	0	5.31245	0
ENSG00000120217	1.57004	0.247175	0.156249	5.30169	2.1119	0.0337218
ENSG00000103855	1.93977	2.12029	0	31.9633	3.58387	0
ENSG00000198087	1.67334	1.77347	3.15137	7.57706	5.36268	12.109
ENSG00000169217	5.37944	1.76136	15.6535	0.384269	0.477102	0.458795
ENSG00000167851	1.77983	0	0	131.446	0	0.151596
ENSG00000167850	1.88199	0	0	90.8438	0	1.046
ENSG00000186407	0.0169587	0.00574399	0	25.3621	0	0
ENSG00000178789	0.0071035	0	0	5.90252	0	0
ENSG00000241399	0.00767779	0.271663	0	0.848507	2.09208	0.150303
ENSG00000167775	7.58772	0.051742	0.94448	0	21.4008	0
ENSG00000105383	0	0	0	2.10125	0	0
ENSG00000174059	0.0678008	0	0.0113038	0	92.4826	0
ENSG00000104894	0.0154903	0	0	24.4845	0	0.635605
ENSG00000004468	0.0798096	4.74292	0	0	1.86063	0.0282965
ENSG00000117877	2.24376	2.12965	0.286714	1.94963	0.100539	0.221784
ENSG00000101017	2.11848	2.27049	0.0151057	0.906687	0	0
ENSG00000026508	0.0564954	0.0561648	0.0140113	2.8902	60.0236	1.10789
ENSG00000117335	22.0965	36.4062	48.2066	74.1385	37.9281	23.6135
ENSG00000196776	125.108	117.131	161.303	83.5217	16.117	98.902
ENSG00000169442	1.38122	0	0	0	7.98419	0
ENSG00000143119	2.19492	2.16439	0.121824	778.412	0	111.337
ENSG00000196352	10.4528	2.73682	34.1202	91.241	38.0989	22.5146
ENSG00000116815	2.48269	23.6781	0.201472	19.6954	38.9435	0.298221
ENSG00000085063	70.0068	102.949	25.9162	94.755	226.973	126.806
ENSG00000135404	72.8583	94.9421	87.6387	139.722	204.867	27.9179
ENSG00000129226	1.37259	0	0.0560701	56.4476	0.0218947	1.11046
ENSG00000110848	0.500246	0	0	121.814	0	49.2934
ENSG00000019582	18.0293	2.08034	0.184046	1799.99	65.9931	33.6205
[truncated: 11,137 more rows]

## Sheet: IP
	Neurons	Astrocytes	Oligodendrocytes	Microglia	Endothelia
ENSG00000175899	4.83071	6.16539	35.3613	333.069	184.312
ENSG00000166535	0.137441	3.65426	0.12827	0.1	0.182105
ENSG00000094914	0.752085	3.54089	1.56618	0.753489	2.62732
ENSG00000109576	6.28792	10.4924	4.07756	0.184121	0.427198
ENSG00000103591	2.34514	1.27343	0.829438	1.14063	0.413266
ENSG00000115977	13.0861	2.49911	1.59358	4.08952	1.35505
ENSG00000127837	1.88682	2.11945	1.95237	1.86534	0.597054
ENSG00000090861	9.99553	9.69389	7.32263	3.78191	1.8547
ENSG00000266967	2.76295	1.03884	0.784936	0.630253	0.401265
ENSG00000157426	2.93319	4.80194	2.08409	1.1701	0.560061
ENSG00000149313	22.6336	4.11761	5.89075	1.40601	0.82924
ENSG00000008311	1.28972	10.4961	5.16582	2.69452	1.44642
ENSG00000108270	5.7606	4.8445	8.96308	6.09007	4.11297
ENSG00000181409	0.187019	0.280415	1.58534	0.108635	0.1
ENSG00000183044	36.8187	22.1044	6.82516	1.52085	1.83576
ENSG00000165029	2.85628	12.2032	2.40579	9.68949	1.41079
ENSG00000167972	0.533495	2.02891	0.338741	0.10245	0.681386
ENSG00000154265	3.00503	0.144308	0.662316	0.138953	0.315477
ENSG00000141338	1.20093	0.460839	18.4198	0.210645	1.94199
ENSG00000154258	1.4606	0.102795	0.1	0.182353	1.72289
ENSG00000085563	0.354687	0.109995	0.105317	0.1	18.4901
ENSG00000135776	2.44351	1.47962	1.08238	0.87512	0.579473
ENSG00000005471	0.182314	0.104068	0.143704	1.49107	0.378841
ENSG00000115657	1.3851	1.48449	0.49244	0.127778	0.261756
ENSG00000131269	2.52622	3.44342	2.92775	4.04485	1.24358
ENSG00000103222	1.06316	0.314653	0.114133	0.684299	0.163923
ENSG00000125257	0.320374	0.575988	1.01345	15.6006	0.328744
ENSG00000114770	11.259	1.81287	4.03579	1.99727	0.855973
ENSG00000069431	0.55304	10.2691	0.192187	0.1	6.57268
ENSG00000173208	2.40188	9.28736	0.210222	0.1	0.142363
ENSG00000117528	6.24098	8.19371	6.24327	2.08964	4.56432
ENSG00000119688	1.05504	2.9056	1.2733	1.35152	0.726653
ENSG00000164163	5.87594	3.23449	5.49674	8.31079	0.891197
ENSG00000033050	1.71253	2.55697	1.79399	1.57652	0.716526
ENSG00000161204	0.824171	1.18539	0.397691	0.67403	0.90587
ENSG00000160179	1.39661	0.48416	6.84845	3.66456	2.33022
ENSG00000118777	0.595135	0.235271	0.597324	6.58612	48.2022
ENSG00000144827	11.6653	6.45532	7.40141	1.85151	1.35708
ENSG00000262947	0.636335	1.48351	0.491722	1.99415	0.698271
ENSG00000100997	2.12551	1.50029	2.02574	2.29462	1.15621
ENSG00000131969	0.1	0.173673	1.57945	0.323585	0.1
ENSG00000139826	2.42033	0.846276	1.20035	2.0375	0.753142
ENSG00000248487	0.257937	1.18012	0.214299	0.233534	0.519155
ENSG00000114779	0.127923	0.916379	0.631907	1.53405	2.44234
ENSG00000168792	0.1	1.20682	0.510537	2.47324	0.1
ENSG00000140526	9.27853	19.3873	18.7942	3.99006	5.06982
ENSG00000158201	2.72248	8.75006	1.82686	7.80588	0.389929
ENSG00000100439	1.19563	6.22031	2.62526	1.16191	2.04292
ENSG00000011198	2.08563	3.24003	1.95975	2.11293	0.701507
ENSG00000163686	2.62419	2.43772	5.27991	0.461706	0.771347
ENSG00000136754	20.0538	24.8529	6.07758	22.1727	4.8285
ENSG00000138443	19.9359	24.5141	11.5304	4.36382	5.22387
ENSG00000108798	0.12181	0.124297	0.412854	3.62097	0.462293
ENSG00000154175	2.54449	0.354347	0.1	0.185597	0.670166
ENSG00000097007	0.617742	2.17513	1.58111	1.1445	1.37339
ENSG00000143322	3.47291	1.94939	2.97985	26.9739	1.23934
ENSG00000099204	18.841	39.9513	1.88657	0.23528	24.9784
ENSG00000163995	1.5093	0.271908	0.313162	0.129036	0.449892
ENSG00000173210	2.54688	1.83553	0.967953	0.153738	4.39698
ENSG00000159842	4.22449	11.6681	1.0285	7.4813	3.50597
ENSG00000268612	1.00498	0.630968	1.1651	1.59571	0.326993
ENSG00000166016	0.24322	1.15857	1.05041	0.1	0.204108
ENSG00000060971	3.44509	5.39515	3.42408	2.57606	1.06691
ENSG00000167315	5.19339	56.0246	12.0608	11.7067	5.37258
ENSG00000132142	6.76449	6.08953	4.59608	1.63867	1.60588
ENSG00000076555	0.1	4.8299	0.470174	0.166875	1.07758
ENSG00000240303	1.60215	2.58904	2.5096	1.33425	0.368098
ENSG00000151498	5.98875	4.80392	3.02401	1.43381	0.786299
ENSG00000177646	2.03359	1.3324	0.774257	0.741798	0.253129
ENSG00000115361	1.90897	0.920382	0.273943	0.1	0.150194
ENSG00000117054	13.7325	17.4193	9.87162	6.86088	3.3444
ENSG00000196177	7.56391	6.42075	3.13062	1.49171	0.758131
ENSG00000072778	1.70935	13.152	1.60287	1.96898	4.74728
ENSG00000114331	2.06419	6.37201	3.21904	5.53306	1.73507
ENSG00000075239	17.0472	13.049	7.69516	4.19806	3.36734
ENSG00000120437	11.9325	7.89567	7.82731	2.11818	0.1
ENSG00000182827	6.74508	4.52153	4.65832	6.05746	2.19131
ENSG00000107897	11.2997	21.0137	18.2492	5.55749	3.7471
ENSG00000135847	4.82655	2.87078	2.89289	1.82891	2.91101
ENSG00000176244	1.66421	21.6351	0.629242	0.133036	0.634957
ENSG00000177076	0.433128	0.23435	0.168307	0.25324	2.92912
ENSG00000262970	3.44453	6.00219	7.58974	2.98261	1.12959
ENSG00000100813	3.63121	3.62506	2.96611	4.28729	1.80253
ENSG00000260245	5.30303	4.29757	3.42306	3.17495	2.57807
ENSG00000196636	1.61489	1.76536	0.99847	0.941451	0.309294
ENSG00000122729	7.49863	11.3056	3.38798	2.26462	1.9401
ENSG00000100412	3.62911	11.9186	2.90543	1.25858	2.60156
ENSG00000184227	3.05538	3.10997	0.453047	0.470746	0.375773
ENSG00000162390	0.127137	1.61498	0.1	0.1	0.1
ENSG00000112304	5.12967	8.01628	2.38571	4.25819	1.57762
ENSG00000119673	4.27351	3.62426	0.668733	0.538604	0.691489
ENSG00000205669	0.292189	1.20296	0.161982	0.1	0.1
ENSG00000097021	4.40252	0.622548	1.022	0.129569	1.08958
ENSG00000123130	2.77727	3.03791	1.56483	10.3805	1.04244
ENSG00000161533	3.57145	12.8169	2.65011	2.5665	1.6094
ENSG00000168306	0.218398	1.88949	0.1	0.1	0.276079
ENSG00000087008	0.529018	1.13538	0.358875	0.359214	0.571437
ENSG00000143727	23.6742	9.92155	12.7786	8.82495	3.46977
ENSG00000134575	1.84083	1.06328	0.323535	0.534324	0.465384
ENSG00000265277	1.15012	3.38483	0.658402	0.772317	1.10615
ENSG00000155893	5.07153	1.7743	1.94195	0.151568	0.237665
ENSG00000014257	0.284119	0.16116	0.400344	2.60691	0.1
ENSG00000134940	1.23037	0.106336	0.160668	0.1	0.1
ENSG00000103740	1.24443	19.5597	0.615863	0.1	0.285658
ENSG00000167107	0.1	2.25156	0.268642	0.912465	0.264257
ENSG00000151726	3.62316	1.29949	10.9799	23.6244	0.273238
ENSG00000123983	22.0884	23.2823	10.4531	9.99028	10.2787
ENSG00000068366	9.61879	1.25913	3.13149	10.3586	1.2489
ENSG00000197142	0.304432	0.163161	0.395531	4.49455	9.21914
ENSG00000164398	14.5956	37.379	1.95562	0.14516	0.844099
ENSG00000183549	0.1	0.499533	0.254214	4.19546	0.1
ENSG00000154930	0.205666	12.5851	0.822254	0.912674	0.574731
ENSG00000131069	0.951795	1.77526	2.72208	1.52209	1.14929
ENSG00000111058	0.810414	7.38056	0.192252	0.1	0.566203
ENSG00000107796	2.52018	2.71234	0.501905	1.54	11.5095
ENSG00000075624	206.499	211.021	338.832	664.472	147.968
ENSG00000159251	1.04988	0.105651	0.231665	0.1	0.1
ENSG00000267807	110.493	81.8765	78.9887	93.7978	25.3149
ENSG00000163017	0.1	0.12111	0.1	0.1	1.09729
ENSG00000136518	0.76421	2.93711	5.54469	4.13241	0.954685
ENSG00000072110	2.23348	0.564137	0.14954	0.13397	1.72586
ENSG00000077522	1.2692	0.135786	0.525471	0.1	0.962299
ENSG00000130402	0.305121	1.09917	1.55347	0.808793	11.4373
ENSG00000131966	12.1179	6.07124	5.95659	1.72253	3.2249
ENSG00000138107	5.58601	7.07031	4.69201	3.38609	4.45991
ENSG00000115073	3.35817	2.74968	1.84592	1.26038	5.06367
ENSG00000138071	31.9458	16.6517	21.9432	52.0877	6.49828
ENSG00000115091	15.0522	10.2835	16.2819	37.3999	5.93487
ENSG00000133627	6.90057	1.94878	1.97534	0.338815	3.06025
ENSG00000106526	1.14487	0.376292	0.120228	0.193711	0.330149
ENSG00000101442	1.71636	0.429557	0.74424	0.485866	0.314317
ENSG00000075089	6.5448	2.20425	4.56056	1.59639	1.14791
ENSG00000113812	4.07911	2.95332	2.29275	2.03792	0.468039
ENSG00000115170	3.49239	2.97808	1.59872	2.09446	10.5669
ENSG00000135503	5.99254	3.14065	1.78064	1.67285	0.983424
ENSG00000123612	1.06631	0.641959	1.53373	0.1	0.1
ENSG00000121989	5.32142	1.71185	2.12647	1.01523	0.910814
ENSG00000114739	1.5717	1.52036	1.26921	0.340313	0.466735
ENSG00000139567	0.1	0.1	0.1	0.1	2.58501
ENSG00000243989	0.367847	1.77632	0.267783	0.465521	1.09349
ENSG00000132744	0.1	0.140858	0.176152	4.17415	0.210506
ENSG00000119640	36.3579	3.90031	6.53623	1.80485	3.41508
ENSG00000170634	18.7193	18.6744	12.1859	1.19105	3.23662
ENSG00000196839	0.870646	1.94589	1.48074	0.122079	0.329554
ENSG00000168803	2.67746	4.01931	2.00224	1.13475	0.86478
ENSG00000137845	9.1282	7.42526	15.5726	22.5955	6.32407
ENSG00000151694	4.37618	4.56491	4.40787	20.4361	2.98586
ENSG00000139985	1.39955	0.724779	0.12685	0.1	0.1
ENSG00000008277	25.6011	2.54427	5.02543	0.458681	0.588833
ENSG00000114948	6.72623	0.993311	1.41852	0.1	0.303583
ENSG00000042980	0.379905	0.534723	3.58767	61.4125	0.102516
ENSG00000197140	1.09145	0.503641	1.10198	0.182893	0.522224
ENSG00000168615	6.52183	5.40291	7.33965	27.6545	1.82093
ENSG00000154734	3.49613	0.866449	9.68696	0.12689	3.05835
ENSG00000158859	0.166222	0.154769	3.02463	3.75123	0.51085
ENSG00000049192	1.87392	0.101736	0.254572	0.1	0.217475
ENSG00000134917	0.330949	0.119004	0.477237	0.1	1.24023
ENSG00000184060	0.1	0.266262	0.519303	9.43537	0.466753
ENSG00000160710	15.3144	9.56259	7.41372	9.78246	9.32006
ENSG00000197381	4.73522	0.621823	0.377572	0.556021	0.6391
ENSG00000185736	6.38176	0.644949	2.02735	0.110234	0.193087
ENSG00000065457	1.23377	0.846325	0.798284	1.14796	0.425755
ENSG00000063761	2.39553	0.762409	0.706665	0.909787	0.491181
ENSG00000133597	1.48947	0.590543	0.897534	2.06833	0.226458
ENSG00000163050	1.09609	0.996645	0.901143	0.489611	0.414187
ENSG00000164742	3.4671	0.196034	0.569388	0.1	0.985628
ENSG00000078295	14.4738	18.7487	0.943107	0.108874	0.885021
ENSG00000138031	0.955482	1.25505	0.545423	0.698567	0.779979
ENSG00000129467	0.1	0.1	0.1	0.1	1.73148
ENSG00000173175	1.0221	0.269431	1.02967	0.1	0.402825
ENSG00000121281	0.423321	0.344267	0.777937	6.71858	0.165983
ENSG00000155897	1.35032	3.77285	0.866576	0.1	0.117685
ENSG00000162104	0.333654	1.06036	0.237994	0.155703	0.486834
ENSG00000141433	1.08585	0.107333	0.163043	0.1	0.103604
ENSG00000078549	13.5107	30.7317	1.51778	0.162	0.85601
ENSG00000087274	5.4672	16.025	6.93647	3.53131	6.0561
ENSG00000075340	13.5437	0.279603	0.965387	0.16945	1.31757
ENSG00000148700	19.8517	111.089	40.6045	2.07777	5.16048
ENSG00000197894	10.0702	22.736	7.72568	5.85598	3.84474
ENSG00000147576	1.09019	12.6787	1.83002	0.862508	0.835687
ENSG00000182551	9.25387	20.746	9.28394	6.29062	3.88351
ENSG00000159346	8.31366	15.8924	9.06467	11.979	13.0791
ENSG00000006831	2.79886	3.80836	13.8053	4.43866	5.98053
ENSG00000156110	11.2785	7.72038	4.62872	5.4559	3.42648
ENSG00000148926	1.48751	4.85476	0.436967	4.78722	19.2997
ENSG00000101126	15.4576	12.3379	9.58048	13.0083	2.96712
ENSG00000101544	2.84334	2.83679	2.62849	4.4647	0.970838
ENSG00000181915	4.09726	1.68917	4.28473	7.15821	0.520925
ENSG00000163485	0.1	1.42655	0.713053	0.1	0.235106
ENSG00000128271	0.1	0.1	0.1	0.174552	2.12214
ENSG00000170425	1.37095	13.6109	0.226715	0.21466	0.933412
ENSG00000121933	1.16125	2.44245	20.7729	149.779	0.63876
ENSG00000159322	1.7779	2.29111	1.97936	11.1043	1.31149
ENSG00000144843	0.283213	0.186494	0.73402	10.32	1.39927
ENSG00000116863	0.31048	0.750737	1.16005	1.02697	0.372576
ENSG00000120907	2.4177	1.44996	0.259362	0.1	0.129711
ENSG00000170214	1.45807	0.425125	0.1	0.106117	0.153189
ENSG00000150594	3.80514	0.484422	0.1	0.1	0.218368
ENSG00000043591	3.96967	4.90739	0.279005	0.906435	0.197663
ENSG00000169252	0.500991	5.67862	1.41829	22.5004	5.39882
ENSG00000100077	21.5697	2.024	0.820624	3.93376	1.93249
ENSG00000239900	4.75737	3.22369	2.48296	2.99062	1.26911
ENSG00000035687	3.2929	1.7064	3.99616	1.75789	0.793485
ENSG00000106624	0.1	2.09987	0.169748	0.1	1.09844
ENSG00000139154	3.92296	1.85203	2.49042	2.81901	1.00556
ENSG00000181026	0.629716	0.203826	0.356802	1.73915	0.519806
ENSG00000104964	4.87228	2.55398	2.23293	0.5219	4.25314
ENSG00000196526	3.83713	0.305577	1.88814	0.319714	0.633773
ENSG00000157510	0.176951	0.126222	0.182424	0.1	2.92282
ENSG00000169129	0.852055	0.22482	2.53621	0.1	3.53396
ENSG00000172493	2.18775	7.24558	3.23059	8.81293	7.04096
ENSG00000155966	7.01582	0.157125	0.500759	0.1	1.06831
ENSG00000144218	4.23687	0.9258	0.258005	0.642774	0.657151
ENSG00000072364	14.7403	12.7518	10.9955	27.3818	6.63744
ENSG00000141385	5.52893	3.96114	2.66738	2.37544	1.7138
ENSG00000183077	2.37618	0.518948	6.07973	1.97928	1.50326
ENSG00000119844	9.40949	4.75206	5.50387	15.5685	2.52976
ENSG00000038002	1.89541	2.89039	3.26285	1.4335	0.529585
ENSG00000157985	1.28277	1.31984	6.8972	0.309989	1.10819
ENSG00000133612	0.756778	0.702005	0.670765	1.81571	0.956842
ENSG00000264842	1.14163	1.19891	0.669816	0.602497	0.620075
ENSG00000204149	0.737111	1.9295	0.972084	1.5959	0.977294
ENSG00000174194	0.853603	1.11242	0.610032	0.603439	0.43089
[truncated: 10,643 more rows]

## Sheet: F5
	Neurons	Astrocytes
[truncated: 12,318 more rows]

[truncated: 5 more sheets: MM, LK, VL, NG, TS]
