# Supplementary material for: Comprehensive evaluation of deconvolution methods for human brain gene expression
Source: Nat Commun. 2022 Mar 15;13:1358. doi: 10.1038/s41467-022-28655-4 (PMC8924248; doi:10.1038/s41467-022-28655-4)
Supplement: Supplementary file 6 — Supplementary Data 3 [file 41467_2022_28655_MOESM6_ESM.xlsx]

## Sheet: GTEx
	DRS.F5.Neurons	DRS.F5.Astrocytes	DRS.IP.Neurons	DRS.IP.Astrocytes	DRS.IP.Oligodendrocytes	DRS.IP.Microglia	DRS.IP.Endothelia	DRS.DM.Neurons	DRS.DM.Astrocytes	DRS.DM.Oligodendrocytes	DRS.DM.Microglia	DRS.DM.Endothelia	DRS.MM.Neurons	DRS.MM.Astrocytes	DRS.MM.Oligodendrocytes	DRS.MM.Microglia	DRS.MM.Endothelia	DRS.VL.Astrocytes	DRS.VL.Endothelia	DRS.VL.Microglia	DRS.VL.Oligodendrocytes	DRS.VL.Neurons	DRS.NG.Astrocytes	DRS.NG.Endothelia	DRS.NG.Microglia	DRS.NG.Oligodendrocytes	DRS.NG.Neurons	DRS.CA.Astrocytes	DRS.CA.Microglia	DRS.CA.Oligodendrocytes	DRS.CA.Neurons	DRS.TS.Astrocytes	DRS.TS.Endothelia	DRS.TS.Microglia	DRS.TS.Oligodendrocytes	DRS.TS.Neurons	DRS.LK.Astrocytes	DRS.LK.Microglia	DRS.LK.Oligodendrocytes	DRS.LK.Neurons	DRS.MB.Neurons	DRS.MB.Astrocytes	DRS.MB.Oligodendrocytes	DRS.MB.Microglia	DRS.MB.Endothelia	DTA.F5.Neurons	DTA.F5.Astrocytes	DTA.IP.Neurons	DTA.IP.Astrocytes
GTEX-11ZU8-0011-R4a-SM-5BC6Y	0.456273	0.543727	0.0954509	0.42539	0.212332	0.115589	0.151237	0.124145	0.287991	0.138927	0.286067	0.16287	0.154207	0.313564	0.233929	0.162219	0.136082	0.268355	0.139127	0.35894	0.233578	0	0.324244	0.182785	0.492971	0	0	0.380477	0.331318	0.230385	0.05782	0.442059	0.0770432	0.10313	0.239019	0.13875	0.50934	0.194819	0.236505	0.0593368	0	0.413548	0.121332	0.372581	0.0925384	0.440623	0.559377	0.0602961	0.715584
GTEX-11ZVC-0011-R4a-SM-5BC6Z	0.392371	0.607629	0.044262	0.504977	0.372311	0.0279279	0.0505214	0.0871803	0.377356	0.273369	0.143551	0.118544	0.135298	0.362514	0.309608	0.0814529	0.111128	0.30534	0.154232	0.256794	0.283634	0	0.525297	0.275745	0.198958	0	0	0.395606	0.210755	0.35607	0.0375691	0.405424	0.105597	0.0612615	0.328832	0.0988855	0.543742	0.0741593	0.304217	0.0778824	0	0.455327	0.260013	0.131213	0.153447	0.336319	0.663681	0.0311377	0.548784
GTEX-12WSA-0011-R4a-SM-57WB7	0.30167	0.69833	0.0753298	0.34902	0.401007	0.0837177	0.0909257	0.128729	0.223042	0.319211	0.203499	0.12552	0.190596	0.186631	0.357753	0.0768868	0.188134	0.222198	0.170249	0.27902	0.326975	0.00155851	0.389945	0.318325	0.276628	0.015102	0	0.274581	0.24663	0.397903	0.0808857	0.237082	0.160312	0.0768202	0.357364	0.168422	0.412728	0.0683054	0.371887	0.147079	0	0.299761	0.342792	0.190288	0.16716	0.356486	0.643514	0.0618483	0.383016
GTEX-12WSD-0011-R4b-SM-5LZUA	0.433663	0.566337	0.179677	0.426401	0.23444	0.0718538	0.0876276	0.225776	0.29803	0.192492	0.177652	0.10605	0.303479	0.297807	0.216307	0.062859	0.119548	0.245783	0.255416	0.234269	0.227363	0.0371695	0.408073	0.301252	0.290675	0	0	0.302257	0.216127	0.282391	0.199225	0.382718	0.0878868	0.0207816	0.287744	0.22087	0.47062	0	0.230843	0.298538	0.0530881	0.378083	0.180117	0.190526	0.198186	0.580809	0.419191	0.13957	0.549919
GTEX-12WSF-0011-R4b-SM-5HL88	0.450194	0.549806	0.181143	0.295156	0.412651	0.0444946	0.0665563	0.205578	0.1526	0.317258	0.179329	0.145236	0.288259	0.160869	0.326258	0.119356	0.105259	0.136432	0.270686	0.24319	0.322072	0.027621	0.286902	0.311569	0.40153	0	0	0.152251	0.214532	0.429915	0.203302	0.230779	0.071846	0.0862624	0.397485	0.213628	0.363569	0	0.333367	0.303064	0.0334262	0.202834	0.346515	0.19527	0.221955	0.566862	0.433138	0.149856	0.313029
GTEX-12WSH-0011-R4a-SM-5GU6K	0.434144	0.565856	0.137539	0.248547	0.526355	0.0360445	0.0515144	0.1773	0.121246	0.333501	0.209812	0.15814	0.207031	0.114088	0.472351	0.0944625	0.112068	0.135374	0.211685	0.2999	0.343606	0.00943543	0.257754	0.286051	0.456194	0	0	0.158489	0.259637	0.437936	0.143937	0.209569	0.103417	0.0981048	0.380491	0.208419	0.359061	0.0372306	0.386106	0.217602	0	0.184415	0.390165	0.250761	0.174659	0.5487	0.4513	0.108767	0.315525
GTEX-12ZZW-0011-R4a-SM-5DUX9	0.452367	0.547633	0.0670597	0.474495	0.28112	0.0605422	0.116783	0.126688	0.371232	0.148931	0.213077	0.140072	0.121331	0.353621	0.325658	0.0751823	0.124208	0.30993	0.175574	0.287396	0.227099	0	0.447109	0.21825	0.334641	0	0	0.431793	0.255176	0.244362	0.0686694	0.449751	0.0915209	0.0504515	0.295636	0.11264	0.547419	0.110786	0.222611	0.119185	0	0.480844	0.139223	0.236993	0.14294	0.418094	0.581906	0.0412923	0.719023
GTEX-12ZZZ-0011-R4b-SM-5DUV7	0.42352	0.57648	0.0313887	0.25378	0.631085	0.0159457	0.0678008	0.131213	0.153515	0.338713	0.207512	0.169048	0.11132	0.105899	0.61414	0.0792815	0.0893586	0.152095	0.217591	0.271075	0.359239	0	0.296147	0.330861	0.335077	0.0379159	0	0.170976	0.267063	0.44803	0.113931	0.192048	0.149559	0.136083	0.374687	0.147624	0.357461	0.0591187	0.409285	0.174135	0	0.18435	0.414884	0.177444	0.223322	0.40797	0.59203	0.0781522	0.203051
GTEX-13112-0011-R4b-SM-5DUXL	0.431704	0.568296	0.141839	0.325874	0.472455	0.00783727	0.0519945	0.23793	0.230998	0.264912	0.14694	0.11922	0.215604	0.196035	0.475368	0.0456874	0.0673059	0.189994	0.268595	0.205222	0.274318	0.0618706	0.367841	0.341007	0.263154	0.0279987	0	0.221331	0.193085	0.360025	0.225559	0.296477	0.103329	0.0630309	0.316857	0.220307	0.396278	0	0.285723	0.317998	0.0832796	0.268604	0.303087	0.103161	0.241867	0.536812	0.463188	0.126628	0.339235
GTEX-1313W-0011-R4b-SM-5KLZV	0.494186	0.505814	0.289211	0.36274	0.18095	0.0634486	0.103651	0.346114	0.259698	0.138601	0.154083	0.101505	0.344988	0.237905	0.201456	0.123181	0.0924702	0.186685	0.356251	0.188159	0.153953	0.114952	0.314081	0.361604	0.324315	0	0	0.241992	0.192672	0.211383	0.353953	0.347341	0.0541709	0.0697229	0.224847	0.303919	0.430238	0	0.1336	0.436162	0.212675	0.292561	0.093254	0.144383	0.257127	0.664202	0.335798	0.279351	0.468033
GTEX-131XH-0011-R4b-SM-5DUWB	0.505203	0.494797	0.258142	0.289996	0.423051	0.00457061	0.0242398	0.292177	0.183141	0.347189	0.105052	0.0724406	0.351268	0.173771	0.32098	0.0769204	0.0770607	0.129983	0.291785	0.162103	0.303552	0.112577	0.281852	0.344294	0.241188	0.132666	0	0.125627	0.127047	0.434334	0.312992	0.241845	0.0568729	0.0559131	0.366329	0.279041	0.332323	0	0.28996	0.377717	0.169324	0.187988	0.361363	0.0609911	0.220333	0.660735	0.339265	0.178192	0.322882
GTEX-131YS-0011-R4a-SM-5DUVL	0.41203	0.58797	0.280088	0.411975	0.12345	0.0894694	0.0950171	0.32971	0.306502	0.13161	0.154729	0.0774494	0.346637	0.280477	0.160269	0.0904078	0.122209	0.241787	0.275078	0.209196	0.150369	0.123569	0.406346	0.332132	0.261521	0	0	0.277943	0.203279	0.196281	0.322497	0.359025	0.0838141	0.0558326	0.210124	0.291205	0.457609	0	0.145566	0.396825	0.202603	0.361284	0.0842229	0.145944	0.205946	0.637574	0.362426	0.233071	0.563319
GTEX-1399T-0011-R4b-SM-5DUVX	0.443421	0.556579	0.266534	0.34145	0.160214	0.0933492	0.138454	0.309568	0.222551	0.120203	0.209972	0.137705	0.323262	0.201568	0.177951	0.153383	0.143836	0.187179	0.308214	0.249256	0.165578	0.0897735	0.283514	0.315675	0.40081	0	0	0.25287	0.251246	0.198239	0.297644	0.30104	0.0870653	0.101946	0.223143	0.286805	0.428296	0	0.16968	0.402023	0.147714	0.290988	0.0897003	0.234591	0.237006	0.577192	0.422808	0.243506	0.408322
GTEX-139T8-0011-R4a-SM-5HL54	0.467406	0.532594	0.128436	0.367853	0.208372	0.13975	0.155589	0.146952	0.219126	0.125269	0.296654	0.211999	0.243133	0.285534	0.212018	0.0847777	0.174537	0.201022	0.236518	0.349527	0.212932	0	0.230644	0.268576	0.50078	0	0	0.292812	0.36412	0.233292	0.109777	0.412485	0.137722	0.0631845	0.226826	0.159783	0.444158	0.182746	0.240388	0.132708	0	0.306696	0.10458	0.397698	0.191026	0.448535	0.551465	0.0772002	0.50703
GTEX-13CZV-0011-R4b-SM-5J2NY	0.436665	0.563335	0.10137	0.396557	0.27318	0.0911072	0.137786	0.159328	0.266478	0.154983	0.251199	0.168013	0.200912	0.262869	0.303589	0.107426	0.125204	0.236446	0.226781	0.302356	0.234416	0	0.340359	0.265604	0.394037	0	0	0.329441	0.297911	0.257522	0.115126	0.389514	0.107042	0.0693306	0.266411	0.167702	0.474239	0.103385	0.24639	0.175987	0	0.360834	0.15527	0.298387	0.185509	0.459347	0.540653	0.0703917	0.597121
GTEX-13FLV-0011-R4a-SM-5LZYU	0.44984	0.55016	0.0831581	0.583464	0.160795	0.0764484	0.0961338	0.123874	0.472705	0.134408	0.157858	0.111154	0.140504	0.46439	0.151944	0.154835	0.0883264	0.375093	0.206158	0.236668	0.182081	0	0.578254	0.273662	0.148084	0	0	0.50381	0.210478	0.214073	0.0716397	0.535265	0.0464736	0.0757832	0.258567	0.0839106	0.615825	0.0499142	0.175743	0.158518	0	0.577045	0.0902197	0.160758	0.171977	0.49309	0.50691	0.0523711	0.725023
GTEX-13JVG-0011-R4a-SM-5MR4C	0.452096	0.547904	0.0520318	0.342748	0.481512	0.0349586	0.0887492	0.133623	0.236114	0.246278	0.188537	0.195448	0.110013	0.227492	0.451194	0.111901	0.0994	0.215214	0.245477	0.250773	0.288536	0	0.394487	0.32263	0.282883	0	0	0.291462	0.250991	0.357706	0.0998411	0.299238	0.134833	0.136719	0.314111	0.115099	0.440136	0.0453588	0.331372	0.183133	0	0.297241	0.289157	0.168962	0.24464	0.396517	0.603483	0.0588916	0.372979
GTEX-13N1W-0011-R4a-SM-5MR52	0.497732	0.502268	0.293529	0.283032	0.157936	0.128613	0.13689	0.322498	0.159291	0.115486	0.206736	0.19599	0.385629	0.18629	0.170035	0.125502	0.132544	0.134773	0.411425	0.208909	0.159632	0.0852611	0.216774	0.404997	0.378229	0	0	0.178717	0.257794	0.218353	0.345136	0.271163	0.0981869	0.0866859	0.231214	0.31275	0.372595	0	0.171678	0.455727	0.179879	0.191678	0.0839616	0.227277	0.317204	0.650175	0.349825	0.232427	0.412936
GTEX-13N2G-0011-R4b-SM-5MR54	0.367318	0.632682	0.21683	0.335275	0.179056	0.163487	0.105352	0.23448	0.180181	0.175821	0.325457	0.0840611	0.32486	0.204504	0.19763	0.110377	0.162629	0.171882	0.235783	0.350584	0.194553	0.0471964	0.267099	0.324154	0.408747	0	0	0.180887	0.295841	0.301972	0.2213	0.225676	0.14301	0.115213	0.25432	0.261782	0.399594	0.00612302	0.246188	0.348095	0.073073	0.239052	0.162263	0.350931	0.174681	0.609448	0.390552	0.126543	0.486102
GTEX-13NYS-0011-R4b-SM-5MR3O	0.271953	0.728047	0.102345	0.392256	0.155133	0.183864	0.166401	0.135951	0.271437	0.143967	0.283433	0.165211	0.198362	0.243369	0.251597	0.111396	0.195277	0.268033	0.179754	0.326103	0.202754	0.0233561	0.366261	0.289677	0.344062	0	0	0.325153	0.340788	0.230943	0.103116	0.251895	0.200285	0.126612	0.243828	0.17738	0.4485	0.13721	0.25867	0.15562	0	0.376085	0.127381	0.325943	0.170591	0.44598	0.55402	0.0575272	0.651078
GTEX-13O3O-0011-R4b-SM-5KM3F	0.523052	0.476948	0.283779	0.329154	0.230576	0.0566287	0.0998617	0.337285	0.228316	0.154612	0.163483	0.116304	0.36338	0.218603	0.244554	0.0769741	0.0964878	0.158583	0.371241	0.188474	0.171335	0.110366	0.274447	0.384072	0.341481	0	0	0.203375	0.194071	0.237409	0.365145	0.30998	0.0687573	0.0575672	0.253576	0.31012	0.396156	0	0.160268	0.443576	0.205684	0.241872	0.124621	0.148146	0.279676	0.666479	0.333521	0.217982	0.473851
GTEX-13O3Q-0011-R4a-SM-5P9H2	0.487953	0.512047	0.248966	0.291097	0.316523	0.0578513	0.0855627	0.309378	0.177409	0.179167	0.215168	0.118878	0.324661	0.128622	0.36103	0.106599	0.0790886	0.143812	0.283797	0.245682	0.214296	0.112413	0.222513	0.289315	0.488172	0	0	0.176282	0.241926	0.26723	0.314561	0.245941	0.080565	0.0949245	0.270013	0.308557	0.37045	0	0.213814	0.415736	0.1656	0.219289	0.176822	0.233714	0.204576	0.708603	0.291397	0.246877	0.406915
GTEX-13OVH-0011-R4a-SM-5KM3W	0.460433	0.539567	0.109001	0.323164	0.37399	0.0711683	0.122677	0.163095	0.192257	0.226313	0.240494	0.177841	0.239895	0.171122	0.360929	0.0891861	0.138868	0.162215	0.277999	0.277452	0.282334	0	0.252449	0.302417	0.445134	0	0	0.240095	0.27257	0.342787	0.144548	0.279991	0.108078	0.0695071	0.355832	0.186592	0.409002	0.0578712	0.297052	0.236074	0	0.252951	0.24828	0.275432	0.223336	0.514489	0.485511	0.0905626	0.376316
GTEX-13OVJ-0011-R4b-SM-5P9H5	0.352863	0.647137	0.0967683	0.623805	0.0765716	0.0975587	0.105297	0.133314	0.535232	0.0772142	0.141789	0.11245	0.145732	0.467402	0.139525	0.103814	0.143526	0.403322	0.228268	0.239138	0.129272	0	0.610551	0.342616	0.0468328	0	0	0.524286	0.223314	0.163574	0.0888263	0.476737	0.131805	0.0675184	0.202412	0.121527	0.647635	0.0505464	0.14674	0.155079	0	0.612948	0.0274984	0.134179	0.225375	0.326879	0.673121	0.0328118	0.728296
GTEX-13OVL-0011-R4b-SM-5L3HV	0.437288	0.562712	0.00625399	0.349103	0.573283	0.0190953	0.0522644	0.133444	0.25588	0.262988	0.214419	0.133269	0.0750798	0.193912	0.611972	0.076353	0.0426827	0.236455	0.180695	0.281048	0.301802	0	0.406477	0.289962	0.303561	0	0	0.290786	0.263419	0.358584	0.087212	0.302055	0.118222	0.134091	0.318961	0.126672	0.437309	0.0656069	0.340165	0.156919	0	0.319115	0.321453	0.186717	0.172714	0.440701	0.559299	0.0726859	0.451865
GTEX-13OW5-0011-R4b-SM-5L3HS	0.388824	0.611176	0.130274	0.551826	0.114641	0.096859	0.1064	0.174623	0.43703	0.109411	0.169485	0.109452	0.213379	0.400339	0.144061	0.119611	0.12261	0.357079	0.245037	0.245115	0.14735	0.00541946	0.539897	0.317967	0.142137	0	0	0.452914	0.221994	0.18383	0.141262	0.404581	0.103316	0.101586	0.22757	0.162947	0.58203	0.00670298	0.161988	0.249279	0.0238181	0.53759	0.061479	0.170167	0.206946	0.508929	0.491071	0.0833366	0.728058
GTEX-13OW6-0011-R4a-SM-5O9DX	0.403493	0.596507	0.0760664	0.294837	0.500792	0.0377611	0.0905439	0.155827	0.183586	0.280909	0.215367	0.164312	0.189524	0.136735	0.480289	0.0718737	0.121579	0.173091	0.210223	0.283077	0.323067	0.0105416	0.308698	0.30065	0.390652	0	0	0.211081	0.267267	0.390245	0.131407	0.217098	0.144457	0.101168	0.343961	0.193315	0.384515	0.0602404	0.358979	0.196266	0	0.237149	0.340816	0.212676	0.209359	0.47526	0.52474	0.0946541	0.285599
GTEX-13OW7-0011-R4b-SM-5O9CX	0.417551	0.582449	0.0657113	0.510521	0.256819	0.076451	0.0904977	0.135034	0.391286	0.156349	0.183853	0.133478	0.123379	0.401051	0.227886	0.190337	0.0573486	0.356341	0.155359	0.269775	0.218524	0	0.579281	0.23827	0.182449	0	0	0.454482	0.245598	0.244003	0.0559173	0.50415	0.0490651	0.122665	0.24343	0.0806896	0.575934	0.0766235	0.225111	0.122331	0	0.516919	0.144099	0.196877	0.142105	0.449967	0.550033	0.0676804	0.642023
GTEX-13PVQ-0011-R4a-SM-5O9CT	0.424449	0.575551	0.157971	0.288924	0.38173	0.0633423	0.108033	0.18769	0.152102	0.228661	0.201592	0.229956	0.229844	0.192878	0.34224	0.081827	0.153211	0.172912	0.266245	0.26948	0.291363	0	0.30136	0.330275	0.368364	0	0	0.221189	0.264296	0.35196	0.162555	0.216895	0.139489	0.107826	0.336163	0.199628	0.390735	0.0562453	0.335888	0.217131	0	0.230829	0.2815	0.230164	0.257507	0.451375	0.548625	0.111691	0.318325
GTEX-13QIC-0011-R4a-SM-5PNX8	0.366731	0.633269	0.132092	0.404579	0.184608	0.123859	0.154863	0.183251	0.287745	0.135776	0.226431	0.166797	0.209639	0.28892	0.1688	0.197975	0.134666	0.282953	0.248948	0.2683	0.199799	0	0.442205	0.311116	0.246679	0	0	0.379701	0.275591	0.224347	0.120361	0.381279	0.100662	0.132557	0.244859	0.140642	0.507524	0.0567126	0.21612	0.219643	0	0.408004	0.120973	0.252063	0.218959	0.476587	0.523413	0.0714881	0.554058
GTEX-13RTJ-0011-R4b-SM-5PNX1	0.397003	0.602997	0.158168	0.501091	0.176848	0.0711284	0.0927645	0.198685	0.398263	0.168224	0.147173	0.0876548	0.256046	0.363891	0.183639	0.058985	0.13744	0.289645	0.277015	0.227323	0.184519	0.0214977	0.468299	0.355315	0.176386	0	0	0.36806	0.206323	0.2418	0.183818	0.395446	0.105197	0.0425269	0.262394	0.194435	0.528711	0	0.193252	0.278037	0.0591485	0.445732	0.12645	0.141454	0.227215	0.508856	0.491144	0.0958446	0.635361
GTEX-13SLW-0011-R4b-SM-5S2W2	0.404452	0.595548	0.0905034	0.406753	0.236989	0.113308	0.152446	0.116387	0.276162	0.170283	0.252872	0.184296	0.187748	0.323262	0.209618	0.102665	0.176707	0.233157	0.231739	0.312833	0.22227	0	0.370726	0.30797	0.321304	0	0	0.327393	0.322724	0.272991	0.0768911	0.359204	0.123054	0.0960107	0.304191	0.117541	0.49201	0.133689	0.254248	0.120053	0	0.352309	0.139688	0.296777	0.211226	0.368714	0.631286	0.0425573	0.511401
GTEX-13SLX-0011-R4a-SM-5O9BJ	0.378953	0.621047	0.149753	0.419612	0.233278	0.0850953	0.112261	0.200045	0.307347	0.164083	0.18972	0.138805	0.22949	0.318426	0.243664	0.0791223	0.129298	0.272823	0.221337	0.259595	0.221043	0.025202	0.431833	0.28361	0.284557	0	0	0.339394	0.246937	0.251907	0.161761	0.383177	0.103509	0.0594427	0.271565	0.182307	0.488268	0.0275726	0.233374	0.250785	0.0279066	0.40484	0.162643	0.212696	0.191914	0.533921	0.466079	0.119001	0.566404
GTEX-13VXU-0011-R4b-SM-5O9CI	0.505422	0.494578	0.333354	0.386699	0.103227	0.0773891	0.0993301	0.374957	0.291243	0.111551	0.137997	0.0842519	0.372861	0.278453	0.138708	0.114727	0.0952504	0.196636	0.362505	0.170041	0.120502	0.150315	0.320211	0.363964	0.315825	0	0	0.234201	0.183782	0.179812	0.402205	0.343998	0.067384	0.0690727	0.198818	0.320727	0.429356	0	0.091086	0.479558	0.28176	0.299451	0.0428591	0.121576	0.254355	0.679818	0.320182	0.225544	0.55912
GTEX-13X6I-0011-R4b-SM-5PNU9	0.39992	0.60008	0.217771	0.231396	0.424079	0.0455021	0.0812507	0.246812	0.112243	0.327954	0.176367	0.136624	0.317611	0.0970762	0.367728	0.0535485	0.164037	0.0800681	0.331776	0.22791	0.298176	0.0620692	0.167714	0.41915	0.3056	0.107535	0	0.0619357	0.225762	0.42242	0.289883	0.135174	0.158551	0.079378	0.352627	0.27427	0.304163	0	0.339805	0.356032	0.115038	0.0989946	0.343671	0.155102	0.287195	0.551974	0.448026	0.133839	0.192855
GTEX-13X6J-0011-R4b-SM-5P9K4	0.470294	0.529706	0.193899	0.351774	0.320688	0.0469456	0.0866935	0.261228	0.234276	0.198197	0.189533	0.116766	0.30186	0.20481	0.327942	0.0923357	0.0730519	0.178117	0.292987	0.236056	0.224067	0.0687723	0.291534	0.320989	0.387478	0	0	0.23051	0.231744	0.280861	0.256886	0.307954	0.073295	0.0716476	0.277165	0.269938	0.420063	0	0.226214	0.353723	0.103002	0.280429	0.194705	0.201874	0.21999	0.6182	0.3818	0.195437	0.486221
GTEX-13X6K-0011-R4b-SM-5P9HO	0.407024	0.592976	0.223331	0.434054	0.180822	0.0679023	0.0938912	0.260734	0.331514	0.147262	0.163657	0.0968335	0.307362	0.282054	0.208855	0.0767159	0.125013	0.253305	0.249195	0.237796	0.192042	0.0676625	0.402927	0.305917	0.291155	0	0	0.315211	0.211574	0.234809	0.238406	0.335957	0.10511	0.0589189	0.257556	0.242457	0.479298	0	0.191392	0.32931	0.113219	0.390504	0.122901	0.16421	0.209165	0.586744	0.413256	0.185245	0.542245
GTEX-1445S-0011-R4a-SM-5PNWN	0.384133	0.615867	0.0731339	0.356674	0.369321	0.0840401	0.11683	0.0968881	0.221888	0.277358	0.227308	0.176558	0.205566	0.228014	0.313338	0.0897625	0.163319	0.199535	0.222242	0.294887	0.283337	0	0.351212	0.336157	0.312631	0	0	0.271113	0.284975	0.374221	0.0696901	0.261803	0.141699	0.107178	0.346364	0.142956	0.43093	0.0868806	0.338927	0.143262	0	0.277059	0.269752	0.228395	0.224794	0.392314	0.607686	0.0459601	0.397176
GTEX-144GL-0011-R4a-SM-5PNUI	0.478987	0.521013	0.0488458	0.264077	0.636754	0.00133691	0.0489863	0.105522	0.137781	0.409516	0.18418	0.163001	0.173528	0.118309	0.556076	0.0508438	0.101244	0.115057	0.229145	0.263314	0.392484	0	0.249512	0.320918	0.362612	0.0669585	0	0.119845	0.244642	0.520852	0.114661	0.183265	0.145293	0.0896767	0.430358	0.151407	0.339029	0.046535	0.436818	0.177618	0	0.145345	0.463391	0.168766	0.222498	0.446328	0.553672	0.0746473	0.197393
GTEX-145LS-0011-R4b-SM-5S2UT	0.50209	0.49791	0.279885	0.302365	0.166227	0.106538	0.144985	0.313322	0.190427	0.119027	0.215797	0.161428	0.381491	0.214215	0.17081	0.0889793	0.144505	0.148939	0.351554	0.236116	0.166224	0.0971671	0.228933	0.343003	0.428064	0	0	0.192461	0.266068	0.213036	0.328436	0.284019	0.109772	0.0774244	0.228281	0.300503	0.388838	0	0.171865	0.439296	0.164772	0.225629	0.0875326	0.253421	0.268646	0.624765	0.375235	0.191021	0.45981
GTEX-145MI-0011-R4b-SM-5PNZH	0.344931	0.655069	0.0925287	0.257209	0.469162	0.0541781	0.126922	0.138964	0.130666	0.299741	0.17963	0.250999	0.155111	0.148737	0.404633	0.125521	0.165999	0.154859	0.300231	0.216145	0.328765	0	0.340476	0.415782	0.231131	0.0126116	0	0.209518	0.245268	0.437941	0.107273	0.207614	0.138927	0.119235	0.412068	0.122156	0.375622	0.0568188	0.398028	0.169531	0	0.18923	0.351634	0.146176	0.312959	0.225099	0.774901	0.0300944	0.242426
GTEX-147GR-0011-R4a-SM-5S2V2	0.395823	0.604177	0.117431	0.259836	0.4062	0.0927192	0.123814	0.145524	0.134487	0.288541	0.266778	0.16467	0.218963	0.130079	0.33513	0.139046	0.176783	0.143683	0.195509	0.346572	0.314236	0	0.24283	0.286359	0.470811	0	0	0.190735	0.320556	0.388063	0.100646	0.20269	0.111662	0.134037	0.36674	0.184871	0.384805	0.0976371	0.355063	0.162494	0	0.199025	0.313661	0.322969	0.164344	0.469531	0.530469	0.0919986	0.33912
GTEX-14ABY-0011-R4b-SM-5S2VN	0.422782	0.577218	0.178247	0.505716	0.239373	0.0348848	0.0417796	0.23094	0.394326	0.203985	0.117082	0.0536664	0.260933	0.346431	0.210141	0.0991308	0.0833633	0.310622	0.19368	0.218369	0.215201	0.0621285	0.529806	0.274315	0.195879	0	0	0.364263	0.167507	0.27088	0.197351	0.414243	0.0569866	0.0580549	0.252384	0.218332	0.53083	0	0.207571	0.261599	0.0782131	0.476325	0.184616	0.10793	0.152916	0.586646	0.413354	0.184445	0.575938
GTEX-14ASI-0011-R4a-SM-69LQ4	0.524085	0.475915	0.284644	0.248592	0.211638	0.115827	0.139299	0.316224	0.113834	0.153	0.249177	0.167765	0.423526	0.0867569	0.230999	0.117137	0.141581	0.0825617	0.347036	0.241275	0.199069	0.130059	0.109381	0.312043	0.578576	0	0	0.108021	0.275267	0.259378	0.357334	0.181811	0.12142	0.0841609	0.261517	0.351092	0.322364	0	0.200722	0.476914	0.184358	0.135784	0.133874	0.296982	0.249002	0.639793	0.360207	0.194934	0.272805
GTEX-14BIM-0011-R4b-SM-5S2RK	0.446435	0.553565	0.250468	0.383839	0.115337	0.114209	0.136148	0.308388	0.261606	0.0790928	0.219115	0.131798	0.387788	0.249316	0.155141	0.0796479	0.128107	0.20097	0.312806	0.255852	0.140592	0.0897795	0.289951	0.341354	0.368695	0	0	0.255079	0.27151	0.166663	0.306748	0.32886	0.108237	0.0646348	0.19038	0.307889	0.446631	0	0.15217	0.401198	0.144551	0.317605	0.040488	0.260389	0.236966	0.602652	0.397348	0.213547	0.614124
GTEX-14DAQ-0011-R4a-SM-5YYAI	0.441308	0.558692	0.155181	0.236866	0.461412	0.0522933	0.0942475	0.218075	0.118325	0.271398	0.23582	0.156382	0.269518	0.0969446	0.454194	0.0535227	0.125821	0.107116	0.255815	0.282681	0.30423	0.0501569	0.205783	0.311318	0.4829	0	0	0.12231	0.276649	0.378144	0.222897	0.163662	0.13436	0.0983816	0.346947	0.256649	0.331386	0.0188656	0.341883	0.307866	0.0402268	0.154716	0.32535	0.260988	0.21872	0.573043	0.426957	0.157707	0.197655
GTEX-14E7W-0011-R4b-SM-62LEA	0.509223	0.490777	0.133849	0.278051	0.532118	0.0263965	0.0295857	0.163375	0.142485	0.403789	0.185898	0.104453	0.263424	0.134401	0.416646	0.0814829	0.104046	0.116399	0.218559	0.27463	0.390412	0	0.262147	0.315529	0.341099	0.0812249	0	0.13947	0.214038	0.516107	0.130385	0.223124	0.0604532	0.0455687	0.483027	0.187827	0.353091	0	0.415435	0.231474	0	0.176234	0.458053	0.192383	0.17333	0.581656	0.418344	0.108897	0.231209
GTEX-14JG1-0011-R4b-SM-62LEB	0.524569	0.475431	0.30014	0.295435	0.116155	0.113182	0.175088	0.338532	0.189391	0.0935655	0.222186	0.156325	0.357455	0.1435	0.149162	0.186809	0.163074	0.118468	0.435557	0.225504	0.120219	0.100251	0.131555	0.403985	0.46446	0	0	0.220309	0.252922	0.151677	0.375092	0.283058	0.0673183	0.0921518	0.19927	0.358202	0.403992	0	0.117597	0.478411	0.204393	0.215504	0.027633	0.252763	0.299707	0.686296	0.313704	0.265206	0.566774
GTEX-14JIY-0011-R4b-SM-5ZZV7	0.521523	0.478477	0.387827	0.355861	0.0775564	0.0719469	0.106808	0.420575	0.256046	0.0919854	0.140598	0.0907956	0.408877	0.248028	0.132089	0.077775	0.133232	0.162044	0.39938	0.174017	0.106316	0.158243	0.245675	0.397358	0.356967	0	0	0.206723	0.182982	0.155068	0.455226	0.33286	0.0698776	0.032301	0.17888	0.386081	0.418175	0	0.0789089	0.502916	0.3221	0.261373	0.0186195	0.129674	0.268233	0.710464	0.289536	0.303421	0.546104
GTEX-14PJM-0011-R4a-SM-5YYAS	0.473143	0.526857	0.114902	0.263727	0.603293	0	0.0180778	0.173885	0.144907	0.426912	0.150386	0.103909	0.238349	0.11372	0.474811	0.0792484	0.0938719	0.128385	0.22094	0.224689	0.403269	0.0227167	0.272791	0.318468	0.242568	0.166172	0	0.13503	0.166349	0.538959	0.159662	0.195164	0.0781001	0.0800135	0.455518	0.191204	0.33409	0	0.423529	0.242381	0	0.180168	0.507796	0.11593	0.196106	0.539886	0.460114	0.113986	0.212695
GTEX-14PN4-0011-R4a-SM-686ZT	0.340681	0.659319	0.146359	0.46214	0.167494	0.109314	0.114694	0.183962	0.34183	0.153734	0.20271	0.117764	0.240091	0.301312	0.217873	0.0824671	0.158257	0.251914	0.276612	0.270165	0.176632	0.0246764	0.377538	0.364235	0.258228	0	0	0.317199	0.268383	0.229342	0.185075	0.30302	0.139521	0.099085	0.25011	0.208264	0.486193	0.0156498	0.209367	0.28879	0.0517057	0.385165	0.113373	0.215269	0.234487	0.562096	0.437904	0.107027	0.64272
GTEX-14PQA-0011-R4b-SM-6AJBU	0.400918	0.599082	0.150299	0.413753	0.141128	0.144281	0.15054	0.170457	0.266392	0.112621	0.274081	0.17645	0.2775	0.270692	0.176043	0.109353	0.166412	0.222184	0.239105	0.318976	0.197164	0.0225704	0.265353	0.25415	0.480497	0	0	0.30175	0.328233	0.215776	0.154241	0.336864	0.139027	0.0790813	0.240715	0.204312	0.458599	0.111289	0.206217	0.223896	0.00748464	0.356017	0.0899829	0.359608	0.186908	0.534394	0.465606	0.0884488	0.592235
GTEX-15CHQ-0011-R4a-SM-686ZX	0.376135	0.623865	0.216868	0.320708	0.276907	0.086898	0.0986196	0.240178	0.189516	0.256883	0.195238	0.118184	0.321715	0.196949	0.237045	0.0779236	0.166367	0.153594	0.287986	0.2537	0.260067	0.044654	0.284239	0.359164	0.356596	0	0	0.167999	0.248049	0.341571	0.242382	0.237837	0.124728	0.0604747	0.315692	0.261267	0.385316	0	0.287722	0.326962	0.0849747	0.224702	0.245677	0.214649	0.229998	0.555172	0.444828	0.153132	0.378337
GTEX-15DCD-0011-R4a-SM-69LPB	0.42407	0.57593	0.150621	0.538289	0.142867	0.0749257	0.093298	0.205185	0.419946	0.129335	0.157114	0.0884199	0.238183	0.388032	0.137958	0.111831	0.123996	0.329095	0.256113	0.239092	0.163289	0.0124102	0.5182	0.321035	0.160765	0	0	0.425632	0.218296	0.198178	0.157894	0.448258	0.0820421	0.075794	0.227262	0.166644	0.570414	0	0.169738	0.259849	0.0389869	0.504861	0.0892692	0.161423	0.205459	0.505545	0.494455	0.098154	0.643027
GTEX-15DDE-0011-R4b-SM-7KULI	0.431987	0.568013	0.232443	0.182715	0.356489	0.111962	0.11639	0.239062	0.0418286	0.20471	0.255353	0.259046	0.280711	0.0819818	0.360724	0.0776898	0.198893	0.0949826	0.299347	0.318031	0.261048	0.0265912	0.157568	0.381477	0.460955	0	0	0.0879744	0.323379	0.350728	0.237919	0.119764	0.203525	0.11879	0.28568	0.272241	0.306458	0.068955	0.345644	0.278943	0.0669031	0.0859008	0.256327	0.312935	0.277934	0.453561	0.546439	0.140449	0.162775
GTEX-15DYW-0011-R4a-SM-6M46V	0.508748	0.491252	0.32523	0.416867	0.134029	0.0460225	0.0778507	0.349872	0.311498	0.136825	0.120092	0.0817123	0.385106	0.3075	0.154617	0.0284791	0.124297	0.199519	0.358686	0.176	0.144502	0.121293	0.325151	0.37728	0.29757	0	0	0.235418	0.16954	0.205348	0.389694	0.341156	0.0757207	0.0107306	0.227496	0.344897	0.44767	0	0.122632	0.429699	0.243945	0.319749	0.0747728	0.106793	0.254741	0.654623	0.345377	0.218618	0.549813
GTEX-15EO6-0011-R4a-SM-7KULH	0.448619	0.551381	0.231388	0.413587	0.105906	0.1036	0.145518	0.268239	0.30761	0.0817563	0.205613	0.136781	0.28921	0.341464	0.140433	0.0716154	0.157278	0.246795	0.341273	0.249027	0.125643	0.0372624	0.347815	0.35898	0.293205	0	0	0.347076	0.2572	0.150004	0.24572	0.405589	0.0835717	0.0536121	0.210411	0.246815	0.496029	0	0.137117	0.366855	0.101686	0.380773	0.0218704	0.229864	0.265807	0.590673	0.409327	0.14335	0.636418
GTEX-15ER7-0011-R4a-SM-6M46S	0.510368	0.489632	0.238857	0.454958	0.142769	0.0499415	0.113474	0.280714	0.350898	0.106051	0.148972	0.113364	0.306696	0.318735	0.17707	0.0590205	0.138478	0.253322	0.315509	0.210582	0.14408	0.0765067	0.366878	0.33655	0.296572	0	0	0.327956	0.200996	0.178819	0.29223	0.397798	0.100304	0.0242411	0.203902	0.273754	0.508355	0	0.13107	0.360575	0.146684	0.401803	0.0573912	0.147835	0.246286	0.609915	0.390085	0.151609	0.583796
GTEX-15SHU-0011-R4b-SM-7IGLC	0.52385	0.47615	0.334757	0.376821	0.133159	0.059614	0.0956482	0.380801	0.288237	0.103221	0.14074	0.0870014	0.382948	0.24507	0.172959	0.114051	0.0849718	0.204583	0.331007	0.188382	0.138637	0.13739	0.330713	0.34305	0.326237	0	0	0.241341	0.183918	0.18156	0.393181	0.368943	0.0522714	0.0444361	0.206897	0.327453	0.437389	0	0.104515	0.458096	0.258845	0.313844	0.0543345	0.133672	0.239304	0.705351	0.294649	0.264569	0.527022
GTEX-16YQH-0011-R4a-SM-7EPGI	0.540226	0.459774	0.354694	0.364554	0.0987076	0.0783561	0.103688	0.384702	0.266922	0.101531	0.157718	0.089127	0.372022	0.240401	0.128505	0.162288	0.0967841	0.18008	0.371078	0.196605	0.106755	0.145482	0.274503	0.380135	0.345361	0	0	0.217217	0.20386	0.161644	0.417278	0.340636	0.0591595	0.102997	0.163765	0.333443	0.433634	0	0.0857039	0.480662	0.286089	0.274921	0.0302336	0.15024	0.258516	0.723959	0.276041	0.265431	0.575024
GTEX-17EVP-0011-R4a-SM-79OML	0.542019	0.457981	0.353355	0.30564	0.152011	0.0717755	0.117218	0.400021	0.205475	0.123958	0.159777	0.110768	0.414524	0.162962	0.190424	0.128342	0.103748	0.133519	0.395251	0.173651	0.142724	0.154855	0.218695	0.389676	0.391629	0	0	0.157956	0.197155	0.204448	0.440441	0.276768	0.0777324	0.0691201	0.207071	0.369309	0.377316	0	0.113601	0.509083	0.297022	0.203442	0.0704604	0.144946	0.28413	0.684597	0.315403	0.268559	0.429314
GTEX-17EVQ-0011-R4b-SM-7LT94	0.490902	0.509098	0.164078	0.205055	0.370601	0.0918606	0.168405	0.206935	0.0748179	0.213368	0.2897	0.215179	0.287582	0.0475063	0.407098	0.0725066	0.185308	0.051291	0.344902	0.309411	0.258019	0.0363773	0.0471164	0.349721	0.603163	0	0	0.0868263	0.345698	0.322502	0.244973	0.113612	0.172218	0.115425	0.315337	0.283408	0.310729	0.059243	0.297235	0.332793	0.0379451	0.0868483	0.234636	0.359265	0.281306	0.516129	0.483871	0.119581	0.138511
GTEX-17F97-0011-R4b-SM-7KFS2	0.439788	0.560212	0.164524	0.298772	0.287227	0.1004	0.149078	0.184601	0.151249	0.18301	0.252561	0.228579	0.259426	0.180756	0.28256	0.104835	0.172422	0.147234	0.300897	0.299483	0.252386	0	0.208	0.33829	0.45371	0	0	0.212056	0.313724	0.298509	0.175711	0.23822	0.138764	0.0890665	0.315231	0.218718	0.398839	0.0872172	0.277672	0.236272	0	0.222778	0.193506	0.309592	0.274124	0.51071	0.48929	0.117166	0.317897
GTEX-17HG3-0011-R4a-SM-7IGLL	0.503146	0.496854	0.272585	0.326783	0.144071	0.100306	0.156254	0.324872	0.210449	0.111534	0.199756	0.153388	0.311575	0.22319	0.133512	0.216368	0.115356	0.155384	0.435544	0.204133	0.140115	0.0648232	0.220514	0.422741	0.356745	0	0	0.231481	0.239265	0.181249	0.348004	0.380035	0.046502	0.108842	0.177589	0.287032	0.43977	0	0.132451	0.427779	0.183561	0.246174	0.0513303	0.216372	0.302562	0.696435	0.303565	0.201474	0.523956
GTEX-183WM-0011-R4a-SM-7LG6S	0.436199	0.563801	0.0551186	0.211818	0.418175	0.106502	0.208387	0.100305	0.0742505	0.219386	0.289758	0.316301	0.148492	0.0617402	0.493886	0.0641318	0.23175	0.0455253	0.381519	0.300628	0.272328	0	0.0730251	0.436404	0.490571	0	0	0.127136	0.390685	0.359915	0.122264	0.108099	0.249174	0.116964	0.384506	0.141257	0.327944	0.155611	0.34711	0.169335	0	0.0705444	0.234361	0.336596	0.358499	0.244229	0.755771	0.0331919	0.0758326
GTEX-18464-0011-R4a-SM-7LG6T	0.495653	0.504347	0.155348	0.212651	0.451192	0.0640028	0.116807	0.17961	0.0725496	0.326549	0.232429	0.188862	0.320087	0.0558838	0.392494	0.0699029	0.161632	0.0666392	0.283512	0.270245	0.366288	0.0133159	0.145459	0.314889	0.539652	0	0	0.0755683	0.267929	0.46437	0.192133	0.131558	0.127293	0.055946	0.450724	0.234479	0.300196	0.0323129	0.389269	0.278222	0	0.101997	0.385302	0.275673	0.237028	0.516116	0.483884	0.104033	0.135844
GTEX-1A3MX-0011-R4b-SM-7EWFK	0.398535	0.601465	0.224275	0.445954	0.163257	0.0719353	0.0945791	0.274215	0.345694	0.151918	0.149186	0.0789878	0.28494	0.290095	0.196539	0.111384	0.117042	0.256481	0.275208	0.213704	0.168975	0.0856314	0.419138	0.330718	0.250143	0	0	0.314594	0.195148	0.228713	0.261545	0.348948	0.0896723	0.0779947	0.247889	0.235496	0.475143	0	0.163011	0.361846	0.14757	0.391094	0.110599	0.131449	0.219288	0.642046	0.357954	0.177568	0.587596
GTEX-1AX9I-0011-R4b-SM-7EPIB	0.517578	0.482422	0.40366	0.281031	0.162964	0.0736099	0.0787347	0.434384	0.172395	0.163255	0.152159	0.0778069	0.475005	0.142973	0.174285	0.0974095	0.110327	0.125258	0.324553	0.184354	0.185328	0.180506	0.245846	0.344036	0.410118	0	0	0.103072	0.17905	0.259497	0.458382	0.226275	0.0748599	0.0553294	0.247433	0.396103	0.338371	0	0.160318	0.50131	0.321617	0.179782	0.131401	0.142019	0.22518	0.692877	0.307123	0.255667	0.391076
GTEX-1B8L1-0011-R4a-SM-7EWFJ	0.508843	0.491157	0.323622	0.314402	0.182866	0.07621	0.1029	0.362995	0.209442	0.175301	0.149365	0.102897	0.392725	0.179013	0.159792	0.160335	0.108135	0.151293	0.3659	0.174565	0.183554	0.124688	0.283475	0.372957	0.343568	0	0	0.174493	0.183898	0.263157	0.378452	0.294988	0.0558508	0.0760125	0.262352	0.310797	0.38324	0	0.155606	0.461154	0.239977	0.225581	0.135444	0.134598	0.2644	0.665857	0.334143	0.242815	0.387403
GTEX-N7MS-0011-R4a-SM-2HMKW	0.424212	0.575788	0.0241959	0.202363	0.773441	0	0	0.0994987	0.095527	0.57593	0.162535	0.0665089	0.173859	0.0492547	0.653216	0.0409284	0.082742	0.0962966	0.150051	0.25379	0.481498	0.0183651	0.172882	0.344044	0.1144	0.368673	0	0.0405516	0.190321	0.66185	0.107277	0.0993958	0.124722	0.105194	0.491803	0.178885	0.2743	0	0.549812	0.175888	0	0.0959618	0.654579	0.113835	0.135624	0.527298	0.472702	0.0918525	0.0850011
GTEX-N7MT-0011-R4a-SM-2I3G9	0.389917	0.610083	0.131904	0.303615	0.396561	0.0805103	0.0874101	0.150763	0.153873	0.325437	0.240349	0.129578	0.276682	0.14437	0.322966	0.0873789	0.168602	0.128895	0.248043	0.30771	0.315353	0	0.246076	0.351898	0.402026	0	0	0.148544	0.284248	0.421823	0.145385	0.171342	0.135091	0.110955	0.379605	0.203007	0.36704	0.0468806	0.365252	0.220827	0	0.187427	0.337566	0.272407	0.2026	0.477094	0.522906	0.110092	0.304393
GTEX-NL3H-0011-R4a-SM-2I3GK	0.462758	0.537242	0.267299	0.417812	0.0914677	0.091473	0.131949	0.292909	0.304662	0.061099	0.179836	0.161493	0.336078	0.283102	0.147255	0.0736028	0.159962	0.229807	0.331628	0.237971	0.13159	0.0690042	0.299663	0.335713	0.364624	0	0	0.304976	0.25094	0.146954	0.29713	0.342481	0.125307	0.0403825	0.19445	0.297379	0.483525	0	0.136596	0.379879	0.148231	0.363672	0.0119976	0.228763	0.247338	0.569686	0.430314	0.161368	0.652767
GTEX-NL4W-0011-R4a-SM-2I5GZ	0.473964	0.526036	0.209282	0.36737	0.188249	0.105937	0.129162	0.219353	0.214097	0.142502	0.266502	0.157546	0.337352	0.219711	0.198676	0.0827392	0.161522	0.166206	0.305658	0.318866	0.195078	0.0141919	0.191368	0.32738	0.481252	0	0	0.220984	0.309642	0.24463	0.224744	0.275042	0.12465	0.0722068	0.24477	0.283332	0.430787	0.0603841	0.219712	0.289117	0.0458773	0.270988	0.119589	0.342996	0.22055	0.548549	0.451451	0.107014	0.496047
GTEX-NPJ7-0011-R4a-SM-2I3GJ	0.355797	0.644203	0.212026	0.293334	0.271788	0.100126	0.122725	0.245243	0.164423	0.216601	0.228892	0.14484	0.298504	0.122062	0.288986	0.119165	0.171282	0.152329	0.26729	0.270035	0.238077	0.0722674	0.236912	0.331885	0.431203	0	0	0.17016	0.271727	0.306597	0.251516	0.163226	0.159417	0.121553	0.290418	0.265387	0.369518	0.00490061	0.272988	0.352593	0.107161	0.211877	0.20707	0.246203	0.22769	0.557296	0.442704	0.150737	0.344355
GTEX-NPJ8-0011-R4a-SM-2HML3	0.282903	0.717097	0.120693	0.410891	0.178884	0.136845	0.152686	0.154061	0.299773	0.153024	0.218675	0.174468	0.206998	0.24013	0.242935	0.108778	0.201159	0.258913	0.248401	0.275848	0.198997	0.01784	0.371173	0.343003	0.285823	0	0	0.323694	0.290641	0.240911	0.144755	0.258428	0.193173	0.108797	0.255017	0.184585	0.468742	0.0762051	0.2452	0.209853	0.0260028	0.374913	0.130357	0.238418	0.230309	0.417949	0.582051	0.0626517	0.539492
GTEX-OHPN-0011-R4A-SM-2I5FD	0.281955	0.718045	0.100361	0.271023	0.341692	0.12251	0.164414	0.161011	0.1629	0.232936	0.283723	0.15943	0.198107	0.121391	0.367842	0.114279	0.198381	0.16987	0.229951	0.334898	0.250479	0.014802	0.26829	0.378466	0.353245	0	0	0.188601	0.350608	0.315487	0.145305	0.144987	0.198649	0.168497	0.283177	0.20469	0.373945	0.0877113	0.327923	0.21042	0	0.213603	0.253825	0.301346	0.231227	0.375901	0.624099	0.0737585	0.314437
GTEX-P44H-0011-R4A-SM-2XCEW	0.523613	0.476387	0.317335	0.323172	0.304671	0.0229927	0.0318298	0.30189	0.193387	0.290792	0.141377	0.0725545	0.380402	0.185985	0.237033	0.0592789	0.1373	0.139989	0.261765	0.238784	0.270273	0.0891888	0.257606	0.328916	0.406124	0.00735417	0	0.121042	0.182966	0.366463	0.329528	0.23794	0.0994281	0.0349089	0.310405	0.317318	0.373801	0	0.273834	0.352366	0.164969	0.206128	0.281474	0.154893	0.192537	0.565427	0.434573	0.210045	0.344511
GTEX-Q2AG-0011-R4A-SM-2HMKA	0.5517	0.4483	0.428249	0.345732	0.11707	0.0469244	0.0620248	0.449345	0.249671	0.133545	0.113573	0.0538651	0.477582	0.193715	0.160141	0.054102	0.11446	0.164176	0.333354	0.16113	0.143334	0.198006	0.279931	0.357046	0.363023	0	0	0.147803	0.151207	0.208267	0.492723	0.265514	0.0885308	0.0299801	0.209511	0.406464	0.384722	0	0.111539	0.503738	0.363663	0.245818	0.0787162	0.0903329	0.22147	0.694898	0.305102	0.269918	0.472817
GTEX-QDT8-0011-R4A-SM-32PKM	0.488666	0.511334	0.158959	0.43363	0.407411	0	0	0.200243	0.338088	0.312283	0.0848763	0.0645103	0.257408	0.2809	0.358965	0	0.102727	0.241611	0.216698	0.202866	0.302473	0.0363525	0.428103	0.304065	0.242282	0.0255498	0	0.258094	0.142587	0.38922	0.210098	0.303592	0.113017	0.010766	0.35017	0.222456	0.465459	0	0.298591	0.23595	0.0521112	0.366286	0.324477	0.0597907	0.197335	0.513477	0.486523	0.114928	0.475123
GTEX-QMR6-0011-R4A-SM-32PKU	0.473646	0.526354	0.0589996	0.283755	0.657245	0	0	0.128489	0.187454	0.470091	0.140136	0.0738296	0.174015	0.136705	0.601754	0.00804565	0.0794799	0.143558	0.176596	0.252804	0.422592	0.00444975	0.265979	0.31677	0.223567	0.193684	0	0.124543	0.186174	0.55902	0.130263	0.177463	0.116694	0.0639182	0.451135	0.190789	0.348887	0.0124456	0.461461	0.177207	0	0.188667	0.536412	0.109987	0.164935	0.471947	0.528053	0.102849	0.277898
GTEX-QVJO-0011-R4A-SM-2S1QL	0.440811	0.559189	0.287076	0.432281	0.150954	0.0517017	0.0779867	0.304157	0.328793	0.141201	0.148136	0.0777141	0.352495	0.293141	0.191914	0.00879051	0.15366	0.220671	0.27261	0.238575	0.169898	0.0982462	0.3336	0.32094	0.34546	0	0	0.255271	0.210581	0.216089	0.318059	0.310861	0.11147	0.0147862	0.239038	0.323844	0.463896	0	0.164291	0.371813	0.178644	0.354333	0.0967366	0.170083	0.200204	0.606683	0.393317	0.193927	0.534999
GTEX-QVUS-0011-R4A-SM-3GAE7	0.408511	0.591489	0.157988	0.419137	0.330705	0.0444216	0.0477485	0.178897	0.281697	0.25108	0.184148	0.104177	0.264408	0.258219	0.309562	0.0279581	0.139854	0.212767	0.193397	0.292376	0.284732	0.0167281	0.340687	0.2737	0.385613	0	0	0.237351	0.247136	0.350846	0.164666	0.279947	0.110425	0.0343078	0.346974	0.228347	0.443415	0.0547394	0.293133	0.208712	0.0114842	0.335375	0.26476	0.230119	0.158262	0.530714	0.469286	0.116041	0.495498
GTEX-R55E-0011-R4A-SM-2TC5H	0.549503	0.450497	0.420868	0.354787	0.116746	0.0442092	0.0633901	0.446187	0.259058	0.129729	0.11847	0.0465561	0.474028	0.199781	0.162429	0.0854139	0.0783486	0.184513	0.28217	0.194905	0.13867	0.199742	0.312378	0.322665	0.364957	0	0	0.164884	0.174191	0.195471	0.465454	0.28065	0.0698173	0.0544483	0.182894	0.41219	0.401717	0	0.10889	0.489393	0.348728	0.270933	0.0749743	0.111665	0.193699	0.706998	0.293002	0.340978	0.43403
GTEX-RNOR-0011-R4A-SM-3GAD3	0.458014	0.541986	0.195587	0.414257	0.283309	0.0391504	0.0676972	0.231825	0.297618	0.200584	0.168095	0.101878	0.289145	0.26719	0.292746	0.0551211	0.0957983	0.218195	0.264222	0.245677	0.228225	0.0436818	0.346056	0.302473	0.351471	0	0	0.267217	0.221172	0.289002	0.22261	0.342248	0.0751542	0.0372625	0.30386	0.241476	0.458097	0	0.226123	0.31578	0.073799	0.345624	0.187922	0.189095	0.20356	0.594639	0.405361	0.149766	0.517063
GTEX-S7SE-0011-R4A-SM-2XCDB	0.51137	0.48863	0.369943	0.377973	0.144393	0.0479089	0.0597824	0.382983	0.271851	0.162061	0.12396	0.0591437	0.418896	0.234482	0.173895	0.0663809	0.106346	0.192153	0.277755	0.187063	0.17038	0.172649	0.308333	0.303223	0.388443	0	0	0.175857	0.16841	0.237555	0.418178	0.286282	0.0896308	0.0364313	0.223347	0.364308	0.408863	0	0.139655	0.451482	0.296511	0.282825	0.109911	0.118184	0.19257	0.660304	0.339696	0.240934	0.501776
GTEX-T5JC-0011-R4A-SM-32PLT	0.486013	0.513987	0.247408	0.442227	0.148752	0.0787519	0.0828614	0.268776	0.324037	0.154191	0.172306	0.0806907	0.312497	0.323323	0.149056	0.107267	0.107857	0.232837	0.325589	0.228308	0.157095	0.0561706	0.370539	0.369257	0.260204	0	0	0.275795	0.199089	0.24315	0.281966	0.381953	0.0684426	0.0596466	0.233771	0.256187	0.484163	0	0.147822	0.368015	0.139513	0.353745	0.100449	0.16286	0.243433	0.601576	0.398424	0.166027	0.556678
GTEX-T6MN-0011-R4A-SM-32QPG	0.470706	0.529294	0.190147	0.511784	0.275792	0.000951879	0.0213256	0.199017	0.39668	0.250161	0.0871253	0.0670175	0.257587	0.37828	0.210158	0.0526662	0.101309	0.298013	0.178844	0.235379	0.252653	0.0351103	0.502573	0.271793	0.225634	0	0	0.336208	0.159333	0.318581	0.185879	0.402466	0.0785958	0.017328	0.271069	0.230542	0.531038	0	0.246081	0.222881	0.0478918	0.454896	0.237654	0.0950057	0.164553	0.531064	0.468936	0.135042	0.540415
GTEX-TSE9-0011-R4A-SM-3DB7H	0.506705	0.493295	0.384878	0.344833	0.161707	0.0506562	0.057926	0.399993	0.255094	0.121817	0.131811	0.0912846	0.415332	0.235604	0.207928	0.0224141	0.118721	0.179041	0.271192	0.214949	0.160391	0.174426	0.295299	0.296693	0.408008	0	0	0.178923	0.196484	0.211677	0.412916	0.292554	0.105775	0.0196478	0.207656	0.374368	0.391361	0	0.144182	0.464458	0.292341	0.261637	0.0964291	0.144772	0.204821	0.632082	0.367918	0.238541	0.48392
GTEX-UTHO-0011-R4A-SM-3GIJP	0.4677	0.5323	0.20657	0.188911	0.596294	0	0.00822434	0.241609	0.0830144	0.433538	0.145625	0.0962134	0.307188	0.0640167	0.46861	0.0321746	0.12801	0.0752393	0.205724	0.247553	0.405861	0.0656228	0.160281	0.345254	0.192387	0.302078	0	0.0138372	0.182682	0.54967	0.253811	0.112372	0.131369	0.0631063	0.428141	0.265012	0.265846	0	0.451353	0.2828	0.0777647	0.0730094	0.53046	0.113777	0.204989	0.50872	0.49128	0.18131	0.13061
GTEX-WHSE-0011-R4A-SM-3P5ZN	0.382141	0.617859	0.144555	0.290406	0.439765	0.0765341	0.0487405	0.203186	0.180737	0.295425	0.223521	0.097131	0.243396	0.145225	0.427741	0.0788579	0.104781	0.166189	0.262929	0.271807	0.261695	0.0373793	0.314421	0.387326	0.26998	0.0282726	0	0.190804	0.23604	0.384234	0.188922	0.203356	0.116787	0.120656	0.33826	0.220941	0.364317	0	0.317278	0.318405	0.050345	0.213752	0.31371	0.191746	0.230447	0.546407	0.453593	0.162378	0.414734
GTEX-WVLH-0011-R4A-SM-3MJFS	0.536019	0.463981	0.320184	0.410182	0.128787	0.0523572	0.0884899	0.346121	0.293181	0.117276	0.14317	0.100252	0.372858	0.283233	0.163979	0.0716981	0.108233	0.188811	0.369316	0.193069	0.141752	0.107052	0.2735	0.367449	0.359051	0	0	0.233072	0.194367	0.188865	0.383695	0.343593	0.0705724	0.0292014	0.210607	0.346026	0.450461	0	0.118092	0.431447	0.230957	0.308185	0.0546214	0.151868	0.254369	0.652383	0.347617	0.215943	0.558212
GTEX-WZTO-0011-R4A-SM-3NMC7	0.572695	0.427305	0.491291	0.248009	0.131535	0.0627355	0.0664299	0.516331	0.170018	0.156557	0.113682	0.0434123	0.508714	0.11384	0.178812	0.115012	0.0836218	0.115561	0.317817	0.142873	0.147139	0.27661	0.210051	0.339324	0.319249	0	0.131376	0.065772	0.13821	0.230905	0.565112	0.203361	0.0686459	0.0692146	0.199029	0.459749	0.306501	0	0.102227	0.591273	0.467139	0.145675	0.103864	0.0697391	0.213583	0.721573	0.278427	0.365211	0.328084
GTEX-X4XX-0011-R4B-SM-46MWL	0.469885	0.530115	0.160783	0.204294	0.556895	0.0268542	0.0511741	0.198855	0.0781302	0.391039	0.193444	0.138532	0.309623	0.0590225	0.452579	0.038479	0.140296	0.0753178	0.238236	0.256231	0.40605	0.0241646	0.175656	0.33661	0.32238	0.165355	0	0.0585663	0.216324	0.526203	0.198906	0.115146	0.134898	0.0629025	0.450473	0.23658	0.281393	0	0.450561	0.268046	0.00627214	0.0934546	0.492941	0.188022	0.21931	0.522933	0.477067	0.137311	0.122867
GTEX-X585-0011-R4B-SM-46MVH	0.344886	0.655114	0.169957	0.222049	0.39575	0.135011	0.0772334	0.17751	0.0734361	0.344628	0.320005	0.0844208	0.276282	0.089751	0.337933	0.110659	0.185375	0.089622	0.203703	0.367284	0.323047	0.0163441	0.193967	0.352084	0.374331	0.0796181	0	0.0599322	0.290607	0.478334	0.171127	0.0928797	0.139855	0.146428	0.391077	0.229761	0.304234	0.0273583	0.397589	0.270818	0.0126958	0.107386	0.38546	0.331487	0.162971	0.505025	0.494975	0.143001	0.136597
GTEX-XLM4-0011-R4B-SM-4AT5C	0.507885	0.492115	0.27285	0.334531	0.340037	0.0236913	0.028891	0.300874	0.220933	0.278737	0.130887	0.0685687	0.351689	0.189941	0.283566	0.0911341	0.0836708	0.168408	0.253939	0.197097	0.273375	0.107182	0.342744	0.283929	0.373327	0	0	0.180221	0.151881	0.369566	0.298333	0.266286	0.0564502	0.0520652	0.350307	0.274891	0.376212	0	0.24996	0.373828	0.161521	0.255319	0.279579	0.118216	0.185365	0.654576	0.345424	0.154437	0.39586
GTEX-YFC4-0011-R4a-SM-4RGLQ	0.496267	0.503733	0.320017	0.292759	0.268027	0.0487905	0.0704068	0.351376	0.173393	0.215459	0.156043	0.103729	0.414584	0.158581	0.2633	0.0576443	0.105891	0.114631	0.348169	0.197632	0.208952	0.130616	0.214634	0.365667	0.419699	0	0	0.106131	0.19992	0.299063	0.394886	0.231163	0.0970718	0.0500425	0.272779	0.348944	0.347019	0	0.202349	0.450632	0.234586	0.169228	0.188217	0.157863	0.250105	0.625702	0.374298	0.219799	0.379998
GTEX-ZAB4-0011-R4a-SM-4SOKB	0.553239	0.446761	0.305531	0.190705	0.401494	0.0249934	0.0772765	0.338174	0.0749673	0.278263	0.166985	0.141611	0.424352	0.0374253	0.386224	0.0267564	0.125242	0.0390565	0.364939	0.195762	0.292879	0.107363	0.108886	0.383779	0.45303	0.054305	0	0.0115748	0.204071	0.395662	0.388693	0.127355	0.118784	0.02944	0.36783	0.35659	0.272661	0	0.291874	0.435465	0.195202	0.0502227	0.307327	0.15773	0.289518	0.612623	0.387377	0.230796	0.171316
GTEX-ZAK1-0011-R4a-SM-6AJBK	0.323649	0.676351	0.106591	0.398933	0.357373	0.0664917	0.0706107	0.174176	0.286156	0.267037	0.176449	0.0961814	0.194638	0.233173	0.353448	0.103096	0.115645	0.240327	0.217202	0.241256	0.266179	0.0350362	0.413731	0.335717	0.250552	0	0	0.277932	0.225784	0.340221	0.156063	0.270108	0.126534	0.110271	0.308432	0.184656	0.443453	0	0.307695	0.248851	0.0392794	0.344824	0.27273	0.155992	0.187175	0.529149	0.470851	0.0944207	0.497908
GTEX-ZE9C-0011-R4a-SM-4WKH6	0.457427	0.542573	0.0385073	0.315389	0.464433	0.0719884	0.109682	0.0980825	0.178765	0.258647	0.264215	0.200292	0.128033	0.153032	0.484834	0.130725	0.103377	0.180235	0.174046	0.31797	0.32775	0	0.294623	0.248255	0.457122	0	0	0.256665	0.312795	0.380505	0.0500352	0.257173	0.112472	0.122402	0.388663	0.119289	0.412871	0.152254	0.359103	0.075772	0	0.257842	0.290452	0.297112	0.154594	0.376998	0.623002	0.0499824	0.327427
GTEX-ZVZQ-0011-R4b-SM-57WCZ	0.445918	0.554082	0.277201	0.423971	0.138607	0.0646252	0.0955963	0.315079	0.304484	0.134598	0.144143	0.101695	0.334063	0.295842	0.162554	0.06635	0.14119	0.223624	0.329088	0.199227	0.153191	0.0948705	0.348174	0.356483	0.295343	0	0	0.272268	0.196281	0.203271	0.32818	0.345665	0.0966443	0.0431754	0.218773	0.295742	0.468155	0	0.145998	0.385847	0.190466	0.34781	0.082381	0.142238	0.237106	0.636696	0.363304	0.200589	0.545492
GTEX-11GSO-0011-R3b-SM-57WB2	0.57494	0.42506	0.564546	0.263418	0.00718411	0.0782279	0.0866249	0.590956	0.196107	0.057195	0.107684	0.048057	0.566865	0.123523	0.139823	0.0598658	0.109922	0.111663	0.370585	0.139718	0.0759037	0.30213	0.1515	0.394827	0.265258	0	0.188415	0.0743703	0.153348	0.126749	0.645533	0.219179	0.103317	0.0215684	0.136027	0.519909	0.316052	0	0.0367855	0.647162	0.537112	0.144963	0	0.0655181	0.252407	0.729379	0.270621	0.477774	0.351077
GTEX-11UD1-0011-R3a-SM-5BC6S	0.438142	0.561858	0.0925073	0.675372	0.0737487	0.0675489	0.0908228	0.13262	0.547472	0.0778125	0.15921	0.0828847	0.191007	0.469532	0.183727	0.00728067	0.148453	0.406629	0.153189	0.278699	0.153383	0.00809981	0.536465	0.233076	0.230458	0	0	0.535526	0.230232	0.143827	0.0904156	0.460775	0.14095	0	0.211334	0.186941	0.639123	0.0999894	0.138126	0.122762	0	0.64933	0.0271383	0.188764	0.134768	0.482762	0.517238	0.0614452	0.793969
GTEX-11ZTS-0011-R3a-SM-5BC78	0.410145	0.589855	0.134816	0.637307	0.0754224	0.0654682	0.0869866	0.180831	0.521017	0.0903117	0.112683	0.0951579	0.213648	0.475168	0.132222	0.0617959	0.117166	0.401991	0.191662	0.232763	0.142706	0.0308777	0.598841	0.270082	0.131078	0	0	0.508302	0.196721	0.152785	0.142192	0.475672	0.108562	0.0326084	0.199675	0.183482	0.62677	0.0103308	0.135598	0.227301	0.0363965	0.62283	0.0405032	0.121356	0.178915	0.542794	0.457206	0.103071	0.690917
GTEX-11ZU8-0011-R3a-SM-5BC6U	0.4634	0.5366	0	0.204778	0.795222	0	0	0.0947938	0.134852	0.452452	0.2179	0.100002	0.0690207	0.0330397	0.803363	0.0172992	0.0772774	0.13088	0.136223	0.285953	0.436785	0.0101581	0.204634	0.333382	0.186149	0.275835	0	0.129713	0.245741	0.552001	0.0725449	0.109929	0.15672	0.131326	0.447668	0.154357	0.300024	0.0644438	0.516186	0.119346	0	0.142709	0.568133	0.156451	0.132707	0.305511	0.694489	0.0240769	0.11555
GTEX-11ZVC-0011-R3a-SM-5BC6V	0.416393	0.583607	0.0562106	0.434108	0.406105	0.0253545	0.0782217	0.140407	0.306441	0.21831	0.186299	0.148544	0.141016	0.257161	0.435311	0.0545506	0.111962	0.261983	0.18535	0.282884	0.269783	0	0.412944	0.278959	0.308098	0	0	0.356074	0.248948	0.308298	0.0866795	0.335648	0.136777	0.0630333	0.304839	0.159703	0.490426	0.0883541	0.291633	0.129587	0	0.390244	0.239109	0.183935	0.186712	0.401385	0.598615	0.0752019	0.467904
GTEX-12WSC-0011-R3a-SM-5P9F1	0.558455	0.441545	0.506899	0.218306	0.0534158	0.0949581	0.126421	0.530166	0.145727	0.0833682	0.159302	0.0814362	0.526801	0.0634512	0.150423	0.139554	0.11977	0.0995012	0.334775	0.180221	0.10641	0.279093	0.149171	0.337963	0.459715	0	0.0531515	0.086891	0.188969	0.15536	0.568779	0.192683	0.0912707	0.07241	0.146827	0.496809	0.305369	0	0.0682975	0.626333	0.468583	0.130566	0.019169	0.143069	0.238614	0.743677	0.256323	0.544124	0.243668
GTEX-12WSD-0011-R3b-SM-5LZWN	0.444471	0.555529	0.152804	0.424162	0.277718	0.0561288	0.0891878	0.236847	0.29908	0.16345	0.187098	0.113524	0.265493	0.235565	0.320871	0.0825928	0.0954783	0.245108	0.23863	0.23874	0.224852	0.0526701	0.392586	0.274497	0.332917	0	0	0.314587	0.223897	0.259655	0.201862	0.343734	0.1071	0.0397888	0.279097	0.23028	0.46259	0	0.222449	0.314961	0.0609458	0.38119	0.170252	0.192757	0.194854	0.555254	0.444746	0.147618	0.491629
GTEX-12WSF-0011-R3a-SM-5DUW7	0.511844	0.488156	0.399302	0.257088	0.117205	0.0863148	0.140091	0.425364	0.160472	0.112661	0.167737	0.133766	0.459925	0.124322	0.182201	0.0872812	0.146271	0.0970833	0.411846	0.18604	0.133296	0.171734	0.158974	0.405953	0.435073	0	0	0.123539	0.211755	0.193575	0.471131	0.217937	0.104177	0.0527258	0.222073	0.403088	0.336444	0	0.121835	0.54172	0.322088	0.149729	0.0602214	0.160207	0.307755	0.651741	0.348259	0.350114	0.350661
GTEX-12WSM-0011-R3b-SM-5LZWI	0.535589	0.464411	0.452031	0.304459	0.0372421	0.0955189	0.110749	0.491316	0.223519	0.0766973	0.140608	0.0678598	0.510193	0.147168	0.137045	0.0837292	0.121866	0.148583	0.326804	0.163751	0.0985513	0.26231	0.228138	0.333512	0.399513	0	0.0388373	0.148112	0.175459	0.150291	0.526139	0.256914	0.10674	0.0271871	0.156	0.453159	0.347254	0	0.0570557	0.59569	0.426221	0.212749	0.0034175	0.118199	0.239414	0.705515	0.294485	0.435014	0.377907
GTEX-12ZZW-0011-R3a-SM-5DUWW	0.457024	0.542976	0.132537	0.434683	0.257184	0.0425014	0.133095	0.201603	0.326923	0.148007	0.156088	0.167379	0.208469	0.264944	0.278237	0.0978422	0.150508	0.258967	0.305284	0.214708	0.204718	0.0163227	0.406849	0.323354	0.269797	0	0	0.369642	0.208208	0.243769	0.17838	0.362877	0.131516	0.0444836	0.280198	0.180926	0.505036	0.002247	0.197419	0.295298	0.0257435	0.405138	0.141382	0.142602	0.285135	0.475168	0.524832	0.0864282	0.470902
GTEX-12ZZX-0011-R3b-SM-5EGLH	0.4805	0.5195	0.276678	0.412319	0.250318	0.0138795	0.0468057	0.32091	0.312172	0.195171	0.107139	0.0646072	0.360096	0.228448	0.262656	0.049642	0.0991576	0.215165	0.260136	0.186623	0.19459	0.143486	0.366967	0.313256	0.319777	0	0	0.241591	0.14992	0.266427	0.342062	0.288486	0.0977157	0.0380594	0.249834	0.325905	0.431241	0	0.173549	0.395211	0.21144	0.334447	0.168749	0.0741739	0.211189	0.637473	0.362527	0.255099	0.446335
GTEX-12ZZZ-0011-R3b-SM-5DUXK	0.470007	0.529993	0.301297	0.394327	0.11386	0.0736895	0.116827	0.348011	0.290831	0.0990375	0.153157	0.108964	0.365654	0.242272	0.178371	0.0929362	0.120767	0.208448	0.342074	0.193289	0.134919	0.12127	0.322989	0.357987	0.319024	0	0	0.267568	0.200016	0.174004	0.358411	0.331695	0.0955032	0.0448674	0.215205	0.312729	0.443775	0	0.117836	0.438389	0.223412	0.326897	0.0477337	0.143234	0.258724	0.652779	0.347221	0.217802	0.535746
GTEX-13112-0011-R3b-SM-5HL9L	0.502256	0.497744	0.267907	0.525343	0.048331	0.067097	0.0913219	0.318702	0.412321	0.0620419	0.121625	0.0853109	0.336665	0.356531	0.134418	0.0640046	0.108381	0.296673	0.27177	0.198414	0.116626	0.116518	0.440742	0.296429	0.26283	0	0	0.371317	0.182382	0.137288	0.309012	0.433215	0.0908743	0	0.180831	0.295079	0.529965	0	0.0818168	0.388218	0.193553	0.472572	0.0019761	0.122015	0.209884	0.642272	0.357728	0.224801	0.591908
GTEX-1313W-0011-R3a-SM-5EGLI	0.582444	0.417556	0.558899	0.175946	0.0896622	0.0738855	0.101607	0.572434	0.112652	0.109708	0.133132	0.072074	0.555539	0.0433086	0.202411	0.081927	0.116814	0.0670309	0.3511	0.157687	0.113898	0.310284	0.09934	0.3751	0.341784	0	0.183776	0.0159481	0.167837	0.181716	0.634499	0.146875	0.100939	0.0545081	0.168365	0.529313	0.261927	0	0.0827399	0.655334	0.532433	0.0694509	0.0491587	0.0931791	0.255779	0.740006	0.259994	0.575064	0.153626
GTEX-131XH-0011-R3b-SM-5DUWM	0.56339	0.43661	0.565623	0.250424	0.0148645	0.0828926	0.0861954	0.575239	0.196856	0.0849591	0.11072	0.0322266	0.540106	0.111459	0.142656	0.0891178	0.116661	0.124926	0.300342	0.141568	0.0899509	0.343214	0.167164	0.333672	0.218406	0	0.280758	0.0849162	0.138106	0.152114	0.624863	0.195756	0.093832	0.0468858	0.143822	0.519704	0.302	0	0.0430741	0.654926	0.564778	0.159407	0.00717819	0.0571053	0.211532	0.747808	0.252192	0.549938	0.26847
GTEX-131YS-0011-R3b-SM-5DUXB	0.574068	0.425932	0.53032	0.21949	0.0409593	0.0944809	0.11475	0.553984	0.145596	0.0802634	0.136524	0.0836328	0.565428	0.077349	0.13093	0.111719	0.114574	0.0751401	0.418903	0.141672	0.0896551	0.27463	0.122979	0.420235	0.340518	0	0.116268	0.0564028	0.174091	0.153601	0.615905	0.193442	0.0844113	0.0532298	0.158338	0.510579	0.292589	0	0.0554028	0.652008	0.496046	0.101264	0.00385947	0.104571	0.29426	0.729094	0.270906	0.50866	0.247501
GTEX-139T8-0011-R3b-SM-5HL4R	0.485221	0.514779	0.0802458	0.269113	0.465716	0.068562	0.116363	0.139943	0.13898	0.237931	0.272706	0.21044	0.165532	0.105728	0.556289	0.0478432	0.124608	0.139266	0.237972	0.31874	0.304022	0	0.195533	0.285466	0.519001	0	0	0.192743	0.328223	0.357925	0.121109	0.228384	0.159662	0.0846441	0.357196	0.170113	0.370381	0.147605	0.333328	0.148686	0	0.195681	0.268434	0.321597	0.214288	0.423724	0.576276	0.0870131	0.265354
GTEX-139TT-0011-R3b-SM-5K7VL	0.495349	0.504651	0.311338	0.383007	0.110871	0.0830597	0.111724	0.362409	0.271384	0.102601	0.173489	0.090117	0.345919	0.243129	0.138213	0.155119	0.117619	0.203303	0.298436	0.219398	0.134823	0.14404	0.306105	0.294906	0.398989	0	0	0.269187	0.206739	0.172685	0.351389	0.365437	0.0486869	0.0652512	0.180788	0.339837	0.438695	0	0.109315	0.45199	0.227945	0.324547	0.0494573	0.186204	0.211847	0.661147	0.338853	0.32165	0.530225
GTEX-13CF2-0011-R3b-SM-5LZZ6	0.488071	0.511929	0.32827	0.466808	0.0367274	0.0806271	0.0875675	0.380268	0.36195	0.0733156	0.134824	0.0496421	0.407957	0.275831	0.125107	0.0897653	0.10134	0.265469	0.231085	0.196691	0.116866	0.189889	0.405371	0.260635	0.333994	0	0	0.290833	0.183981	0.152127	0.373059	0.362384	0.0991199	0.0325512	0.165622	0.340323	0.467141	0	0.0788118	0.454047	0.281311	0.406082	0.0116117	0.126438	0.174558	0.671868	0.328132	0.280637	0.545039
GTEX-13CIG-0011-R3b-SM-5K7XF	0.39777	0.60223	0.178482	0.450155	0.118094	0.124243	0.129025	0.207426	0.336158	0.0748686	0.217749	0.163798	0.24757	0.350456	0.170666	0.0920822	0.139226	0.285433	0.216261	0.295747	0.157369	0.0451898	0.409334	0.260519	0.330147	0	0	0.378079	0.27409	0.175267	0.172564	0.362341	0.120319	0.0854912	0.218064	0.213785	0.505412	0.0448251	0.174172	0.275591	0.0405095	0.439899	0.0587176	0.273283	0.187592	0.572394	0.427606	0.129065	0.670157
GTEX-13CZV-0011-R3a-SM-5KM27	0.512127	0.487873	0.341063	0.448054	0.0152237	0.0820135	0.113646	0.39129	0.354912	0.0519675	0.138988	0.0628424	0.394929	0.276698	0.130517	0.0604166	0.137438	0.234967	0.311916	0.187789	0.0872701	0.178057	0.341471	0.324004	0.334525	0	0	0.298154	0.181154	0.116959	0.403732	0.367917	0.107282	0.00486152	0.166118	0.353822	0.461273	0	0.0530304	0.485696	0.289095	0.368385	0	0.120015	0.222505	0.666179	0.333821	0.238519	0.647289
GTEX-13FHO-0011-R3b-SM-5K7YA	0.473021	0.526979	0.210323	0.583119	0.0310553	0.0609056	0.114597	0.259737	0.500463	0.0424927	0.122552	0.0747543	0.272258	0.38177	0.139656	0.0480562	0.15826	0.343844	0.260396	0.216778	0.104239	0.0747424	0.471846	0.319325	0.208829	0	0	0.447506	0.191338	0.114219	0.246937	0.430435	0.137535	0.0164895	0.176283	0.239258	0.584119	0	0.0902524	0.325629	0.130779	0.540412	0	0.105881	0.222928	0.561225	0.438775	0.140834	0.670905
GTEX-13FLV-0011-R3b-SM-5LZYP	0.451816	0.548184	0.205217	0.525416	0.144169	0.0554868	0.0697106	0.265033	0.418069	0.122371	0.12281	0.0717169	0.252803	0.333483	0.17214	0.166614	0.0749607	0.329517	0.215134	0.202775	0.159205	0.0933696	0.524382	0.259634	0.215984	0	0	0.404692	0.170778	0.195579	0.22895	0.410719	0.0685224	0.0927109	0.211804	0.216244	0.538733	0	0.132847	0.32842	0.134172	0.500275	0.084056	0.105574	0.175923	0.600504	0.399496	0.158386	0.605062
GTEX-13IVO-0011-R3b-SM-5IJBJ	0.397642	0.602358	0.202534	0.355677	0.138738	0.140217	0.162834	0.217395	0.23624	0.0805459	0.222543	0.243276	0.247549	0.224433	0.202527	0.114031	0.211461	0.246233	0.279439	0.289326	0.180072	0.00493034	0.325321	0.317686	0.356993	0	0	0.341715	0.30828	0.188582	0.161423	0.30202	0.184618	0.0699378	0.225546	0.217879	0.461909	0.109666	0.214076	0.214349	0.0350137	0.34378	0.0706983	0.292325	0.258183	0.447255	0.552745	0.116074	0.419578
GTEX-13JVG-0011-R3b-SM-5LZXF	0.431918	0.568082	0.162121	0.509582	0.0559889	0.118575	0.153733	0.199871	0.392873	0.061723	0.179585	0.165948	0.246984	0.36444	0.119121	0.112723	0.156732	0.322264	0.241448	0.255989	0.145372	0.0349279	0.453905	0.288988	0.257107	0	0	0.432147	0.255011	0.151338	0.161503	0.402229	0.141311	0.0604503	0.197657	0.198352	0.548199	0.0497962	0.144448	0.257557	0.0437283	0.489176	0.0220322	0.210735	0.234329	0.535638	0.464362	0.119146	0.620284
GTEX-13N1W-0011-R3a-SM-5MR5E	0.544358	0.455642	0.522427	0.243262	0.0148833	0.116538	0.102891	0.537203	0.166212	0.0591379	0.131254	0.106193	0.532155	0.137922	0.131326	0.0752646	0.123332	0.128409	0.353763	0.158362	0.0873517	0.272115	0.196963	0.382784	0.297265	0	0.122987	0.0965424	0.184497	0.142069	0.576891	0.211831	0.119977	0.0489729	0.143839	0.475381	0.312248	0	0.0673556	0.620397	0.473381	0.151658	0	0.109964	0.264997	0.735061	0.264939	0.48953	0.353728
GTEX-13N2G-0011-R3b-SM-5MR5G	0.376296	0.623704	0.212854	0.375337	0.115217	0.172936	0.123655	0.2229	0.220251	0.0902276	0.330711	0.13591	0.295171	0.247274	0.176904	0.111982	0.168669	0.229059	0.224297	0.376463	0.162633	0.00754769	0.304654	0.308823	0.386523	0	0	0.2824	0.330415	0.222778	0.164407	0.281657	0.156085	0.103285	0.205078	0.253895	0.447606	0.0863449	0.215909	0.250141	0.0244311	0.31907	0.0820689	0.383551	0.19088	0.49913	0.50087	0.10754	0.560973
GTEX-13NYS-0011-R3b-SM-5MR41	0.317582	0.682418	0.204419	0.403382	0.0946922	0.15219	0.145316	0.23078	0.285677	0.107372	0.232535	0.143635	0.310823	0.213637	0.200635	0.0884742	0.18643	0.252899	0.208338	0.285049	0.168527	0.0851877	0.348678	0.284334	0.366989	0	0	0.307317	0.288221	0.196598	0.207863	0.236884	0.189501	0.0888331	0.230146	0.254636	0.436889	0.054238	0.209522	0.29935	0.102668	0.368936	0.0801691	0.265241	0.182986	0.61996	0.38004	0.165642	0.622284
GTEX-13O3O-0011-R3b-SM-5KM3R	0.533226	0.466774	0.406808	0.386605	0.00786437	0.089408	0.109315	0.452567	0.297355	0.0490852	0.126088	0.0749054	0.460114	0.248031	0.101628	0.0715138	0.118713	0.197982	0.349887	0.162212	0.080654	0.209265	0.311045	0.360737	0.328218	0	0	0.232795	0.17027	0.118856	0.478079	0.334868	0.0950223	0.0172608	0.157958	0.394891	0.413925	0	0.0451439	0.540932	0.354323	0.293823	0	0.0969514	0.254903	0.694742	0.305258	0.333913	0.486481
GTEX-13O3Q-0011-R3a-SM-5P9H3	0.513109	0.486891	0.41648	0.338131	0.0511993	0.0846055	0.109584	0.44302	0.247596	0.067253	0.159672	0.0824584	0.461511	0.164652	0.142606	0.113672	0.117559	0.180854	0.28668	0.19706	0.111229	0.224177	0.25922	0.286008	0.454773	0	0	0.211879	0.190423	0.144461	0.453236	0.274556	0.0949969	0.0529685	0.162221	0.415258	0.390655	0	0.0739718	0.535373	0.352497	0.273203	0.00765803	0.154542	0.2121	0.725319	0.274681	0.402758	0.410843
GTEX-13OVH-0011-R3a-SM-5KM49	0.486261	0.513739	0.32473	0.426517	0.0404168	0.0885309	0.119805	0.37118	0.326881	0.059569	0.152247	0.090123	0.393268	0.268639	0.121193	0.079017	0.137883	0.22082	0.345339	0.198557	0.0996711	0.135613	0.326724	0.358502	0.314773	0	0	0.298403	0.195734	0.130335	0.375529	0.365673	0.0985154	0.0176095	0.185008	0.333195	0.462643	0	0.0772516	0.460106	0.246084	0.352447	0	0.14592	0.255549	0.671644	0.328356	0.267059	0.561002
GTEX-13OVJ-0011-R3b-SM-5P9H6	0.322678	0.677322	0.0422685	0.315796	0.498092	0.0795979	0.0642453	0.131783	0.212607	0.255313	0.245792	0.154505	0.112025	0.160288	0.554453	0.053029	0.120205	0.215716	0.192883	0.288408	0.302994	0	0.399087	0.347056	0.253857	0	0	0.285737	0.27365	0.374985	0.0656274	0.205637	0.158797	0.127905	0.368262	0.139399	0.400221	0.0823417	0.380577	0.13686	0	0.282244	0.317653	0.208145	0.191958	0.284397	0.715603	0.0256516	0.396726
GTEX-13OVL-0011-R3b-SM-5L3I8	0.488852	0.511148	0.337938	0.395007	0.135094	0.0520463	0.0799151	0.388867	0.304677	0.116099	0.119509	0.0708487	0.412049	0.235726	0.202465	0.0581448	0.0916147	0.204421	0.308649	0.171338	0.135362	0.18023	0.335694	0.332302	0.332004	0	0	0.230809	0.165478	0.191213	0.4125	0.314504	0.0899964	0.0249699	0.203231	0.367298	0.419531	0	0.102994	0.477475	0.293327	0.313935	0.0642337	0.0925708	0.235933	0.670881	0.329119	0.285034	0.458797
GTEX-13OW5-0011-R3a-SM-5L3I5	0.471559	0.528441	0.372522	0.232616	0.0747471	0.149274	0.170841	0.382431	0.0996782	0.0516452	0.267884	0.198362	0.446023	0.120181	0.122438	0.138104	0.173254	0.117683	0.309495	0.306606	0.136897	0.129319	0.129063	0.305222	0.565715	0	0	0.135755	0.314697	0.168335	0.381213	0.200173	0.147582	0.0990336	0.145867	0.407345	0.344904	0	0.165372	0.489724	0.215623	0.158053	0.0257557	0.346521	0.254048	0.631633	0.368367	0.361421	0.263121
GTEX-13OW7-0011-R3a-SM-5O9DA	0.415782	0.584218	0.098628	0.661399	0.0488714	0.0887693	0.102332	0.166336	0.540306	0.0771141	0.135609	0.0806346	0.182679	0.446682	0.0958997	0.17135	0.10339	0.441527	0.16238	0.239596	0.138079	0.0184189	0.655889	0.244696	0.0994143	0	0	0.564539	0.201605	0.138998	0.0948581	0.510424	0.0896712	0.0774151	0.182032	0.140458	0.661316	0.022854	0.126426	0.189404	0.0120949	0.673343	0.0277169	0.139865	0.14698	0.515012	0.484988	0.08748	0.725339
GTEX-13OW8-0011-R3a-SM-5L3I4	0.460521	0.539479	0.245954	0.517989	0.0217249	0.101809	0.112523	0.291183	0.417753	0.0528319	0.143401	0.0948314	0.332266	0.37447	0.0899343	0.0959091	0.107421	0.313689	0.237936	0.222768	0.116903	0.108703	0.470912	0.265268	0.26382	0	0	0.391633	0.210548	0.129157	0.268661	0.43022	0.0968696	0.0349673	0.176483	0.26146	0.531663	0	0.0908517	0.377486	0.156479	0.48794	0	0.164046	0.191536	0.628986	0.371014	0.193807	0.643914
GTEX-13PLJ-0011-R3a-SM-5O9DT	0.402762	0.597238	0.0771588	0.543534	0.148233	0.101638	0.129437	0.138902	0.411763	0.095867	0.214884	0.138584	0.159868	0.389618	0.189634	0.133491	0.127389	0.35474	0.166258	0.292967	0.186035	0	0.507791	0.236242	0.255968	0	0	0.484187	0.275564	0.184597	0.0556517	0.479184	0.11233	0.0551526	0.236257	0.117077	0.585057	0.115862	0.182575	0.116506	0	0.535759	0.0645251	0.244699	0.155017	0.430525	0.569475	0.0582559	0.646591
GTEX-13PVQ-0011-R3b-SM-5O9D6	0.39387	0.60613	0.154274	0.560209	0.0750093	0.0902081	0.120299	0.200561	0.439538	0.0820205	0.144683	0.133198	0.218647	0.395372	0.116873	0.13266	0.136448	0.376432	0.223722	0.237684	0.152805	0.00935828	0.565715	0.302616	0.131668	0	0	0.483217	0.213312	0.163729	0.139742	0.445412	0.11189	0.065034	0.206421	0.171243	0.594106	0.0229891	0.160744	0.222161	0.032389	0.556731	0.0505725	0.144041	0.216266	0.479579	0.520421	0.1454	0.60487
GTEX-13QIC-0011-R3a-SM-5P9HT	0.456117	0.543883	0.312724	0.413673	0.0281341	0.105351	0.140119	0.364494	0.313165	0.0520065	0.168553	0.101781	0.380116	0.268034	0.107556	0.104203	0.14009	0.233181	0.325311	0.202567	0.0980196	0.140922	0.340548	0.337869	0.321583	0	0	0.302528	0.212571	0.124585	0.360316	0.360162	0.106572	0.041791	0.169244	0.322231	0.462003	0	0.0792317	0.458765	0.235373	0.355731	0	0.164479	0.244417	0.67054	0.32946	0.269489	0.510165
GTEX-13RTJ-0011-R3a-SM-5PNX7	0.47403	0.52597	0.390542	0.452439	0.000979902	0.0620475	0.093992	0.425519	0.36788	0.0475783	0.0942344	0.0647878	0.414919	0.295948	0.113592	0.0441659	0.131375	0.258713	0.297606	0.177562	0.0914907	0.174628	0.403549	0.348923	0.247528	0	0	0.297829	0.156916	0.116319	0.428936	0.345244	0.112887	0.00570528	0.16431	0.371854	0.477863	0	0.0590187	0.463118	0.31542	0.385048	0	0.0577934	0.241738	0.627077	0.372923	0.319485	0.494198
GTEX-13RTL-0011-R3a-SM-5P9JP	0.386115	0.613885	0.0557062	0.499012	0.251711	0.0727384	0.120833	0.133925	0.382102	0.140447	0.167452	0.176074	0.147299	0.368261	0.289892	0.0671755	0.127372	0.314344	0.249753	0.241329	0.194574	0	0.501687	0.31936	0.178953	0	0	0.419841	0.246581	0.232309	0.101269	0.420355	0.145983	0.0575772	0.249697	0.126389	0.536829	0.0473042	0.211863	0.204003	0	0.466721	0.121183	0.157527	0.254569	0.424011	0.575989	0.0623217	0.546226
GTEX-13S7M-0011-R3a-SM-5PNX2	0.457023	0.542977	0.331098	0.455349	0.0327506	0.0769472	0.103854	0.383251	0.358114	0.0631821	0.131303	0.0641492	0.392743	0.285059	0.128166	0.0617594	0.132272	0.263568	0.269973	0.195531	0.111863	0.159066	0.406236	0.310544	0.28322	0	0	0.308725	0.180979	0.135797	0.3745	0.356841	0.110438	0.0132638	0.181543	0.337914	0.476001	0	0.0846995	0.4393	0.264075	0.404099	0.00299757	0.116167	0.212662	0.655007	0.344993	0.276614	0.56395
GTEX-13SLW-0011-R3b-SM-5SI6Y	0.495445	0.504555	0.265998	0.415564	0.0437052	0.111134	0.163598	0.302264	0.292941	0.0568691	0.200772	0.147154	0.345682	0.263263	0.121626	0.0808468	0.188583	0.228991	0.31894	0.234321	0.126768	0.0909794	0.302927	0.318134	0.378939	0	0	0.305052	0.247034	0.144794	0.30312	0.318588	0.143615	0.0323588	0.207446	0.297992	0.463235	0	0.12077	0.415995	0.156608	0.358043	0.00017107	0.22366	0.261519	0.595907	0.404093	0.142107	0.516803
GTEX-13VXU-0011-R3b-SM-5O9CU	0.580473	0.419527	0.603695	0.193075	0.0179394	0.0872473	0.0980437	0.607377	0.135936	0.0746726	0.124271	0.0577428	0.586854	0.0697304	0.143185	0.0797651	0.120466	0.0936684	0.313053	0.157489	0.0949119	0.340878	0.124426	0.349115	0.274534	0	0.251925	0.0342449	0.159387	0.14878	0.657588	0.151818	0.107761	0.0565807	0.141448	0.542392	0.27305	0	0.0577548	0.669195	0.571983	0.101995	0.0107763	0.0861447	0.229101	0.745954	0.254046	0.619875	0.181909
GTEX-13X6I-0011-R3b-SM-5P9HM	0.403383	0.596617	0.285857	0.444431	0.0312196	0.0955682	0.142925	0.329241	0.347322	0.0618604	0.148206	0.11337	0.347835	0.270839	0.1446	0.0499441	0.186782	0.231982	0.37803	0.18659	0.0894661	0.113931	0.322715	0.411234	0.26605	0	0	0.316791	0.207192	0.122924	0.353093	0.315481	0.160873	0.0250871	0.182631	0.315927	0.471668	0	0.0906285	0.437703	0.221746	0.359653	0	0.120738	0.297862	0.607298	0.392702	0.179372	0.556064
GTEX-13X6J-0011-R3b-SM-5P9K5	0.546691	0.453309	0.474909	0.371076	0.00739606	0.06829	0.078329	0.499801	0.280109	0.0561557	0.114713	0.0492221	0.500919	0.213183	0.11097	0.0745444	0.100384	0.212895	0.237201	0.190235	0.102921	0.256748	0.337725	0.277865	0.374305	0	0.0101055	0.206351	0.161982	0.130068	0.501599	0.293173	0.0899888	0.0314741	0.142295	0.443069	0.407359	0	0.0608305	0.53181	0.406212	0.311853	0	0.101623	0.180312	0.709639	0.290361	0.482274	0.382713
GTEX-13X6K-0011-R3b-SM-5PNUD	0.448573	0.551427	0.3702	0.337023	0.228934	0.0355013	0.0283422	0.376051	0.243734	0.239475	0.104053	0.0366869	0.429093	0.180414	0.245464	0.0260946	0.118934	0.161442	0.248287	0.188448	0.232055	0.169768	0.288442	0.327288	0.286829	0.0974404	0	0.134868	0.14229	0.32407	0.398771	0.207713	0.114775	0.0209391	0.294738	0.361835	0.356358	0	0.217376	0.426266	0.283927	0.234998	0.216834	0.0722369	0.192003	0.636036	0.363964	0.217622	0.377082
GTEX-1445S-0011-R3a-SM-5P9HY	0.387676	0.612324	0.0542911	0.617452	0.0821443	0.112551	0.133561	0.102267	0.491254	0.0870984	0.188108	0.131273	0.142084	0.440805	0.134624	0.14103	0.141458	0.401852	0.181968	0.271427	0.144753	0	0.593477	0.288316	0.118207	0	0	0.559492	0.254395	0.159129	0.0269847	0.497143	0.113992	0.0795586	0.2131	0.0962062	0.628924	0.0980351	0.165213	0.107827	0	0.60568	0.0237443	0.183244	0.187331	0.414426	0.585574	0.0293575	0.759492
GTEX-144GL-0011-R3a-SM-5P9HP	0.487741	0.512259	0.250811	0.519893	0.0670941	0.0704691	0.0917332	0.307121	0.404819	0.0876004	0.132966	0.0674936	0.337419	0.339561	0.137396	0.0832866	0.102337	0.284785	0.283267	0.190576	0.118624	0.122747	0.430631	0.306921	0.262448	0	0	0.35319	0.181223	0.154524	0.311063	0.409019	0.0898041	0.0308544	0.190437	0.279885	0.516856	0	0.0882624	0.394881	0.192555	0.457743	0.0189881	0.122469	0.208245	0.667255	0.332745	0.235694	0.569668
GTEX-145LS-0011-R3a-SM-5S2VJ	0.519337	0.480663	0.421884	0.364893	0.00454207	0.0892011	0.11948	0.446611	0.274302	0.0417526	0.142676	0.094659	0.459576	0.239307	0.111642	0.047989	0.141487	0.192573	0.318735	0.193228	0.0931827	0.202282	0.286302	0.324113	0.389584	0	0	0.21395	0.200576	0.120711	0.464763	0.296552	0.117555	0.0170489	0.164191	0.404652	0.407696	0	0.0631446	0.529159	0.340527	0.282422	0	0.135464	0.241587	0.68977	0.31023	0.349619	0.45245
GTEX-145LU-0011-R3a-SM-5P9K2	0.485928	0.514072	0.221845	0.550114	0.028383	0.0912845	0.108374	0.279359	0.438944	0.0617323	0.133459	0.0865059	0.323551	0.373224	0.105876	0.0936774	0.103671	0.318589	0.274708	0.195529	0.103789	0.107385	0.468238	0.304332	0.22743	0	0	0.406484	0.191852	0.127037	0.274627	0.433513	0.0950961	0.0315888	0.173913	0.265889	0.545418	0	0.0770701	0.377512	0.159635	0.499216	0	0.128303	0.212847	0.644168	0.355832	0.191605	0.654019
GTEX-145MG-0011-R3b-SM-5SI67	0.495144	0.504856	0.245277	0.514655	0.0465465	0.0784644	0.115058	0.30706	0.409821	0.0645298	0.13984	0.0787492	0.338818	0.353743	0.129993	0.0672407	0.110206	0.291476	0.287769	0.198311	0.110721	0.111724	0.428878	0.30719	0.263932	0	0	0.374263	0.192407	0.134792	0.298538	0.432417	0.0930255	0.0034374	0.184435	0.286685	0.528407	0	0.0804827	0.39111	0.184089	0.468451	0	0.139464	0.207996	0.631909	0.368091	0.188676	0.655866
GTEX-145MH-0011-R3b-SM-5P9JQ	0.577364	0.422636	0.57982	0.1805	0.050989	0.0926877	0.0960041	0.596773	0.128986	0.102581	0.12955	0.0421099	0.584532	0.0365093	0.185588	0.080128	0.113243	0.0772467	0.310328	0.144733	0.106774	0.360919	0.0875494	0.349492	0.238406	0	0.324553	0.00898579	0.157634	0.177998	0.655382	0.133661	0.113124	0.0555449	0.148266	0.549404	0.247492	0	0.066342	0.686166	0.59112	0.0725525	0.0368906	0.0787292	0.220708	0.756934	0.243066	0.635556	0.107926
GTEX-145MI-0011-R3b-SM-5PNWK	0.359375	0.640625	0.133886	0.523096	0.0812251	0.10995	0.151843	0.164668	0.396464	0.0663169	0.145755	0.226796	0.160205	0.39271	0.127878	0.156464	0.162742	0.344943	0.309689	0.214744	0.130624	0	0.532128	0.396496	0.071376	0	0	0.46548	0.250002	0.162919	0.121599	0.424823	0.14019	0.0945932	0.214211	0.126183	0.588966	0.0625513	0.164824	0.183659	0	0.506308	0.0277335	0.149221	0.316738	0.299146	0.700854	0.0335666	0.599558
GTEX-1477Z-0011-R3b-SM-5PNX9	0.389216	0.610784	0.0742085	0.590448	0.0937834	0.099414	0.142146	0.124311	0.468914	0.095378	0.184523	0.126874	0.169858	0.398963	0.139211	0.127523	0.164445	0.383853	0.181324	0.268709	0.166114	0	0.555683	0.261058	0.183259	0	0	0.539962	0.241572	0.170163	0.0483028	0.457437	0.126476	0.0540769	0.234878	0.127132	0.618299	0.0927433	0.166753	0.122204	0	0.590869	0.0471059	0.189522	0.172502	0.396373	0.603627	0.0437881	0.688845
GTEX-148VJ-0011-R3b-SM-69LQJ	0.320709	0.679291	0.102246	0.451466	0.181193	0.120992	0.144103	0.173937	0.328885	0.160057	0.216489	0.120632	0.236579	0.238159	0.247008	0.109104	0.169151	0.277874	0.196032	0.282128	0.205009	0.0389575	0.403518	0.299543	0.296939	0	0	0.354545	0.275909	0.23656	0.132985	0.303676	0.176905	0.0863078	0.239633	0.193478	0.478608	0.0703477	0.237005	0.214038	0.0227248	0.415096	0.144328	0.230633	0.187218	0.447765	0.552235	0.0656035	0.649754
GTEX-14BIM-0011-R3b-SM-5S2RL	0.540541	0.459459	0.554124	0.248425	0.00139126	0.0936506	0.10241	0.570266	0.178321	0.0511603	0.142499	0.0577535	0.564408	0.10751	0.13605	0.071892	0.120139	0.122113	0.307992	0.182206	0.0894425	0.298246	0.173454	0.33056	0.398402	0	0.0975837	0.0794211	0.18355	0.126754	0.610275	0.200611	0.113841	0.0392914	0.140174	0.506083	0.31629	0	0.0562986	0.627411	0.501386	0.157912	0	0.126568	0.214134	0.735621	0.264379	0.552445	0.312867
GTEX-14BIN-0011-R3b-SM-6AJBL	0.550533	0.449467	0.488985	0.268443	0.0298396	0.0944976	0.118234	0.527551	0.186576	0.0652291	0.144113	0.0765308	0.529254	0.12765	0.133442	0.0872707	0.122384	0.11191	0.390894	0.156856	0.0833747	0.256965	0.17066	0.389832	0.391834	0	0.0476741	0.115325	0.180819	0.134294	0.569563	0.242722	0.0933849	0.0343749	0.152374	0.477145	0.332032	0	0.0509921	0.616976	0.451388	0.160525	0	0.117468	0.270619	0.740566	0.259434	0.531638	0.329257
GTEX-14BMV-0011-R3a-SM-5ZZU7	0.512631	0.487369	0.243546	0.265131	0.328679	0.0647316	0.0979131	0.328642	0.16334	0.184738	0.199798	0.123483	0.316133	0.135555	0.362985	0.132224	0.0531033	0.126886	0.34769	0.200112	0.202016	0.123296	0.236324	0.345789	0.417887	0	0	0.144243	0.229878	0.272702	0.353177	0.274265	0.0749558	0.102744	0.256444	0.291592	0.351141	0	0.190449	0.45841	0.201793	0.178968	0.174265	0.192924	0.252051	0.66594	0.33406	0.200233	0.376113
GTEX-14C39-0011-R3b-SM-5YYA3	0.478938	0.521062	0.171686	0.615701	0.0194174	0.0845354	0.108661	0.221489	0.490823	0.0436641	0.157474	0.0865502	0.267837	0.397642	0.104689	0.0827058	0.147127	0.341403	0.257054	0.241315	0.10679	0.0534373	0.451437	0.282675	0.265889	0	0	0.486329	0.21274	0.109426	0.191504	0.467057	0.117714	0.0178644	0.176622	0.220743	0.596771	0.00357937	0.095376	0.304274	0.0729974	0.558991	0	0.176954	0.191057	0.569083	0.430917	0.105187	0.751271
GTEX-14DAQ-0011-R3b-SM-5YYAJ	0.469718	0.530282	0.266029	0.485941	0.0628771	0.0765031	0.10865	0.322383	0.374745	0.0732077	0.143427	0.0862373	0.338604	0.312589	0.124354	0.104513	0.119941	0.276494	0.289982	0.199482	0.116732	0.117311	0.421178	0.311842	0.26698	0	0	0.35871	0.187692	0.141466	0.312131	0.381714	0.0906538	0.0513008	0.19225	0.284081	0.508897	0	0.0920314	0.399071	0.190865	0.438656	0.0140797	0.135188	0.22121	0.62195	0.37805	0.224447	0.557183
GTEX-14E7W-0011-R3b-SM-5YYB5	0.505677	0.494323	0.231587	0.263416	0.296881	0.077491	0.130625	0.273395	0.140448	0.170006	0.25383	0.162321	0.324797	0.126089	0.33414	0.0813857	0.133588	0.100567	0.338448	0.286858	0.216051	0.0580763	0.12606	0.34958	0.524359	0	0	0.140633	0.307514	0.259147	0.292705	0.221644	0.0996371	0.0889449	0.273929	0.315845	0.364315	0.0178602	0.240611	0.377213	0.106424	0.166935	0.168379	0.312041	0.246221	0.624598	0.375402	0.24579	0.388555
GTEX-14JG1-0011-R3a-SM-62LEC	0.44384	0.55616	0.176997	0.392915	0.210348	0.0932007	0.126539	0.206109	0.264069	0.16628	0.226083	0.137459	0.23724	0.261549	0.175023	0.16165	0.164538	0.223274	0.249212	0.283193	0.216309	0.0280109	0.315078	0.267022	0.4179	0	0	0.328669	0.249636	0.248343	0.173351	0.363445	0.060162	0.0909849	0.274219	0.211189	0.479366	0.0346333	0.216518	0.269482	0.0217154	0.367108	0.153288	0.277321	0.180568	0.627119	0.372881	0.141769	0.58509
GTEX-14JIY-0011-R3a-SM-5YYAQ	0.553534	0.446466	0.511577	0.305667	0.047533	0.0536042	0.0816192	0.529837	0.220001	0.066924	0.120385	0.0628528	0.489845	0.178198	0.144273	0.0761547	0.111529	0.148729	0.337518	0.183591	0.103431	0.22673	0.231327	0.357685	0.410988	0	0	0.141821	0.169543	0.135435	0.553201	0.271881	0.078469	0.019619	0.150404	0.479626	0.380342	0	0.0666496	0.553009	0.432265	0.220335	0.00485912	0.107534	0.235006	0.713034	0.286966	0.476966	0.390725
GTEX-14LLW-0011-R3b-SM-62LFW	0.326803	0.673197	0.186973	0.403611	0.108329	0.152129	0.148958	0.222923	0.283084	0.114954	0.245071	0.133969	0.278917	0.258251	0.192314	0.0846698	0.185849	0.224363	0.30834	0.283051	0.145111	0.0391351	0.31771	0.396299	0.285991	0	0	0.281063	0.300589	0.19147	0.226878	0.277903	0.165951	0.0975362	0.219696	0.238914	0.453066	0.0183423	0.197868	0.330724	0.0917102	0.329974	0.0677745	0.261716	0.248825	0.544848	0.455152	0.118886	0.611878
GTEX-14LZ3-0011-R3a-SM-664NQ	0.334562	0.665438	0.128541	0.442863	0.131238	0.145924	0.151433	0.158081	0.305405	0.102827	0.265356	0.168332	0.226918	0.274749	0.199688	0.118903	0.179743	0.266563	0.211761	0.329988	0.184541	0.00714673	0.354668	0.2709	0.374432	0	0	0.345458	0.328378	0.200561	0.125603	0.291569	0.157609	0.113712	0.245269	0.191841	0.487575	0.118644	0.206989	0.186792	0	0.404147	0.0791884	0.325831	0.190834	0.498239	0.501761	0.0885378	0.565483
GTEX-14PJM-0011-R3b-SM-5ZZV9	0.416126	0.583874	0.145811	0.297273	0.556916	0	0	0.217416	0.212039	0.396538	0.111837	0.0621702	0.25169	0.137138	0.499911	0.0220145	0.0892471	0.162047	0.214026	0.193843	0.356062	0.0740214	0.296388	0.344891	0.1185	0.24022	0	0.162343	0.136914	0.484868	0.215875	0.196538	0.105354	0.0532533	0.40739	0.237464	0.344041	0	0.375349	0.28061	0.0840517	0.225005	0.450555	0.0463432	0.194045	0.563358	0.436642	0.112982	0.300498
GTEX-14PJO-0011-R3a-SM-6AJBY	0.450037	0.549963	0.229769	0.511199	0.0614681	0.0872357	0.110328	0.286241	0.4061	0.0701037	0.154985	0.0825708	0.324627	0.333459	0.132153	0.0746856	0.135077	0.280364	0.305855	0.22092	0.117472	0.0753883	0.414154	0.338912	0.246934	0	0	0.375514	0.21527	0.14241	0.266806	0.444232	0.109615	0.00571252	0.190547	0.249893	0.523842	0	0.10881	0.367348	0.144442	0.449105	0.0100433	0.163763	0.232646	0.592483	0.407517	0.147616	0.66905
GTEX-14PN4-0011-R3b-SM-686ZU	0.529678	0.470322	0.571901	0.221469	0.0175782	0.0883666	0.100685	0.583249	0.153468	0.0689744	0.127914	0.0663938	0.564777	0.0842722	0.158636	0.0721318	0.120183	0.0897742	0.3626	0.156694	0.0838479	0.307084	0.114392	0.394554	0.302843	0	0.188212	0.0426426	0.17263	0.142309	0.642418	0.162998	0.114919	0.0492596	0.140579	0.532245	0.28945	0	0.0552901	0.65526	0.540822	0.105794	0	0.0904444	0.262939	0.761891	0.238109	0.535889	0.260641
GTEX-14PQA-0011-R3b-SM-69LQO	0.351667	0.648333	0.179048	0.476064	0.0679684	0.14206	0.13486	0.219594	0.347247	0.0871206	0.225912	0.120127	0.306295	0.28409	0.155408	0.0979523	0.156255	0.290656	0.192234	0.291106	0.162814	0.0631895	0.395916	0.254855	0.349229	0	0	0.359434	0.281322	0.173451	0.185793	0.322306	0.151882	0.0655071	0.219741	0.240564	0.493014	0.0574514	0.177225	0.27231	0.0707225	0.442684	0.0521864	0.270294	0.164113	0.587472	0.412528	0.148507	0.646334
GTEX-15CHQ-0011-R3b-SM-686ZY	0.522531	0.477469	0.528968	0.296012	0.0705377	0.0477462	0.0567361	0.542364	0.223841	0.10444	0.0953717	0.0339838	0.507337	0.165301	0.173192	0.0446297	0.10954	0.136558	0.331572	0.152999	0.117251	0.26162	0.221858	0.368634	0.298241	0	0.111267	0.100461	0.139647	0.174157	0.585735	0.235015	0.0955148	0.0125198	0.176964	0.479986	0.341661	0	0.0797381	0.578601	0.477547	0.191503	0.0409141	0.0577315	0.232304	0.69407	0.30593	0.401405	0.366815
GTEX-15DCD-0011-R3b-SM-6EU1I	0.454737	0.545263	0.246419	0.285877	0.467704	0	0	0.288049	0.184879	0.374576	0.104075	0.048421	0.343001	0.136662	0.408088	0.017623	0.0946262	0.131108	0.235914	0.191317	0.341489	0.100172	0.252066	0.342942	0.180979	0.224013	0	0.100132	0.135602	0.466933	0.297333	0.186118	0.100635	0.0307384	0.392411	0.290098	0.325686	0	0.344781	0.329533	0.15422	0.182239	0.409872	0.0586335	0.195036	0.594758	0.405242	0.168503	0.261774
GTEX-15DYW-0011-R3b-SM-6LPIM	0.493648	0.506352	0.2867	0.449947	0.075484	0.0743772	0.113491	0.334908	0.3424	0.0801079	0.139336	0.103248	0.355115	0.308057	0.138595	0.0768918	0.121341	0.244867	0.326121	0.191203	0.115251	0.122558	0.369534	0.340154	0.290312	0	0	0.311077	0.192473	0.148951	0.347499	0.371268	0.0973205	0.0346391	0.192345	0.304427	0.479675	0	0.0923602	0.427965	0.215374	0.384323	0.0149128	0.132431	0.25296	0.625881	0.374119	0.200831	0.567485
GTEX-15EO6-0011-R3b-SM-7KUDY	0.529297	0.470703	0.411394	0.382535	0.0836115	0.0444265	0.078033	0.44294	0.293877	0.0634255	0.127499	0.0722585	0.424618	0.237663	0.203247	0.0233752	0.111098	0.202564	0.323004	0.189276	0.107643	0.177513	0.281079	0.341678	0.377243	0	0	0.229723	0.175214	0.135145	0.459918	0.288748	0.103686	0.00831212	0.181149	0.418105	0.425263	0	0.0772166	0.497521	0.335252	0.305612	0	0.111504	0.247632	0.693524	0.306476	0.299978	0.49946
GTEX-15ER7-0011-R3a-SM-6LPIK	0.548357	0.451643	0.39628	0.490014	0	0.0485339	0.0651724	0.434667	0.401941	0.0498347	0.0788269	0.0347309	0.434796	0.303487	0.103878	0.0493842	0.108454	0.271923	0.28073	0.159205	0.0736716	0.21447	0.41643	0.324163	0.247127	0	0.0122805	0.301137	0.133549	0.109434	0.45588	0.372255	0.0964084	0.00156747	0.140056	0.389713	0.489105	0	0.0303023	0.480593	0.348574	0.41325	0	0.0347437	0.203432	0.687751	0.312249	0.314416	0.52504
GTEX-15G19-0011-R3a-SM-6LPIG	0.405726	0.594274	0.185653	0.343437	0.127801	0.156307	0.186801	0.19534	0.176989	0.0837446	0.280086	0.26384	0.303705	0.194005	0.199484	0.0982483	0.204558	0.176612	0.317674	0.316281	0.177431	0.0120018	0.186995	0.329808	0.483197	0	0	0.247667	0.357038	0.199894	0.195402	0.241133	0.217501	0.0799507	0.204688	0.256727	0.417808	0.117022	0.206978	0.258191	0.02008	0.262253	0.060282	0.358719	0.298666	0.520318	0.479682	0.108087	0.298738
GTEX-15SHU-0011-R3a-SM-7IGPS	0.548647	0.451353	0.418091	0.395411	0.0200009	0.068791	0.0977053	0.449124	0.310095	0.0496565	0.120096	0.0710286	0.446383	0.247241	0.12425	0.0593365	0.12279	0.186471	0.384324	0.166989	0.0761723	0.186043	0.274507	0.387455	0.338037	0	0	0.226828	0.173691	0.113537	0.485944	0.340651	0.0838371	6.10962e-05	0.171392	0.404059	0.427819	0	0.0407573	0.531424	0.349224	0.291483	0	0.0958937	0.263398	0.693248	0.306752	0.326315	0.531537
GTEX-16XZZ-0011-R3a-SM-7IGLH	0.451258	0.548742	0.0430644	0.336312	0.401804	0.0918663	0.126953	0.0979908	0.198958	0.221574	0.280525	0.200952	0.129613	0.176503	0.432319	0.0898184	0.171746	0.164783	0.221753	0.334497	0.278968	0	0.25144	0.29609	0.45247	0	0	0.257544	0.338684	0.342006	0.0617665	0.290433	0.187895	0.0939736	0.31359	0.114108	0.415373	0.168197	0.324667	0.0917629	0	0.247495	0.229306	0.319021	0.204179	0.307465	0.692535	0.0438826	0.316918
GTEX-16YQH-0011-R3a-SM-7EPGM	0.528915	0.471085	0.399698	0.378443	0.0328725	0.0784163	0.110571	0.430619	0.284333	0.0578936	0.146347	0.0808074	0.409279	0.225685	0.0933271	0.153103	0.118606	0.197913	0.33282	0.206898	0.084143	0.178226	0.296165	0.351252	0.352583	0	0	0.243323	0.199856	0.114231	0.44259	0.333386	0.0684792	0.0823345	0.129907	0.385894	0.442032	0	0.0588633	0.499105	0.316441	0.306973	0	0.143154	0.233432	0.724785	0.275215	0.376944	0.538195
GTEX-17EVP-0011-R3a-SM-7EPI9	0.529826	0.470174	0.453514	0.326373	0.0224268	0.0788665	0.11882	0.470056	0.243653	0.0651166	0.137616	0.0835581	0.466962	0.178829	0.124214	0.0844706	0.145524	0.180861	0.297875	0.188618	0.104731	0.227915	0.277154	0.325344	0.397502	0	0	0.190228	0.18227	0.138347	0.489155	0.258062	0.117423	0.0475505	0.162758	0.414207	0.389047	0	0.0744931	0.53646	0.380724	0.262163	0.00396756	0.116982	0.236164	0.67836	0.32164	0.41632	0.393386
GTEX-17EVQ-0011-R3b-SM-7LT9B	0.382307	0.617693	0.131086	0.431581	0.173204	0.0956141	0.168515	0.189462	0.301787	0.11199	0.220928	0.175834	0.2125	0.280085	0.223805	0.101509	0.182101	0.250226	0.28705	0.285412	0.177313	0	0.344291	0.341822	0.313887	0	0	0.365423	0.286965	0.195328	0.152285	0.350168	0.158331	0.0738669	0.224239	0.193395	0.498732	0.0708422	0.198754	0.231672	0.00658556	0.39	0.0929917	0.249747	0.260675	0.456183	0.543817	0.0889303	0.483244
GTEX-17F97-0011-R3b-SM-7LT9E	0.531747	0.468253	0.523993	0.225349	0.0263556	0.098986	0.125317	0.53886	0.133088	0.0453777	0.169731	0.112943	0.503527	0.122039	0.145351	0.0847754	0.144308	0.09164	0.395273	0.187697	0.0850881	0.240302	0.12893	0.395727	0.475343	0	0	0.0695946	0.213136	0.123776	0.593494	0.180646	0.122648	0.0582083	0.134351	0.504147	0.314494	0	0.0647233	0.620783	0.450924	0.108638	0	0.149848	0.290591	0.711822	0.288178	0.438165	0.27648
GTEX-17HHY-0011-R3a-SM-7EWDK	0.480055	0.519945	0.27637	0.484481	0.0511718	0.086094	0.101883	0.33309	0.37264	0.0738535	0.142684	0.0777321	0.336088	0.326417	0.10462	0.126255	0.106619	0.281558	0.276029	0.200432	0.117141	0.124841	0.433593	0.291415	0.274991	0	0	0.354283	0.18782	0.14496	0.312937	0.424149	0.0770371	0.0430213	0.177158	0.278635	0.507437	0	0.0845126	0.408051	0.203014	0.439892	0.0112139	0.142871	0.203009	0.650636	0.349364	0.23228	0.571311
GTEX-17HII-0011-R3a-SM-7LT9D	0.500975	0.499025	0.284296	0.425422	0.106028	0.0702757	0.113979	0.338974	0.330892	0.079964	0.14533	0.104841	0.358426	0.296907	0.179101	0.0580699	0.107496	0.225226	0.345316	0.189495	0.121168	0.118795	0.344126	0.342984	0.31289	0	0	0.303487	0.193424	0.154114	0.348975	0.401388	0.0913979	0.00447089	0.196076	0.306667	0.462867	0	0.097432	0.439701	0.20955	0.36407	0.0226467	0.14606	0.257673	0.62569	0.37431	0.188665	0.593821
GTEX-18A6Q-0011-R3a-SM-718A7	0.469904	0.530096	0.221222	0.317828	0.36367	0.0234233	0.0738561	0.302104	0.212491	0.194254	0.171864	0.119287	0.306005	0.141143	0.416164	0.0509996	0.0856886	0.155813	0.28715	0.22311	0.230959	0.102968	0.268733	0.321166	0.410101	0	0	0.195223	0.209585	0.288737	0.306455	0.24293	0.113465	0.0597615	0.281412	0.302432	0.378747	0	0.235941	0.385312	0.149378	0.240336	0.213194	0.162124	0.234968	0.591653	0.408347	0.22304	0.330213
GTEX-1A3MX-0011-R3b-SM-79OOW	0.474143	0.525857	0.462614	0.389087	0	0.072985	0.0753143	0.493405	0.315313	0.0514356	0.112676	0.0271707	0.465486	0.227881	0.12628	0.0593537	0.120999	0.215292	0.266425	0.175296	0.0857075	0.257279	0.318498	0.308388	0.308003	0	0.0651116	0.209729	0.155106	0.121676	0.513489	0.283284	0.110926	0.0257742	0.1509	0.429116	0.406984	0	0.0476273	0.545389	0.422394	0.313333	0	0.0794589	0.184814	0.740597	0.259403	0.403411	0.497251
GTEX-1B8L1-0011-R3a-SM-7EPIO	0.573593	0.426407	0.557044	0.213519	0.0309531	0.0923791	0.106104	0.569178	0.143452	0.0824018	0.139289	0.0656789	0.572235	0.0684686	0.139506	0.0996915	0.120099	0.0961277	0.326408	0.169416	0.106562	0.301486	0.143962	0.356091	0.349758	0	0.150189	0.0499859	0.178519	0.162473	0.609022	0.175999	0.102854	0.0560601	0.153198	0.511889	0.290084	0	0.0753484	0.634568	0.511835	0.115731	0.0200315	0.11388	0.238522	0.722176	0.277824	0.559406	0.197406
GTEX-1BAJH-0011-R3a-SM-7IGNU	0.413421	0.586579	0.257957	0.501251	0.0410771	0.0916715	0.108043	0.307849	0.381789	0.060931	0.155684	0.0937473	0.310882	0.328416	0.109807	0.128305	0.12259	0.314346	0.216089	0.238591	0.131325	0.0996501	0.469014	0.2666	0.264385	0	0	0.38655	0.212613	0.135463	0.265374	0.40174	0.0986234	0.0538809	0.173522	0.272233	0.532706	0	0.113402	0.353893	0.15672	0.476964	0.0139426	0.168569	0.183804	0.6008	0.3992	0.262656	0.531073
GTEX-N7MS-0011-R3a-SM-33HC6	0.623607	0.376393	0.716696	0.142117	0.0115937	0.0759012	0.0536926	0.688921	0.09411	0.0950686	0.102145	0.0197559	0.609214	0.0475449	0.17121	0.0592105	0.112821	0.0784811	0.244538	0.162303	0.113017	0.401661	0.077628	0.321605	0.19743	0	0.403337	0	0.128555	0.151504	0.719941	0.104507	0.120703	0.0550972	0.135448	0.584245	0.227132	0	0.0817442	0.691124	0.683144	0.0458676	0.0387627	0.0635602	0.168666	0.738167	0.261833	0.687073	0.0708986
GTEX-N7MT-0011-R3a-SM-2I3GC	0.488199	0.511801	0.0408158	0.24466	0.714524	0	0	0.0698578	0.107434	0.572018	0.177085	0.073605	0.236755	0.0719146	0.54221	0.0406546	0.108466	0.0859296	0.150972	0.261684	0.501414	0	0.20271	0.349868	0.0790755	0.368346	0	0.0654388	0.184918	0.697303	0.0523404	0.105718	0.110281	0.0726564	0.570102	0.141243	0.293205	0.0126321	0.565544	0.128618	0	0.0972589	0.644532	0.120884	0.137326	0.416995	0.583005	0.0584111	0.137434
GTEX-NL3H-0011-R3a-SM-2I3GL	0.526954	0.473046	0.558613	0.224084	0.0786271	0.0569947	0.0816813	0.560168	0.151044	0.073122	0.120157	0.0955089	0.508259	0.107916	0.199598	0.054249	0.129978	0.116399	0.313781	0.178114	0.117609	0.274097	0.169689	0.338311	0.428149	0	0.0638515	0.0601748	0.176154	0.15598	0.607691	0.172192	0.130117	0.0415133	0.159607	0.496571	0.309689	0	0.0953936	0.594917	0.489671	0.135534	0.025471	0.110594	0.238729	0.668038	0.331962	0.502681	0.25024
GTEX-NPJ8-0011-R3a-SM-2HMIW	0.274219	0.725781	0.136769	0.295463	0.360507	0.117455	0.0898057	0.151901	0.173913	0.30795	0.238982	0.127254	0.231769	0.156558	0.337928	0.0827513	0.190994	0.16168	0.219495	0.31003	0.29838	0.0104139	0.290797	0.376616	0.264483	0.0681039	0	0.155554	0.275607	0.416245	0.152593	0.143369	0.178305	0.126066	0.355185	0.197075	0.359632	0.0411904	0.376495	0.222682	0.0148625	0.209562	0.330434	0.241394	0.203747	0.410192	0.589808	0.0831577	0.301448
GTEX-OHPN-0011-R3A-SM-2I5FC	0.283146	0.716854	0.171115	0.264194	0.112871	0.207076	0.244743	0.204997	0.161708	0.085361	0.335907	0.212027	0.265965	0.151787	0.202828	0.118518	0.260901	0.17439	0.345646	0.345093	0.131251	0.00361945	0.22995	0.49036	0.27969	0	0	0.214693	0.393832	0.190189	0.201286	0.157094	0.24702	0.147625	0.205092	0.243169	0.386848	0.0801447	0.227628	0.305379	0.0315226	0.197999	0.0599241	0.338038	0.372515	0.402206	0.597794	0.116518	0.260664
GTEX-P44H-0011-R3A-SM-5SI8A	0.519366	0.480634	0.339937	0.442204	0.0337254	0.0783488	0.105785	0.383658	0.340729	0.0525463	0.138029	0.0850379	0.394407	0.28126	0.123485	0.0622001	0.138648	0.227719	0.34271	0.186541	0.0971797	0.14585	0.327855	0.347493	0.324652	0	0	0.283674	0.189303	0.127677	0.399346	0.363047	0.110254	0.00850028	0.182692	0.335508	0.460369	0	0.0681165	0.471515	0.264912	0.356201	0	0.128035	0.250851	0.631121	0.368879	0.229724	0.553213
GTEX-PVOW-0011-R3A-SM-32PKX	0.602194	0.397806	0.638945	0.159024	0.19229	0.00974076	0	0.613082	0.097742	0.221483	0.0676933	0	0.545497	0.0640865	0.26477	0.0266391	0.0990078	0.1008	0.154167	0.176939	0.213098	0.354996	0.156795	0.265953	0.207742	0.10766	0.261849	0	0.0903549	0.278632	0.631013	0.108359	0.110993	0.041257	0.224691	0.5147	0.23837	0	0.187499	0.574131	0.563945	0.0788789	0.211517	0.0291678	0.116492	0.714714	0.285286	0.653903	0.0936133
GTEX-PWO3-0011-R3A-SM-2I5EX	0.367472	0.632528	0.237105	0.41934	0.175325	0.0673782	0.100851	0.269427	0.309273	0.121699	0.17955	0.12005	0.28893	0.257619	0.248197	0.0441742	0.161079	0.235059	0.252132	0.269065	0.180207	0.0635368	0.354941	0.325928	0.319131	0	0	0.27294	0.24679	0.21874	0.261529	0.268578	0.149486	0.0560695	0.24488	0.280986	0.46316	0.0141778	0.194456	0.328206	0.121349	0.352481	0.103182	0.189134	0.233854	0.515476	0.484524	0.16313	0.460853
GTEX-Q2AG-0011-R3A-SM-2HMJ9	0.574893	0.425107	0.599362	0.222142	0.0272102	0.0799993	0.0712868	0.604494	0.164326	0.0912685	0.108408	0.0315044	0.58956	0.0745363	0.159607	0.066451	0.109846	0.117907	0.258965	0.153202	0.107415	0.362512	0.152382	0.317579	0.212239	0	0.3178	0.0376265	0.146018	0.169546	0.64681	0.159542	0.11551	0.047207	0.148825	0.528917	0.27739	0	0.0678965	0.654714	0.580664	0.131761	0.033338	0.0667272	0.187509	0.739684	0.260316	0.607421	0.194292
GTEX-QDT8-0011-R3A-SM-32PKR	0.472541	0.527459	0.316424	0.581784	0	0.0395507	0.0622421	0.340371	0.483863	0.0423728	0.0856479	0.0477456	0.329055	0.375733	0.131965	0	0.163246	0.348537	0.186051	0.213615	0.109782	0.142016	0.493091	0.257481	0.249428	0	0	0.383096	0.159997	0.117142	0.339765	0.359082	0.141738	0	0.18585	0.313329	0.563218	0	0.0776877	0.359094	0.231184	0.531596	0	0.0692386	0.167982	0.561593	0.438407	0.230332	0.585315
GTEX-QVUS-0011-R3A-SM-3GAFD	0.536561	0.463439	0.55278	0.37353	0.0217851	0.0272693	0.024636	0.549699	0.294811	0.0670495	0.0741917	0.0142484	0.485892	0.223949	0.168469	0	0.121691	0.196718	0.22881	0.190277	0.117033	0.267162	0.280029	0.298831	0.337884	0	0.0832556	0.134884	0.141881	0.145963	0.577272	0.241156	0.124557	0.00103974	0.158714	0.474533	0.392436	0	0.0838461	0.523718	0.483044	0.279586	0.0138245	0.0605619	0.162983	0.651531	0.348469	0.330086	0.482252
GTEX-RNOR-0011-R3A-SM-5SI8E	0.585322	0.414678	0.612658	0.16521	0.0887563	0.0658827	0.0674927	0.612325	0.111676	0.12166	0.116419	0.037919	0.583553	0.0357355	0.206717	0.0617229	0.112271	0.0671965	0.299267	0.15649	0.130984	0.346064	0.0940646	0.344939	0.283951	0	0.277046	0	0.143616	0.197577	0.658808	0.127407	0.103597	0.0412541	0.172468	0.555273	0.241475	0	0.094017	0.664508	0.583604	0.0592984	0.0724487	0.0734245	0.211225	0.75353	0.24647	0.625097	0.0974416
GTEX-RVPV-0011-R3A-SM-2TF63	0.521821	0.478179	0.364173	0.335765	0.230615	0.0235034	0.0459438	0.409162	0.235759	0.165173	0.120414	0.0694921	0.431345	0.199499	0.270121	0.0214329	0.0776023	0.173825	0.2656	0.194478	0.194123	0.171975	0.317229	0.307984	0.374786	0	0	0.163042	0.167053	0.25056	0.419345	0.268934	0.0879468	0.0190664	0.242261	0.381792	0.377492	0	0.171986	0.450522	0.280385	0.253987	0.151545	0.106947	0.207136	0.653834	0.346166	0.320354	0.394985
GTEX-T2IS-0011-R3A-SM-32QPB	0.621412	0.378588	0.664029	0.160048	0.0429142	0.065063	0.0679463	0.65025	0.10616	0.0922278	0.105731	0.0456307	0.603307	0.0467406	0.177759	0.0526162	0.119577	0.0614277	0.313295	0.16705	0.105473	0.352755	0.0649123	0.368302	0.284726	0	0.28206	0	0.149375	0.149932	0.700693	0.119915	0.114929	0.0402882	0.141166	0.583703	0.246168	0	0.0753911	0.678441	0.619391	0.0452164	0.0318072	0.0788884	0.224697	0.744174	0.255826	0.683591	0.112367
GTEX-UTHO-0011-R3A-SM-3GIK8	0.508106	0.491894	0.373218	0.252893	0.36146	0	0.0124286	0.382021	0.15142	0.305711	0.105835	0.0550135	0.410301	0.125511	0.325025	0.0169362	0.122227	0.105482	0.255209	0.205833	0.284474	0.149001	0.19365	0.348005	0.277097	0.181248	0	0.0481982	0.143737	0.395224	0.412841	0.170044	0.109702	0.0214013	0.334477	0.364376	0.308873	0	0.286418	0.404709	0.258246	0.135713	0.321909	0.0795982	0.204534	0.605037	0.394963	0.317082	0.206782
GTEX-WHSE-0011-R3A-SM-3P5ZM	0.542823	0.457177	0.39721	0.316335	0.0522125	0.118031	0.116211	0.419771	0.218294	0.084847	0.190508	0.0865799	0.473719	0.165038	0.123471	0.114209	0.123562	0.163041	0.332712	0.216034	0.0994119	0.188801	0.261343	0.368763	0.369895	0	0	0.180308	0.205186	0.171068	0.443438	0.252315	0.100089	0.0797081	0.174422	0.393466	0.375327	0	0.0918694	0.532804	0.320283	0.229512	0.0237597	0.171183	0.255263	0.691602	0.308398	0.377355	0.416489
GTEX-WL46-0011-R3A-SM-3TW8E	0.56758	0.43242	0.617052	0.172887	0.0200006	0.0973495	0.0927106	0.614092	0.135913	0.097083	0.118133	0.0347795	0.57729	0.0410959	0.170216	0.0767898	0.134609	0.0877541	0.276208	0.147062	0.10404	0.384935	0.0911879	0.330472	0.18456	0	0.39378	0.00289901	0.150062	0.173985	0.673053	0.128049	0.122515	0.0462942	0.140168	0.562974	0.242357	0	0.0610028	0.69664	0.626872	0.0783649	0.0291042	0.0629079	0.202751	0.751774	0.248226	0.631606	0.0758238
GTEX-WZTO-0011-R3B-SM-3NMC6	0.594537	0.405463	0.621746	0.230396	0.0442117	0.0593425	0.0443045	0.613455	0.169387	0.11185	0.0887547	0.0165534	0.595957	0.101302	0.148726	0.0576065	0.0964087	0.118608	0.257584	0.152869	0.120523	0.350416	0.179595	0.316396	0.225093	0	0.278916	0.0301924	0.124021	0.184864	0.660923	0.17255	0.0929688	0.0359082	0.164151	0.534423	0.286413	0	0.078015	0.635572	0.574931	0.142323	0.0570402	0.0482938	0.177412	0.735846	0.264154	0.534126	0.244488
GTEX-X4XX-0011-R3B-SM-46MWK	0.520795	0.479205	0.436105	0.3495	0.0526564	0.072153	0.089586	0.459826	0.260756	0.0836553	0.128935	0.066828	0.465241	0.198077	0.147299	0.0530387	0.136344	0.189909	0.292718	0.181721	0.118574	0.217078	0.295177	0.316954	0.38787	0	0	0.194266	0.167796	0.157221	0.480716	0.263722	0.123064	0.0207089	0.181265	0.41124	0.390891	0	0.0893857	0.519723	0.364517	0.276064	0.02412	0.114807	0.220492	0.679255	0.320745	0.339637	0.399221
GTEX-X585-0011-R3B-SM-46MVG	0.521049	0.478951	0.574075	0.205364	0.0329946	0.0899412	0.097625	0.574745	0.142881	0.0841049	0.145931	0.0523379	0.519505	0.0956901	0.159234	0.0649548	0.160616	0.0969879	0.325418	0.179186	0.100738	0.297671	0.139897	0.376885	0.26779	0	0.215428	0.033739	0.163902	0.169436	0.632923	0.154869	0.138062	0.0497642	0.157311	0.499994	0.285884	0	0.0772755	0.63684	0.533323	0.101342	0.0224467	0.0993946	0.243494	0.68414	0.31586	0.431578	0.202073
GTEX-XLM4-0011-R3B-SM-4AT6E	0.556816	0.443184	0.515099	0.334244	0	0.070732	0.0799247	0.525031	0.257487	0.0497328	0.106582	0.0611673	0.528101	0.1975	0.125655	0.0290514	0.119693	0.159062	0.354681	0.162057	0.0884552	0.235745	0.24455	0.376026	0.358136	0	0.0212885	0.1447	0.164017	0.127951	0.563332	0.264453	0.105507	0	0.16552	0.464521	0.374224	0	0.0523105	0.573466	0.440238	0.228917	0	0.0809033	0.249942	0.703191	0.296809	0.37242	0.424234
GTEX-XMD1-0011-R3B-SM-4AT5R	0.353699	0.646301	0.0987184	0.323477	0.348145	0.110074	0.119586	0.140226	0.186595	0.234185	0.27315	0.165843	0.22217	0.138281	0.374851	0.090734	0.173965	0.17861	0.193079	0.328014	0.294104	0.00619288	0.26232	0.264521	0.473159	0	0	0.245037	0.308962	0.33925	0.106751	0.190521	0.149972	0.112601	0.357141	0.189765	0.389594	0.119219	0.329412	0.161775	0	0.268233	0.257343	0.320028	0.154395	0.455465	0.544535	0.069031	0.456989
GTEX-Y8DK-0011-R3A-SM-4RTW5	0.532662	0.467338	0.474899	0.301708	0.101008	0.0524791	0.0699054	0.506325	0.206235	0.0922242	0.129307	0.065909	0.479051	0.149815	0.190859	0.0784038	0.101871	0.149452	0.297757	0.183254	0.135143	0.234394	0.24371	0.304463	0.451826	0	0	0.137477	0.163636	0.173053	0.525835	0.240423	0.0833034	0.0354952	0.187192	0.453586	0.358111	0	0.096062	0.545827	0.406986	0.21923	0.0493489	0.118169	0.206266	0.693906	0.306094	0.46145	0.339842
GTEX-YFC4-0011-R3a-SM-4RGLP	0.60986	0.39014	0.619505	0.189252	0.0152423	0.0918645	0.0841364	0.633229	0.128525	0.0881037	0.108896	0.0412457	0.616101	0.0590868	0.145281	0.0756309	0.103901	0.066146	0.374938	0.124099	0.08317	0.351647	0.0685957	0.407818	0.188197	0	0.33539	0	0.145508	0.15136	0.703132	0.150591	0.10394	0.0431085	0.132335	0.570025	0.252036	0	0.045664	0.7023	0.623222	0.0585329	0.00450351	0.0613058	0.252435	0.74846	0.25154	0.558544	0.218343
GTEX-YJ89-0011-R3b-SM-4V6EF	0.549597	0.450403	0.455054	0.328219	0.0293389	0.0846887	0.1027	0.494243	0.239622	0.0678505	0.137098	0.0611863	0.49488	0.171688	0.134247	0.096186	0.103	0.159452	0.325581	0.164997	0.091031	0.258938	0.238466	0.326458	0.406573	0	0.0285019	0.154961	0.175513	0.137633	0.531893	0.266173	0.0963002	0.044763	0.142304	0.450461	0.366546	0	0.0478448	0.585609	0.426297	0.23135	0	0.114444	0.227909	0.708733	0.291267	0.413114	0.420697
GTEX-Z93S-0011-R3b-SM-4RGNH	0.594862	0.405138	0.569216	0.188229	0.0302288	0.0934925	0.118833	0.569179	0.113246	0.0743204	0.160938	0.0823168	0.568442	0.0563975	0.152247	0.085154	0.137759	0.0875175	0.327476	0.188546	0.107522	0.288939	0.117602	0.352639	0.466446	0	0.063314	0.0312906	0.195249	0.148906	0.624554	0.152618	0.123823	0.0606661	0.152501	0.510391	0.286837	0	0.0878737	0.62529	0.500379	0.0977524	0.0155276	0.149038	0.237303	0.739647	0.260353	0.650795	0.190386
GTEX-ZAB4-0011-R3a-SM-4RGNQ	0.559838	0.440162	0.544973	0.356396	0	0.0417861	0.0568444	0.555664	0.292609	0.0379076	0.0803265	0.0334936	0.511103	0.209421	0.133073	0.0135584	0.132846	0.183208	0.298377	0.158948	0.0807143	0.278753	0.250714	0.34042	0.280584	0	0.128282	0.151992	0.138916	0.113031	0.59606	0.252919	0.121826	0	0.143133	0.482121	0.389116	0	0.0351073	0.575777	0.48814	0.257991	0	0.040971	0.212898	0.685409	0.314591	0.405867	0.446188
GTEX-ZDXO-0011-R3a-SM-4WKFS	0.487996	0.512004	0.39456	0.379694	0.0627364	0.0692455	0.0937648	0.426751	0.285595	0.0841002	0.134536	0.0690181	0.428634	0.215358	0.149539	0.0811007	0.125368	0.205152	0.299404	0.185517	0.11746	0.192467	0.318345	0.321124	0.360531	0	0	0.227179	0.174448	0.155329	0.443044	0.294891	0.0997348	0.040689	0.185828	0.378857	0.417261	0	0.0889529	0.493786	0.324706	0.311603	0.0252299	0.11681	0.221651	0.681896	0.318104	0.354533	0.455849
GTEX-ZE9C-0011-R3a-SM-4WKGT	0.45355	0.54645	0.18966	0.353604	0.344612	0.0411435	0.0709808	0.273327	0.235642	0.172838	0.187483	0.130709	0.266871	0.171916	0.402053	0.0859542	0.0732058	0.191552	0.275461	0.230353	0.228253	0.0743815	0.312476	0.293584	0.39394	0	0	0.235941	0.225393	0.272122	0.266545	0.274132	0.10308	0.0780851	0.283547	0.261156	0.414343	0	0.229256	0.356402	0.110764	0.294214	0.186871	0.19273	0.21542	0.6162	0.3838	0.200829	0.402426
GTEX-ZF28-0011-R3a-SM-4WWDA	0.426979	0.573021	0.226869	0.420068	0.118216	0.10258	0.132266	0.253422	0.287271	0.0715996	0.215692	0.172016	0.32908	0.247211	0.198619	0.0611389	0.163951	0.239883	0.238941	0.284321	0.172729	0.0641264	0.309672	0.250872	0.439456	0	0	0.310204	0.279378	0.175934	0.234484	0.316112	0.162085	0.0265419	0.215969	0.279293	0.468574	0.0617392	0.1684	0.301288	0.0894488	0.375487	0.0501694	0.278294	0.206601	0.532898	0.467102	0.157183	0.550549
GTEX-ZUA1-0011-R3a-SM-4YCEE	0.541046	0.458954	0.484672	0.346713	0.0306393	0.0550654	0.0829097	0.500913	0.254299	0.0677225	0.104648	0.0724175	0.477572	0.211429	0.115879	0.0682612	0.126859	0.179718	0.318642	0.18447	0.107131	0.210039	0.294308	0.346767	0.358926	0	0	0.182043	0.162081	0.137075	0.518801	0.288933	0.0924996	0.0138383	0.151951	0.452778	0.405201	0	0.0739146	0.520885	0.392528	0.268577	0.00861944	0.0906766	0.239598	0.622392	0.377608	0.400184	0.385998
GTEX-ZVT3-0011-R3b-SM-51MTJ	0.413932	0.586068	0.18407	0.467334	0.104537	0.0928742	0.151185	0.240622	0.342388	0.086174	0.171675	0.159141	0.265692	0.312418	0.1524	0.106089	0.163401	0.290889	0.270079	0.235458	0.164963	0.0386118	0.4368	0.302171	0.261029	0	0	0.380667	0.236566	0.176719	0.206048	0.397628	0.141426	0.0316319	0.220387	0.208928	0.518756	0.00842493	0.1592	0.313619	0.0686811	0.439849	0.055111	0.18121	0.255149	0.505889	0.494111	0.116152	0.501614
GTEX-ZVZQ-0011-R3a-SM-57WC7	0.484475	0.515525	0.247438	0.366679	0.278179	0.04127	0.0664335	0.314787	0.247459	0.182085	0.16054	0.095129	0.327738	0.202792	0.289763	0.0995634	0.0801442	0.18894	0.293492	0.209612	0.205151	0.102805	0.321767	0.30741	0.370823	0	0	0.239027	0.191281	0.262168	0.307524	0.322893	0.0680254	0.056539	0.267224	0.285319	0.418137	0	0.189889	0.391974	0.161963	0.298144	0.170324	0.160234	0.209334	0.640631	0.359369	0.226237	0.46142
GTEX-11GSP-0011-R5a-SM-57WBE	0.418574	0.581426	0.240722	0.506106	0.0788141	0.0858832	0.0884749	0.270808	0.418481	0.118582	0.113757	0.0783724	0.311048	0.412045	0.129078	0.0093518	0.138478	0.30454	0.220423	0.212571	0.140637	0.121829	0.490264	0.296492	0.213244	0	0	0.3467	0.192045	0.191512	0.269743	0.402983	0.11029	0.00769707	0.195022	0.284008	0.505001	0	0.134247	0.360752	0.175649	0.457544	0.061562	0.106469	0.198776	0.46528	0.53472	0.154003	0.620801
GTEX-11H98-0011-R5b-SM-57WCF	0.470033	0.529967	0.172065	0.53603	0.0851221	0.0928993	0.113883	0.203186	0.417338	0.0894192	0.185482	0.104575	0.255259	0.3805	0.121522	0.0922783	0.15044	0.290638	0.218889	0.27734	0.143274	0.0698592	0.386641	0.249594	0.363764	0	0	0.377198	0.25508	0.170995	0.196728	0.426554	0.103906	0.0572637	0.16248	0.249797	0.53294	0.0390352	0.135396	0.292629	0.0724886	0.4744	0.0325978	0.233789	0.186725	0.460574	0.539426	0.134348	0.60545
GTEX-11NV4-0011-R5a-SM-5NQ88	0.499996	0.500004	0.259316	0.280228	0.310645	0.0669318	0.0828796	0.291403	0.168175	0.280375	0.164581	0.0954657	0.380603	0.160129	0.236655	0.111593	0.111019	0.131093	0.247545	0.227998	0.269585	0.123779	0.277135	0.292878	0.418313	0.0116738	0	0.121835	0.206313	0.375392	0.29646	0.237459	0.0637137	0.0527594	0.315938	0.33013	0.334467	0	0.263172	0.402361	0.157402	0.184142	0.281514	0.168591	0.208351	0.501273	0.498727	0.22278	0.281796
GTEX-11OF3-0011-R5a-SM-57WB4	0.474605	0.525395	0.34403	0.322752	0.107635	0.105568	0.120016	0.376842	0.236409	0.127697	0.168172	0.09088	0.414738	0.200112	0.157504	0.0829552	0.14469	0.175908	0.275045	0.226892	0.144978	0.177176	0.279009	0.325841	0.39515	0	0	0.179065	0.228964	0.197912	0.394059	0.263121	0.110541	0.0539586	0.182327	0.390053	0.378921	0	0.144892	0.476187	0.279992	0.249554	0.0747536	0.176063	0.219637	0.520103	0.479897	0.286208	0.48396
GTEX-11TUW-0011-R5b-SM-5BC6Q	0.287343	0.712657	0.076144	0.408107	0.254956	0.15769	0.103103	0.110151	0.271993	0.206612	0.287249	0.123994	0.142833	0.287345	0.25013	0.170391	0.149301	0.264738	0.174851	0.350496	0.209915	0	0.446071	0.348246	0.205683	0	0	0.316861	0.309871	0.308474	0.0647941	0.334722	0.146664	0.152438	0.243202	0.122974	0.482036	0.0975301	0.285855	0.134579	0	0.350269	0.192368	0.281656	0.175707	0.21754	0.78246	0.0380812	0.517374
GTEX-11UD1-0011-R5b-SM-5P9FP	0.391694	0.608306	0.00487523	0.501681	0.32127	0.0675716	0.104603	0.0754737	0.373321	0.167606	0.219244	0.164355	0.0540869	0.389009	0.385341	0.0558504	0.115712	0.307235	0.168191	0.299512	0.225061	0	0.457477	0.251487	0.291036	0	0	0.423892	0.295096	0.258539	0.0224732	0.458103	0.15068	0.0622306	0.257014	0.0719733	0.544975	0.155647	0.248165	0.0512136	0	0.459108	0.139433	0.231042	0.170416	0.253034	0.746966	0.0234512	0.504402
GTEX-11WQC-0011-R5a-SM-5BC74	0.404461	0.595539	0.0833743	0.536984	0.230378	0.0726345	0.0766288	0.0972643	0.38955	0.213864	0.172753	0.126569	0.18412	0.447693	0.197278	0.0189914	0.151918	0.31105	0.15437	0.291249	0.243331	0	0.482012	0.240435	0.277553	0	0	0.386373	0.251672	0.297048	0.064908	0.457705	0.113369	0	0.293591	0.135335	0.543965	0.0966382	0.250746	0.10865	0	0.473353	0.171834	0.208792	0.146021	0.373329	0.626671	0.0682369	0.567896
GTEX-12WSA-0011-R5b-SM-5GU5I	0.356086	0.643914	0.0643398	0.404289	0.440411	0.046983	0.0439767	0.0852752	0.281745	0.401126	0.158449	0.0734046	0.175653	0.289353	0.297795	0.0961732	0.141026	0.229047	0.166886	0.269376	0.334691	0	0.445064	0.314292	0.222446	0.0181986	0	0.270246	0.203774	0.472281	0.053699	0.330531	0.0867549	0.0592751	0.384227	0.139212	0.456863	0.0256679	0.368143	0.149326	0	0.321245	0.38407	0.140963	0.153722	0.364232	0.635768	0.0496852	0.432328
GTEX-12WSC-0011-R5b-SM-5CVNS	0.522511	0.477489	0.369908	0.291356	0.113018	0.100664	0.125053	0.412694	0.198904	0.123616	0.168242	0.096544	0.459349	0.176662	0.144681	0.0948687	0.12444	0.145814	0.315646	0.214546	0.144014	0.17998	0.242991	0.346027	0.410982	0	0	0.146276	0.220161	0.197298	0.436264	0.272382	0.0841814	0.0462926	0.175503	0.421641	0.360598	0	0.135914	0.503488	0.299888	0.208356	0.0727772	0.179987	0.238991	0.580736	0.419264	0.33423	0.418504
GTEX-12WSD-0011-R5b-SM-5CVNG	0.467536	0.532464	0.212389	0.424072	0.207106	0.0598231	0.0966103	0.268144	0.315209	0.165554	0.146654	0.104438	0.309134	0.317003	0.20606	0.0362684	0.131535	0.235254	0.268596	0.220863	0.18904	0.0862475	0.392436	0.312159	0.295405	0	0	0.282009	0.206132	0.245634	0.266225	0.375602	0.100195	0.0127198	0.227914	0.283569	0.457178	0	0.185176	0.357646	0.122786	0.362188	0.136282	0.148906	0.229839	0.447096	0.552904	0.151031	0.510405
GTEX-12WSF-0011-R5a-SM-5HL8K	0.429436	0.570564	0.269885	0.295378	0.224608	0.0964351	0.113694	0.283081	0.17944	0.214924	0.17291	0.149644	0.377977	0.194422	0.193567	0.0872469	0.146788	0.140448	0.297207	0.231863	0.221514	0.108969	0.26118	0.337213	0.401607	0	0	0.136649	0.236983	0.311901	0.314466	0.226072	0.101797	0.059267	0.270626	0.342238	0.34653	0	0.235732	0.417738	0.161247	0.193785	0.191603	0.190855	0.262511	0.470218	0.529782	0.219604	0.34026
GTEX-12WSH-0011-R5b-SM-5P9F3	0.387085	0.612915	0.141379	0.346483	0.361436	0.068697	0.0820042	0.177735	0.210342	0.250551	0.196549	0.164823	0.232308	0.231278	0.326501	0.0808087	0.129104	0.214834	0.211824	0.286606	0.286737	0	0.371866	0.295024	0.333109	0	0	0.257742	0.258663	0.353358	0.130237	0.314341	0.113994	0.0688436	0.318368	0.184453	0.427145	0.0436483	0.322882	0.206324	0	0.302356	0.275187	0.228658	0.193799	0.499628	0.500372	0.120366	0.389795
GTEX-12WSM-0011-R5a-SM-5EQ4Y	0.480373	0.519627	0.238411	0.483359	0.0712799	0.0943465	0.112604	0.287883	0.369702	0.0821717	0.170538	0.0897042	0.312407	0.382184	0.129002	0.034037	0.14237	0.272497	0.264936	0.241995	0.123841	0.0967314	0.388774	0.30175	0.309476	0	0	0.33536	0.232495	0.151055	0.281091	0.452209	0.0930646	0	0.155179	0.299547	0.503089	0	0.118626	0.378285	0.152278	0.42631	0.0134221	0.196477	0.211513	0.537907	0.462093	0.194031	0.666537
GTEX-12ZZW-0011-R5a-SM-5DUVN	0.450591	0.549409	0.133194	0.476712	0.141591	0.108222	0.140282	0.175761	0.35393	0.122546	0.208805	0.138957	0.221862	0.401235	0.150179	0.0809457	0.145778	0.277543	0.254234	0.272812	0.181205	0.0142058	0.394093	0.271391	0.334517	0	0	0.376853	0.268285	0.206665	0.148197	0.491631	0.0864943	0.0212704	0.221124	0.17948	0.519663	0.0518167	0.179228	0.249293	0.00559166	0.443606	0.0815784	0.266777	0.202447	0.435715	0.564285	0.0842472	0.648128
GTEX-12ZZX-0011-R5a-SM-5HL89	0.432929	0.567071	0.157507	0.560318	0.143285	0.050262	0.0886276	0.214096	0.461342	0.133713	0.0979687	0.09288	0.210865	0.41233	0.159817	0.102101	0.114888	0.332105	0.270272	0.196569	0.13282	0.0682338	0.522061	0.338529	0.13941	0	0	0.41547	0.182052	0.188702	0.213776	0.453656	0.0941638	0.0613759	0.165008	0.225796	0.567269	0	0.120813	0.311919	0.104725	0.509433	0.0626576	0.0693879	0.253796	0.452441	0.547559	0.137273	0.543231
GTEX-12ZZY-0011-R5a-SM-5EGL9	0.49343	0.50657	0.286399	0.377953	0.148544	0.0880252	0.0990797	0.331476	0.280112	0.161923	0.147864	0.0786247	0.382338	0.26403	0.159135	0.0769292	0.117569	0.20987	0.267241	0.209069	0.170607	0.143212	0.358004	0.313208	0.328789	0	0	0.220989	0.204815	0.239158	0.335038	0.332352	0.080201	0.0366746	0.21877	0.332002	0.416273	0	0.157321	0.426406	0.219504	0.307501	0.113987	0.146701	0.212308	0.539293	0.460707	0.235173	0.509124
GTEX-12ZZZ-0011-R5a-SM-5EQ4M	0.411978	0.588022	0.189145	0.452484	0.228893	0.0598842	0.0695944	0.223273	0.344672	0.24402	0.117069	0.0709659	0.299795	0.330593	0.178757	0.0609775	0.129876	0.251606	0.21495	0.209004	0.232427	0.0920125	0.456287	0.287969	0.255743	0	0	0.273303	0.181311	0.323809	0.221577	0.353529	0.0912807	0.0266833	0.278563	0.249944	0.45229	0	0.22176	0.325951	0.107472	0.378743	0.213637	0.104672	0.195476	0.474357	0.525643	0.139613	0.483376
GTEX-13112-0011-R5b-SM-5DUV8	0.44544	0.55456	0.068619	0.58778	0.211498	0.0580806	0.0740227	0.0902662	0.444257	0.218045	0.122266	0.125166	0.14469	0.481526	0.149934	0.113779	0.110071	0.346431	0.182237	0.243474	0.227858	0	0.57351	0.270004	0.156486	0	0	0.43153	0.210816	0.301017	0.0566381	0.514143	0.0845342	0.0499422	0.265032	0.0863491	0.586972	0.0499327	0.228423	0.134672	0	0.522138	0.165073	0.126582	0.186208	0.378016	0.621984	0.0609153	0.504538
GTEX-1313W-0011-R5b-SM-5L3EP	0.529335	0.470665	0.364458	0.286218	0.147526	0.090775	0.111023	0.41313	0.21499	0.150657	0.150202	0.071022	0.423502	0.182667	0.181163	0.101081	0.111587	0.161735	0.274569	0.202575	0.154662	0.206459	0.293935	0.322603	0.383462	0	0	0.147486	0.202406	0.22196	0.428148	0.277211	0.0824059	0.0591177	0.187758	0.393507	0.352801	0	0.144613	0.502586	0.320724	0.218367	0.106847	0.137211	0.216851	0.57417	0.42583	0.335263	0.380285
GTEX-131YS-0011-R5b-SM-5K7YB	0.518089	0.481911	0.366936	0.375393	0.102403	0.0807344	0.0745335	0.401118	0.288157	0.141391	0.126071	0.0432633	0.425509	0.268644	0.139444	0.0484718	0.117932	0.220235	0.221411	0.2072	0.155174	0.195979	0.381411	0.287267	0.331322	0	0	0.19819	0.180455	0.215771	0.405584	0.323549	0.0830587	0.0231664	0.191041	0.379185	0.405062	0	0.139295	0.455644	0.302729	0.313618	0.0934643	0.116647	0.173542	0.542941	0.457059	0.285825	0.480065
GTEX-132Q8-0011-R5a-SM-5IJDM	0.27179	0.72821	0.178037	0.378801	0.115264	0.165596	0.162303	0.214453	0.278124	0.134116	0.229695	0.143611	0.273712	0.237488	0.189174	0.114882	0.184744	0.236856	0.251878	0.279998	0.166113	0.0651547	0.353668	0.360197	0.286134	0	0	0.279431	0.293419	0.213908	0.213242	0.243848	0.168574	0.116232	0.221326	0.25002	0.436363	0.024934	0.216342	0.322361	0.0932977	0.331483	0.0942792	0.238687	0.242254	0.421935	0.578065	0.14542	0.576607
GTEX-1399T-0011-R5b-SM-5IJDK	0.437137	0.562863	0.355767	0.273499	0.114743	0.118958	0.137034	0.396702	0.188638	0.133899	0.174606	0.106155	0.429765	0.167078	0.153735	0.0988159	0.150606	0.145168	0.299485	0.219469	0.149712	0.186166	0.254566	0.344816	0.400618	0	0	0.139241	0.236349	0.207181	0.417229	0.227569	0.113877	0.0644716	0.182091	0.411991	0.345076	0	0.150519	0.504405	0.294843	0.195572	0.0854475	0.17998	0.244157	0.489953	0.510047	0.293498	0.348071
GTEX-139T8-0011-R5b-SM-5J1MO	0.459921	0.540079	0.0780648	0.382427	0.170264	0.190504	0.17874	0.0959437	0.229605	0.115954	0.345288	0.213209	0.0999473	0.374019	0.156562	0.238866	0.130605	0.258686	0.134773	0.385874	0.220667	0	0.311274	0.18709	0.501636	0	0	0.349899	0.40383	0.22211	0.0241615	0.556751	0.0915031	0.146541	0.182428	0.0227766	0.477317	0.255766	0.242774	0.0241427	0	0.360076	0.0799175	0.449167	0.110839	0.262635	0.737365	0.0313329	0.553753
GTEX-139TS-0011-R5b-SM-5J2MZ	0.336525	0.663475	0.0907529	0.549878	0.159725	0.0962624	0.103382	0.1218	0.431605	0.159813	0.152453	0.134329	0.165262	0.437563	0.154272	0.101955	0.140948	0.352535	0.19658	0.263073	0.187812	0	0.57509	0.311024	0.113886	0	0	0.440225	0.249292	0.234301	0.0761829	0.440391	0.131453	0.0856465	0.225172	0.117338	0.579221	0.070638	0.209173	0.140968	0	0.518073	0.115685	0.162978	0.203265	0.292183	0.707817	0.0534976	0.609679
GTEX-139TT-0011-R5b-SM-5K7W8	0.490156	0.509844	0.323392	0.382339	0.108482	0.0746888	0.111099	0.373931	0.273634	0.0958979	0.166012	0.0905249	0.374175	0.247164	0.156262	0.101013	0.121386	0.196986	0.306869	0.223119	0.134594	0.138432	0.285883	0.316964	0.397153	0	0	0.24741	0.213921	0.166865	0.371804	0.359081	0.0707076	0.0257456	0.171326	0.373139	0.438937	0	0.109367	0.451696	0.240286	0.311519	0.0413454	0.181856	0.224993	0.65714	0.34286	0.321248	0.535269
GTEX-139TU-0011-R5b-SM-5L3E1	0.260458	0.739542	0.0826651	0.38711	0.189789	0.167375	0.173061	0.115048	0.282113	0.177398	0.238901	0.18654	0.14246	0.313545	0.213185	0.13397	0.19684	0.267073	0.231916	0.296861	0.20415	0	0.443666	0.368865	0.187469	0	0	0.336591	0.326492	0.252875	0.0840428	0.299058	0.181484	0.152284	0.247663	0.119511	0.475969	0.0995383	0.269598	0.154895	0	0.362761	0.152652	0.246548	0.238039	0.199718	0.800282	0.0306833	0.467763
GTEX-13CF2-0011-R5a-SM-5LZWS	0.393346	0.606654	0.0231396	0.520061	0.341682	0.0452113	0.0699058	0.0792422	0.392482	0.235226	0.166808	0.126241	0.107588	0.408194	0.30955	0.0726117	0.102056	0.314507	0.149027	0.275946	0.260521	0	0.525159	0.257971	0.21687	0	0	0.396429	0.248714	0.32664	0.0282176	0.474064	0.100198	0.0484801	0.295139	0.0821188	0.545766	0.0970265	0.276543	0.0806644	0	0.463702	0.210685	0.16632	0.159293	0.320413	0.679587	0.0390181	0.531931
GTEX-13CIG-0011-R5b-SM-5L3F2	0.43775	0.56225	0.122122	0.510939	0.082937	0.145267	0.138735	0.140941	0.378552	0.0648392	0.252437	0.163231	0.181921	0.480291	0.107221	0.0985059	0.132062	0.327602	0.161792	0.339738	0.170868	0	0.421882	0.190523	0.387595	0	0	0.42114	0.328285	0.162498	0.0880763	0.548996	0.0909546	0.0399508	0.176164	0.143935	0.550124	0.158995	0.163763	0.127119	0	0.497407	0.0235731	0.347055	0.131965	0.409172	0.590828	0.083728	0.705744
GTEX-13CZV-0011-R5a-SM-5K7XA	0.440637	0.559363	0.194732	0.521729	0.071881	0.0931463	0.118512	0.248473	0.423507	0.0909301	0.159101	0.0779883	0.269238	0.387984	0.125717	0.0825251	0.134536	0.307278	0.241274	0.236789	0.123677	0.0909831	0.459215	0.290657	0.250128	0	0	0.389269	0.219349	0.156615	0.234767	0.456073	0.0897616	0.0342091	0.162087	0.25787	0.530312	0	0.120436	0.349252	0.121933	0.482839	0.0249142	0.169266	0.201048	0.47665	0.52335	0.12776	0.716056
GTEX-13FHO-0011-R5b-SM-5LZZ3	0.448828	0.551172	0.212875	0.47549	0.118622	0.0837801	0.109234	0.270373	0.386982	0.120114	0.150232	0.0722985	0.301978	0.327306	0.137429	0.0944957	0.138791	0.287263	0.217357	0.224765	0.154748	0.115866	0.451575	0.270024	0.278401	0	0	0.334234	0.209471	0.200387	0.255908	0.393474	0.101904	0.0515446	0.184886	0.268192	0.490812	0	0.144821	0.364367	0.146096	0.436005	0.0744304	0.150183	0.193286	0.488462	0.511538	0.158873	0.5823
GTEX-13FHP-0011-R5b-SM-5LZY2	0.467678	0.532322	0.0297994	0.406522	0.398047	0.0743607	0.0912704	0.0701737	0.255436	0.280438	0.23022	0.163732	0.10908	0.315968	0.341873	0.145099	0.0879804	0.238376	0.142493	0.304478	0.314654	0	0.411936	0.209516	0.378549	0	0	0.302886	0.288836	0.388421	0.0198563	0.409646	0.0767766	0.107188	0.354686	0.0517024	0.461186	0.139451	0.336399	0.0629629	0	0.340277	0.27528	0.259455	0.124988	0.3423	0.6577	0.0510078	0.357523
GTEX-13FLV-0011-R5a-SM-5LZWT	0.438593	0.561407	0.128664	0.565626	0.157281	0.071335	0.0770953	0.1587	0.452233	0.169194	0.121354	0.0985188	0.201167	0.455289	0.13001	0.117256	0.0962767	0.340381	0.220884	0.227555	0.191753	0.0194276	0.544311	0.285055	0.170634	0	0	0.407904	0.202746	0.253455	0.135895	0.481654	0.0669325	0.0519061	0.244139	0.155369	0.564628	0	0.181426	0.253946	0.0246099	0.515319	0.124774	0.131492	0.203805	0.446459	0.553541	0.0953313	0.562629
GTEX-13FLW-0011-R5a-SM-5LZX6	0.438406	0.561594	0.209757	0.404515	0.186706	0.0890909	0.109931	0.267074	0.310037	0.18185	0.162741	0.0782982	0.287598	0.305598	0.166808	0.130965	0.109031	0.251401	0.222106	0.225123	0.187507	0.113863	0.43011	0.268336	0.301554	0	0	0.281689	0.215375	0.25552	0.247415	0.402073	0.061142	0.0643761	0.22143	0.250979	0.444975	0	0.177706	0.37732	0.142137	0.364995	0.142889	0.160513	0.189465	0.521564	0.478436	0.194887	0.497476
GTEX-13FXS-0011-R5b-SM-5LZYE	0.508811	0.491189	0.247893	0.38716	0.176301	0.0956146	0.0930323	0.296181	0.282143	0.192791	0.156641	0.0722445	0.357638	0.256928	0.158242	0.134651	0.09254	0.213497	0.228917	0.208751	0.194738	0.154098	0.377423	0.264885	0.357692	0	0	0.229295	0.200975	0.2745	0.295231	0.334429	0.059352	0.0639399	0.239866	0.302414	0.404895	0	0.173981	0.421124	0.192013	0.314659	0.155907	0.154386	0.183034	0.519172	0.480828	0.228586	0.450156
GTEX-13G51-0011-R5a-SM-5L3EB	0.476307	0.523693	0.362921	0.359076	0.0692906	0.106738	0.101975	0.407783	0.281183	0.102031	0.154168	0.0548348	0.437126	0.233675	0.137593	0.0677213	0.123884	0.214051	0.228583	0.22129	0.132013	0.204062	0.346597	0.291724	0.361679	0	0	0.20321	0.21074	0.175408	0.410642	0.295632	0.103224	0.0418617	0.164801	0.394481	0.401719	0	0.120405	0.477876	0.310725	0.305871	0.0489924	0.157337	0.177074	0.567113	0.432887	0.312538	0.513987
GTEX-13IVO-0011-R5a-SM-5L3CY	0.381248	0.618752	0.148439	0.401248	0.184064	0.142854	0.123396	0.160957	0.280518	0.116083	0.219267	0.223174	0.153835	0.307336	0.225142	0.154224	0.159463	0.294906	0.188668	0.312548	0.203879	0	0.419786	0.256703	0.323511	0	0	0.370528	0.318118	0.219845	0.091508	0.383129	0.151845	0.101853	0.211182	0.151991	0.49954	0.152481	0.241135	0.106844	0	0.405471	0.109534	0.300758	0.184237	0.308666	0.691334	0.0607253	0.571698
GTEX-13JUV-0011-R5a-SM-5LZY5	0.351442	0.648558	0.162877	0.401734	0.0923069	0.185702	0.157379	0.179497	0.265288	0.0922469	0.323965	0.139003	0.298206	0.288413	0.149884	0.0734792	0.190018	0.227115	0.179882	0.378581	0.16789	0.0465323	0.272146	0.241231	0.486624	0	0	0.281534	0.358913	0.199904	0.159649	0.307712	0.159701	0.0838264	0.194214	0.254547	0.441629	0.125924	0.200442	0.232005	0.0191006	0.350305	0.0683385	0.415323	0.146934	0.415446	0.584554	0.142853	0.632282
GTEX-13JVG-0011-R5a-SM-5MR4O	0.360082	0.639918	0.0892847	0.607275	0.119715	0.0842877	0.0994376	0.122795	0.502062	0.134288	0.128781	0.112073	0.14476	0.465726	0.135075	0.113515	0.140925	0.387758	0.19592	0.242126	0.168942	0.00525459	0.592673	0.281464	0.125863	0	0	0.494715	0.212981	0.208024	0.08428	0.484877	0.117972	0.0709452	0.201749	0.124457	0.607607	0.0459955	0.174064	0.172334	0	0.585191	0.0812138	0.130171	0.203423	0.370426	0.629574	0.0523479	0.65744
GTEX-13N1W-0011-R5b-SM-5MR5Q	0.414478	0.585522	0.236921	0.400089	0.0758733	0.170278	0.116839	0.248706	0.275793	0.0801644	0.26176	0.133577	0.332535	0.333152	0.12872	0.0641516	0.141441	0.239482	0.2055	0.327013	0.141082	0.0869227	0.359778	0.279432	0.36079	0	0	0.256799	0.312276	0.196418	0.234506	0.339789	0.115935	0.0721276	0.174218	0.29793	0.446453	0.00506345	0.174652	0.373832	0.104131	0.335181	0.0493917	0.317043	0.194254	0.505058	0.494942	0.185908	0.591527
GTEX-13N2G-0011-R5a-SM-5MR33	0.371822	0.628178	0.136867	0.315035	0.0897163	0.310073	0.148309	0.105609	0.12851	0.105784	0.550301	0.109796	0.222913	0.237908	0.177258	0.131446	0.230474	0.16736	0.122344	0.549888	0.160408	0	0.215219	0.318721	0.466061	0	0	0.183019	0.437606	0.311046	0.0683295	0.216813	0.209676	0.160214	0.206707	0.206591	0.407226	0.202779	0.266904	0.123091	0	0.197536	0.102187	0.598544	0.101732	0.246038	0.753962	0.0621953	0.509958
GTEX-13NYB-0011-R5a-SM-5MR45	0.484789	0.515211	0.138072	0.421199	0.289247	0.0620231	0.0894591	0.192662	0.301078	0.240842	0.146873	0.118545	0.23203	0.290628	0.197571	0.177179	0.102591	0.245775	0.241501	0.215346	0.247635	0.0497423	0.446545	0.282902	0.270553	0	0	0.292623	0.19756	0.338193	0.171624	0.388304	0.0556455	0.0889508	0.284646	0.182454	0.460446	0	0.23548	0.304074	0.0399612	0.366172	0.232685	0.137795	0.223387	0.465556	0.534444	0.119105	0.378027
GTEX-13NYS-0011-R5a-SM-5MR4D	0.349771	0.650229	0.158322	0.435525	0.108189	0.153088	0.144876	0.17408	0.308999	0.0982741	0.254446	0.164202	0.253612	0.334071	0.162812	0.0803052	0.1692	0.273694	0.195616	0.317154	0.178778	0.0347586	0.361514	0.237858	0.400628	0	0	0.344929	0.317832	0.198452	0.138787	0.358772	0.146394	0.0643993	0.212654	0.21778	0.474798	0.114819	0.200877	0.209505	0.0169029	0.410612	0.0697192	0.331224	0.171542	0.470955	0.529045	0.129605	0.639397
GTEX-13NZA-0011-R5b-SM-5KM4K	0.32812	0.67188	0.0507685	0.501826	0.188897	0.0906073	0.167902	0.110556	0.379126	0.129513	0.183267	0.197539	0.108199	0.411367	0.219543	0.104661	0.15623	0.323761	0.230516	0.263734	0.181988	0	0.512833	0.326605	0.160561	0	0	0.430199	0.285654	0.221665	0.0624812	0.456636	0.158176	0.0753421	0.225005	0.0848415	0.557751	0.11011	0.209472	0.122667	0	0.465226	0.0894494	0.179408	0.265917	0.28557	0.71443	0.0402941	0.458971
GTEX-13O3O-0011-R5b-SM-5KM44	0.517007	0.482993	0.259169	0.304281	0.3007	0.056243	0.0796078	0.305234	0.221583	0.269966	0.124502	0.078715	0.375668	0.199797	0.239988	0.0700963	0.11445	0.164868	0.24063	0.189865	0.245116	0.159521	0.318789	0.311316	0.278957	0.0909378	0	0.154444	0.172543	0.352344	0.32067	0.25752	0.0782705	0.0392718	0.29313	0.331807	0.34125	0	0.235613	0.423137	0.200949	0.21831	0.264546	0.0890318	0.227164	0.518407	0.481593	0.197845	0.342051
GTEX-13O3Q-0011-R5b-SM-5P9H4	0.483418	0.516582	0.301211	0.37127	0.101247	0.107066	0.119205	0.348254	0.28014	0.122235	0.170323	0.0790478	0.387602	0.245872	0.14344	0.103742	0.119344	0.211192	0.242017	0.220624	0.147489	0.178678	0.332364	0.275253	0.392383	0	0	0.232389	0.220142	0.200568	0.346902	0.324172	0.0840693	0.0502238	0.182945	0.358591	0.407973	0	0.130099	0.461928	0.251508	0.30985	0.069338	0.17512	0.194184	0.566165	0.433835	0.273405	0.488384
GTEX-13OVH-0011-R5b-SM-5KM4L	0.420935	0.579065	0.150939	0.461095	0.227881	0.0663996	0.0936853	0.196744	0.347332	0.214202	0.143591	0.0981311	0.277118	0.337214	0.189784	0.0673909	0.128493	0.256438	0.241832	0.231064	0.225327	0.0453395	0.439577	0.30291	0.257512	0	0	0.318711	0.199119	0.303964	0.178205	0.398294	0.084631	0.0150478	0.277866	0.224161	0.478234	0	0.22148	0.300286	0.0473672	0.395294	0.190282	0.144312	0.222745	0.475502	0.524498	0.121392	0.511237
GTEX-13OVJ-0011-R5a-SM-5P9H7	0.342214	0.657786	0.0751148	0.565472	0.127341	0.100455	0.131618	0.117088	0.466157	0.113229	0.165812	0.137714	0.117944	0.423636	0.146421	0.158422	0.153578	0.36746	0.240673	0.242332	0.149535	0	0.573547	0.34421	0.0822425	0	0	0.486339	0.2436	0.200408	0.0696524	0.468028	0.128183	0.105785	0.200284	0.0977194	0.607626	0.0719627	0.176911	0.1435	0	0.547147	0.0541557	0.149324	0.249373	0.283894	0.716106	0.039543	0.615015
GTEX-13OVL-0011-R5b-SM-5L3FU	0.464014	0.535986	0.224116	0.508465	0.114165	0.0681983	0.085055	0.274693	0.414359	0.141927	0.11416	0.0548607	0.311791	0.375171	0.136682	0.069666	0.106689	0.289903	0.225995	0.20033	0.149292	0.13448	0.461585	0.284088	0.254327	0	0	0.32535	0.182595	0.211932	0.280123	0.405917	0.0869673	0.0304026	0.19065	0.286063	0.496931	0	0.124594	0.378475	0.18168	0.441328	0.080253	0.0985746	0.198165	0.516185	0.483815	0.184335	0.558381
GTEX-13OW5-0011-R5b-SM-5L3FR	0.396175	0.603825	0.150829	0.482832	0.145526	0.10224	0.118573	0.199786	0.373675	0.126561	0.191455	0.108523	0.258732	0.368303	0.176353	0.0666152	0.129996	0.295142	0.22261	0.268405	0.163364	0.0504781	0.448389	0.28667	0.264941	0	0	0.357314	0.252843	0.21141	0.178432	0.399654	0.105473	0.053481	0.215276	0.226116	0.50632	0.00507302	0.177825	0.310782	0.0530724	0.444345	0.0845425	0.20914	0.208901	0.465495	0.534505	0.118873	0.64319
GTEX-13OW6-0011-R5a-SM-5O9BK	0.419046	0.580954	0.202563	0.541291	0.0924968	0.0721679	0.0914814	0.242227	0.442468	0.120927	0.109358	0.0850201	0.30545	0.393292	0.121055	0.0544983	0.125704	0.31619	0.219133	0.218076	0.141174	0.105427	0.495573	0.298956	0.205471	0	0	0.371378	0.195941	0.188957	0.243725	0.377167	0.115575	0.0430301	0.180172	0.284056	0.534207	0	0.126339	0.339454	0.135891	0.483005	0.0610129	0.106151	0.213939	0.472494	0.527506	0.156757	0.593973
GTEX-13OW7-0011-R5b-SM-5O9DM	0.454638	0.545362	0.191488	0.491888	0.159089	0.0678386	0.0896963	0.246279	0.392343	0.166159	0.119191	0.0760279	0.275462	0.375017	0.141075	0.117425	0.0910206	0.295895	0.223469	0.20581	0.175433	0.0993922	0.494115	0.280767	0.225118	0	0	0.334444	0.189234	0.242761	0.233561	0.416518	0.0702317	0.0584888	0.215241	0.23952	0.50116	0	0.157421	0.341419	0.129264	0.439147	0.121533	0.107055	0.203002	0.495517	0.504483	0.148703	0.52856
GTEX-13OW8-0011-R5b-SM-5L3FQ	0.404692	0.595308	0.166345	0.500713	0.141946	0.0942501	0.0967453	0.21544	0.403012	0.150962	0.145324	0.0852619	0.268765	0.378475	0.150216	0.0929803	0.109563	0.304119	0.204656	0.230156	0.189735	0.0713345	0.501974	0.262679	0.235347	0	0	0.363509	0.211393	0.237981	0.187117	0.437278	0.0829458	0.029753	0.237068	0.212955	0.511561	0	0.17744	0.310999	0.0787562	0.465699	0.116772	0.156429	0.182343	0.454725	0.545275	0.121939	0.569845
GTEX-13PL6-0011-R5b-SM-5O9BI	0.282168	0.717832	0.08193	0.30611	0.380966	0.108	0.122995	0.101575	0.175389	0.333734	0.21767	0.171632	0.195758	0.200289	0.31872	0.0757588	0.209475	0.176687	0.196275	0.297385	0.329652	0	0.337011	0.355543	0.268007	0.0394395	0	0.196248	0.286825	0.435863	0.0810644	0.186028	0.200351	0.104654	0.35749	0.151477	0.377682	0.0958952	0.399118	0.127305	0	0.221069	0.346883	0.215371	0.216676	0.216733	0.783267	0.0377781	0.253154
GTEX-13PLJ-0011-R5a-SM-5O9BG	0.31224	0.68776	0.0976298	0.501932	0.152674	0.11845	0.129314	0.132342	0.384954	0.153886	0.19286	0.135957	0.177716	0.419504	0.161222	0.0684231	0.173136	0.321841	0.208719	0.286157	0.183283	0	0.504532	0.321446	0.174022	0	0	0.399249	0.281415	0.225418	0.0939175	0.410314	0.154077	0.0713444	0.226898	0.137367	0.543971	0.0725966	0.212689	0.170743	0	0.465032	0.111565	0.211069	0.212334	0.320491	0.679509	0.059722	0.576179
GTEX-13PVQ-0011-R5b-SM-5O9DI	0.379373	0.620627	0.106874	0.517694	0.155665	0.093479	0.126289	0.123612	0.394746	0.151305	0.156827	0.17351	0.164338	0.439842	0.146053	0.109467	0.140301	0.322928	0.237976	0.245777	0.193319	0	0.51757	0.317598	0.164832	0	0	0.409976	0.245024	0.25193	0.0930693	0.454077	0.109978	0.0686869	0.249043	0.118215	0.557001	0.0673788	0.215507	0.160114	0	0.479068	0.112648	0.168038	0.240246	0.347675	0.652325	0.0697039	0.550699
GTEX-13RTJ-0011-R5a-SM-5P9HR	0.441233	0.558767	0.232623	0.41333	0.123503	0.105945	0.124599	0.280586	0.322351	0.131591	0.172662	0.09281	0.318625	0.292324	0.142116	0.124778	0.122157	0.247192	0.249937	0.228985	0.165853	0.108032	0.403724	0.292666	0.30361	0	0	0.29287	0.223713	0.219789	0.263628	0.374885	0.0742175	0.0553358	0.220285	0.275277	0.450704	0	0.15641	0.392886	0.152627	0.369519	0.0881247	0.176913	0.212817	0.50174	0.49826	0.174091	0.534732
GTEX-13S7M-0011-R5b-SM-5P9HS	0.403968	0.596032	0.250882	0.404217	0.170966	0.0765682	0.097367	0.305403	0.317673	0.186359	0.12786	0.0627043	0.351119	0.273677	0.187372	0.0479838	0.139848	0.241288	0.240302	0.192269	0.186364	0.139778	0.429325	0.313753	0.256922	0	0	0.260724	0.177186	0.259337	0.302753	0.328918	0.105265	0.0140268	0.236615	0.315175	0.429289	0	0.175177	0.395535	0.201617	0.34922	0.143986	0.0933028	0.211874	0.524385	0.475615	0.187107	0.525084
GTEX-13SLW-0011-R5b-SM-5SI6Z	0.396219	0.603781	0.0976445	0.536869	0.155983	0.0803452	0.129158	0.132149	0.424538	0.152861	0.150859	0.139592	0.174414	0.425845	0.12878	0.12	0.150962	0.321923	0.258562	0.239207	0.180308	0	0.518232	0.324993	0.156775	0	0	0.428184	0.232879	0.232117	0.106819	0.449071	0.109145	0.0673836	0.233001	0.141399	0.570884	0.0318959	0.1857	0.211521	0	0.497128	0.097901	0.150425	0.254546	0.348389	0.651611	0.0608873	0.552866
GTEX-13SLX-0011-R5a-SM-5O9BV	0.488268	0.511732	0.281309	0.393103	0.125537	0.0955023	0.10455	0.329196	0.309842	0.146	0.133943	0.0810199	0.359282	0.303834	0.149086	0.0858067	0.101991	0.236501	0.239143	0.1977	0.153705	0.172951	0.405597	0.29205	0.302353	0	0	0.254092	0.195092	0.219993	0.330823	0.353408	0.0805803	0.0479094	0.194477	0.323625	0.420958	0	0.138822	0.44022	0.242795	0.336776	0.0954457	0.117339	0.207645	0.537407	0.462593	0.239145	0.448319
GTEX-13VXU-0011-R5a-SM-5O9D7	0.479454	0.520546	0.315135	0.356901	0.114092	0.0990827	0.11479	0.36186	0.274551	0.137973	0.150093	0.0755223	0.406081	0.252641	0.136063	0.0905536	0.114662	0.205791	0.25543	0.208274	0.148259	0.182246	0.353897	0.304914	0.341189	0	0	0.216083	0.206126	0.210775	0.367015	0.31525	0.0869048	0.0474783	0.179558	0.370809	0.400878	0	0.134092	0.46503	0.262625	0.29529	0.0861762	0.142499	0.21341	0.535124	0.464876	0.264479	0.466103
GTEX-13X6I-0011-R5a-SM-5PNWW	0.345832	0.654168	0.161977	0.467699	0.198378	0.081626	0.0903204	0.184433	0.348799	0.210953	0.16029	0.0955245	0.269175	0.318612	0.188155	0.0452692	0.178789	0.258707	0.214543	0.259685	0.21639	0.0506743	0.426892	0.310941	0.262167	0	0	0.299274	0.224531	0.293313	0.182883	0.307425	0.141381	0.0426454	0.258427	0.250122	0.476217	0	0.239219	0.284563	0.0540874	0.391841	0.178997	0.162162	0.212914	0.409078	0.590922	0.113798	0.493691
GTEX-13X6J-0011-R5b-SM-5PNWT	0.516393	0.483607	0.34954	0.348421	0.110104	0.0841576	0.107777	0.397091	0.267348	0.131542	0.140164	0.0638553	0.424198	0.234536	0.1514	0.0712879	0.118578	0.195418	0.255722	0.201666	0.14275	0.204444	0.324136	0.30525	0.370614	0	0	0.188797	0.198711	0.201896	0.410596	0.302023	0.0947235	0.0341218	0.176264	0.392867	0.389394	0	0.124267	0.486339	0.31137	0.274153	0.0785982	0.12578	0.210098	0.557329	0.442671	0.327808	0.448736
GTEX-13X6K-0011-R5b-SM-5PNUE	0.413059	0.586941	0.237463	0.390793	0.15042	0.100232	0.121092	0.286646	0.294064	0.159062	0.15718	0.103049	0.339359	0.26419	0.166916	0.0885233	0.141011	0.207959	0.308892	0.203964	0.171916	0.107269	0.35231	0.353183	0.294507	0	0	0.256049	0.212753	0.24018	0.291018	0.331549	0.100091	0.036666	0.239478	0.292216	0.42205	0	0.167463	0.410487	0.169461	0.316097	0.110932	0.149384	0.254127	0.481236	0.518764	0.156114	0.486346
GTEX-1445S-0011-R5a-SM-5PNUS	0.387009	0.612991	0.0309013	0.637257	0.13264	0.0876361	0.111566	0.0652573	0.523076	0.133469	0.15064	0.127557	0.10093	0.526117	0.15575	0.0896326	0.12757	0.415958	0.172154	0.252001	0.159887	0	0.643867	0.295517	0.0606166	0	0	0.552078	0.234194	0.203578	0.0101505	0.551876	0.103891	0.0520346	0.226585	0.0656142	0.647458	0.0919512	0.181735	0.0788557	0	0.615428	0.0553208	0.129882	0.199369	0.30695	0.69305	0.0271736	0.706843
GTEX-144GL-0011-R5b-SM-5PNUJ	0.437899	0.562101	0.0452039	0.535767	0.330714	0.0336335	0.054681	0.0899701	0.406765	0.280563	0.113466	0.109235	0.124914	0.42081	0.236084	0.132286	0.0859068	0.32267	0.189104	0.225706	0.262519	0	0.581793	0.285949	0.132258	0	0	0.385334	0.196237	0.362547	0.0558821	0.469837	0.0757754	0.0779852	0.303073	0.0733293	0.553007	0.017437	0.27107	0.158486	0	0.470968	0.245084	0.0894237	0.194525	0.361014	0.638986	0.0548019	0.442832
GTEX-144GO-0011-R5a-SM-5PNUR	0.319164	0.680836	0.0934027	0.496183	0.138025	0.130393	0.141996	0.121404	0.375475	0.131523	0.234022	0.137576	0.186699	0.38563	0.163929	0.0639636	0.199778	0.300543	0.196017	0.325344	0.178096	0	0.424969	0.296303	0.278728	0	0	0.397252	0.301216	0.211667	0.0898657	0.376309	0.151029	0.0683987	0.2284	0.175862	0.532303	0.106902	0.202236	0.158559	0	0.451266	0.088858	0.265909	0.193967	0.342345	0.657655	0.0554512	0.693512
GTEX-145LS-0011-R5a-SM-5SI65	0.4708	0.5292	0.295389	0.32302	0.216829	0.0703003	0.0944616	0.321644	0.232868	0.210502	0.138408	0.0965782	0.393108	0.251865	0.192454	0.0337538	0.128818	0.17746	0.236049	0.221608	0.207709	0.157174	0.335277	0.300673	0.36405	0	0	0.164732	0.209264	0.292361	0.333642	0.266839	0.100109	0.0313757	0.240179	0.361498	0.367223	0	0.206872	0.425905	0.211714	0.242036	0.18583	0.138115	0.222305	0.517712	0.482288	0.244089	0.398195
GTEX-145MG-0011-R5b-SM-5S2VU	0.416302	0.583698	0.0400093	0.519448	0.198117	0.103412	0.139014	0.0871468	0.424302	0.126469	0.218217	0.143866	0.0708317	0.486413	0.254714	0.104043	0.0839978	0.352516	0.143339	0.302495	0.201649	0	0.538104	0.210281	0.251614	0	0	0.451123	0.29529	0.219062	0.0345252	0.572083	0.0848339	0.060328	0.226254	0.0565012	0.59281	0.156401	0.20561	0.0451789	0	0.538076	0.0867181	0.249779	0.125426	0.309533	0.690467	0.036508	0.646855
GTEX-145MH-0011-R5a-SM-5P9JT	0.519799	0.480201	0.340556	0.281921	0.145166	0.108599	0.123757	0.389563	0.209023	0.166643	0.164618	0.0701523	0.421009	0.158289	0.182338	0.112836	0.125529	0.154368	0.267026	0.197853	0.158888	0.221866	0.261559	0.319077	0.351465	0	0.0678989	0.143344	0.211248	0.236162	0.409246	0.237978	0.099516	0.0697359	0.198182	0.394588	0.336853	0	0.148391	0.514756	0.322261	0.200127	0.11838	0.140656	0.218575	0.570462	0.429538	0.343314	0.348308
GTEX-14753-0011-R5a-SM-5S2VW	0.398214	0.601786	0.0172343	0.577785	0.17383	0.107845	0.123306	0.0707936	0.464022	0.11568	0.210779	0.138725	0.0562845	0.515529	0.224092	0.0771043	0.12699	0.38001	0.135493	0.30023	0.184267	0	0.578357	0.226558	0.195085	0	0	0.503214	0.291347	0.200894	0.00454498	0.603908	0.106437	0.0321259	0.220713	0.0368154	0.607694	0.159261	0.194248	0.0387974	0	0.56785	0.0638852	0.236425	0.13184	0.257984	0.742016	0.0284997	0.716082
GTEX-1477Z-0011-R5b-SM-5PNUO	0.326145	0.673855	0.0739481	0.452632	0.181438	0.131589	0.160393	0.102402	0.328312	0.156852	0.239414	0.17302	0.16364	0.347766	0.211317	0.079698	0.197578	0.272891	0.228459	0.305098	0.193552	0	0.406255	0.32032	0.273425	0	0	0.370615	0.32126	0.23828	0.0698446	0.381489	0.170795	0.0723178	0.246175	0.129223	0.508588	0.124568	0.235335	0.13151	0	0.401309	0.10705	0.269162	0.222479	0.302499	0.697501	0.0432609	0.526586
GTEX-14ABY-0011-R5b-SM-5SI7B	0.504189	0.495811	0.305529	0.369343	0.13093	0.0844987	0.109699	0.352607	0.273824	0.144551	0.1509	0.0781178	0.379191	0.252973	0.144904	0.108226	0.114707	0.203532	0.256189	0.2145	0.152867	0.172912	0.333371	0.294065	0.372564	0	0	0.212769	0.211744	0.214387	0.361101	0.317495	0.0848779	0.0635406	0.180634	0.353453	0.41043	0	0.137453	0.452117	0.251737	0.294769	0.0926819	0.149248	0.211564	0.513201	0.486799	0.287219	0.416457
GTEX-14ASI-0011-R5b-SM-6EU2M	0.467448	0.532552	0.18372	0.390813	0.170942	0.109197	0.145328	0.240215	0.27029	0.135727	0.210178	0.143591	0.289746	0.291018	0.174404	0.110416	0.134416	0.214888	0.27337	0.25697	0.175301	0.0794708	0.324474	0.289427	0.3861	0	0	0.272003	0.27183	0.221018	0.235149	0.380456	0.106638	0.0648437	0.199774	0.248288	0.444447	0	0.18029	0.375263	0.0910414	0.32876	0.0972347	0.247563	0.235401	0.450375	0.549625	0.142125	0.469932
GTEX-14BIM-0011-R5b-SM-5S2RM	0.435037	0.564963	0.271893	0.394959	0.107056	0.108348	0.117744	0.312804	0.29088	0.101495	0.201715	0.0931065	0.376432	0.264145	0.154157	0.0726358	0.13263	0.222298	0.214255	0.268075	0.159832	0.135539	0.324517	0.246833	0.428649	0	0	0.254889	0.251563	0.189032	0.304516	0.327086	0.0944811	0.0370765	0.192234	0.349123	0.434386	0	0.155644	0.409971	0.181123	0.342729	0.0630432	0.243697	0.169408	0.531797	0.468203	0.227771	0.58309
GTEX-14BIN-0011-R5b-SM-5SI78	0.462743	0.537257	0.153757	0.501193	0.24367	0.0361765	0.0652034	0.19409	0.378922	0.240732	0.0946727	0.0915824	0.241145	0.387562	0.168142	0.084683	0.118468	0.290492	0.234775	0.197099	0.230052	0.0475817	0.520756	0.296565	0.182678	0	0	0.329339	0.16563	0.318937	0.186093	0.429633	0.0837515	0.0302448	0.269264	0.187107	0.506026	0	0.215062	0.278913	0.057125	0.434206	0.208869	0.0727422	0.227058	0.435378	0.564622	0.114494	0.456404
GTEX-14BMV-0011-R5b-SM-62LFT	0.472871	0.527129	0.252173	0.416762	0.112055	0.100027	0.118983	0.307388	0.319865	0.122923	0.14971	0.100115	0.347284	0.324422	0.129778	0.0868277	0.111688	0.236579	0.284962	0.209479	0.150503	0.118477	0.392155	0.322477	0.285369	0	0	0.276285	0.214337	0.203812	0.305565	0.399353	0.0815304	0.0276779	0.187116	0.304322	0.45502	0	0.133635	0.411345	0.18261	0.354121	0.0709953	0.155796	0.236477	0.509337	0.490663	0.193479	0.494281
GTEX-14C39-0011-R5b-SM-5ZZV1	0.490522	0.509478	0.1668	0.363125	0.181401	0.128328	0.160346	0.195619	0.22567	0.140117	0.261825	0.176768	0.310033	0.24198	0.183683	0.0850471	0.179256	0.178864	0.268672	0.303819	0.214527	0.0341175	0.215019	0.263255	0.521726	0	0	0.255682	0.312891	0.243686	0.187741	0.342852	0.124116	0.0280575	0.250954	0.254021	0.42069	0.0817176	0.218349	0.279243	0.0220679	0.293793	0.119563	0.347519	0.217057	0.420117	0.579883	0.116066	0.430874
GTEX-14DAQ-0011-R5b-SM-5YYAK	0.437428	0.562572	0.183198	0.406977	0.239951	0.0633624	0.106512	0.244363	0.30483	0.209664	0.135394	0.105749	0.27066	0.306835	0.200044	0.102021	0.12044	0.236201	0.264878	0.200251	0.207153	0.0915172	0.427912	0.315868	0.256221	0	0	0.275134	0.195535	0.290854	0.238477	0.362425	0.0872188	0.0590106	0.252849	0.238496	0.441971	0	0.196136	0.361893	0.117376	0.344204	0.182048	0.109222	0.24715	0.459983	0.540017	0.130468	0.421369
GTEX-14E6D-0011-R5b-SM-69LQR	0.441078	0.558922	0.108725	0.496303	0.264536	0.0563985	0.0740368	0.145894	0.367137	0.257927	0.125235	0.103807	0.217735	0.384597	0.166274	0.152883	0.0785108	0.309189	0.194224	0.227068	0.267224	0.00229544	0.55746	0.27418	0.16836	0	0	0.34997	0.189828	0.355579	0.104624	0.441475	0.0454577	0.0691649	0.2997	0.144202	0.519726	0	0.25755	0.222724	0	0.447646	0.239859	0.11836	0.194134	0.454425	0.545575	0.0951842	0.457356
GTEX-14JG1-0011-R5a-SM-62LED	0.485721	0.514279	0.196616	0.400187	0.198531	0.076779	0.127887	0.249682	0.291614	0.168481	0.178899	0.111324	0.250085	0.300491	0.153683	0.177591	0.11815	0.22147	0.291896	0.241446	0.175423	0.0697656	0.337948	0.31518	0.346873	0	0	0.287376	0.233006	0.23311	0.246508	0.4029	0.0506922	0.0949315	0.203478	0.247998	0.473101	0	0.167531	0.359367	0.100843	0.343798	0.122235	0.197959	0.235166	0.53771	0.46229	0.171641	0.552111
GTEX-14JIY-0011-R5b-SM-62LE7	0.51544	0.48456	0.368978	0.302208	0.0894775	0.106923	0.132414	0.416325	0.223704	0.103443	0.171563	0.084965	0.423672	0.212487	0.135368	0.0963209	0.132152	0.158435	0.321124	0.21677	0.116417	0.187254	0.250137	0.353098	0.396765	0	0	0.171622	0.227142	0.167255	0.433981	0.312838	0.0791474	0.0443151	0.14898	0.41472	0.376821	0	0.110925	0.512255	0.313157	0.229613	0.0404711	0.176934	0.239825	0.605196	0.394804	0.348417	0.507071
GTEX-14LLW-0011-R5b-SM-5ZZU6	0.368178	0.631822	0.20409	0.414866	0.115336	0.120618	0.145089	0.248559	0.308533	0.1162	0.197019	0.129688	0.314878	0.281265	0.155167	0.0906417	0.158048	0.241992	0.281376	0.250799	0.155581	0.0702528	0.358327	0.336591	0.305082	0	0	0.298879	0.258306	0.19997	0.242845	0.332559	0.125446	0.0507414	0.209677	0.281576	0.456044	0	0.173617	0.370339	0.109456	0.359106	0.0703852	0.211012	0.250041	0.463054	0.536946	0.153913	0.530871
GTEX-14LZ3-0011-R5b-SM-5ZZV8	0.362268	0.637732	0.0640036	0.529468	0.146626	0.130037	0.129866	0.0828374	0.392021	0.113924	0.243258	0.16796	0.120353	0.437411	0.173192	0.129575	0.139469	0.336679	0.147401	0.334453	0.181467	0	0.470674	0.234401	0.294925	0	0	0.44558	0.313639	0.211589	0.0291921	0.471063	0.120856	0.0952822	0.22174	0.0910593	0.567419	0.16292	0.202712	0.0669494	0	0.495885	0.0617099	0.292707	0.149698	0.341844	0.658156	0.0398387	0.630694
GTEX-14PJO-0011-R5a-SM-6AJBZ	0.411514	0.588486	0.199059	0.46276	0.121676	0.094131	0.122373	0.244677	0.357634	0.12274	0.163596	0.111353	0.295933	0.349504	0.137489	0.0506715	0.166402	0.268697	0.254786	0.249015	0.164183	0.0633191	0.416834	0.311486	0.27168	0	0	0.340264	0.232966	0.20678	0.21999	0.411765	0.117694	0.0123241	0.204291	0.253925	0.496064	0	0.167589	0.336348	0.09168	0.412267	0.0821495	0.182953	0.23095	0.440892	0.559108	0.134998	0.597004
GTEX-14PN4-0011-R5a-SM-686ZV	0.466256	0.533744	0.346267	0.305804	0.0950881	0.119644	0.133196	0.381257	0.21864	0.109762	0.197615	0.092726	0.421359	0.18258	0.160225	0.0876277	0.148209	0.153452	0.285655	0.249623	0.130495	0.180775	0.243577	0.337651	0.418772	0	0	0.154087	0.253355	0.188867	0.403691	0.23055	0.113973	0.0807921	0.170503	0.404183	0.360226	0	0.138602	0.501172	0.281512	0.21658	0.0558167	0.207407	0.238684	0.558325	0.441675	0.313335	0.420599
GTEX-14PQA-0011-R5b-SM-6AJC2	0.312743	0.687257	0.134648	0.437463	0.140499	0.149833	0.137556	0.156885	0.301347	0.140664	0.244407	0.156697	0.241432	0.301488	0.170378	0.108128	0.178575	0.268125	0.191084	0.316678	0.210212	0.0139009	0.378973	0.269442	0.351585	0	0	0.332018	0.310118	0.237353	0.120511	0.320173	0.150016	0.0857546	0.244931	0.199126	0.478155	0.108989	0.23173	0.181125	0	0.39846	0.119824	0.303448	0.178269	0.390938	0.609062	0.0883988	0.586868
GTEX-15CHQ-0011-R5b-SM-6AJAN	0.44575	0.55425	0.358704	0.339457	0.112397	0.0957332	0.0937083	0.389557	0.270669	0.156715	0.142193	0.0408659	0.414346	0.21673	0.160802	0.0649307	0.143191	0.201645	0.21924	0.206077	0.158506	0.214533	0.345822	0.289621	0.330199	0	0.0343585	0.189249	0.189393	0.225488	0.39587	0.271812	0.103024	0.0304744	0.190074	0.404615	0.37396	0	0.148626	0.477415	0.316086	0.278647	0.107241	0.119348	0.178679	0.528464	0.471536	0.264546	0.484255
GTEX-15DCD-0011-R5a-SM-69LPC	0.427294	0.572706	0.183941	0.530261	0.126362	0.0707327	0.0887042	0.222668	0.415785	0.146641	0.133675	0.0812301	0.289623	0.389428	0.130692	0.0484668	0.14179	0.300674	0.225877	0.229951	0.17428	0.0692171	0.480831	0.288196	0.230973	0	0	0.363036	0.198583	0.227631	0.21075	0.409576	0.0955906	0.0236433	0.226047	0.245143	0.523355	0	0.168505	0.30814	0.0896623	0.470906	0.100034	0.134932	0.204466	0.458732	0.541268	0.125487	0.518674
GTEX-15DDE-0011-R5b-SM-7KULJ	0.321434	0.678566	0.208374	0.33682	0.156226	0.170583	0.127996	0.196882	0.199905	0.150138	0.219904	0.233172	0.211857	0.254668	0.205455	0.134727	0.193293	0.249396	0.223922	0.306708	0.202262	0.0177122	0.379871	0.342145	0.277985	0	0	0.265617	0.312927	0.264996	0.156459	0.262538	0.191061	0.125203	0.22702	0.194179	0.430349	0.0950102	0.27906	0.19558	0.054133	0.301241	0.148312	0.268367	0.227947	0.309782	0.690218	0.0996265	0.436748
GTEX-15DYW-0011-R5a-SM-6M46W	0.482362	0.517638	0.261445	0.371564	0.183712	0.0819049	0.101374	0.309711	0.281054	0.187396	0.145304	0.0765357	0.378771	0.265545	0.169644	0.0666982	0.119342	0.209444	0.237888	0.213451	0.191465	0.147751	0.373865	0.293845	0.33229	0	0	0.217102	0.200492	0.267116	0.315291	0.329299	0.0881007	0.0280412	0.230116	0.324444	0.406532	0	0.17884	0.414628	0.194323	0.305302	0.152992	0.139101	0.208281	0.519897	0.480103	0.207538	0.446546
GTEX-15EO6-0011-R5b-SM-7KUDZ	0.48099	0.51901	0.217786	0.49165	0.1524	0.0565736	0.0815897	0.241713	0.390207	0.163959	0.126154	0.0779675	0.298039	0.384095	0.148377	0.0523755	0.117113	0.280746	0.249946	0.228985	0.175166	0.065158	0.441388	0.312376	0.246236	0	0	0.331548	0.197904	0.234516	0.236032	0.403252	0.0772245	0.0221664	0.22217	0.275187	0.508321	0	0.167444	0.324235	0.105768	0.430942	0.106797	0.130111	0.226383	0.48965	0.51035	0.144512	0.553244
GTEX-15ER7-0011-R5b-SM-6M46T	0.552686	0.447314	0.380109	0.382287	0.076591	0.0812577	0.0797558	0.419687	0.307358	0.134122	0.104961	0.0338732	0.443298	0.237319	0.135109	0.0722563	0.112017	0.216675	0.236133	0.17984	0.130573	0.23678	0.341092	0.316108	0.218881	0	0.123919	0.200692	0.162406	0.196727	0.440176	0.298552	0.0976822	0.0347883	0.157	0.411978	0.40039	0	0.10774	0.49187	0.361826	0.304364	0.0702425	0.0716798	0.191888	0.579223	0.420777	0.326888	0.425917
GTEX-15G19-0011-R5b-SM-6M46P	0.305292	0.694708	0.195325	0.376672	0.131069	0.165868	0.131066	0.182206	0.240846	0.144915	0.248281	0.183751	0.261575	0.291067	0.190794	0.0635921	0.192973	0.236978	0.2105	0.338364	0.19702	0.0171379	0.338049	0.328498	0.333453	0	0	0.272029	0.328663	0.244972	0.154336	0.238019	0.198998	0.108861	0.220923	0.233199	0.437503	0.107132	0.259766	0.195599	0.0344024	0.32002	0.127243	0.309404	0.208931	0.334714	0.665286	0.0857852	0.530375
GTEX-15SHU-0011-R5a-SM-7938Q	0.430335	0.569665	0.295654	0.430969	0.103632	0.0785794	0.0911655	0.332105	0.339516	0.127501	0.123132	0.0777466	0.391409	0.298649	0.141982	0.0222153	0.145744	0.243922	0.261887	0.219299	0.154647	0.120245	0.397536	0.339341	0.263123	0	0	0.284016	0.194313	0.20033	0.321341	0.328729	0.119224	0.00788159	0.203598	0.340567	0.460507	0	0.14854	0.390953	0.202605	0.369073	0.0797136	0.128005	0.220603	0.469537	0.530463	0.200978	0.602076
GTEX-16NPV-0011-R5a-SM-7EPGK	0.258521	0.741479	0.0768615	0.445684	0.140325	0.169209	0.16792	0.115017	0.32396	0.136595	0.260526	0.163902	0.147754	0.29237	0.209075	0.15342	0.197381	0.292082	0.212478	0.313947	0.181494	0	0.408776	0.323207	0.268016	0	0	0.372886	0.330275	0.213189	0.0836492	0.326953	0.193875	0.13998	0.202411	0.136782	0.500201	0.133064	0.230555	0.13618	0	0.414714	0.0948486	0.287293	0.203145	0.246682	0.753318	0.023112	0.611471
GTEX-16YQH-0011-R5b-SM-7938U	0.508373	0.491627	0.384408	0.264921	0.208916	0.0753486	0.0664072	0.393041	0.181847	0.241965	0.131506	0.0516414	0.443389	0.162975	0.173333	0.0861316	0.134172	0.139896	0.226968	0.21371	0.205094	0.214331	0.2564	0.318036	0.31988	0.0841268	0.021557	0.0824325	0.189332	0.309385	0.41885	0.212578	0.0955694	0.0579054	0.225335	0.408611	0.321757	0	0.202208	0.476035	0.311465	0.169849	0.211259	0.116739	0.190688	0.556448	0.443552	0.352041	0.325936
GTEX-16Z82-0011-R5a-SM-7EPGB	0.362982	0.637018	0.0701891	0.448144	0.30785	0.0592482	0.114569	0.138038	0.335027	0.217636	0.15686	0.152439	0.133042	0.361175	0.252619	0.140841	0.112324	0.300647	0.222709	0.238212	0.238433	0	0.528969	0.311106	0.159925	0	0	0.369091	0.232778	0.307955	0.0901749	0.4249	0.100699	0.106584	0.268463	0.0993537	0.514687	0.0233885	0.261571	0.200353	0	0.419425	0.208001	0.130822	0.241752	0.367172	0.632828	0.070991	0.43454
GTEX-17EVP-0011-R5b-SM-7DHKW	0.490787	0.509213	0.249027	0.362452	0.251349	0.0544889	0.0826837	0.289552	0.260394	0.239043	0.139057	0.0719548	0.315959	0.242099	0.185434	0.14142	0.115088	0.190472	0.251951	0.21759	0.214548	0.125439	0.338419	0.300665	0.360916	0	0	0.210786	0.188501	0.310054	0.29066	0.326909	0.0507293	0.0587903	0.245261	0.31831	0.41187	0	0.193763	0.394367	0.168503	0.279968	0.208359	0.131698	0.211473	0.536491	0.463509	0.190756	0.446976
GTEX-17EVQ-0011-R5a-SM-7LT92	0.415893	0.584107	0.0654345	0.315436	0.458377	0.0591018	0.101651	0.0659342	0.160054	0.402411	0.190733	0.180868	0.203194	0.218271	0.32057	0.0709525	0.187013	0.116049	0.26143	0.263883	0.358638	0	0.290366	0.381204	0.310313	0.0181169	0	0.153031	0.253553	0.518271	0.075145	0.23577	0.140036	0.0605441	0.448609	0.115041	0.372034	0.061926	0.422492	0.143548	0	0.159953	0.404795	0.178341	0.256912	0.351604	0.648396	0.0513275	0.241696
GTEX-17F97-0011-R5a-SM-7LG4Z	0.388478	0.611522	0.178748	0.368505	0.210971	0.101626	0.14015	0.203167	0.24136	0.179657	0.189227	0.186589	0.28375	0.275929	0.189196	0.098757	0.152368	0.202476	0.293221	0.268734	0.210103	0.0254661	0.345257	0.364925	0.289819	0	0	0.24186	0.273399	0.285506	0.199236	0.285797	0.1156	0.0977341	0.255603	0.245266	0.432034	0	0.237551	0.330416	0.0422605	0.290101	0.159283	0.20443	0.303926	0.455052	0.544948	0.139315	0.373913
GTEX-17HG3-0011-R5a-SM-7DUEW	0.440529	0.559471	0.123473	0.541665	0.168877	0.0745795	0.0914063	0.177921	0.435674	0.16242	0.138024	0.0859609	0.111911	0.468703	0.122	0.219603	0.0777837	0.373262	0.192775	0.244413	0.176461	0.0130892	0.599487	0.271968	0.128546	0	0	0.45081	0.209414	0.222107	0.117669	0.581533	0.029916	0.119586	0.173193	0.0957725	0.598821	0.00955893	0.172165	0.219456	0.0157955	0.545835	0.11834	0.141889	0.17814	0.472346	0.527654	0.0971963	0.645489
GTEX-17HHY-0011-R5b-SM-79OMZ	0.422747	0.577253	0.0722458	0.52337	0.273229	0.0604553	0.0706995	0.126272	0.399147	0.249781	0.132421	0.0923797	0.14548	0.396587	0.193985	0.184884	0.0790637	0.33086	0.19497	0.222965	0.251206	0	0.586754	0.278316	0.13493	0	0	0.393163	0.194144	0.33733	0.0753631	0.467696	0.0540252	0.10224	0.291022	0.085017	0.546054	0	0.250867	0.20308	0	0.480793	0.222812	0.112169	0.184225	0.412792	0.587208	0.061686	0.51011
GTEX-17HII-0011-R5a-SM-7LG51	0.409799	0.590201	0.16408	0.397123	0.301232	0.0550639	0.0825015	0.195547	0.299269	0.278128	0.118939	0.108118	0.261503	0.331306	0.219516	0.0742792	0.113395	0.240288	0.241726	0.209873	0.264182	0.0439313	0.47285	0.324896	0.202254	0	0	0.278919	0.177524	0.366924	0.176633	0.370198	0.0736106	0.0377474	0.30904	0.209405	0.442406	0	0.267032	0.290562	0.0489348	0.344881	0.272992	0.0964429	0.236749	0.452168	0.547832	0.123954	0.415881
GTEX-17MF6-0011-R5a-SM-731BA	0.460038	0.539962	0.00315229	0.444602	0.451712	0.0512041	0.0493297	0.00838748	0.29171	0.386466	0.176525	0.136912	0.139912	0.334565	0.317213	0.0749558	0.133354	0.229638	0.131599	0.280026	0.358737	0	0.438916	0.250334	0.310749	0	0	0.281405	0.241889	0.476706	0	0.38322	0.091257	0.0284639	0.452024	0.0450349	0.463154	0.132329	0.382491	0.0220258	0	0.329657	0.350835	0.186192	0.133316	0.305747	0.694253	0.0351166	0.418559
GTEX-183WM-0011-R5a-SM-718A4	0.271582	0.728418	0.0778438	0.396204	0.205544	0.165014	0.155394	0.106008	0.266902	0.175517	0.27153	0.180044	0.166056	0.243092	0.272417	0.130788	0.187648	0.258503	0.17983	0.331223	0.230444	0	0.35679	0.291395	0.351814	0	0	0.316482	0.342472	0.261962	0.079085	0.255678	0.184964	0.134188	0.265922	0.159248	0.453369	0.149568	0.275751	0.121311	0	0.357372	0.153025	0.312111	0.177492	0.313177	0.686823	0.0444003	0.534262
GTEX-18464-0011-R5b-SM-718A6	0.480136	0.519864	0.30876	0.380858	0.131518	0.0839207	0.0949431	0.34486	0.285589	0.15429	0.147701	0.0675596	0.406351	0.25735	0.145479	0.0614936	0.129327	0.21211	0.232587	0.217106	0.175958	0.162239	0.359903	0.28101	0.359087	0	0	0.21951	0.194155	0.237617	0.348718	0.318826	0.0847042	0.0205887	0.21339	0.362491	0.409596	0	0.160395	0.430009	0.229648	0.316722	0.11232	0.148793	0.192516	0.545661	0.454339	0.240633	0.487955
GTEX-18465-0011-R5a-SM-72D5J	0.394094	0.605906	0.0464945	0.534104	0.317423	0.0432992	0.0586789	0.0850721	0.400817	0.272595	0.118582	0.122934	0.134883	0.391025	0.232884	0.116129	0.125079	0.325223	0.165036	0.232393	0.277348	0	0.596012	0.283483	0.120505	0	0	0.390309	0.203264	0.372105	0.0343222	0.433724	0.101318	0.0603922	0.332277	0.0722885	0.551279	0.0435456	0.290717	0.114458	0	0.470236	0.247045	0.0899618	0.192757	0.364501	0.635499	0.0517828	0.464345
GTEX-1A3MX-0011-R5a-SM-79OM5	0.373196	0.626804	0.163536	0.470352	0.222052	0.0615266	0.0825335	0.196397	0.367779	0.229693	0.125564	0.0805671	0.272604	0.32722	0.212465	0.0479036	0.139808	0.270306	0.20829	0.226882	0.228698	0.0658236	0.463904	0.302668	0.233428	0	0	0.31123	0.187788	0.314066	0.186917	0.336029	0.111066	0.0251693	0.289549	0.238187	0.468725	0	0.232274	0.299001	0.0745667	0.406098	0.202696	0.109537	0.207102	0.441812	0.558188	0.146294	0.544922
GTEX-1A8G6-0011-R5b-SM-7IGQG	0.312018	0.687982	0.102659	0.504756	0.119926	0.139002	0.133657	0.144602	0.392324	0.123488	0.212534	0.127052	0.152628	0.407011	0.149116	0.142743	0.148501	0.353423	0.17154	0.298628	0.17641	0	0.538455	0.281999	0.179546	0	0	0.434267	0.292606	0.195056	0.0780708	0.463324	0.110149	0.101023	0.209921	0.115583	0.558882	0.0912812	0.196174	0.153663	0	0.506624	0.0829844	0.241652	0.168739	0.35979	0.64021	0.063126	0.702325
GTEX-1AX9I-0011-R5b-SM-793DI	0.531324	0.468676	0.40069	0.26424	0.166607	0.0908215	0.0776419	0.427563	0.185876	0.196009	0.145628	0.0449241	0.46711	0.141182	0.188084	0.0773077	0.126317	0.147399	0.207239	0.210232	0.196711	0.23842	0.264668	0.282944	0.364295	0.0371143	0.0509785	0.0942721	0.189097	0.277282	0.439348	0.205754	0.0968378	0.0440472	0.224044	0.429317	0.3145	0	0.184248	0.501252	0.345429	0.184582	0.170824	0.133127	0.166038	0.554674	0.445326	0.352422	0.318443
GTEX-1B8L1-0011-R5a-SM-7DHN5	0.483782	0.516218	0.334427	0.403637	0.203202	0.0253635	0.0333705	0.34673	0.309295	0.252976	0.0604246	0.0305746	0.387258	0.269819	0.171632	0.0281422	0.143149	0.218932	0.195234	0.186892	0.219871	0.179071	0.374538	0.29551	0.214609	0.110627	0.00471528	0.174142	0.137138	0.319004	0.369716	0.267014	0.11847	0.00136234	0.248309	0.364844	0.40669	0	0.196841	0.396468	0.261688	0.305548	0.21508	0.0265741	0.191111	0.481247	0.518753	0.261043	0.432409
GTEX-1B8SF-0011-R5a-SM-79OOO	0.399153	0.600847	0.214799	0.483992	0.12074	0.0735373	0.106933	0.269135	0.393311	0.117768	0.130977	0.0888096	0.284206	0.381589	0.146617	0.052244	0.135344	0.307826	0.210502	0.230628	0.152317	0.0987259	0.49446	0.283685	0.221855	0	0	0.352146	0.212983	0.193186	0.241684	0.423963	0.0978405	0.0241582	0.191845	0.262194	0.514124	0	0.142967	0.342909	0.136164	0.454253	0.0744284	0.128131	0.207023	0.482046	0.517954	0.199996	0.574528
GTEX-N7MS-0011-R5a-SM-2HMK8	0.495798	0.504202	0.248059	0.321337	0.314947	0.0531488	0.0625081	0.278111	0.209012	0.309549	0.130135	0.0731933	0.372151	0.192637	0.229383	0.086991	0.118838	0.15254	0.23382	0.205708	0.279928	0.128004	0.303264	0.30018	0.325709	0.0708473	0	0.134962	0.177799	0.399204	0.288035	0.250346	0.077655	0.0382153	0.322364	0.311419	0.347491	0	0.270174	0.382335	0.158517	0.216426	0.304701	0.120459	0.199898	0.500387	0.499613	0.184685	0.302971
GTEX-N7MT-0011-R5a-SM-2I3G6	0.348916	0.651084	0.229994	0.408405	0.0996019	0.121529	0.14047	0.268306	0.304481	0.109052	0.204337	0.113824	0.322207	0.260392	0.175145	0.0655013	0.176755	0.226679	0.265496	0.269196	0.147466	0.0911627	0.342037	0.340598	0.317365	0	0	0.271051	0.26709	0.194975	0.266885	0.277806	0.145619	0.0716718	0.204661	0.300243	0.442846	0	0.174976	0.382179	0.140111	0.340033	0.0642729	0.218217	0.237367	0.445198	0.554802	0.162432	0.53572
GTEX-NL3H-0011-R5a-SM-2I3GB	0.332159	0.667841	0.179114	0.456492	0.178039	0.0921848	0.0941707	0.197789	0.343829	0.145018	0.160524	0.152839	0.232538	0.326607	0.202415	0.0904203	0.14802	0.288811	0.210654	0.273073	0.196463	0.0309996	0.440302	0.289107	0.270591	0	0	0.344559	0.255816	0.237171	0.162455	0.339817	0.12268	0.0702284	0.243536	0.223738	0.49763	0.0426019	0.219988	0.239781	0.0526415	0.421714	0.121952	0.204901	0.198792	0.410623	0.589377	0.133872	0.5499
GTEX-NL4W-0011-R5a-SM-2I3GD	0.355067	0.644933	0.152689	0.438505	0.16538	0.130038	0.113388	0.175633	0.284409	0.164561	0.251511	0.123887	0.281871	0.294795	0.172611	0.094406	0.156318	0.23512	0.213386	0.328294	0.199415	0.0237854	0.338828	0.287142	0.37403	0	0	0.275874	0.305508	0.261432	0.157187	0.307226	0.132272	0.0969339	0.232152	0.231417	0.46197	0.0568569	0.233333	0.24784	0.0178499	0.358404	0.137316	0.31396	0.17247	0.420803	0.579197	0.114023	0.491773
GTEX-NPJ7-0011-R5a-SM-33HBK	0.396516	0.603484	0.0665399	0.428067	0.258542	0.118621	0.128231	0.0752687	0.27247	0.199588	0.277126	0.175547	0.161124	0.310416	0.26017	0.107702	0.160587	0.242348	0.139503	0.359318	0.258831	0	0.312268	0.211682	0.476049	0	0	0.32647	0.342247	0.293442	0.0378415	0.359783	0.128296	0.0796018	0.297485	0.134835	0.471746	0.200261	0.277377	0.0506166	0	0.359102	0.162606	0.349348	0.128943	0.327019	0.672981	0.0516693	0.546694
GTEX-NPJ8-0011-R5a-SM-2HMJY	0.261719	0.738281	0.14551	0.447326	0.107083	0.155226	0.144855	0.160282	0.334187	0.121859	0.219028	0.164643	0.219424	0.284411	0.196612	0.0983927	0.20116	0.282162	0.204562	0.300876	0.176257	0.0361436	0.384074	0.309063	0.306862	0	0	0.341312	0.303306	0.207297	0.148085	0.274276	0.194033	0.10643	0.210275	0.214986	0.48196	0.0995228	0.223876	0.194642	0.0428123	0.410886	0.0869117	0.262192	0.197198	0.33903	0.66097	0.0910977	0.601737
GTEX-OXRN-0011-R5A-SM-2I5EF	0.42364	0.57636	0.125259	0.462911	0.125651	0.148783	0.137397	0.126682	0.313605	0.0998482	0.28974	0.170124	0.2442	0.399837	0.157733	0.0459789	0.152251	0.266948	0.137566	0.377104	0.21373	0.00465344	0.295599	0.171642	0.532759	0	0	0.34685	0.358862	0.20421	0.0900791	0.417115	0.109925	0.0327584	0.224687	0.215514	0.489143	0.199262	0.213526	0.0980695	0	0.414597	0.0722503	0.410271	0.102881	0.43416	0.56584	0.104556	0.690357
GTEX-OXRO-0011-R5A-SM-2I5EG	0.381893	0.618107	0.125541	0.45354	0.121653	0.146078	0.153188	0.140646	0.329959	0.0921299	0.216667	0.220599	0.15291	0.365953	0.183066	0.136215	0.161856	0.313572	0.206225	0.297965	0.182237	0	0.441815	0.273521	0.284664	0	0	0.400646	0.316909	0.2002	0.0822446	0.440923	0.151321	0.0747241	0.20764	0.125392	0.529664	0.152966	0.210412	0.106958	0	0.444578	0.0659483	0.283534	0.205941	0.295072	0.704928	0.0592542	0.594711
GTEX-P44H-0011-R5A-SM-2XCEX	0.480981	0.519019	0.331176	0.448097	0.07266	0.0689924	0.079075	0.352716	0.347058	0.0898052	0.137408	0.0730129	0.383389	0.30726	0.139169	0.0147763	0.155406	0.24081	0.244803	0.241878	0.137273	0.135236	0.351511	0.311036	0.337452	0	0	0.256726	0.211105	0.16532	0.366849	0.323049	0.12459	0.00567662	0.172669	0.374015	0.462431	0	0.136153	0.401416	0.228385	0.369088	0.0391401	0.158706	0.204682	0.456852	0.543148	0.213392	0.550171
GTEX-PVOW-0011-R5A-SM-32PL7	0.504	0.496	0.298644	0.313646	0.38771	0	0	0.288321	0.20947	0.429975	0.055237	0.0169966	0.377379	0.213195	0.262846	0.0281168	0.118464	0.159218	0.147879	0.205924	0.350047	0.136932	0.294271	0.272256	0.193818	0.239655	0	0.0685931	0.118681	0.495674	0.317052	0.210893	0.090671	0.00878775	0.358654	0.330994	0.336166	0	0.349113	0.31472	0.180125	0.205028	0.43196	0.0469223	0.135964	0.472816	0.527184	0.265767	0.300796
GTEX-PWO3-0011-R5A-SM-2I5EZ	0.392139	0.607861	0.111471	0.569098	0.122297	0.0909669	0.106167	0.128542	0.444618	0.104478	0.193654	0.128708	0.208898	0.425064	0.159884	0.0516573	0.154497	0.317146	0.207337	0.307522	0.167995	0	0.436049	0.28741	0.276541	0	0	0.404284	0.282469	0.195523	0.117723	0.401792	0.120625	0.0520419	0.225031	0.200509	0.560533	0.10194	0.174985	0.162542	0	0.502843	0.0546716	0.243117	0.199368	0.408466	0.591534	0.0872094	0.62483
GTEX-Q2AG-0011-R5A-SM-2HMJH	0.476838	0.523162	0.300792	0.425105	0.077532	0.0946003	0.101971	0.344325	0.331816	0.109924	0.144852	0.0690835	0.384354	0.276445	0.142581	0.0610086	0.135611	0.236843	0.251713	0.210762	0.134095	0.166588	0.368447	0.305015	0.326538	0	0	0.260621	0.205611	0.184839	0.348929	0.332826	0.109434	0.0353302	0.181022	0.341388	0.437329	0	0.121755	0.440916	0.249715	0.357624	0.0506639	0.142866	0.199131	0.515168	0.484832	0.233324	0.530527
GTEX-QDT8-0011-R5A-SM-32PKN	0.448265	0.551735	0.0774654	0.454694	0.457605	0	0.0102353	0.131943	0.347662	0.346825	0.0913853	0.0821846	0.159627	0.288427	0.340603	0.0975872	0.113756	0.283106	0.179943	0.212557	0.324393	0	0.55949	0.337342	0.0318208	0.071347	0	0.338216	0.166157	0.421307	0.0743205	0.358899	0.106583	0.0724589	0.348464	0.113596	0.510522	0.0127909	0.360628	0.11606	0	0.40949	0.357105	0.0440971	0.189308	0.338259	0.661741	0.0632684	0.524146
GTEX-QMR6-0011-R5A-SM-32PKT	0.436893	0.563107	0.0815658	0.386119	0.532315	0	0	0.0969415	0.268877	0.460051	0.0987841	0.0753463	0.217847	0.246487	0.387624	0.0106219	0.137421	0.184473	0.190936	0.233457	0.391134	0	0.357036	0.328036	0.170872	0.144057	0	0.180981	0.168396	0.541715	0.108908	0.246825	0.116883	0.0165553	0.437955	0.181782	0.405595	0.0101085	0.418894	0.165402	0	0.260533	0.467967	0.0730506	0.198449	0.369198	0.630802	0.0926831	0.338122
GTEX-QVJO-0011-R5A-SM-2S1QM	0.434559	0.565441	0.27652	0.413752	0.155203	0.0681384	0.0863864	0.29732	0.307973	0.153031	0.155274	0.0864017	0.362175	0.258624	0.190922	0.0325218	0.155757	0.208688	0.24579	0.243276	0.178501	0.123745	0.314819	0.295374	0.389806	0	0	0.230132	0.223039	0.232827	0.314002	0.281338	0.121231	0.0251628	0.228969	0.343298	0.430991	0	0.178312	0.390697	0.182561	0.327748	0.11134	0.178984	0.199368	0.465568	0.534432	0.207561	0.458181
GTEX-R55E-0011-R5A-SM-2TC5N	0.50741	0.49259	0.193204	0.412839	0.252547	0.0624677	0.0789425	0.232624	0.296717	0.237115	0.148515	0.0850283	0.298412	0.28237	0.216521	0.103612	0.0990858	0.21503	0.23931	0.225718	0.228009	0.0919331	0.371493	0.2818	0.346708	0	0	0.237908	0.210444	0.319235	0.232413	0.346845	0.0684508	0.0559725	0.280214	0.248517	0.429582	0	0.219801	0.350617	0.111408	0.326072	0.209687	0.160536	0.192297	0.489258	0.510742	0.163265	0.419029
GTEX-RU72-0011-R5A-SM-2TF6U	0.443062	0.556938	0.208273	0.467459	0.105131	0.0999953	0.119142	0.247023	0.35338	0.0999472	0.185336	0.114314	0.317553	0.35025	0.1542	0.0350704	0.142926	0.271405	0.218151	0.2638	0.171473	0.0751719	0.384645	0.250534	0.36482	0	0	0.331933	0.247529	0.193153	0.227385	0.401388	0.101488	0.00294967	0.224765	0.26941	0.49063	0.0112648	0.168214	0.329891	0.0971601	0.428995	0.0628577	0.23274	0.178247	0.468361	0.531639	0.139201	0.632937
GTEX-RVPV-0011-R5A-SM-2TF69	0.342175	0.657825	0.149856	0.403472	0.209386	0.114752	0.122533	0.177767	0.284344	0.226449	0.189672	0.121769	0.276076	0.312768	0.186651	0.0673872	0.157118	0.24759	0.201974	0.258615	0.243507	0.0483148	0.427222	0.286688	0.28609	0	0	0.272394	0.247195	0.319683	0.160728	0.328391	0.111925	0.0443589	0.29195	0.223376	0.436347	0.00550196	0.269533	0.288619	0.0349551	0.353438	0.207165	0.205014	0.199429	0.438305	0.561695	0.126288	0.442852
GTEX-S7PM-0011-R5A-SM-3NM8G	0.374064	0.625936	0.0489646	0.570635	0.192529	0.0818572	0.106014	0.077285	0.434934	0.156845	0.177308	0.153628	0.130647	0.465623	0.205209	0.0549895	0.143532	0.350694	0.152919	0.287339	0.209049	0	0.530894	0.248409	0.220697	0	0	0.456196	0.269726	0.243861	0.0302172	0.486862	0.133623	0.0250631	0.262378	0.0920747	0.588707	0.134727	0.218992	0.0575736	0	0.525413	0.105912	0.198419	0.170256	0.269229	0.730771	0.0343034	0.601813
GTEX-S7SE-0011-R5A-SM-2XCDA	0.459289	0.540711	0.30928	0.437501	0.0849991	0.0746723	0.0935469	0.339782	0.350818	0.125079	0.124046	0.0602758	0.367825	0.300343	0.13918	0.0623216	0.13033	0.246534	0.242161	0.209812	0.139171	0.162322	0.386266	0.302993	0.310742	0	0	0.257987	0.195214	0.194337	0.352461	0.334996	0.102347	0.0355597	0.177759	0.349339	0.451972	0	0.125372	0.422657	0.252041	0.368695	0.0624993	0.11962	0.197145	0.477397	0.522603	0.254512	0.531908
GTEX-T2IS-0011-R5A-SM-32QP4	0.579042	0.420958	0.565289	0.245851	0.0600946	0.0738025	0.0549623	0.567769	0.177833	0.107248	0.105653	0.0414975	0.494802	0.155228	0.159603	0.0528922	0.137474	0.14605	0.235125	0.207638	0.133114	0.278073	0.218884	0.3403	0.249389	0	0.191427	0.0474499	0.175779	0.167121	0.609649	0.186782	0.119196	0.0446428	0.141473	0.507906	0.326673	0	0.1326	0.540727	0.48566	0.165149	0.067955	0.10226	0.178977	0.575111	0.424889	0.511821	0.312998
GTEX-T5JC-0011-R5A-SM-32PLK	0.501554	0.498446	0.285076	0.378631	0.100952	0.114508	0.120832	0.321945	0.279524	0.119001	0.192286	0.0872439	0.369932	0.243808	0.156389	0.0977207	0.132151	0.208834	0.264717	0.245718	0.141061	0.13967	0.318999	0.321188	0.359814	0	0	0.229159	0.236944	0.203382	0.330515	0.311722	0.104154	0.063494	0.183126	0.337504	0.421091	0	0.14176	0.43715	0.215195	0.304179	0.0657644	0.196375	0.218487	0.50662	0.49338	0.265083	0.488954
GTEX-T6MN-0011-R5A-SM-32QPD	0.506963	0.493037	0.310466	0.42536	0.0702066	0.0900731	0.103895	0.355096	0.335014	0.0892246	0.153288	0.0673786	0.379884	0.315517	0.128023	0.0566386	0.119938	0.25325	0.240711	0.235479	0.131915	0.138645	0.387984	0.295937	0.316079	0	0	0.271465	0.21578	0.161804	0.350952	0.391721	0.0832052	0.0226067	0.167989	0.334479	0.461372	0	0.123022	0.415606	0.227552	0.380697	0.0360735	0.169736	0.185942	0.554432	0.445568	0.256796	0.59661
GTEX-TSE9-0011-R5A-SM-3DB7J	0.470362	0.529638	0.271604	0.394352	0.0810752	0.122301	0.130668	0.296226	0.302405	0.0768489	0.186796	0.137724	0.349958	0.315746	0.114608	0.0638327	0.155855	0.232929	0.256866	0.259194	0.1401	0.11091	0.345165	0.291245	0.36359	0	0	0.288173	0.255352	0.169629	0.286846	0.3716	0.105012	0.0278951	0.171694	0.323799	0.448021	0	0.144491	0.407488	0.159787	0.347539	0.0386881	0.231607	0.222379	0.519047	0.480953	0.231545	0.529031
GTEX-UTHO-0011-R5A-SM-3GIJD	0.503963	0.496037	0.40774	0.30108	0.137941	0.0650862	0.0881531	0.433241	0.217355	0.140837	0.13629	0.072276	0.46084	0.180091	0.176102	0.0350918	0.147875	0.158174	0.267538	0.224629	0.170713	0.178947	0.2779	0.342104	0.379996	0	0	0.128303	0.196718	0.222537	0.452441	0.223252	0.111669	0.0298095	0.212004	0.423267	0.362875	0	0.171927	0.465198	0.314038	0.222836	0.113145	0.139081	0.210901	0.482824	0.517176	0.336969	0.382284
GTEX-WHSE-0011-R5A-SM-3P5ZO	0.43336	0.56664	0.338159	0.261587	0.096986	0.174279	0.128989	0.361871	0.173117	0.114667	0.233727	0.116618	0.430058	0.174203	0.152731	0.0866076	0.156401	0.162409	0.270886	0.267111	0.138513	0.161081	0.281569	0.363295	0.355136	0	0	0.156653	0.264162	0.211131	0.368053	0.207121	0.133108	0.0993733	0.192253	0.368144	0.342984	0	0.173774	0.483241	0.250029	0.19756	0.0846019	0.235559	0.23225	0.483163	0.516837	0.363475	0.373949
GTEX-WL46-0011-R5A-SM-3LK6V	0.47478	0.52522	0.251605	0.195504	0.489792	0.0352744	0.027825	0.262344	0.0858503	0.451452	0.127384	0.0729695	0.377698	0.0592959	0.352155	0.076362	0.134489	0.0725871	0.22455	0.199095	0.370793	0.132975	0.158914	0.32311	0.234713	0.283262	0	0.00993903	0.156691	0.543142	0.290228	0.106512	0.095804	0.0602448	0.419073	0.318366	0.2463	0	0.380707	0.372993	0.155207	0.0734595	0.48197	0.0968836	0.19248	0.504451	0.495549	0.245871	0.123472
GTEX-WVLH-0011-R5A-SM-3MJFW	0.494134	0.505866	0.264484	0.480487	0.12802	0.0573176	0.0696918	0.295758	0.373515	0.155793	0.113257	0.0616769	0.337171	0.355309	0.140877	0.0502774	0.116366	0.264025	0.229062	0.210891	0.173669	0.122353	0.42309	0.277314	0.299596	0	0	0.284797	0.179422	0.23279	0.302991	0.382375	0.0867017	0.00990786	0.215165	0.30585	0.479014	0	0.148429	0.372557	0.182524	0.405939	0.104469	0.117004	0.190065	0.506403	0.493597	0.214444	0.528465
GTEX-WWYW-0011-R5A-SM-3NB3E	0.433227	0.566773	0.279235	0.331086	0.243965	0.0856307	0.060083	0.272522	0.218002	0.251184	0.147254	0.111038	0.346081	0.259499	0.197389	0.0553732	0.141658	0.201657	0.217575	0.241216	0.24427	0.0952816	0.391602	0.303387	0.305011	0	0	0.181459	0.199095	0.357733	0.261712	0.255553	0.102444	0.0441635	0.30367	0.29417	0.374917	0	0.263042	0.362041	0.143501	0.258334	0.242192	0.148462	0.207511	0.461058	0.538942	0.200348	0.396352
GTEX-WZTO-0011-R5B-SM-3NMC5	0.502921	0.497079	0.276466	0.411149	0.22984	0.0398687	0.0426763	0.305763	0.308038	0.251864	0.0847691	0.0495663	0.355064	0.281331	0.16709	0.10273	0.0937849	0.226583	0.223984	0.180898	0.23082	0.137716	0.425001	0.292522	0.249035	0.0334418	0	0.217974	0.138583	0.334276	0.309168	0.326619	0.0609172	0.0423554	0.264789	0.305319	0.423292	0	0.201781	0.374927	0.197556	0.329241	0.224656	0.0560068	0.19254	0.516724	0.483276	0.239508	0.370174
GTEX-X261-0011-R5A-SM-3NMB4	0.37814	0.62186	0.0734055	0.584231	0.0985566	0.116128	0.127679	0.0936422	0.456512	0.0860718	0.20468	0.159094	0.123092	0.497596	0.130081	0.0928953	0.156335	0.378244	0.148078	0.305967	0.167711	0	0.533787	0.240603	0.22561	0	0	0.501542	0.288704	0.18013	0.0296245	0.517484	0.127181	0.0556775	0.206362	0.0932957	0.603454	0.159587	0.172654	0.0643057	0	0.560277	0.0277283	0.23921	0.172785	0.327465	0.672535	0.0515751	0.682968
GTEX-X4XX-0011-R5A-SM-46MWN	0.366855	0.633145	0.0610931	0.323724	0.500447	0.0568383	0.0578977	0.0889028	0.188758	0.38059	0.215132	0.126617	0.186224	0.211938	0.401586	0.0468291	0.153422	0.16856	0.159009	0.297759	0.374672	0	0.360345	0.31478	0.273982	0.0508923	0	0.191429	0.248933	0.50529	0.0543474	0.234903	0.123085	0.0715989	0.437743	0.13267	0.378497	0.0776606	0.433706	0.110136	0	0.220555	0.417448	0.197688	0.164309	0.329252	0.670748	0.052528	0.285612
GTEX-X585-0011-R5A-SM-46MVI	0.479311	0.520689	0.288472	0.169472	0.264639	0.136046	0.141371	0.304368	0.0510357	0.223535	0.274563	0.146498	0.422322	0.0571495	0.219577	0.097402	0.203549	0.0308242	0.35474	0.296464	0.222365	0.0956065	0.111668	0.400616	0.487716	0	0	0.0177831	0.295036	0.346685	0.340495	0.106028	0.121666	0.0940598	0.290353	0.387894	0.264558	0	0.262992	0.47245	0.156529	0.0250326	0.221402	0.30106	0.295976	0.447693	0.552307	0.218172	0.0974633
GTEX-XMD1-0011-R5A-SM-4AT47	0.319909	0.680091	0.150009	0.419151	0.121051	0.160283	0.149506	0.149067	0.293243	0.116101	0.256577	0.185012	0.250453	0.330163	0.159481	0.0376206	0.222283	0.256147	0.188145	0.347684	0.198426	0.00959734	0.351176	0.270217	0.378606	0	0	0.322771	0.339203	0.215173	0.122853	0.290101	0.181349	0.0737097	0.234491	0.22035	0.472883	0.141331	0.22723	0.158556	0	0.382685	0.0969342	0.338657	0.181724	0.313319	0.686681	0.0862093	0.636719
GTEX-Y8DK-0011-R5B-SM-4RTW6	0.421924	0.578076	0.214742	0.490717	0.133129	0.0748668	0.0865454	0.257833	0.386737	0.144441	0.130174	0.0808155	0.282574	0.386986	0.141642	0.071408	0.117389	0.292306	0.227567	0.224416	0.168432	0.0872796	0.470232	0.282614	0.247154	0	0	0.339799	0.19902	0.21759	0.24359	0.425968	0.078618	0.0309745	0.214086	0.250354	0.506328	0	0.157973	0.3357	0.127888	0.44508	0.0971182	0.139653	0.190261	0.466169	0.533831	0.168417	0.59065
GTEX-YFC4-0011-R5a-SM-4RGLR	0.409951	0.590049	0.13985	0.456212	0.317487	0.034403	0.0520483	0.190816	0.338374	0.268884	0.121757	0.0801692	0.244932	0.334151	0.254827	0.0604842	0.105606	0.258903	0.221417	0.22442	0.249794	0.0454668	0.468105	0.301676	0.230219	0	0	0.293117	0.186422	0.34334	0.177121	0.374838	0.0830848	0.0404599	0.292307	0.209311	0.470442	0	0.25238	0.277177	0.045268	0.387012	0.254296	0.113298	0.200127	0.416378	0.583622	0.122377	0.494204
GTEX-YJ89-0011-R5a-SM-4V6GM	0.360581	0.639419	0.0945115	0.431352	0.297283	0.0768186	0.100035	0.169377	0.319472	0.197591	0.198149	0.115412	0.174917	0.324372	0.29832	0.103425	0.0989661	0.281018	0.189101	0.274974	0.224167	0.0307393	0.451209	0.263167	0.285624	0	0	0.332375	0.264098	0.269872	0.133655	0.403295	0.0958391	0.0884871	0.235706	0.176673	0.483848	0.0380813	0.243364	0.234707	0.0052157	0.409769	0.188727	0.216188	0.1801	0.440438	0.559562	0.110327	0.568663
GTEX-Z93S-0011-R5b-SM-4RGNI	0.513771	0.486229	0.289857	0.162246	0.439337	0.0373682	0.0711905	0.319899	0.0727245	0.371826	0.146687	0.0888639	0.410824	0.0431842	0.34764	0.0670232	0.131329	0.0490804	0.262745	0.205009	0.316689	0.166477	0.108963	0.339576	0.353508	0.197953	0	0	0.181993	0.451032	0.366975	0.100113	0.0967028	0.0554999	0.346334	0.40135	0.238276	0	0.326184	0.435539	0.223439	0.0354915	0.392351	0.124817	0.223901	0.538666	0.461334	0.353903	0.111738
GTEX-ZAB4-0011-R5a-SM-4SOKC	0.482944	0.517056	0.272789	0.428432	0.1646	0.0552743	0.0789047	0.302081	0.326324	0.160993	0.128622	0.0819797	0.360421	0.283189	0.183958	0.0305606	0.141871	0.226003	0.247677	0.221711	0.197131	0.107477	0.367332	0.302257	0.330411	0	0	0.250193	0.194717	0.252005	0.303085	0.323444	0.105287	0	0.250643	0.320626	0.446482	0	0.181474	0.372044	0.170815	0.347816	0.131027	0.132969	0.217373	0.459637	0.540363	0.184536	0.517783
GTEX-ZDXO-0011-R5a-SM-4WKG5	0.29781	0.70219	0.070224	0.431598	0.348857	0.0768039	0.0725176	0.110387	0.314611	0.316094	0.151925	0.106984	0.168115	0.295347	0.277772	0.116245	0.142522	0.276732	0.179521	0.245665	0.298082	0	0.51354	0.325122	0.144262	0.0170752	0	0.320373	0.213142	0.394763	0.0717218	0.310057	0.123321	0.102073	0.339427	0.125123	0.471249	0.0254287	0.335458	0.167865	0	0.38059	0.310413	0.124241	0.184757	0.322171	0.677829	0.0518633	0.458972
GTEX-ZE7O-0011-R5a-SM-57WBO	0.422522	0.577478	0.171565	0.517927	0.135	0.0769402	0.0985671	0.214379	0.404584	0.14246	0.143899	0.0946783	0.25942	0.431089	0.151674	0.0307769	0.12704	0.3045	0.233301	0.230344	0.171353	0.0605023	0.472208	0.280158	0.247634	0	0	0.366187	0.211989	0.21806	0.203764	0.462511	0.0931853	0.00790194	0.222056	0.214345	0.523788	0	0.167942	0.30827	0.0793449	0.472788	0.0923275	0.157397	0.198143	0.420462	0.579538	0.119078	0.608188
GTEX-ZE9C-0011-R5a-SM-5EGLO	0.449286	0.550714	0.199519	0.461125	0.103169	0.116552	0.119635	0.236659	0.332066	0.0886209	0.212014	0.13064	0.321024	0.372715	0.134123	0.0544856	0.117653	0.274085	0.210746	0.295001	0.161772	0.0583963	0.383361	0.248745	0.367895	0	0	0.326722	0.28066	0.179834	0.212784	0.428985	0.0952535	0.0262435	0.178757	0.270761	0.495055	0.034297	0.169883	0.300765	0.0683805	0.422188	0.0515611	0.279697	0.178173	0.528312	0.471688	0.168021	0.611734
GTEX-ZF28-0011-R5a-SM-4WWCZ	0.399707	0.600293	0.10914	0.415764	0.219412	0.129333	0.126351	0.128007	0.272108	0.168203	0.261529	0.170154	0.21703	0.323285	0.217556	0.108871	0.133259	0.250272	0.16771	0.330442	0.251576	0	0.356698	0.207025	0.436278	0	0	0.324132	0.316115	0.28071	0.0790432	0.398867	0.0961798	0.0534752	0.30214	0.149338	0.467947	0.140502	0.26011	0.13144	0	0.374941	0.152281	0.338663	0.134114	0.387097	0.612903	0.0837321	0.571161
GTEX-ZUA1-0011-R5b-SM-51MTG	0.516062	0.483938	0.276054	0.359747	0.145876	0.0984919	0.119831	0.319862	0.26004	0.15204	0.165576	0.102482	0.373165	0.254588	0.146021	0.110416	0.11581	0.192813	0.292748	0.221291	0.170538	0.12261	0.321073	0.321594	0.357333	0	0	0.214116	0.224053	0.233655	0.328176	0.352808	0.0709793	0.0405279	0.208638	0.327047	0.410678	0	0.160698	0.428624	0.194349	0.287239	0.108302	0.179071	0.231038	0.506406	0.493594	0.203931	0.459222
GTEX-ZV68-0011-R5a-SM-4YCDW	0.385183	0.614817	0.0838951	0.552886	0.116025	0.123604	0.12359	0.106488	0.415143	0.110456	0.220966	0.146948	0.142893	0.460043	0.13554	0.137247	0.124278	0.351095	0.143774	0.313845	0.191285	0	0.489823	0.207142	0.303035	0	0	0.465061	0.290698	0.199661	0.0445795	0.514028	0.0913638	0.0702042	0.221593	0.102811	0.575046	0.146328	0.191877	0.0867494	0	0.531749	0.0620648	0.279705	0.126482	0.360912	0.639088	0.0461092	0.703221
GTEX-ZVT3-0011-R5a-SM-51MSI	0.334799	0.665201	0.0838149	0.521169	0.186824	0.0877365	0.120455	0.124427	0.402797	0.185734	0.142381	0.144661	0.145489	0.418989	0.174967	0.0910498	0.169506	0.334116	0.226033	0.235271	0.20458	0	0.555923	0.323942	0.120135	0	0	0.415434	0.231472	0.265025	0.0880682	0.455552	0.135226	0.0511438	0.248671	0.109408	0.555	0.0367993	0.227063	0.181138	0	0.486367	0.14363	0.129717	0.240285	0.333302	0.666698	0.0494968	0.532207
GTEX-ZVZQ-0011-R5b-SM-57WDC	0.425028	0.574972	0.105729	0.606367	0.140574	0.0622794	0.0850503	0.155945	0.494351	0.136552	0.125622	0.0875306	0.185616	0.497191	0.157019	0.0399393	0.120234	0.377088	0.195051	0.23738	0.166745	0.0237364	0.576613	0.263945	0.159441	0	0	0.458519	0.208263	0.206267	0.126951	0.517895	0.0896306	0.0201817	0.215976	0.156316	0.601026	0.00480626	0.160861	0.233306	0.0193064	0.580418	0.085354	0.133182	0.18174	0.43585	0.56415	0.0809358	0.655908
GTEX-ZXG5-0011-R5b-SM-57WBN	0.443738	0.556262	0.121486	0.514721	0.233678	0.0576015	0.0725135	0.154868	0.384916	0.202106	0.159223	0.0988871	0.224631	0.389127	0.199261	0.0687261	0.118255	0.287818	0.192937	0.263992	0.236145	0.0191087	0.447627	0.237307	0.315066	0	0	0.368121	0.215776	0.289101	0.127001	0.435197	0.07049	0.017825	0.294893	0.181595	0.519535	0.023086	0.227582	0.229796	0	0.461836	0.181346	0.194625	0.162192	0.42498	0.57502	0.102916	0.556862
GTEX-11GSP-0011-R11b-SM-5NQ7V	0.556811	0.443189	0.542121	0.181251	0.0490213	0.107723	0.119883	0.513072	0.134921	0.104732	0.0954413	0.151833	0.453946	0.226967	0.143718	0.0372581	0.13811	0.219851	0.136506	0.207765	0.164374	0.271503	0.338918	0.30731	0.0433155	0	0.310457	0.118679	0.175177	0.179012	0.527132	0.179113	0.126289	0.0943948	0.155328	0.444876	0.34336	0	0.172492	0.484148	0.485318	0.192879	0.0884357	0.0765353	0.156833	0.644543	0.355457	0.448813	0.333844
GTEX-11H98-0011-R11b-SM-5NQ6U	0.523665	0.476335	0.566146	0.18517	0.0519549	0.0951677	0.101562	0.570472	0.170998	0.101743	0.127772	0.029015	0.468881	0.140439	0.157098	0.0790783	0.154503	0.216334	0.128597	0.211018	0.162272	0.281779	0.336394	0.287333	0.079878	0	0.296395	0.110957	0.161938	0.169088	0.558018	0.202705	0.11702	0.0650553	0.137165	0.478055	0.347877	0	0.151279	0.500844	0.535768	0.207484	0.0713695	0.0775425	0.107837	0.65139	0.34861	0.454515	0.318096
GTEX-11OF3-0011-R11a-SM-57WCR	0.592512	0.407488	0.609431	0.124368	0.061756	0.104163	0.100281	0.610242	0.123978	0.121081	0.132443	0.012256	0.534467	0.0593859	0.177386	0.0798547	0.148907	0.175342	0.129151	0.204077	0.16394	0.32749	0.257852	0.300494	0.026399	0	0.415255	0.0419881	0.160399	0.182508	0.615105	0.144067	0.125592	0.0705414	0.152242	0.507558	0.292227	0	0.161699	0.546074	0.598326	0.137486	0.0946799	0.0703937	0.0991145	0.707254	0.292746	0.642812	0.150989
GTEX-11WQC-0011-R11b-SM-57WD6	0.534184	0.465816	0.491157	0.195203	0.120695	0.0836631	0.109282	0.523522	0.164302	0.128129	0.148616	0.035431	0.464165	0.119797	0.199373	0.0808414	0.135823	0.200612	0.153464	0.220236	0.178447	0.247241	0.332848	0.286312	0.190459	0.00170338	0.188678	0.124575	0.176234	0.188597	0.510594	0.208083	0.122438	0.0598227	0.16444	0.445216	0.343528	0	0.169877	0.486595	0.464286	0.203149	0.107918	0.0955836	0.129063	0.639337	0.360663	0.408438	0.247761
GTEX-11ZUS-0011-R11b-SM-5BC7B	0.58751	0.41249	0.650508	0.0915287	0.0783489	0.0819841	0.0976303	0.644066	0.0936162	0.12249	0.126496	0.013332	0.524635	0.0466562	0.18386	0.0813604	0.163488	0.149197	0.154274	0.201684	0.163023	0.331822	0.213885	0.325914	0.0271172	0	0.433083	0	0.162996	0.18848	0.648524	0.123469	0.125123	0.0658586	0.136659	0.54889	0.279222	0	0.154975	0.565803	0.634622	0.0852747	0.0993299	0.0549409	0.125832	0.729408	0.270592	0.650175	0.100342
GTEX-12126-0011-R11a-SM-5BC6X	0.588075	0.411925	0.599642	0.17163	0.10603	0.0602343	0.0624632	0.595697	0.150466	0.142227	0.0994462	0.0121625	0.505734	0.12111	0.171188	0.0812428	0.120725	0.198131	0.141392	0.195517	0.181741	0.283219	0.324004	0.301651	0.0246652	0.0242777	0.325403	0.0730611	0.142192	0.209603	0.575144	0.201536	0.100505	0.0574857	0.157431	0.483042	0.330954	0	0.168548	0.500498	0.545479	0.176545	0.127976	0.0318858	0.118114	0.666862	0.333138	0.492667	0.22769
GTEX-12WSC-0011-R11a-SM-5GU5J	0.584825	0.415175	0.663842	0.102324	0.0682657	0.0705715	0.0949967	0.664208	0.0965816	0.10985	0.119744	0.00961665	0.523006	0.0642153	0.175615	0.0802962	0.156868	0.157745	0.142521	0.208356	0.159736	0.331642	0.22954	0.309029	0.0621256	0	0.399305	0.00293773	0.16672	0.180575	0.649767	0.137047	0.118435	0.0601893	0.124008	0.56032	0.293905	0	0.145629	0.560466	0.624444	0.102795	0.0931099	0.0518557	0.127795	0.725754	0.274246	0.724066	0.0922077
GTEX-12WSE-0011-R11b-SM-5P9JW	0.615586	0.384414	0.515131	0.15053	0.059389	0.1282	0.146751	0.489518	0.0971497	0.121722	0.099523	0.192088	0.463699	0.230143	0.153151	0.0195591	0.133448	0.194996	0.138517	0.204892	0.168028	0.293567	0.275861	0.340194	0	0	0.383945	0.0797004	0.197116	0.194564	0.528619	0.13321	0.148358	0.121015	0.154749	0.442669	0.310618	0	0.185032	0.504351	0.474585	0.139094	0.108885	0.0778668	0.19957	0.722641	0.277359	0.695911	0.13958
GTEX-12WSF-0011-R11a-SM-5LZVT	0.542949	0.457051	0.553776	0.155573	0.079247	0.0991767	0.112228	0.571641	0.140039	0.113032	0.142064	0.0332233	0.507331	0.0918845	0.161316	0.10407	0.135399	0.197676	0.146446	0.212166	0.168924	0.274788	0.32856	0.292371	0.0979287	0	0.28114	0.0951771	0.170822	0.17371	0.560291	0.187233	0.1165	0.0809788	0.15991	0.455379	0.321881	0	0.163448	0.514672	0.512366	0.181076	0.0935293	0.0911033	0.121926	0.657392	0.342608	0.529446	0.244957
GTEX-12WSH-0011-R11a-SM-5LZVM	0.541927	0.458073	0.604795	0.133749	0.0763838	0.104385	0.0806875	0.59028	0.0913582	0.101486	0.116428	0.100448	0.481659	0.0877341	0.175031	0.107824	0.147751	0.18747	0.15793	0.214975	0.174703	0.264921	0.306986	0.306061	0.111997	0	0.274956	0.0735279	0.182107	0.182927	0.561439	0.15516	0.135511	0.0928644	0.157424	0.459041	0.306732	0	0.192815	0.500453	0.52896	0.144559	0.0966974	0.0967457	0.133037	0.696324	0.303676	0.56177	0.224339
GTEX-12WSI-0011-R11b-SM-5P9EZ	0.586912	0.413088	0.609637	0.115305	0.0954844	0.0872379	0.0923355	0.608098	0.106139	0.134873	0.129198	0.0216915	0.530488	0.0491485	0.185807	0.0797786	0.154777	0.161047	0.129796	0.21307	0.186637	0.30945	0.250034	0.296664	0.0802945	0.0199221	0.353085	0.0249624	0.161388	0.208463	0.605186	0.143433	0.124129	0.0565474	0.157362	0.518529	0.285409	0	0.178575	0.536016	0.574091	0.117735	0.126149	0.0748066	0.107219	0.705759	0.294241	0.57155	0.10109
GTEX-12WSM-0011-R11a-SM-5DUX8	0.554446	0.445554	0.587862	0.182144	0.0596865	0.0852417	0.0850652	0.584947	0.168861	0.113485	0.120108	0.0125991	0.493433	0.127292	0.158759	0.0812853	0.139231	0.213127	0.126547	0.205076	0.170138	0.285112	0.343912	0.282883	0.0591111	0	0.314093	0.106027	0.152262	0.184789	0.556922	0.225525	0.104776	0.0466089	0.146792	0.476297	0.33997	0	0.156749	0.503281	0.543907	0.202647	0.0904809	0.0584965	0.104469	0.671369	0.328631	0.526122	0.238358
GTEX-12ZZX-0011-R11a-SM-5DUVJ	0.572382	0.427618	0.586958	0.199072	0.0543119	0.0822741	0.0773831	0.582161	0.181564	0.109254	0.108785	0.0182371	0.510172	0.132796	0.156804	0.0604289	0.139799	0.215776	0.128566	0.20305	0.159542	0.293066	0.335293	0.285694	0.0516869	0	0.327327	0.109673	0.149619	0.171615	0.569093	0.219996	0.117552	0.0439514	0.140126	0.478375	0.346631	0	0.150942	0.502428	0.538302	0.214405	0.0823656	0.058086	0.106841	0.668682	0.331318	0.544676	0.2307
GTEX-12ZZZ-0011-R11a-SM-5EGLC	0.575933	0.424067	0.623636	0.116471	0.0741849	0.072647	0.113061	0.636997	0.115295	0.107494	0.126943	0.0132708	0.533711	0.0686565	0.168408	0.082388	0.146836	0.171706	0.132813	0.208732	0.165097	0.321651	0.255409	0.29805	0.0632297	0	0.383311	0.0324667	0.168833	0.182772	0.615928	0.158935	0.121085	0.0565488	0.13267	0.530761	0.295962	0	0.151913	0.552125	0.591357	0.122786	0.0958217	0.0541038	0.135931	0.712943	0.287057	0.647813	0.114971
GTEX-1313W-0011-R11a-SM-5DUXN	0.579809	0.420191	0.566457	0.120898	0.0889702	0.0900083	0.133667	0.584673	0.120942	0.116833	0.138719	0.0388334	0.533664	0.0533591	0.168568	0.0845424	0.159866	0.147443	0.193861	0.200012	0.165244	0.29344	0.238538	0.336297	0.0913657	0	0.333799	0.0462881	0.175051	0.187922	0.590739	0.174143	0.123754	0.046201	0.153203	0.502699	0.284725	0	0.157373	0.557902	0.541706	0.11233	0.0981812	0.0772726	0.17051	0.71461	0.28539	0.582443	0.1226
GTEX-131XH-0011-R11a-SM-5EGLN	0.568695	0.431305	0.628051	0.165116	0.0463674	0.0849384	0.0755267	0.610936	0.158998	0.107781	0.103109	0.0191756	0.513568	0.126298	0.166566	0.0587725	0.134796	0.202597	0.125925	0.197523	0.161547	0.312407	0.304621	0.297843	0	0	0.397536	0.0763418	0.152846	0.180979	0.589834	0.195839	0.1167	0.0472804	0.137519	0.502662	0.322861	0	0.153349	0.523791	0.590667	0.173968	0.0832905	0.0437721	0.108302	0.691542	0.308458	0.606096	0.191355
GTEX-131XW-0011-R11a-SM-5DUV9	0.507186	0.492814	0.382819	0.221197	0.165259	0.0814605	0.149264	0.449359	0.162278	0.120619	0.169817	0.0979267	0.413845	0.133192	0.227902	0.0735557	0.151506	0.197977	0.220292	0.228363	0.182257	0.171111	0.352474	0.315965	0.307621	0.0239399	0	0.171608	0.210524	0.190655	0.427213	0.236638	0.149244	0.0550442	0.17393	0.385144	0.366607	0	0.185978	0.447415	0.32143	0.222648	0.112408	0.12907	0.214443	0.573332	0.426668	0.303015	0.208467
GTEX-131YS-0011-R11b-SM-5EGLM	0.555991	0.444009	0.587046	0.177099	0.0642204	0.0946142	0.0770199	0.583146	0.160703	0.127765	0.123108	0.00527729	0.509281	0.108232	0.173473	0.0779416	0.131071	0.203246	0.122432	0.203676	0.173215	0.297432	0.316406	0.288478	0.040809	0	0.354307	0.0829236	0.153143	0.19271	0.571224	0.188815	0.11504	0.0635531	0.157711	0.47488	0.323919	0	0.166135	0.509946	0.55334	0.188667	0.100631	0.0645238	0.0928385	0.676381	0.323619	0.573558	0.175954
GTEX-132Q8-0011-R11b-SM-5DUW9	0.51411	0.48589	0.457374	0.146871	0.115052	0.104226	0.176476	0.510822	0.144735	0.117339	0.164325	0.062779	0.468987	0.0747113	0.171004	0.125237	0.16006	0.193256	0.169097	0.219591	0.166516	0.25154	0.324577	0.315057	0.126101	0	0.234265	0.126278	0.190943	0.169863	0.512916	0.184113	0.131175	0.0992719	0.161614	0.423827	0.324555	0	0.166892	0.508554	0.437177	0.185071	0.101438	0.101305	0.175009	0.642194	0.357806	0.466936	0.237658
GTEX-1399T-0011-R11a-SM-5J2O1	0.576505	0.423495	0.606543	0.152903	0.0447655	0.103021	0.0927678	0.612833	0.141447	0.106548	0.133822	0.00535008	0.532242	0.0803232	0.157129	0.0949424	0.135364	0.191003	0.121863	0.212191	0.165299	0.309645	0.298769	0.281633	0.0636058	0	0.355993	0.0639542	0.168207	0.172176	0.595662	0.186252	0.120583	0.0643099	0.141454	0.487402	0.312125	0	0.156683	0.531192	0.567327	0.164687	0.0855523	0.0865456	0.0958882	0.668686	0.331314	0.601956	0.158508
GTEX-139TT-0011-R11b-SM-5LZV1	0.569175	0.430825	0.565586	0.151148	0.0670312	0.10072	0.115514	0.588348	0.139136	0.105376	0.142716	0.0244235	0.519582	0.0827909	0.166236	0.0834464	0.147945	0.186279	0.148188	0.209341	0.163545	0.292647	0.294136	0.298348	0.0894524	0	0.318063	0.0862331	0.171145	0.173634	0.568987	0.188264	0.122451	0.0567068	0.149187	0.483391	0.314183	0	0.152947	0.53287	0.534585	0.168792	0.0852001	0.087453	0.12397	0.707494	0.292506	0.611856	0.186764
GTEX-139UW-0011-R11a-SM-5IJGN	0.414658	0.585342	0.265594	0.354454	0.143796	0.0903499	0.145806	0.347542	0.295579	0.132503	0.13426	0.0901156	0.308515	0.256521	0.151584	0.158096	0.125285	0.31392	0.220395	0.195992	0.176793	0.0929011	0.572474	0.34175	0.0857759	0	0	0.332825	0.179923	0.199647	0.287605	0.384057	0.103697	0.0845893	0.190571	0.237086	0.476938	0	0.179599	0.343463	0.19371	0.396339	0.113934	0.0594676	0.236549	0.517685	0.482315	0.181148	0.44687
GTEX-13CF2-0011-R11b-SM-5LZXO	0.549667	0.450333	0.592756	0.165536	0.0492107	0.104197	0.0882998	0.59744	0.15249	0.110043	0.133285	0.00674191	0.509621	0.0985466	0.164175	0.0974119	0.130245	0.199173	0.131438	0.205607	0.158928	0.304854	0.310283	0.289132	0.0436127	0	0.356973	0.0828745	0.16193	0.169502	0.585694	0.188316	0.115006	0.0733241	0.140495	0.482858	0.32079	0	0.150273	0.528937	0.567294	0.181762	0.0780188	0.077833	0.0950923	0.68595	0.31405	0.568381	0.237366
GTEX-13CZV-0011-R11b-SM-5N9FN	0.510253	0.489747	0.441793	0.207087	0.107438	0.0890183	0.154664	0.500505	0.177587	0.105985	0.154539	0.0613835	0.423446	0.134254	0.18753	0.110146	0.144624	0.217667	0.197204	0.212029	0.165721	0.207379	0.372943	0.30953	0.204639	0	0.112888	0.17094	0.183215	0.163056	0.482789	0.23799	0.132437	0.0710247	0.152669	0.40588	0.371935	0	0.157918	0.470146	0.409671	0.231504	0.0784438	0.0993399	0.181041	0.566217	0.433783	0.348148	0.314952
GTEX-13FHO-0011-R11b-SM-5LZYQ	0.560192	0.439808	0.531875	0.188991	0.0628579	0.0997336	0.116542	0.559707	0.175611	0.106569	0.138294	0.0198188	0.493928	0.110791	0.146986	0.107113	0.141183	0.219885	0.142029	0.205429	0.155896	0.276762	0.348512	0.290717	0.0665609	0	0.29421	0.121053	0.166712	0.164683	0.547552	0.206221	0.120657	0.0872926	0.141753	0.444076	0.347403	0	0.149299	0.503298	0.509948	0.217784	0.0769229	0.0800334	0.115311	0.665671	0.334329	0.523679	0.258598
GTEX-13FHP-0011-R11b-SM-5LZXP	0.570887	0.429113	0.549811	0.165367	0.0889183	0.0993432	0.0965596	0.565738	0.143451	0.128393	0.148112	0.0143055	0.511441	0.0822461	0.185494	0.0871459	0.133673	0.189444	0.126823	0.215659	0.17871	0.289364	0.301384	0.278387	0.126247	0	0.293981	0.0829108	0.172502	0.191028	0.553559	0.168645	0.127855	0.0719057	0.160758	0.470836	0.313427	0	0.173682	0.51289	0.519456	0.174794	0.109405	0.0960391	0.100306	0.67451	0.32549	0.535782	0.164106
GTEX-13FLV-0011-R11a-SM-5LZZ7	0.556507	0.443493	0.450797	0.208981	0.0857783	0.109591	0.144853	0.489625	0.181405	0.113742	0.137776	0.0774518	0.457074	0.146335	0.136305	0.12453	0.135755	0.219376	0.204949	0.189981	0.163529	0.222166	0.381842	0.333489	0.0812571	0	0.203412	0.174175	0.17253	0.184515	0.468781	0.259686	0.106133	0.0779414	0.164842	0.391398	0.360584	0	0.151632	0.487784	0.408933	0.237563	0.0878448	0.076541	0.189118	0.665013	0.334987	0.36834	0.333148
GTEX-13FTY-0011-R11a-SM-5IJEA	0.567577	0.432423	0.578935	0.149029	0.0826307	0.082462	0.106943	0.591756	0.130126	0.105231	0.127519	0.0453672	0.498796	0.0991599	0.182427	0.0777922	0.141824	0.186051	0.169045	0.205396	0.158396	0.281112	0.293542	0.316772	0.0786569	0	0.311029	0.0714295	0.170075	0.166976	0.591519	0.179739	0.130006	0.0704714	0.138802	0.480982	0.320334	0	0.15387	0.525796	0.548496	0.15578	0.0782904	0.0692488	0.148184	0.669792	0.330208	0.459159	0.201911
GTEX-13FXS-0011-R11a-SM-5L3DM	0.557916	0.442084	0.573241	0.19406	0.0511363	0.0940796	0.0874838	0.585278	0.176555	0.105008	0.115275	0.0178834	0.513805	0.123619	0.147712	0.0840359	0.130828	0.214874	0.130835	0.205189	0.160256	0.288846	0.342327	0.289879	0.0387125	0	0.329082	0.112655	0.158476	0.173445	0.555425	0.221186	0.107624	0.0543399	0.144858	0.471991	0.340427	0	0.148453	0.51112	0.531072	0.211954	0.0821576	0.063885	0.110931	0.68349	0.31651	0.532197	0.283898
GTEX-13G51-0011-R11b-SM-5J2NE	0.562065	0.437935	0.540171	0.177928	0.0780463	0.0955478	0.108308	0.560935	0.157784	0.116494	0.140905	0.0238826	0.511521	0.102672	0.156167	0.0881769	0.141463	0.198993	0.139244	0.216243	0.174299	0.271221	0.333508	0.283277	0.123088	0	0.260128	0.107063	0.171064	0.187672	0.534201	0.215074	0.112115	0.053209	0.16133	0.458272	0.329143	0	0.161993	0.508864	0.487087	0.19834	0.10337	0.0939266	0.117276	0.701047	0.298953	0.559866	0.190004
GTEX-13JUV-0011-R11a-SM-5LZYH	0.530422	0.469578	0.451663	0.226462	0.0981379	0.0918088	0.131928	0.487091	0.18537	0.105181	0.169967	0.052391	0.47794	0.134121	0.141441	0.0967466	0.149752	0.225603	0.130612	0.248904	0.17985	0.21503	0.391446	0.239941	0.356018	0	0.0125947	0.174976	0.197687	0.178328	0.449009	0.243917	0.113068	0.0593805	0.169391	0.414243	0.377243	0	0.173135	0.449622	0.369436	0.262513	0.0971372	0.14988	0.121034	0.637602	0.362398	0.462259	0.277953
GTEX-13JVG-0011-R11a-SM-5KM53	0.517087	0.482913	0.466881	0.18048	0.0887412	0.121593	0.142305	0.462419	0.134508	0.116632	0.132793	0.153648	0.394396	0.162618	0.188268	0.0921051	0.162613	0.218814	0.161816	0.214692	0.171696	0.232982	0.33383	0.338436	0.0558598	0	0.271873	0.138349	0.207005	0.192274	0.462373	0.159969	0.163038	0.116659	0.166362	0.393972	0.344984	0	0.204581	0.450435	0.418787	0.187576	0.107978	0.0941254	0.191534	0.648393	0.351607	0.401843	0.305656
GTEX-13N2G-0011-R11a-SM-5MR3F	0.542949	0.457051	0.531477	0.251008	0.0393334	0.0920053	0.0861765	0.542222	0.230542	0.0981735	0.112875	0.016188	0.479381	0.180373	0.134607	0.0688565	0.136783	0.254289	0.12217	0.210822	0.15846	0.254259	0.412495	0.274682	0.0618513	0	0.250972	0.174143	0.158148	0.16685	0.50086	0.283932	0.103852	0.0334691	0.147059	0.431688	0.387184	0	0.149016	0.4638	0.479213	0.279748	0.072194	0.0671281	0.101717	0.650818	0.349182	0.450703	0.355784
GTEX-13NYB-0011-R11a-SM-5KM3Q	0.528307	0.471693	0.485255	0.136724	0.282648	0.0212887	0.0740834	0.541503	0.129724	0.181052	0.131641	0.0160792	0.449981	0.0604243	0.329358	0.0553492	0.104888	0.170729	0.131492	0.213611	0.215614	0.268554	0.270251	0.29573	0.107371	0.0907443	0.235904	0.0581699	0.161209	0.251087	0.529534	0.151954	0.121841	0.0708855	0.192412	0.462907	0.298507	0	0.216097	0.485396	0.472051	0.134812	0.206478	0.0438449	0.142815	0.672322	0.327678	0.474695	0.132462
GTEX-13NYS-0011-R11b-SM-5MR4P	0.456897	0.543103	0.400089	0.239849	0.0786749	0.145434	0.135953	0.382071	0.156698	0.06499	0.225798	0.170443	0.440909	0.172363	0.14796	0.066116	0.172652	0.220111	0.130351	0.324623	0.186355	0.138559	0.315135	0.211441	0.473424	0	0	0.199096	0.295224	0.168551	0.337129	0.228661	0.158275	0.077155	0.17629	0.359619	0.37235	0.0655024	0.22265	0.339498	0.223343	0.261926	0.0688274	0.313726	0.132177	0.60792	0.39208	0.389128	0.352068
GTEX-13NZA-0011-R11b-SM-5KM4W	0.566679	0.433321	0.520691	0.122211	0.122781	0.0623115	0.172006	0.577699	0.12772	0.119889	0.145076	0.0296155	0.512525	0.0808962	0.174678	0.0815572	0.150344	0.180814	0.169184	0.20845	0.162369	0.279183	0.270816	0.331268	0.0581371	0	0.339778	0.067519	0.181221	0.172804	0.578456	0.159435	0.140342	0.0690044	0.143483	0.487735	0.308755	0	0.152833	0.538412	0.51933	0.132555	0.10627	0.0500455	0.191799	0.647746	0.352254	0.505405	0.173177
GTEX-13O3O-0011-R11b-SM-5KM4G	0.559104	0.440896	0.567905	0.164741	0.0465952	0.10418	0.116579	0.556057	0.135085	0.0980801	0.11795	0.0928277	0.475911	0.155463	0.156609	0.0655139	0.146504	0.209893	0.132195	0.205354	0.161678	0.290879	0.322202	0.30865	0.0129023	0	0.356245	0.098419	0.171991	0.177563	0.552027	0.183736	0.125444	0.0751057	0.145527	0.470188	0.327976	0	0.157205	0.514819	0.528814	0.173977	0.0786877	0.0668624	0.151659	0.679151	0.320849	0.484516	0.26158
GTEX-13O3Q-0011-R11b-SM-5KM2W	0.579114	0.420886	0.606941	0.12643	0.074594	0.0872828	0.104752	0.614653	0.127332	0.112338	0.133519	0.0121583	0.518627	0.0731797	0.179302	0.0823846	0.146506	0.181848	0.124119	0.20895	0.167038	0.318044	0.270901	0.289833	0.0615656	0	0.3777	0.0538212	0.161188	0.177414	0.607578	0.155054	0.122978	0.0660921	0.144971	0.510905	0.300473	0	0.16001	0.539517	0.588852	0.142882	0.0936642	0.0661619	0.108441	0.695581	0.304419	0.618002	0.157481
GTEX-13OVH-0011-R11b-SM-5KM4X	0.568182	0.431818	0.577288	0.179488	0.0465801	0.0953209	0.101323	0.586925	0.174945	0.102238	0.121637	0.0142556	0.516235	0.108885	0.151883	0.0828603	0.140136	0.2109	0.133497	0.202082	0.159617	0.293903	0.326751	0.294792	0.0340408	0	0.344417	0.109712	0.155204	0.16855	0.566534	0.214685	0.115494	0.0505355	0.14301	0.476276	0.33628	0	0.148021	0.515699	0.550346	0.200936	0.0759782	0.062273	0.110466	0.677565	0.322435	0.533419	0.260026
GTEX-13OVJ-0011-R11a-SM-5P9H8	0.471607	0.528393	0.379388	0.214313	0.153276	0.0719614	0.181061	0.422649	0.198304	0.119163	0.156998	0.102887	0.391391	0.197629	0.157372	0.097858	0.15575	0.258015	0.172746	0.228514	0.168161	0.172564	0.425401	0.321439	0.158727	0	0.0944326	0.212044	0.195414	0.183474	0.409068	0.236115	0.129913	0.106758	0.166707	0.360506	0.405717	0	0.181847	0.412436	0.331397	0.259824	0.109258	0.0835744	0.215947	0.607414	0.392586	0.290825	0.347965
GTEX-13OVL-0011-R11b-SM-5L3G7	0.565144	0.434856	0.582805	0.148964	0.0746555	0.0912006	0.102375	0.596489	0.143946	0.117703	0.135684	0.00617803	0.517562	0.0841532	0.178139	0.0847246	0.135421	0.198438	0.11437	0.208342	0.16513	0.31372	0.293691	0.288136	0.0320319	0	0.386141	0.0733085	0.162485	0.17864	0.585567	0.158513	0.124261	0.077296	0.150611	0.48932	0.3138	0	0.159166	0.527034	0.56927	0.168377	0.0954596	0.0644312	0.102462	0.695389	0.304611	0.602119	0.201149
GTEX-13OW5-0011-R11b-SM-5L3GG	0.564233	0.435767	0.539691	0.203305	0.0832985	0.0823133	0.0913928	0.550682	0.186779	0.117462	0.12601	0.0190669	0.523769	0.138045	0.148127	0.0679912	0.122068	0.225504	0.124369	0.219627	0.169395	0.261106	0.369473	0.285198	0.0874481	0	0.257881	0.122583	0.165102	0.187251	0.525064	0.223241	0.114194	0.0585045	0.166772	0.437289	0.349445	0	0.175193	0.475362	0.480551	0.220909	0.106258	0.0727771	0.119505	0.631615	0.368385	0.490975	0.287957
GTEX-13OW6-0011-R11a-SM-5L3H2	0.602908	0.397092	0.575877	0.146151	0.0605359	0.102954	0.114482	0.549892	0.128276	0.126162	0.0992033	0.0964672	0.504689	0.20607	0.142192	0.0168877	0.130161	0.188555	0.149231	0.199452	0.165687	0.297075	0.281458	0.329713	0.00881915	0	0.38001	0.0670691	0.177127	0.187343	0.568461	0.144477	0.136021	0.0901473	0.154724	0.474631	0.307891	0	0.170692	0.521417	0.531838	0.143555	0.0994228	0.0642541	0.16093	0.685422	0.314578	0.545715	0.187448
GTEX-13OW7-0011-R11a-SM-5O9DY	0.573368	0.426632	0.59371	0.14411	0.0628296	0.0897747	0.109576	0.606351	0.142389	0.109777	0.125432	0.016051	0.512043	0.107335	0.159275	0.090891	0.130457	0.198146	0.130388	0.201887	0.160175	0.309404	0.302712	0.299379	0.00848983	0	0.38942	0.0693573	0.163042	0.172294	0.595306	0.178209	0.117217	0.0758299	0.138625	0.490118	0.315775	0	0.14965	0.534575	0.573875	0.163055	0.085874	0.0570179	0.120178	0.699853	0.300147	0.559805	0.225179
GTEX-13OW8-0011-R11a-SM-5L3GT	0.524174	0.475826	0.533219	0.174364	0.0854011	0.0890778	0.117938	0.55556	0.152499	0.110841	0.124539	0.056561	0.48248	0.118471	0.159243	0.104974	0.134832	0.207682	0.164246	0.201789	0.164066	0.262217	0.347247	0.310996	0.0658973	0	0.27586	0.123384	0.16851	0.176434	0.531672	0.205306	0.120757	0.086881	0.149626	0.437431	0.336674	0	0.163398	0.499928	0.490316	0.194107	0.0911227	0.0672347	0.157219	0.631671	0.368329	0.430105	0.264248
GTEX-13PLJ-0011-R11b-SM-5O9BS	0.491786	0.508214	0.414484	0.21481	0.152831	0.0500266	0.167848	0.489859	0.196353	0.125552	0.142335	0.0459	0.430848	0.159057	0.149814	0.117776	0.142504	0.243986	0.153455	0.220376	0.17751	0.204674	0.409919	0.293184	0.150699	0.00131039	0.144887	0.184551	0.180272	0.186398	0.448778	0.250124	0.114583	0.0767159	0.163559	0.395018	0.398657	0	0.163799	0.437544	0.378554	0.251042	0.124342	0.0579067	0.188155	0.590655	0.409345	0.33232	0.286686
GTEX-13PVQ-0011-R11a-SM-5O9DU	0.499434	0.500566	0.40786	0.184708	0.120943	0.131553	0.154936	0.409476	0.11664	0.136627	0.129574	0.207684	0.377328	0.172066	0.19492	0.0881433	0.167543	0.208575	0.205368	0.211397	0.185738	0.188922	0.328991	0.378459	0.0838182	0.028883	0.179849	0.148431	0.2184	0.217185	0.415983	0.157097	0.17166	0.124784	0.192643	0.353817	0.339246	0	0.233917	0.426836	0.3367	0.17701	0.135747	0.104724	0.245819	0.581955	0.418045	0.298162	0.233512
GTEX-13QIC-0011-R11b-SM-5O9BU	0.5402	0.4598	0.526684	0.115877	0.17756	0.0624476	0.117431	0.569322	0.111062	0.138115	0.148934	0.0325669	0.474429	0.054597	0.248814	0.082739	0.13942	0.167944	0.151229	0.214112	0.189863	0.276852	0.268484	0.300302	0.126227	0.0284681	0.276518	0.051533	0.174266	0.205306	0.568895	0.142292	0.134992	0.0757117	0.167188	0.479817	0.297872	0	0.186462	0.515666	0.517358	0.122186	0.139957	0.0728809	0.147618	0.634176	0.365824	0.443931	0.145849
GTEX-13RTJ-0011-R11a-SM-5O9CK	0.549861	0.450139	0.574062	0.149087	0.0662641	0.100366	0.110221	0.578595	0.145958	0.117298	0.140824	0.0173256	0.501953	0.0826119	0.166169	0.102264	0.147003	0.19464	0.134872	0.207314	0.16668	0.296494	0.301621	0.293923	0.0625384	0	0.341918	0.0810983	0.165272	0.181431	0.5722	0.176622	0.118478	0.075637	0.151326	0.477938	0.313468	0	0.163305	0.523227	0.555825	0.166535	0.0906705	0.0772799	0.10969	0.645054	0.354946	0.527612	0.208476
GTEX-13S7M-0011-R11b-SM-5P9HU	0.563723	0.436277	0.590991	0.146465	0.0654891	0.0923303	0.104725	0.602971	0.140336	0.115438	0.135425	0.00583012	0.520914	0.0796746	0.166813	0.0882551	0.144344	0.196647	0.113221	0.209923	0.170564	0.309645	0.29868	0.281152	0.0519345	0	0.368234	0.07546	0.15808	0.179914	0.586546	0.160507	0.122851	0.0678214	0.151653	0.497168	0.312661	0	0.161929	0.52541	0.570437	0.167786	0.0961174	0.066499	0.0991606	0.6783	0.3217	0.551989	0.207931
GTEX-13SLW-0011-R11a-SM-5SI8Q	0.546449	0.453551	0.540221	0.188542	0.062093	0.0890052	0.12014	0.566385	0.183356	0.104199	0.136432	0.00962746	0.473121	0.132167	0.158518	0.0961754	0.140018	0.233135	0.124065	0.208447	0.162358	0.271995	0.360089	0.279657	0.0721236	0	0.28813	0.127977	0.160763	0.161531	0.549729	0.202494	0.116988	0.068597	0.152665	0.459256	0.35801	0	0.150386	0.491604	0.52842	0.224435	0.0738978	0.0633783	0.109869	0.62396	0.37604	0.437162	0.337513
GTEX-13SLX-0011-R11b-SM-5O9C8	0.596353	0.403647	0.358609	0.182437	0.0726482	0.188669	0.197636	0.296077	0.104551	0.157491	0.0938633	0.348018	0.30255	0.38684	0.157656	0	0.152954	0.211002	0.17598	0.224298	0.184369	0.20435	0.291376	0.412221	0	0.0126424	0.283761	0.141531	0.265304	0.226858	0.366307	0.111624	0.195482	0.176779	0.194659	0.321456	0.332258	0	0.257519	0.410223	0.299057	0.156989	0.146278	0.124413	0.273263	0.701089	0.298911	0.572248	0.183495
GTEX-13VXU-0011-R11b-SM-5O9DJ	0.590461	0.409539	0.610198	0.132433	0.0537498	0.100509	0.103109	0.608001	0.12011	0.110986	0.117942	0.0429616	0.548144	0.0912474	0.157633	0.0645521	0.138423	0.17096	0.139927	0.204339	0.164086	0.320688	0.259034	0.311102	0.0249434	0	0.404921	0.0455331	0.167574	0.18309	0.603803	0.162258	0.128008	0.064194	0.139797	0.505744	0.291957	0	0.161008	0.547035	0.572447	0.129936	0.0930916	0.0727526	0.131774	0.701584	0.298416	0.639535	0.129414
GTEX-13X6I-0011-R11a-SM-5P9HN	0.477423	0.522577	0.515596	0.172359	0.0719568	0.103886	0.136202	0.539592	0.153939	0.105657	0.154772	0.0460395	0.474044	0.098169	0.161212	0.101943	0.164632	0.207516	0.152418	0.220331	0.161982	0.257753	0.332369	0.301487	0.129644	0	0.236499	0.121475	0.186986	0.169977	0.521562	0.181175	0.134199	0.0795841	0.152056	0.452986	0.338603	0	0.163711	0.497686	0.483248	0.197171	0.0791793	0.0945511	0.14585	0.651654	0.348346	0.397839	0.254506
GTEX-13X6J-0011-R11a-SM-5P9HE	0.584095	0.415905	0.576127	0.128962	0.0802223	0.0912506	0.123437	0.595149	0.122758	0.113082	0.140168	0.0288429	0.527677	0.0597981	0.164657	0.0895118	0.158356	0.163193	0.16154	0.207784	0.170284	0.297199	0.263576	0.310152	0.0954213	0	0.330851	0.0555252	0.171023	0.187545	0.585907	0.174729	0.119593	0.0450909	0.146577	0.51401	0.297638	0	0.154482	0.54788	0.546755	0.133693	0.0998825	0.0789416	0.140728	0.697335	0.302665	0.58052	0.133955
GTEX-13X6K-0011-R11a-SM-5P9F5	0.496294	0.503706	0.515478	0.25041	0.0548143	0.0831699	0.0961271	0.536982	0.230676	0.0954077	0.114465	0.0224688	0.464656	0.178442	0.141682	0.0756923	0.139527	0.250729	0.149502	0.198443	0.162312	0.239014	0.414949	0.288254	0.0808768	0	0.215921	0.184462	0.146583	0.164852	0.504104	0.272393	0.102296	0.0370907	0.161966	0.426254	0.390127	0	0.144526	0.465347	0.463923	0.282685	0.0705126	0.0581765	0.124703	0.629327	0.370673	0.396658	0.394626
GTEX-144GL-0011-R11b-SM-5P9F6	0.567857	0.432143	0.567735	0.180022	0.0627442	0.0870181	0.10248	0.588832	0.162766	0.103664	0.123108	0.0216303	0.512723	0.115511	0.152725	0.0863395	0.132702	0.209579	0.138457	0.203974	0.164132	0.283858	0.340325	0.284679	0.0750392	0	0.299957	0.106785	0.159868	0.172598	0.560749	0.220514	0.108694	0.0499894	0.145412	0.475391	0.339713	0	0.145583	0.514704	0.526002	0.202722	0.0847639	0.06694	0.119571	0.691129	0.308871	0.532918	0.239893
GTEX-145LU-0011-R11b-SM-5P9JX	0.580623	0.419377	0.554779	0.174497	0.0636488	0.1068	0.100275	0.571935	0.163156	0.12353	0.141379	0	0.531815	0.0870415	0.167403	0.0941958	0.119545	0.213356	0.104007	0.206519	0.168153	0.307965	0.32186	0.284363	0.00553733	0	0.38824	0.0907206	0.170006	0.188782	0.550491	0.174422	0.121452	0.0814115	0.158529	0.464185	0.322913	0	0.165137	0.51195	0.543865	0.194053	0.101452	0.0688077	0.0918227	0.714345	0.285655	0.598031	0.214768
GTEX-145MH-0011-R11a-SM-5P9HQ	0.583122	0.416878	0.620571	0.113365	0.0757776	0.082532	0.107755	0.623373	0.113672	0.116733	0.13407	0.0121518	0.532312	0.0469733	0.182954	0.0874402	0.150321	0.162421	0.132534	0.209998	0.17148	0.323568	0.237482	0.298326	0.0705138	0	0.393678	0.0301257	0.164829	0.187678	0.617367	0.131549	0.127228	0.0660367	0.145678	0.529508	0.283034	0	0.161115	0.555851	0.598437	0.11562	0.100528	0.0624851	0.12293	0.712448	0.287552	0.648391	0.0809678
GTEX-145MI-0011-R11a-SM-5P9JZ	0.50043	0.49957	0.323259	0.130014	0.254899	0.0462557	0.245572	0.413367	0.144202	0.159164	0.172285	0.110982	0.396001	0.134399	0.22064	0.111369	0.137592	0.213835	0.191398	0.220505	0.186853	0.187408	0.328911	0.365252	0.099364	0.0212563	0.185217	0.143448	0.219336	0.211753	0.425463	0.176585	0.130356	0.135077	0.185232	0.37275	0.343126	0	0.1991	0.457774	0.330052	0.164128	0.175161	0.0531594	0.277499	0.595101	0.404899	0.375512	0.215939
GTEX-14ABY-0011-R11a-SM-5SI7C	0.578701	0.421299	0.587965	0.151747	0.0621101	0.0946746	0.103504	0.597833	0.143265	0.110437	0.128903	0.0195623	0.526324	0.0914906	0.152242	0.0871043	0.142839	0.196402	0.130458	0.210038	0.162135	0.300967	0.308603	0.293327	0.0383897	0	0.35968	0.0777203	0.166665	0.173425	0.582189	0.183163	0.119803	0.0687043	0.146082	0.482248	0.318438	0	0.156125	0.525437	0.548053	0.173768	0.0911674	0.0744168	0.112595	0.685632	0.314368	0.597126	0.193152
GTEX-14ASI-0011-R11b-SM-6AJBJ	0.571364	0.428636	0.550637	0.180628	0.0710879	0.0819308	0.115716	0.579726	0.1629	0.0989098	0.128304	0.0301608	0.505201	0.116536	0.147972	0.095687	0.134604	0.202864	0.15881	0.206697	0.158618	0.273012	0.331912	0.29779	0.110224	0	0.260073	0.119597	0.166576	0.168212	0.545615	0.234892	0.103232	0.0500148	0.135957	0.475905	0.344808	0	0.14109	0.514102	0.508842	0.199404	0.0801172	0.0699699	0.141667	0.694894	0.305106	0.584337	0.235927
GTEX-14BIM-0011-R11b-SM-5S2RN	0.556798	0.443202	0.537917	0.150532	0.119326	0.0612619	0.130963	0.574895	0.162574	0.116235	0.132826	0.0134703	0.500881	0.102916	0.184423	0.0815353	0.130245	0.210102	0.125614	0.209906	0.166291	0.288087	0.320751	0.288891	0.065075	0	0.325283	0.0993138	0.161092	0.169461	0.570133	0.188822	0.119791	0.0685806	0.151745	0.471061	0.331261	0	0.157683	0.511055	0.531384	0.180772	0.103917	0.0478461	0.136081	0.634666	0.365334	0.531896	0.273841
GTEX-14BIN-0011-R11a-SM-5SI79	0.511883	0.488117	0.497443	0.202238	0.135882	0.0593722	0.105064	0.533356	0.176028	0.149579	0.11721	0.0238262	0.469125	0.148097	0.163588	0.0835641	0.135626	0.224459	0.142404	0.202379	0.190553	0.240204	0.381487	0.292987	0.0655585	0.0329163	0.227051	0.1335	0.150584	0.208694	0.507222	0.225371	0.117095	0.0606275	0.179529	0.417377	0.360731	0	0.180778	0.458491	0.442247	0.226093	0.142437	0.0430729	0.14615	0.623881	0.376119	0.392615	0.262488
GTEX-14C39-0011-R11b-SM-5YYAF	0.42966	0.57034	0.148194	0.366195	0.279045	0.0484449	0.158121	0.244595	0.275386	0.174284	0.182197	0.123538	0.227829	0.254943	0.224983	0.148316	0.143929	0.292459	0.207166	0.250159	0.232745	0.0174697	0.492893	0.292981	0.214126	0	0	0.362858	0.222413	0.249472	0.165256	0.375149	0.129581	0.095427	0.229713	0.17013	0.505203	0.0262612	0.244484	0.224051	0.0383622	0.391551	0.189822	0.145829	0.234436	0.418592	0.581408	0.0980701	0.340929
GTEX-14C5O-0011-R11b-SM-6872H	0.481864	0.518136	0.494462	0.239804	0.0870806	0.0851391	0.0935142	0.514222	0.217228	0.112032	0.12065	0.0358679	0.477342	0.159997	0.16065	0.0656278	0.136383	0.24131	0.122245	0.226814	0.176534	0.233097	0.408156	0.271352	0.153993	0	0.166499	0.176743	0.168223	0.177607	0.477427	0.247155	0.120979	0.0462745	0.169817	0.415774	0.373942	0	0.179686	0.446372	0.416429	0.269225	0.102684	0.0888017	0.12286	0.606236	0.393764	0.394589	0.361691
GTEX-14DAQ-0011-R11a-SM-664NO	0.55726	0.44274	0.580173	0.223856	0.0354735	0.0898835	0.0706138	0.5843	0.204336	0.104529	0.106835	0	0.516529	0.154979	0.141649	0.0669385	0.119905	0.236782	0.110225	0.202054	0.159788	0.291151	0.372658	0.276497	0.0062839	0	0.344561	0.127627	0.149549	0.170154	0.55267	0.242688	0.106789	0.0465185	0.148718	0.455287	0.357024	0	0.150857	0.492119	0.531188	0.243067	0.0811138	0.0568784	0.0877525	0.674732	0.325268	0.546965	0.264956
GTEX-14E6D-0011-R11b-SM-664NP	0.559391	0.440609	0.548217	0.154215	0.0988991	0.0884447	0.110224	0.573978	0.142615	0.121882	0.139845	0.0216793	0.500386	0.0934749	0.175628	0.102072	0.128439	0.19893	0.142015	0.205303	0.175373	0.278378	0.328875	0.293403	0.0722854	0	0.305437	0.0873821	0.166384	0.187495	0.558739	0.186836	0.113233	0.0779042	0.167834	0.454193	0.319709	0	0.165181	0.515109	0.51402	0.176906	0.108781	0.0744771	0.125816	0.682572	0.317428	0.480432	0.232716
GTEX-14E7W-0011-R11a-SM-5ZZVA	0.515328	0.484672	0.494538	0.223799	0.139891	0.0486839	0.0930885	0.519375	0.17878	0.140041	0.120173	0.0416308	0.446315	0.180178	0.151304	0.0872152	0.134988	0.215105	0.157057	0.222134	0.194439	0.211265	0.383676	0.278132	0.218913	0.0477241	0.0715549	0.141761	0.16498	0.219352	0.473907	0.260083	0.0841177	0.0472126	0.178257	0.43033	0.374657	0	0.172806	0.452536	0.406075	0.231096	0.13764	0.0719277	0.153262	0.654062	0.345938	0.385064	0.283464
GTEX-14JG1-0011-R11a-SM-62LEE	0.510073	0.489927	0.351296	0.221357	0.193584	0.0406447	0.193119	0.440744	0.187386	0.146519	0.156926	0.0684247	0.368485	0.207363	0.138806	0.116549	0.168796	0.234286	0.165691	0.256775	0.189491	0.153757	0.390971	0.319185	0.207232	0.0826126	0	0.219479	0.217265	0.20632	0.356936	0.322353	0.0912407	0.0566101	0.159232	0.370565	0.423889	0	0.186369	0.389742	0.267547	0.253675	0.172203	0.0758948	0.23068	0.68173	0.31827	0.484357	0.286119
GTEX-14JIY-0011-R11b-SM-62LE8	0.509871	0.490129	0.392484	0.195216	0.206388	0.030874	0.175038	0.467104	0.166718	0.14627	0.155829	0.0640798	0.38111	0.181888	0.175982	0.102916	0.158103	0.209968	0.170576	0.263912	0.191684	0.16386	0.349459	0.317064	0.241414	0.0920631	0	0.173859	0.221896	0.209697	0.394548	0.291742	0.0925977	0.050504	0.156851	0.408305	0.400695	0	0.190967	0.408338	0.306663	0.214002	0.170503	0.0878715	0.220961	0.652378	0.347622	0.484809	0.216202
GTEX-14PN4-0011-R11a-SM-686ZW	0.566818	0.433182	0.597222	0.143302	0.0644994	0.101828	0.0931482	0.598763	0.120823	0.109593	0.148566	0.0222537	0.511999	0.082413	0.177395	0.077908	0.150285	0.171665	0.151166	0.226127	0.159586	0.291456	0.268052	0.313996	0.0969693	0	0.320982	0.0469283	0.180459	0.184392	0.588221	0.152515	0.12122	0.077182	0.144387	0.504696	0.311298	0	0.157647	0.531055	0.558071	0.137977	0.0854875	0.0977653	0.1207	0.679448	0.320552	0.528743	0.180238
GTEX-15CHQ-0011-R11b-SM-686ZZ	0.552256	0.447744	0.583182	0.173932	0.0473761	0.0907732	0.104737	0.596927	0.164634	0.0935869	0.120642	0.0242108	0.499912	0.117422	0.147869	0.0788184	0.155978	0.19543	0.147677	0.207723	0.158538	0.290632	0.311242	0.296148	0.0769803	0	0.31563	0.0920835	0.16232	0.170032	0.575564	0.228124	0.115133	0.0341483	0.126609	0.495986	0.332853	0	0.141896	0.525251	0.545544	0.182817	0.0724649	0.0699638	0.12921	0.657532	0.342468	0.508792	0.189837
GTEX-15DCD-0011-R11a-SM-6AJAF	0.539468	0.460532	0.513495	0.173999	0.104918	0.0718205	0.135767	0.550645	0.164458	0.116561	0.137405	0.0309318	0.486923	0.127448	0.154816	0.0852688	0.145543	0.214489	0.141938	0.217364	0.168908	0.257301	0.346739	0.298158	0.0895151	0	0.265588	0.116486	0.17535	0.178762	0.529402	0.200528	0.123888	0.0734767	0.161607	0.4405	0.346009	0	0.165287	0.488704	0.476029	0.197899	0.103654	0.0653246	0.157094	0.632018	0.367982	0.434326	0.235812
GTEX-15DYW-0011-R11a-SM-6LPIT	0.548959	0.451041	0.612706	0.166146	0.0523564	0.0838176	0.0849742	0.613076	0.157636	0.104716	0.116958	0.00761405	0.505682	0.115348	0.162601	0.0761662	0.140203	0.205821	0.118061	0.20825	0.160635	0.307233	0.316091	0.282155	0.0381942	0	0.36356	0.0848847	0.15407	0.170996	0.590049	0.195027	0.111397	0.0548443	0.139236	0.499496	0.327381	0	0.149792	0.522827	0.578787	0.183938	0.0808665	0.0563618	0.100047	0.670845	0.329155	0.530592	0.240067
GTEX-15EO6-0011-R11b-SM-6M47M	0.548348	0.451652	0.56997	0.22548	0.0425728	0.0645901	0.0973877	0.58266	0.217919	0.0828963	0.10408	0.012445	0.473649	0.180056	0.137386	0.0704903	0.138419	0.243906	0.137036	0.205911	0.140977	0.272169	0.375927	0.291146	0.0516639	0	0.281263	0.145515	0.150073	0.143376	0.561037	0.258569	0.105029	0.0453504	0.123053	0.467999	0.38928	0	0.125743	0.484977	0.522645	0.25323	0.0503756	0.0431934	0.130556	0.646502	0.353498	0.490821	0.314384
GTEX-15ER7-0011-R11a-SM-6LPIL	0.587879	0.412121	0.594504	0.189935	0.0821699	0.0726696	0.0607213	0.583676	0.174772	0.143723	0.097829	0	0.515613	0.124899	0.16176	0.0599909	0.137736	0.201206	0.121131	0.200459	0.187598	0.289606	0.319147	0.291069	0.0206479	0.0347732	0.334363	0.0826451	0.141523	0.216649	0.559183	0.227754	0.107972	0.0241739	0.162618	0.477482	0.327869	0	0.176993	0.495138	0.543664	0.184483	0.131608	0.0426889	0.097556	0.666218	0.333782	0.50179	0.193961
GTEX-15G19-0011-R11b-SM-6LPIH	0.521314	0.478686	0.583551	0.15197	0.0715134	0.0901387	0.102827	0.573866	0.115754	0.0880197	0.135175	0.087185	0.487467	0.0999781	0.171461	0.0901973	0.150896	0.191353	0.156591	0.227582	0.165121	0.259353	0.304323	0.290396	0.218709	0	0.186572	0.0890462	0.188313	0.167557	0.555084	0.170368	0.135426	0.0799345	0.142589	0.471682	0.325884	0	0.170885	0.503231	0.51181	0.164263	0.071019	0.109376	0.143532	0.642107	0.357893	0.448396	0.223677
GTEX-16GPK-0011-R11b-SM-7MKFF	0.56668	0.43332	0.557291	0.170326	0.0615086	0.0879349	0.122939	0.580999	0.151609	0.0973311	0.123875	0.0461856	0.496457	0.119978	0.136554	0.109821	0.137191	0.200746	0.173793	0.203257	0.159329	0.262875	0.337485	0.311956	0.0890464	0	0.261513	0.11463	0.162833	0.166192	0.556344	0.233406	0.104734	0.0604918	0.139465	0.461903	0.339648	0	0.14138	0.518972	0.508015	0.192907	0.0749153	0.0664932	0.15767	0.671762	0.328238	0.444733	0.251337
GTEX-16XZZ-0011-R11a-SM-7EPI3	0.507068	0.492932	0.28982	0.32583	0.0985234	0.105915	0.179912	0.350974	0.263031	0.078511	0.191758	0.115726	0.33142	0.251337	0.105692	0.157106	0.154445	0.28557	0.202817	0.259531	0.158392	0.0936898	0.460065	0.274995	0.26494	0	0	0.32753	0.237123	0.156247	0.2791	0.401518	0.117048	0.0897504	0.128509	0.263175	0.478769	0	0.171438	0.349793	0.178806	0.375092	0.0548012	0.189911	0.201388	0.526527	0.473473	0.193158	0.427607
GTEX-16YQH-0011-R11b-SM-7LT98	0.584788	0.415212	0.621136	0.150166	0.0767201	0.0769332	0.0750445	0.604565	0.14437	0.13007	0.104207	0.016789	0.512237	0.102618	0.163874	0.0730967	0.148175	0.180133	0.133239	0.207152	0.177809	0.301667	0.287821	0.297073	0.0487511	0.0208803	0.345475	0.0565536	0.146312	0.199594	0.59754	0.206234	0.105784	0.035105	0.148453	0.504424	0.308498	0	0.169274	0.522227	0.572392	0.151502	0.115672	0.0526583	0.107776	0.674476	0.325524	0.555363	0.147136
GTEX-16Z82-0011-R11a-SM-79OKJ	0.50659	0.49341	0.434358	0.15957	0.227215	0.0378963	0.140961	0.487353	0.120855	0.177286	0.15224	0.062266	0.421546	0.111327	0.191794	0.116563	0.158771	0.183873	0.164857	0.242754	0.224135	0.184382	0.328344	0.294281	0.264887	0.112488	0	0.108489	0.191346	0.254134	0.446031	0.21969	0.0998335	0.0651924	0.191566	0.423718	0.362768	0	0.210366	0.426866	0.354296	0.170725	0.202797	0.0932803	0.178901	0.622221	0.377779	0.314294	0.227835
GTEX-17EVP-0011-R11a-SM-7EWDL	0.54342	0.45658	0.524352	0.184417	0.0758618	0.100318	0.115052	0.559789	0.170403	0.111202	0.13643	0.0221758	0.472245	0.119759	0.151949	0.112152	0.143895	0.205375	0.148271	0.209554	0.165664	0.271136	0.345882	0.290387	0.086168	0	0.277563	0.128691	0.165356	0.181759	0.524194	0.261961	0.0963453	0.0475176	0.136592	0.457584	0.344275	0	0.148257	0.507467	0.496899	0.206552	0.0935105	0.0802834	0.122755	0.693706	0.306294	0.487215	0.251425
GTEX-17EVQ-0011-R11a-SM-7LT9C	0.519986	0.480014	0.472467	0.134155	0.142436	0.0782012	0.172741	0.531321	0.122548	0.119552	0.172224	0.0543553	0.449407	0.0685889	0.209808	0.107349	0.164848	0.171811	0.182588	0.222312	0.173112	0.250177	0.272235	0.312348	0.215938	0	0.199479	0.0993016	0.189791	0.17888	0.532028	0.170443	0.143406	0.0752107	0.150217	0.460724	0.316206	0	0.167398	0.516396	0.470383	0.14418	0.104379	0.0986019	0.182456	0.633962	0.366038	0.430046	0.173367
GTEX-17F97-0011-R11b-SM-7KFRQ	0.535369	0.464631	0.579771	0.140017	0.0753214	0.0757815	0.129109	0.584364	0.131851	0.0886177	0.137267	0.0578998	0.486639	0.11307	0.159755	0.0764192	0.164116	0.197065	0.145046	0.233213	0.155896	0.26878	0.308144	0.298697	0.153656	0	0.239503	0.0772204	0.183132	0.15404	0.585607	0.174996	0.130079	0.0697589	0.136232	0.488934	0.334524	0	0.156022	0.509454	0.521751	0.165241	0.0702091	0.0865441	0.156255	0.644593	0.355407	0.504212	0.227244
GTEX-17HG3-0011-R11b-SM-7KFT4	0.574415	0.425585	0.640141	0.138895	0.0579911	0.0770995	0.0858737	0.634216	0.128817	0.105947	0.115351	0.0156687	0.499326	0.113046	0.168387	0.0754824	0.143759	0.19378	0.130281	0.20772	0.164218	0.304001	0.302312	0.289208	0.0584613	0	0.350019	0.0569816	0.153603	0.168511	0.620904	0.187402	0.115073	0.0540615	0.13811	0.505354	0.317922	0	0.152431	0.529647	0.590195	0.159892	0.0849428	0.0555421	0.109428	0.680345	0.319655	0.594534	0.179366
GTEX-17HII-0011-R11b-SM-7KFSX	0.587277	0.412723	0.642407	0.117947	0.0489012	0.0919131	0.0988319	0.634613	0.111209	0.101345	0.124019	0.0288145	0.514751	0.0834964	0.166896	0.0838072	0.151049	0.178528	0.131326	0.211684	0.164714	0.313748	0.279374	0.287875	0.0795225	0	0.353229	0.0458571	0.158275	0.163347	0.632521	0.164148	0.11894	0.0589728	0.134639	0.523301	0.303643	0	0.152373	0.543984	0.602369	0.139356	0.0792952	0.0752507	0.103729	0.672488	0.327512	0.583178	0.198071
GTEX-17JCI-0011-R11a-SM-7189Y	0.55412	0.44588	0.518359	0.154666	0.091257	0.105559	0.130158	0.546268	0.135967	0.120684	0.156758	0.0403243	0.487181	0.0818156	0.176928	0.106608	0.147467	0.183619	0.168017	0.208424	0.173203	0.266736	0.304041	0.303301	0.137166	0	0.255492	0.0928275	0.17749	0.1869	0.542782	0.189756	0.124521	0.0731968	0.159548	0.452979	0.317204	0	0.163609	0.519187	0.498569	0.167981	0.0963391	0.099297	0.137814	0.654373	0.345627	0.427357	0.20375
GTEX-183WM-0011-R11a-SM-718A5	0.536881	0.463119	0.538855	0.138274	0.105778	0.0837659	0.133328	0.561796	0.11777	0.102523	0.147665	0.0702464	0.481849	0.0875871	0.17608	0.0940131	0.16047	0.180067	0.175874	0.223601	0.164655	0.255804	0.296095	0.305698	0.197454	0	0.200753	0.0813123	0.191768	0.164881	0.562038	0.17121	0.1427	0.0856192	0.146342	0.454129	0.320349	0	0.17009	0.509561	0.492743	0.150416	0.0836642	0.106464	0.166713	0.600526	0.399474	0.426241	0.181692
GTEX-18464-0011-R11a-SM-72D76	0.574489	0.425511	0.591197	0.146243	0.0504319	0.112766	0.099362	0.595851	0.142253	0.115906	0.142443	0.00354639	0.524846	0.0606449	0.183358	0.0889334	0.142217	0.184564	0.119735	0.20634	0.165295	0.324067	0.264495	0.294207	0.0339753	0	0.407323	0.0574656	0.165618	0.175953	0.600963	0.135691	0.134178	0.0797346	0.153365	0.497031	0.298739	0	0.162667	0.538593	0.591095	0.155536	0.0847336	0.079485	0.0891507	0.676959	0.323041	0.597492	0.153247
GTEX-18465-0011-R11a-SM-72D78	0.554589	0.445411	0.588635	0.177837	0.0567097	0.0986276	0.0781903	0.591902	0.161163	0.117955	0.118795	0.0101854	0.516039	0.105896	0.162031	0.0854865	0.130548	0.201011	0.12628	0.20411	0.172755	0.295844	0.321859	0.289502	0.0411473	0	0.347492	0.0838342	0.158413	0.188036	0.569717	0.202564	0.109814	0.0549418	0.151187	0.481493	0.324839	0	0.162382	0.512779	0.547965	0.187656	0.0973906	0.0704417	0.0965466	0.681593	0.318407	0.544262	0.216756
GTEX-18A6Q-0011-R11a-SM-72D6H	0.529225	0.470775	0.51253	0.229017	0.0728361	0.0909034	0.0947138	0.534005	0.202016	0.110261	0.13089	0.0228275	0.461311	0.147777	0.15166	0.108829	0.130424	0.234179	0.142619	0.208364	0.173987	0.240851	0.397886	0.281905	0.11104	0	0.209169	0.157885	0.162817	0.183678	0.49562	0.251395	0.0989887	0.0590101	0.166844	0.423762	0.370703	0	0.154893	0.474405	0.459518	0.255843	0.0911559	0.0762612	0.117222	0.659071	0.340929	0.426612	0.292636
GTEX-1A3MX-0011-R11b-SM-7DUGP	0.487297	0.512703	0.512095	0.238412	0.0735549	0.0882766	0.0876622	0.532171	0.216612	0.114813	0.12178	0.0146233	0.461164	0.155734	0.166248	0.0933113	0.123542	0.241667	0.123892	0.208787	0.172935	0.252719	0.403713	0.273483	0.0857634	0	0.23704	0.168791	0.15233	0.186791	0.492088	0.256448	0.0989671	0.0556621	0.165736	0.423188	0.3716	0	0.163706	0.464694	0.465697	0.266875	0.0971219	0.0652886	0.105017	0.647308	0.352692	0.440125	0.316904
GTEX-1AX9I-0011-R11b-SM-7DHN4	0.556573	0.443427	0.591887	0.186123	0.0641611	0.0876358	0.0701941	0.586147	0.173895	0.128265	0.111693	0	0.497964	0.122166	0.17012	0.067026	0.142724	0.204419	0.113016	0.205276	0.181414	0.295875	0.322982	0.282736	0.0368413	0	0.35744	0.0822806	0.147566	0.205333	0.564821	0.215588	0.108781	0.0338363	0.159241	0.482554	0.326164	0	0.170692	0.503144	0.556712	0.188051	0.111865	0.056038	0.0873339	0.649792	0.350208	0.507236	0.191297
GTEX-1B8L1-0011-R11b-SM-793DJ	0.573114	0.426886	0.603756	0.136209	0.0745353	0.0973051	0.0881946	0.599171	0.129335	0.130951	0.127932	0.0126119	0.531858	0.0610904	0.177481	0.0857694	0.1438	0.177636	0.124906	0.208254	0.180049	0.309156	0.273422	0.297058	0.0461139	0	0.383406	0.0461828	0.160078	0.203039	0.590701	0.154854	0.122288	0.0609893	0.159339	0.50253	0.297555	0	0.171907	0.530538	0.572541	0.142098	0.113006	0.0705533	0.101802	0.679595	0.320405	0.574751	0.131061
GTEX-1B8SF-0011-R11a-SM-79OOP	0.589288	0.410712	0.619866	0.141467	0.0419749	0.10242	0.0942719	0.617134	0.137913	0.111738	0.13121	0.00200555	0.536995	0.0683143	0.173112	0.0811177	0.140461	0.180912	0.119799	0.205086	0.161919	0.332284	0.259122	0.297609	0.0125758	0	0.430693	0.0477455	0.163439	0.1771	0.611715	0.151099	0.129553	0.0678784	0.143146	0.508324	0.294041	0	0.156388	0.549571	0.606889	0.146291	0.0840677	0.0657175	0.0970346	0.695947	0.304053	0.667092	0.128465
GTEX-1BAJH-0011-R11b-SM-7IGLM	0.557965	0.442035	0.566326	0.140163	0.0869525	0.0854637	0.121095	0.5923	0.125903	0.108748	0.131269	0.041779	0.507368	0.0815788	0.167853	0.101812	0.141389	0.180347	0.166007	0.203391	0.161839	0.288415	0.289862	0.315121	0.0682581	0	0.326759	0.0700141	0.169113	0.170705	0.590168	0.173622	0.127274	0.0794852	0.142728	0.476891	0.312926	0	0.15258	0.534494	0.540021	0.14974	0.0883732	0.0668982	0.154967	0.660769	0.339231	0.526222	0.16514
GTEX-N7MS-0011-R11A-SM-2HMJS	0.572303	0.427697	0.581311	0.117798	0.0727943	0.108953	0.119143	0.590972	0.111961	0.117474	0.147016	0.0325774	0.530568	0.0383859	0.177864	0.086337	0.166845	0.158479	0.149394	0.209451	0.171299	0.311377	0.241857	0.314109	0.0704768	0	0.373558	0.0381649	0.173264	0.189466	0.599105	0.135474	0.135237	0.0673815	0.152819	0.509088	0.28228	0	0.165994	0.551726	0.565457	0.121933	0.0980672	0.0926562	0.121887	0.710112	0.289888	0.605401	0.101235
GTEX-NL4W-0011-R11A-SM-2I3DW	0.519113	0.480887	0.484606	0.17335	0.0940127	0.111781	0.136249	0.504509	0.121825	0.0968986	0.174979	0.101788	0.492749	0.077764	0.161945	0.105237	0.162305	0.177584	0.181974	0.24787	0.178712	0.213861	0.311359	0.283375	0.400671	0	0.0045954	0.117431	0.218045	0.181918	0.482606	0.184919	0.128165	0.0730399	0.174342	0.439534	0.329444	0	0.184523	0.486033	0.397231	0.184439	0.0878866	0.176572	0.153872	0.64845	0.35155	0.440579	0.218563
GTEX-NPJ7-0011-R11A-SM-2I3E8	0.447041	0.552959	0.475007	0.239108	0.0503643	0.116385	0.119136	0.494376	0.199717	0.103748	0.154364	0.0477941	0.451969	0.135576	0.150246	0.100663	0.161545	0.242238	0.136537	0.224754	0.163314	0.233157	0.390137	0.283319	0.155831	0	0.170714	0.176772	0.186507	0.170126	0.466594	0.20824	0.135606	0.0879824	0.166545	0.401626	0.377201	0	0.167576	0.455223	0.424326	0.269186	0.0713902	0.114581	0.120517	0.604467	0.395533	0.384194	0.292289
GTEX-OHPN-0011-R11A-SM-2I5FM	0.373047	0.626953	0.383516	0.178796	0.163476	0.0868452	0.187366	0.44896	0.145253	0.155751	0.166638	0.0833982	0.412314	0.0880573	0.212114	0.0915418	0.195973	0.1826	0.201449	0.227767	0.18777	0.200413	0.288175	0.359446	0.164581	0.0448559	0.142943	0.115821	0.211072	0.212073	0.461034	0.145904	0.180614	0.0954276	0.189127	0.388928	0.333317	0	0.219187	0.447496	0.353045	0.174566	0.147757	0.104112	0.22052	0.55271	0.44729	0.33252	0.168757
GTEX-P44H-0011-R11A-SM-2XCER	0.553352	0.446648	0.631058	0.138099	0.0568121	0.0913408	0.0826901	0.622731	0.12281	0.107771	0.127842	0.0188464	0.497424	0.0842846	0.173703	0.0802991	0.16429	0.190057	0.1206	0.219933	0.166884	0.302526	0.282036	0.296315	0.0666065	0	0.355042	0.0469565	0.16237	0.163639	0.627035	0.145876	0.133718	0.0778525	0.141923	0.500631	0.318373	0	0.169937	0.51169	0.583149	0.154157	0.08768	0.0878021	0.0872113	0.613682	0.386318	0.532404	0.221016
GTEX-Q2AG-0011-R11A-SM-2HMKZ	0.559652	0.440348	0.589984	0.18989	0.0675879	0.0902711	0.0622672	0.580894	0.164743	0.143108	0.106958	0.0042978	0.530023	0.111866	0.165298	0.0547412	0.138072	0.204419	0.11299	0.202723	0.183041	0.296827	0.319138	0.291232	0.0137806	0.0033095	0.37254	0.0736755	0.153127	0.214785	0.558412	0.187486	0.122699	0.0489951	0.16962	0.471199	0.324571	0	0.179676	0.495753	0.541031	0.187608	0.124295	0.0581117	0.088955	0.646254	0.353746	0.535531	0.170973
GTEX-QDT8-0011-R11A-SM-32PKD	0.559173	0.440827	0.574381	0.269628	0.0411942	0.0677164	0.04708	0.563651	0.246528	0.105487	0.0843341	0	0.450616	0.199562	0.160576	0.0431426	0.146104	0.265201	0.100852	0.209998	0.160637	0.263312	0.397373	0.279172	0.0187108	0	0.304744	0.143874	0.140317	0.15196	0.563848	0.22328	0.132311	0.0562538	0.142886	0.445269	0.406451	0	0.162687	0.430862	0.51289	0.288475	0.0727991	0.0477409	0.0780949	0.550553	0.449447	0.417717	0.385602
GTEX-QMR6-0011-R11A-SM-32PKK	0.533998	0.466002	0.599113	0.201577	0.0639431	0.0741817	0.0611855	0.591218	0.188078	0.112673	0.10803	0	0.454566	0.153806	0.185897	0.0604904	0.145241	0.229228	0.104888	0.214071	0.171058	0.280755	0.352061	0.273781	0.0667714	0	0.307386	0.105425	0.142933	0.165737	0.585905	0.201718	0.119899	0.053171	0.152165	0.473048	0.358076	0	0.165946	0.475979	0.554538	0.222864	0.0861414	0.0601904	0.076266	0.596909	0.403091	0.412268	0.347429
GTEX-R55E-0011-R11A-SM-2TC6I	0.574687	0.425313	0.591752	0.179928	0.0636353	0.0919506	0.0727344	0.578951	0.156271	0.130781	0.1108	0.023197	0.525172	0.123021	0.162847	0.05446	0.134501	0.204276	0.116342	0.21175	0.175578	0.292054	0.32171	0.288993	0.0368692	0.00208444	0.350344	0.0765185	0.162764	0.195898	0.564819	0.180185	0.126152	0.0619502	0.163442	0.468271	0.326826	0	0.176739	0.496434	0.533002	0.186657	0.111634	0.0713378	0.09737	0.656128	0.343872	0.545935	0.172163
GTEX-RU72-0011-R11A-SM-5SI8G	0.547268	0.452732	0.579246	0.165896	0.060932	0.0947942	0.0991324	0.580004	0.148525	0.103698	0.134689	0.033084	0.49314	0.111632	0.170598	0.0762979	0.148332	0.213012	0.119288	0.218738	0.165386	0.283577	0.327666	0.274674	0.118424	0	0.279236	0.100386	0.167471	0.170321	0.561823	0.18422	0.117489	0.0630242	0.156877	0.47839	0.336814	0	0.160619	0.502567	0.545004	0.192995	0.0793203	0.0834843	0.0991964	0.643426	0.356574	0.490895	0.273886
GTEX-RVPV-0011-R11A-SM-2TF6F	0.606842	0.393158	0.539453	0.14359	0.0486632	0.121168	0.147126	0.513209	0.0986004	0.105728	0.107387	0.175075	0.472821	0.212283	0.139302	0.0337503	0.141845	0.19788	0.146104	0.208148	0.164929	0.282939	0.295405	0.34237	0.00347786	0	0.358747	0.0842712	0.196781	0.183293	0.535654	0.143624	0.144206	0.115219	0.154618	0.442333	0.315657	0	0.178804	0.505539	0.484694	0.14396	0.0902761	0.0837864	0.197284	0.680776	0.319224	0.570114	0.203172
GTEX-S7SE-0011-R11A-SM-2XCDD	0.56649	0.43351	0.593384	0.162982	0.0446789	0.100907	0.0980486	0.592664	0.150925	0.105274	0.125863	0.0252734	0.523225	0.0897407	0.151376	0.0896068	0.146052	0.193013	0.14094	0.20845	0.16416	0.293438	0.306987	0.295603	0.0637005	0	0.33371	0.0852979	0.164957	0.178767	0.570979	0.192411	0.114741	0.0559935	0.146828	0.490027	0.320184	0	0.154663	0.525153	0.548353	0.179214	0.0830089	0.0806506	0.108774	0.646353	0.353647	0.549224	0.21936
GTEX-T2IS-0011-R11A-SM-32QPC	0.581231	0.418769	0.677431	0.105181	0.0631323	0.0871097	0.0671462	0.647833	0.104734	0.129173	0.112127	0.00613339	0.520405	0.0626142	0.183839	0.0777258	0.155416	0.159411	0.119038	0.21308	0.176176	0.332295	0.235141	0.295903	0.0561091	0	0.412848	0	0.156468	0.194573	0.648959	0.145209	0.119144	0.0550971	0.143321	0.537228	0.282221	0	0.173639	0.54414	0.635704	0.102057	0.10894	0.0690122	0.0842866	0.692102	0.307898	0.66003	0.0985099
GTEX-T5JC-0011-R11A-SM-32PMB	0.57272	0.42728	0.57939	0.144234	0.0793395	0.100819	0.0962169	0.562786	0.133673	0.135122	0.127254	0.0411655	0.524273	0.0752968	0.170183	0.0756987	0.154549	0.169908	0.141628	0.213249	0.181894	0.293322	0.271666	0.306627	0.0871473	0.00599312	0.328567	0.0559251	0.165632	0.207302	0.57114	0.176783	0.126886	0.0624095	0.165839	0.468083	0.293934	0	0.185235	0.520832	0.535637	0.140022	0.119351	0.0854235	0.119567	0.684011	0.315989	0.591983	0.120906
GTEX-T6MN-0011-R11A-SM-32QOX	0.591152	0.408848	0.637999	0.161444	0.0867811	0.0722497	0.0415267	0.608994	0.145064	0.155405	0.0905365	0	0.513883	0.133927	0.174592	0.0464645	0.131133	0.194505	0.0955685	0.212688	0.195517	0.30172	0.300075	0.27778	0.028054	0.0516001	0.342491	0.0388282	0.145132	0.215836	0.600203	0.197897	0.114854	0.0378927	0.163818	0.485539	0.314561	0	0.195919	0.489519	0.565961	0.157712	0.145814	0.0592096	0.0713033	0.642646	0.357354	0.528714	0.160903
GTEX-TSE9-0011-R11A-SM-3DB7N	0.5306	0.4694	0.45767	0.16715	0.0750286	0.172076	0.128074	0.404976	0.100482	0.13988	0.133514	0.221148	0.311568	0.176541	0.214138	0.104758	0.192994	0.213662	0.165526	0.224475	0.194285	0.202051	0.300528	0.382074	0	0.0433522	0.274046	0.134935	0.239421	0.229642	0.396002	0.1239	0.18943	0.146706	0.20485	0.335113	0.327724	0	0.281931	0.390345	0.38106	0.160724	0.145348	0.120576	0.192292	0.610564	0.389436	0.492685	0.25227
GTEX-UTHO-0011-R11A-SM-3GIJE	0.567241	0.432759	0.646995	0.124636	0.0757204	0.0825737	0.0700754	0.632009	0.1177	0.114176	0.118802	0.017314	0.504948	0.07778	0.198305	0.0726162	0.146351	0.190334	0.0973897	0.221347	0.174155	0.316774	0.275451	0.287459	0.0286081	0	0.408482	0.030035	0.164991	0.175408	0.629565	0.121906	0.137251	0.0855018	0.15123	0.504112	0.304498	0	0.183312	0.51219	0.609351	0.139518	0.100672	0.0687382	0.0817208	0.626633	0.373367	0.620971	0.156636
GTEX-WHSE-0011-R11A-SM-3P5YY	0.555329	0.444671	0.42827	0.199372	0.241119	0.0516047	0.0796349	0.449147	0.147541	0.184803	0.11781	0.100699	0.442659	0.185106	0.240493	0.0231947	0.108547	0.198349	0.169607	0.217569	0.230203	0.184272	0.350192	0.316576	0.170641	0.141721	0.0208696	0.128696	0.170712	0.274712	0.425879	0.212986	0.109553	0.0626411	0.226637	0.388183	0.339807	0	0.238127	0.422066	0.341605	0.191795	0.209669	0.0734824	0.183449	0.60601	0.39399	0.345222	0.23228
GTEX-WL46-0011-R11A-SM-3MJFT	0.564034	0.435966	0.600978	0.115182	0.132701	0.0696458	0.0814944	0.589121	0.0976267	0.153802	0.126218	0.0332324	0.499046	0.0626422	0.206169	0.0726827	0.15946	0.151056	0.142282	0.215738	0.201834	0.289089	0.233812	0.300809	0.12588	0.0654556	0.274044	0.0134279	0.160063	0.229999	0.59651	0.129894	0.126134	0.0615976	0.177711	0.504664	0.283996	0	0.195987	0.520018	0.550742	0.104523	0.149568	0.0730688	0.122098	0.664424	0.335576	0.489556	0.095583
GTEX-WVLH-0011-R11A-SM-3MJFO	0.586854	0.413146	0.653778	0.137757	0.036167	0.098043	0.0742552	0.6355	0.130069	0.111418	0.119228	0.00378518	0.535249	0.0817935	0.170216	0.0723616	0.14038	0.189177	0.108773	0.207858	0.16375	0.330443	0.272419	0.288316	0.019104	0	0.420161	0.0392033	0.155984	0.172875	0.631938	0.152039	0.126444	0.0674299	0.14119	0.512896	0.303553	0	0.161297	0.535151	0.61483	0.151185	0.0853001	0.0689385	0.0797461	0.686475	0.313525	0.662298	0.167689
GTEX-WWYW-0011-R11A-SM-3NB38	0.560215	0.439785	0.6162	0.148877	0.0690552	0.0899649	0.0759025	0.588093	0.115389	0.100016	0.109033	0.0874682	0.505008	0.115204	0.161606	0.0652063	0.152976	0.188928	0.164879	0.220759	0.17374	0.251695	0.315457	0.312029	0.131189	0.00449443	0.23683	0.0802977	0.172061	0.189238	0.558403	0.185011	0.128357	0.0533622	0.166534	0.466735	0.315531	0	0.188029	0.49644	0.517223	0.15662	0.0960731	0.0893297	0.140754	0.649839	0.350161	0.531204	0.209191
GTEX-WZTO-0011-R11A-SM-4E3K9	0.56362	0.43638	0.599179	0.174079	0.0633303	0.0878839	0.0755279	0.585386	0.161777	0.121623	0.111867	0.0193477	0.513806	0.112808	0.164627	0.0710273	0.137731	0.193604	0.13133	0.208627	0.17233	0.294109	0.30606	0.295771	0.0477632	0	0.350406	0.0788985	0.157306	0.192716	0.57108	0.208279	0.114957	0.0421256	0.150161	0.484477	0.317969	0	0.165857	0.516174	0.549941	0.176197	0.101108	0.0630913	0.109663	0.674014	0.325986	0.548281	0.165234
GTEX-X261-0011-R11A-SM-4E3JY	0.556735	0.443265	0.548884	0.174345	0.0809364	0.0843018	0.111532	0.565396	0.157676	0.10047	0.133473	0.0429855	0.483388	0.116126	0.159437	0.109349	0.131699	0.215821	0.154823	0.20689	0.160982	0.261483	0.34877	0.291857	0.124646	0	0.234727	0.122052	0.164161	0.167882	0.545905	0.214145	0.106856	0.079363	0.147032	0.452604	0.347594	0	0.151966	0.500439	0.514119	0.203687	0.075947	0.0714876	0.13476	0.626156	0.373844	0.485375	0.286217
GTEX-X4EP-0011-R11B-SM-4QASK	0.520781	0.479219	0.464751	0.204506	0.059677	0.127444	0.143622	0.481024	0.170598	0.10251	0.140368	0.1055	0.489793	0.130682	0.154486	0.069387	0.155652	0.219065	0.171625	0.215552	0.171418	0.222341	0.363039	0.327311	0.105323	0	0.204327	0.1523	0.195535	0.174476	0.47769	0.198112	0.143116	0.0746906	0.177491	0.40659	0.345718	0	0.18808	0.466203	0.384557	0.222911	0.0843223	0.0929565	0.215254	0.62893	0.37107	0.435906	0.312722
GTEX-X4XX-0011-R11A-SM-46MWQ	0.555697	0.444303	0.591311	0.190936	0.0395315	0.101963	0.0762593	0.576725	0.169784	0.105924	0.119324	0.0282425	0.510766	0.12309	0.160786	0.0667663	0.138592	0.211559	0.124441	0.216366	0.165373	0.28226	0.327085	0.294578	0.0522288	0	0.326109	0.0971544	0.172845	0.171817	0.558183	0.196087	0.135422	0.0587839	0.147359	0.462348	0.334601	0	0.17197	0.493429	0.531577	0.19824	0.0819886	0.0835951	0.1046	0.634841	0.365159	0.50501	0.234847
GTEX-X585-0011-R11B-SM-46MUZ	0.472613	0.527387	0.412423	0.199793	0.0744308	0.192853	0.120501	0.384918	0.119197	0.0833879	0.334923	0.0775735	0.413117	0.163096	0.154792	0.066625	0.20237	0.170855	0.129809	0.404639	0.160753	0.133944	0.283586	0.290841	0.425573	0	0	0.107663	0.291017	0.221008	0.380311	0.171939	0.166727	0.104666	0.181182	0.375486	0.350832	0	0.228494	0.420673	0.246233	0.166218	0.0931957	0.368671	0.125683	0.594009	0.405991	0.404527	0.207203
GTEX-XMD1-0011-R11A-SM-4AT5J	0.529257	0.470743	0.489859	0.163997	0.087938	0.11958	0.138626	0.496024	0.147739	0.105507	0.171979	0.0787508	0.474271	0.094278	0.173734	0.102268	0.155449	0.20514	0.127622	0.249211	0.17432	0.243706	0.340167	0.260437	0.28238	0	0.117017	0.132692	0.208657	0.156869	0.501782	0.181731	0.142376	0.105297	0.166368	0.404229	0.333933	0	0.195167	0.4709	0.424939	0.209569	0.0860351	0.171979	0.107477	0.616584	0.383416	0.484929	0.259005
GTEX-Y8DK-0011-R11A-SM-4SOK2	0.563612	0.436388	0.605209	0.165756	0.065799	0.0766683	0.0865674	0.602558	0.14984	0.113804	0.116768	0.0170299	0.502481	0.116113	0.166711	0.0714424	0.143252	0.206543	0.120303	0.209809	0.173343	0.290002	0.324359	0.283944	0.058206	0	0.333491	0.0722304	0.158586	0.181869	0.587315	0.183111	0.119884	0.0562526	0.155912	0.484841	0.331668	0	0.16202	0.506312	0.555042	0.181214	0.0966026	0.0578685	0.109273	0.653235	0.346765	0.563432	0.171668
GTEX-YFC4-0011-R11a-SM-4SOK6	0.560244	0.439756	0.59592	0.200018	0.0416805	0.0804408	0.08194	0.590424	0.18501	0.0990652	0.104163	0.0213375	0.510198	0.150501	0.145295	0.0517642	0.142242	0.222042	0.139233	0.202242	0.155265	0.281217	0.348248	0.295363	0.0335476	0	0.322842	0.111571	0.153014	0.16647	0.568945	0.235334	0.111033	0.0327685	0.143904	0.476961	0.351812	0	0.146438	0.501751	0.539961	0.217093	0.072278	0.0535085	0.11716	0.67127	0.32873	0.541116	0.24242
GTEX-YJ89-0011-R11a-SM-4SOKA	0.578579	0.421421	0.600007	0.12454	0.0667678	0.0927353	0.11595	0.60913	0.122436	0.107945	0.140894	0.0195947	0.528114	0.0590507	0.176251	0.0883012	0.148283	0.176268	0.143551	0.208652	0.160153	0.311377	0.258097	0.305913	0.0677609	0	0.368229	0.0459422	0.172598	0.169964	0.611495	0.145367	0.128443	0.0714585	0.14092	0.513811	0.299735	0	0.151884	0.548381	0.587638	0.134822	0.0814561	0.0759363	0.120147	0.700544	0.299456	0.639317	0.176229
GTEX-Z93S-0011-R11a-SM-4RGNN	0.590293	0.409707	0.57424	0.103387	0.171821	0.0615775	0.0889746	0.595377	0.0937255	0.151317	0.13029	0.0292902	0.521481	0.0319797	0.244141	0.0655788	0.13682	0.144524	0.145037	0.212233	0.197349	0.300857	0.224079	0.304415	0.114309	0.048518	0.308679	0.0196202	0.161183	0.218937	0.60026	0.129106	0.129445	0.0647647	0.169975	0.506709	0.272658	0	0.195995	0.531347	0.548501	0.0979941	0.155706	0.0679544	0.129844	0.666217	0.333783	0.597692	0.100082
GTEX-ZAB4-0011-R11a-SM-4SOKI	0.544331	0.455669	0.564508	0.166653	0.083555	0.0880325	0.0972515	0.569286	0.158458	0.125402	0.132233	0.0146221	0.492638	0.104223	0.180927	0.0738732	0.148339	0.208978	0.112021	0.216123	0.180948	0.281931	0.328412	0.278793	0.0821707	0	0.310624	0.0910916	0.161709	0.186976	0.560223	0.177344	0.126917	0.0613735	0.168524	0.465841	0.329152	0	0.176781	0.494068	0.532579	0.189037	0.106935	0.0735429	0.0979061	0.601349	0.398651	0.471844	0.256911
GTEX-ZDXO-0011-R11a-SM-4WWD9	0.56589	0.43411	0.600933	0.12845	0.0667576	0.100013	0.103846	0.611954	0.118687	0.114486	0.145379	0.0094942	0.516276	0.0636571	0.182121	0.0925827	0.145362	0.174321	0.140049	0.208507	0.161781	0.315342	0.260773	0.303303	0.0584968	0	0.377427	0.0413124	0.172776	0.174291	0.611621	0.144038	0.12845	0.0767049	0.142034	0.508773	0.29718	0	0.156087	0.546732	0.588823	0.132831	0.0859644	0.0828837	0.109499	0.681343	0.318657	0.601565	0.180205
GTEX-ZE7O-0011-R11a-SM-57WBC	0.547772	0.452228	0.530186	0.171128	0.111284	0.0837702	0.103632	0.564361	0.147528	0.126445	0.142259	0.0194073	0.478818	0.105674	0.191211	0.0962896	0.128008	0.19766	0.143076	0.210449	0.181977	0.266838	0.329043	0.285038	0.123178	0.0032431	0.259497	0.0929672	0.167342	0.191965	0.547726	0.193453	0.109555	0.0686582	0.166056	0.462278	0.327293	0	0.168135	0.504572	0.510262	0.184112	0.110708	0.077566	0.117352	0.640247	0.359753	0.474679	0.251466
GTEX-ZE9C-0011-R11a-SM-4WKGG	0.542078	0.457922	0.516245	0.147788	0.101911	0.0962715	0.137785	0.542888	0.123305	0.119127	0.154573	0.0601076	0.474293	0.0737688	0.170208	0.139255	0.142475	0.184599	0.164728	0.219897	0.170756	0.260019	0.307679	0.298455	0.165063	0	0.228803	0.0890539	0.190245	0.176207	0.544493	0.172107	0.128955	0.10944	0.150551	0.438946	0.31956	0	0.169207	0.511232	0.483703	0.161307	0.0965282	0.106493	0.151969	0.645191	0.354809	0.435406	0.181733
GTEX-ZF28-0011-R11a-SM-4WWEI	0.487151	0.512849	0.408844	0.188005	0.151056	0.0849147	0.167179	0.455286	0.140868	0.100993	0.17005	0.132803	0.415569	0.109031	0.202558	0.0991769	0.173665	0.191468	0.228064	0.229336	0.176793	0.174339	0.342595	0.305858	0.351547	0	0	0.177052	0.213561	0.17457	0.434817	0.223867	0.156402	0.0708177	0.163925	0.384989	0.361073	0	0.186882	0.452046	0.334231	0.205784	0.0931981	0.149304	0.217483	0.529246	0.470754	0.292811	0.243259
GTEX-ZUA1-0011-R11b-SM-51MTI	0.556026	0.443974	0.601777	0.156701	0.0573023	0.0878989	0.0963213	0.605532	0.145754	0.105117	0.119519	0.0240778	0.510168	0.108833	0.153301	0.0790019	0.148697	0.198313	0.128329	0.211729	0.166495	0.295134	0.318247	0.287017	0.0553086	0	0.339427	0.0825982	0.159499	0.173872	0.584032	0.2003	0.113257	0.0478295	0.139395	0.499218	0.32632	0	0.154553	0.519126	0.553018	0.178723	0.0890435	0.0677652	0.11145	0.663806	0.336194	0.551186	0.191382
GTEX-ZVT3-0011-R11b-SM-57WBI	0.554164	0.445836	0.562972	0.124087	0.0841234	0.0958008	0.133017	0.58971	0.113585	0.106755	0.152763	0.0371864	0.506029	0.0633093	0.184014	0.0848512	0.161797	0.167714	0.159392	0.212734	0.16175	0.29841	0.253331	0.306463	0.11823	0	0.321977	0.0553455	0.177621	0.166801	0.600233	0.14206	0.140906	0.0731531	0.142158	0.501723	0.300401	0	0.155557	0.544041	0.559375	0.130371	0.0818044	0.0904929	0.137957	0.658847	0.341153	0.561313	0.160651
GTEX-ZVZQ-0011-R11a-SM-51MS6	0.584015	0.415985	0.625368	0.136141	0.0505237	0.0913714	0.0965963	0.625028	0.125269	0.106146	0.126883	0.0166729	0.530926	0.0813997	0.162686	0.0831071	0.141881	0.178185	0.14355	0.206182	0.157309	0.314774	0.269271	0.305311	0.0400508	0	0.385367	0.0480485	0.168204	0.17373	0.610018	0.166183	0.116653	0.0626061	0.13528	0.519278	0.304836	0	0.147758	0.547406	0.592912	0.142167	0.0809234	0.0663049	0.117693	0.71065	0.28935	0.662823	0.139664
GTEX-111FC-3326-SM-5GZYV	0.52996	0.47004	0.459281	0.264586	0.0562124	0.105415	0.114506	0.486721	0.221287	0.102932	0.122147	0.0669138	0.472486	0.162413	0.138555	0.077059	0.149487	0.241831	0.168181	0.200572	0.182311	0.207105	0.419081	0.299558	0.11125	0.00901861	0.161093	0.200896	0.167505	0.189553	0.442046	0.272778	0.11158	0.0303998	0.206253	0.378989	0.378844	0	0.167418	0.453738	0.376854	0.286762	0.0953072	0.0826449	0.158432	0.628662	0.371338	0.430002	0.266356
GTEX-1128S-2826-SM-5N9DI	0.518722	0.481278	0.431073	0.237274	0.116532	0.0940503	0.121071	0.467945	0.209056	0.129497	0.130004	0.063498	0.457962	0.134518	0.180718	0.0873239	0.139478	0.231009	0.161346	0.206253	0.194511	0.206881	0.405206	0.289393	0.159129	0.0167444	0.129529	0.19319	0.165404	0.206221	0.435185	0.275035	0.118091	0.0346535	0.195258	0.376963	0.368352	0	0.188899	0.442748	0.362565	0.268141	0.127225	0.0930212	0.149047	0.595267	0.404733	0.354628	0.310316
GTEX-117XS-3126-SM-5GIDP	0.554606	0.445394	0.508173	0.23546	0.0811424	0.0913151	0.0839091	0.521358	0.214074	0.128865	0.102035	0.0336678	0.495596	0.150961	0.155151	0.0685951	0.129697	0.216611	0.149728	0.199119	0.18376	0.250782	0.366235	0.304259	0.0466853	0.0223424	0.260478	0.147066	0.154544	0.204372	0.494018	0.277271	0.110314	0.0242402	0.174577	0.413598	0.346697	0	0.179557	0.473746	0.445188	0.234481	0.121212	0.0643436	0.134775	0.632897	0.367103	0.454196	0.241686
GTEX-1192X-3226-SM-5987D	0.557306	0.442694	0.498182	0.199695	0.0633	0.109359	0.129464	0.5227	0.179536	0.116741	0.129607	0.0514162	0.485197	0.112626	0.151676	0.103308	0.147193	0.209312	0.173241	0.201086	0.167147	0.249215	0.346659	0.312151	0.0774028	0	0.263787	0.137895	0.171369	0.186936	0.5038	0.220968	0.123581	0.0675193	0.160045	0.427886	0.344923	0	0.164068	0.491009	0.466966	0.217813	0.0912103	0.0786065	0.145404	0.615676	0.384324	0.422294	0.197626
GTEX-11DXW-1026-SM-5H11K	0.525924	0.474076	0.39459	0.286395	0.114033	0.0991575	0.105824	0.451596	0.254188	0.139119	0.121275	0.0338218	0.455114	0.156278	0.155444	0.121124	0.11204	0.251789	0.148044	0.204595	0.184624	0.210948	0.43968	0.293683	0.0691892	0.0197499	0.177698	0.227619	0.158084	0.197981	0.416316	0.315824	0.101504	0.05772	0.18054	0.344411	0.384966	0	0.185448	0.429586	0.339579	0.315493	0.133943	0.0774478	0.133538	0.623969	0.376031	0.391014	0.351426
GTEX-11DXY-3126-SM-5N9BT	0.526938	0.473062	0.396485	0.272743	0.117902	0.0998394	0.113031	0.443538	0.235455	0.13977	0.130194	0.0510436	0.453209	0.155191	0.165569	0.0838509	0.14218	0.247487	0.137623	0.21455	0.21194	0.1884	0.434204	0.276644	0.147828	0.0596083	0.0817147	0.216418	0.167108	0.225095	0.391378	0.309758	0.107991	0.017548	0.219004	0.3457	0.379925	0	0.204507	0.415568	0.312386	0.303902	0.152198	0.0961821	0.135332	0.607485	0.392515	0.39407	0.252126
GTEX-11DYG-2926-SM-5H132	0.554923	0.445077	0.403874	0.24937	0.184277	0.0777569	0.0847226	0.454557	0.21123	0.163015	0.134397	0.0368017	0.454636	0.117858	0.231979	0.0686219	0.126904	0.220863	0.126989	0.220757	0.225621	0.20577	0.369051	0.277445	0.155331	0.116212	0.0819622	0.182231	0.161873	0.237102	0.418793	0.252763	0.122478	0.0365403	0.218872	0.369347	0.352432	0	0.229899	0.417669	0.333616	0.262407	0.189474	0.096871	0.117631	0.616958	0.383042	0.436818	0.23591
GTEX-11DZ1-2926-SM-5A5KI	0.510767	0.489233	0.475493	0.240127	0.0496426	0.11122	0.123518	0.483831	0.216341	0.0864597	0.117129	0.0962391	0.472338	0.156835	0.134277	0.0789367	0.157614	0.241377	0.187283	0.204072	0.14885	0.218418	0.394994	0.328753	0.0929765	0	0.183276	0.183698	0.184556	0.159576	0.47217	0.24886	0.145498	0.0600095	0.161836	0.383795	0.377429	0	0.160011	0.462561	0.406357	0.266059	0.0565496	0.0817914	0.189242	0.558801	0.441199	0.341246	0.326157
GTEX-11EI6-2926-SM-5985U	0.470045	0.529955	0.400739	0.248467	0.0772132	0.12405	0.149532	0.440902	0.202625	0.103797	0.151548	0.101127	0.438959	0.151076	0.153063	0.106307	0.150596	0.229715	0.205493	0.216245	0.167448	0.181099	0.406674	0.323047	0.184223	0	0.086056	0.195992	0.203897	0.177642	0.422469	0.252245	0.141864	0.0678526	0.181661	0.356377	0.37844	0	0.173253	0.448307	0.330435	0.268772	0.0764891	0.119944	0.20436	0.540083	0.459917	0.247044	0.268715
GTEX-11EMC-3326-SM-5P9JH	0.483205	0.516795	0.418219	0.308367	0.046859	0.103007	0.123547	0.460392	0.280101	0.0949927	0.120832	0.0436833	0.427005	0.203988	0.122033	0.0968725	0.150102	0.284336	0.151197	0.201577	0.163067	0.199823	0.484486	0.282089	0.0900988	0	0.143326	0.255464	0.163767	0.168421	0.412348	0.322557	0.118012	0.0362404	0.167013	0.356178	0.427599	0	0.148086	0.424315	0.355965	0.353647	0.0687541	0.0728134	0.14882	0.592742	0.407258	0.312418	0.394253
GTEX-11GSO-3026-SM-5Q5AL	0.528012	0.471988	0.453509	0.208249	0.21374	0.0636214	0.060881	0.503043	0.182982	0.160228	0.122409	0.0313374	0.457149	0.0847236	0.268205	0.0852632	0.104659	0.198638	0.133682	0.20827	0.223852	0.235558	0.3451	0.28287	0.11267	0.103376	0.155984	0.131678	0.156317	0.247588	0.464417	0.236738	0.106849	0.0521578	0.202901	0.401355	0.329367	0	0.220296	0.450337	0.398849	0.212177	0.192424	0.0743488	0.122201	0.61034	0.38966	0.382636	0.230895
GTEX-11GSP-3126-SM-5A5LL	0.529514	0.470486	0.417391	0.260697	0.0510836	0.126575	0.144254	0.406525	0.192769	0.104003	0.0918789	0.204825	0.400891	0.29437	0.122027	0.041438	0.141273	0.261373	0.157835	0.203069	0.164699	0.213024	0.425197	0.328522	0.0239384	0	0.222343	0.214142	0.186318	0.187924	0.411616	0.246313	0.12848	0.0924489	0.172765	0.359992	0.394838	0	0.177615	0.427547	0.343655	0.276691	0.0937047	0.0816331	0.204316	0.622283	0.377717	0.334277	0.414476
GTEX-11NUK-3026-SM-5986K	0.555653	0.444347	0.501696	0.219365	0.065542	0.106661	0.106736	0.529189	0.199726	0.123271	0.123827	0.0239869	0.497411	0.129772	0.1433	0.101833	0.127684	0.228316	0.139811	0.196696	0.172484	0.262693	0.38345	0.298344	0.0109933	0	0.307213	0.148888	0.158109	0.191535	0.501468	0.245516	0.108666	0.0592202	0.168861	0.417736	0.351583	0	0.161335	0.487082	0.459699	0.246271	0.103643	0.0632993	0.127088	0.657038	0.342962	0.457049	0.273094
GTEX-11NV4-2226-SM-5BC4T	0.562621	0.437379	0.543237	0.171403	0.100193	0.100946	0.0842209	0.547926	0.153696	0.146901	0.128462	0.023014	0.524372	0.0680074	0.186795	0.0800038	0.140822	0.186268	0.121625	0.214976	0.196025	0.281106	0.294015	0.293441	0.0705261	0.0371117	0.304906	0.0821873	0.164189	0.212032	0.541591	0.171936	0.134697	0.0606542	0.183751	0.448961	0.304899	0	0.19948	0.495621	0.48962	0.176508	0.141278	0.0908754	0.101719	0.65376	0.34624	0.546444	0.150678
GTEX-11O72-2826-SM-5HL6W	0.549017	0.450983	0.509398	0.19257	0.0693164	0.109804	0.118912	0.523812	0.187819	0.121697	0.12749	0.0391811	0.512161	0.091552	0.168718	0.0799638	0.147605	0.201282	0.152455	0.200078	0.173356	0.27283	0.319904	0.312246	0.0532568	0	0.314593	0.125754	0.165554	0.190662	0.518029	0.223196	0.129628	0.0422633	0.168096	0.436818	0.316746	0	0.177995	0.505259	0.484365	0.199588	0.102807	0.0757923	0.137448	0.641921	0.358079	0.49984	0.230735
GTEX-11OC5-0626-SM-5HL6M	0.454277	0.545723	0.428037	0.245802	0.0645571	0.149307	0.112297	0.440062	0.168586	0.0794641	0.168711	0.143176	0.438951	0.178261	0.145316	0.0749019	0.16257	0.222145	0.161837	0.262628	0.182363	0.171027	0.377962	0.288575	0.333463	0	0	0.180269	0.228955	0.197552	0.393224	0.248941	0.138383	0.0600584	0.196866	0.355752	0.353602	0	0.220775	0.425623	0.303715	0.240052	0.0909713	0.198509	0.166752	0.602731	0.397269	0.403798	0.303763
GTEX-11ONC-3026-SM-5985W	0.495203	0.504797	0.384586	0.32313	0.0655754	0.0988722	0.127837	0.430797	0.295065	0.10081	0.101184	0.0721439	0.422223	0.254376	0.120032	0.07883	0.124539	0.287094	0.154892	0.203236	0.165321	0.189457	0.496088	0.294783	0.0790569	0	0.130072	0.27272	0.166698	0.174315	0.386267	0.366791	0.103492	0.0296941	0.167017	0.333006	0.432195	0	0.156715	0.41109	0.311242	0.36341	0.0856924	0.0729661	0.16669	0.587437	0.412563	0.326597	0.414564
GTEX-11PRG-2826-SM-5BC54	0.526507	0.473493	0.46788	0.263257	0.076606	0.0954126	0.096845	0.498905	0.225786	0.118408	0.117333	0.0395692	0.4831	0.156	0.151848	0.0819521	0.127099	0.2444	0.151217	0.204963	0.174539	0.224881	0.410639	0.304111	0.0595865	0.00860162	0.217062	0.18921	0.158192	0.176051	0.476547	0.258186	0.123115	0.053742	0.17668	0.388278	0.378835	0	0.172419	0.448746	0.400283	0.287551	0.099344	0.0772521	0.13557	0.597844	0.402156	0.406999	0.34403
GTEX-11TTK-2826-SM-5GU5K	0.461489	0.538511	0.367721	0.31166	0.0643473	0.111706	0.144565	0.415386	0.282632	0.0919295	0.125402	0.084651	0.412858	0.219476	0.129503	0.0881429	0.15002	0.287553	0.173636	0.20762	0.175934	0.155257	0.516366	0.292603	0.150187	0	0.0408441	0.279832	0.175912	0.17545	0.368805	0.354827	0.105541	0.0188431	0.217192	0.303596	0.425692	0	0.168982	0.405326	0.277857	0.363237	0.0824243	0.0916982	0.184783	0.535706	0.464294	0.309383	0.380378
GTEX-11ZTS-3226-SM-5EGID	0.524796	0.475204	0.399446	0.277435	0.0594349	0.126547	0.137136	0.423712	0.243818	0.102155	0.113274	0.117041	0.422047	0.2081	0.130763	0.1128	0.12629	0.259886	0.170995	0.203635	0.163995	0.201489	0.44918	0.319142	0.0606554	0	0.171022	0.24007	0.18617	0.183279	0.390482	0.331288	0.11695	0.0642603	0.160032	0.32747	0.39354	0	0.176187	0.430273	0.325731	0.30365	0.087928	0.092991	0.189699	0.629172	0.370828	0.349596	0.36384
GTEX-11ZUS-2826-SM-5EQKW	0.555012	0.444988	0.492782	0.183153	0.101653	0.108766	0.113647	0.520993	0.172892	0.136836	0.137799	0.031479	0.503922	0.0668553	0.189736	0.0908355	0.148651	0.177095	0.162485	0.204404	0.186402	0.269614	0.286068	0.318537	0.0768865	0.0227368	0.295772	0.10711	0.169117	0.208749	0.515024	0.218636	0.131228	0.0440887	0.175535	0.430513	0.30358	0	0.189239	0.507181	0.46248	0.17552	0.130335	0.0919116	0.139754	0.672188	0.327812	0.541801	0.151433
GTEX-11ZVC-3026-SM-59HJM	0.510486	0.489514	0.47657	0.241055	0.0706076	0.0995417	0.112225	0.507303	0.219439	0.108122	0.122592	0.042543	0.448768	0.158136	0.149055	0.106878	0.137164	0.239579	0.157841	0.200147	0.173474	0.22896	0.416569	0.291062	0.0821732	0	0.210195	0.186583	0.157022	0.177815	0.478581	0.307083	0.103743	0.0351454	0.164594	0.389435	0.373001	0	0.16069	0.466309	0.420513	0.269862	0.091428	0.0780336	0.140164	0.603837	0.396163	0.377773	0.288511
GTEX-12126-0926-SM-5FQTW	0.56384	0.43616	0.478851	0.263129	0.0849643	0.0926595	0.0803965	0.500502	0.233971	0.133588	0.102746	0.0291938	0.48794	0.148407	0.150748	0.0982407	0.114664	0.235985	0.152754	0.194544	0.178874	0.237843	0.401445	0.308773	0.0174601	0.00920001	0.263122	0.178915	0.151362	0.201829	0.467894	0.287576	0.107863	0.0436093	0.16901	0.391941	0.367532	0	0.174941	0.457526	0.416618	0.273688	0.119388	0.0552873	0.135019	0.634059	0.365941	0.44453	0.290889
GTEX-12696-3026-SM-5FQTU	0.410744	0.589256	0.274156	0.242322	0.25887	0.112425	0.112226	0.305598	0.140132	0.160471	0.239511	0.154288	0.336692	0.129687	0.265023	0.130333	0.138266	0.185055	0.246104	0.278895	0.244362	0.0455844	0.344801	0.349679	0.30552	0	0	0.192269	0.247936	0.287199	0.272596	0.204315	0.125346	0.120933	0.27433	0.275077	0.373494	0.00621148	0.28556	0.334735	0.124623	0.215429	0.199112	0.231814	0.229022	0.471443	0.528557	0.181088	0.239459
GTEX-1269C-3126-SM-5EGI6	0.480841	0.519159	0.341482	0.35332	0.0708521	0.0973698	0.136976	0.388276	0.284892	0.0958417	0.118663	0.112328	0.366429	0.270798	0.111872	0.106711	0.144189	0.296156	0.229391	0.19557	0.160962	0.11792	0.53431	0.336459	0.128087	0	0.00114389	0.311043	0.179783	0.172921	0.336253	0.360095	0.119134	0.0575308	0.178557	0.284683	0.469925	0	0.155904	0.374171	0.245156	0.380164	0.069454	0.0720702	0.233156	0.518043	0.481957	0.238112	0.316492
GTEX-12WSC-2926-SM-5BC5Z	0.579569	0.420431	0.581089	0.137611	0.0853114	0.102066	0.0939226	0.578686	0.129502	0.136405	0.128521	0.0268863	0.528206	0.054388	0.184888	0.0858341	0.146684	0.166975	0.143823	0.204374	0.181047	0.303781	0.260444	0.313193	0.0429114	0.0101077	0.373343	0.0530166	0.164015	0.204528	0.57844	0.151688	0.130854	0.0670201	0.16869	0.481748	0.28766	0	0.182068	0.530273	0.543373	0.137965	0.122392	0.0772145	0.119056	0.677144	0.322856	0.561308	0.124427
GTEX-12WSD-3026-SM-5LZU7	0.508948	0.491052	0.406757	0.300418	0.109442	0.0927898	0.0905933	0.456022	0.26121	0.136418	0.119467	0.0268832	0.453636	0.172856	0.168691	0.0837187	0.121098	0.251928	0.157747	0.196806	0.194308	0.19921	0.438544	0.297328	0.0907812	0.0355688	0.137778	0.216899	0.15653	0.216446	0.410125	0.307017	0.105267	0.0258124	0.203883	0.358019	0.391493	0	0.185004	0.423502	0.343214	0.313248	0.132763	0.0724664	0.138308	0.610355	0.389645	0.348974	0.341494
GTEX-12WSE-2926-SM-5RQJ9	0.616527	0.383473	0.481236	0.160463	0.0580731	0.141315	0.158913	0.451401	0.108082	0.12494	0.104408	0.211168	0.449489	0.245774	0.144281	0.0165605	0.143896	0.191806	0.149511	0.211058	0.170638	0.276987	0.281738	0.354805	0	0	0.363457	0.0952248	0.209705	0.197182	0.497888	0.142934	0.154947	0.120351	0.162554	0.419213	0.311153	0	0.19268	0.496167	0.427305	0.144877	0.114481	0.100345	0.212992	0.715154	0.284846	0.667153	0.149006
GTEX-12WSH-3126-SM-5LZW8	0.549377	0.450623	0.577367	0.172772	0.048626	0.115145	0.0860898	0.561927	0.13609	0.0958782	0.0952415	0.110863	0.493481	0.105518	0.154446	0.102359	0.144195	0.20059	0.168492	0.201618	0.170638	0.258662	0.326525	0.323065	0.0542995	0	0.296111	0.11244	0.173844	0.18476	0.528957	0.210561	0.133204	0.0655373	0.160654	0.430044	0.316141	0	0.191062	0.492797	0.500036	0.174532	0.090447	0.0825268	0.152458	0.665146	0.334854	0.52129	0.247971
GTEX-12WSM-2126-SM-5GCOC	0.516009	0.483991	0.389097	0.288063	0.0856621	0.111862	0.125316	0.439723	0.252974	0.122938	0.137369	0.0469964	0.434875	0.165142	0.147533	0.116333	0.136117	0.264272	0.147138	0.209799	0.179871	0.19892	0.457583	0.287185	0.11721	0	0.138023	0.253327	0.165798	0.189695	0.39118	0.324045	0.10906	0.0473865	0.177462	0.342047	0.40028	0	0.176622	0.423098	0.326965	0.332662	0.107281	0.0947174	0.138375	0.635187	0.364813	0.404148	0.351571
GTEX-12ZZX-2826-SM-5BC6K	0.576142	0.423858	0.527176	0.235071	0.0692821	0.0905145	0.0779564	0.530574	0.215589	0.126159	0.106299	0.021379	0.503813	0.138389	0.152462	0.0626762	0.142659	0.22537	0.128465	0.205013	0.173501	0.267651	0.363354	0.289108	0.051006	0.000259163	0.296273	0.14622	0.150804	0.185616	0.51736	0.256185	0.124936	0.031546	0.159573	0.42776	0.353381	0	0.173846	0.472773	0.465257	0.246686	0.109283	0.071641	0.107133	0.640541	0.359459	0.504693	0.243977
GTEX-12ZZY-2926-SM-5DUXO	0.540212	0.459788	0.489095	0.21384	0.092477	0.102465	0.102123	0.509223	0.197963	0.140703	0.120876	0.0312346	0.49159	0.1223	0.164361	0.0814345	0.140315	0.212845	0.149199	0.198818	0.189613	0.249525	0.361119	0.30683	0.0359703	0.0226746	0.273406	0.144997	0.155235	0.212553	0.487214	0.259621	0.113185	0.030965	0.188389	0.40784	0.335477	0	0.185781	0.478743	0.437944	0.230002	0.13152	0.0701266	0.130408	0.669186	0.330814	0.456803	0.240866
GTEX-12ZZZ-3126-SM-5LZU6	0.561839	0.438161	0.507796	0.159197	0.0891761	0.114156	0.129674	0.530709	0.148385	0.121931	0.146336	0.0526383	0.519005	0.0544476	0.182012	0.0898184	0.154717	0.164768	0.170338	0.209758	0.182182	0.272954	0.268549	0.316527	0.128942	0	0.285982	0.084354	0.185493	0.201551	0.528602	0.190103	0.142596	0.0500208	0.173277	0.444003	0.292792	0	0.18293	0.524279	0.468531	0.148682	0.11457	0.109141	0.159076	0.661662	0.338338	0.491678	0.116232
GTEX-13112-2926-SM-5DUWT	0.53658	0.46342	0.480761	0.23571	0.0726534	0.102647	0.108229	0.511472	0.215492	0.118309	0.121584	0.0331427	0.476924	0.136567	0.152515	0.0967214	0.137273	0.226598	0.149762	0.198889	0.176527	0.248224	0.387494	0.296615	0.0585114	0	0.257379	0.171805	0.157968	0.195018	0.475208	0.290029	0.103753	0.0315106	0.170766	0.403941	0.354865	0	0.164769	0.480366	0.430343	0.25771	0.107307	0.071028	0.133612	0.674528	0.325472	0.463048	0.278388
GTEX-1313W-3026-SM-5LZUZ	0.562178	0.437822	0.525619	0.174495	0.0854414	0.104118	0.110326	0.540496	0.170917	0.130369	0.13009	0.0281268	0.523525	0.0706199	0.175008	0.078386	0.152462	0.171827	0.157353	0.205896	0.183225	0.281699	0.27975	0.312847	0.0803136	0.0125471	0.314542	0.0905605	0.170972	0.20802	0.530447	0.227397	0.125651	0.0256046	0.172277	0.449071	0.298796	0	0.182284	0.51892	0.488374	0.162704	0.123229	0.088113	0.13758	0.685467	0.314533	0.557162	0.132591
GTEX-131XH-2926-SM-5LZU4	0.570515	0.429485	0.570691	0.173622	0.0443269	0.112767	0.0985941	0.570094	0.168613	0.115479	0.12594	0.0198746	0.52831	0.0857019	0.165091	0.0724229	0.148474	0.192954	0.137979	0.198855	0.165133	0.305079	0.293029	0.310296	0.00477165	0	0.391904	0.0922716	0.161087	0.183511	0.56313	0.182793	0.132305	0.0521456	0.157767	0.474989	0.310543	0	0.163079	0.526378	0.544869	0.182238	0.0887291	0.0720695	0.112094	0.690778	0.309222	0.610255	0.187112
GTEX-131YS-3026-SM-5EGHY	0.537564	0.462436	0.452635	0.241336	0.0770418	0.109843	0.119144	0.492833	0.222089	0.123136	0.128927	0.0330156	0.471251	0.139836	0.149091	0.0976859	0.142137	0.227168	0.158747	0.201272	0.174676	0.238138	0.390082	0.301519	0.0760363	0	0.232362	0.186225	0.15914	0.191358	0.463277	0.300613	0.106784	0.0330746	0.171592	0.387936	0.359392	0	0.16896	0.471649	0.405905	0.266144	0.10785	0.0839362	0.136165	0.654094	0.345906	0.466959	0.255479
GTEX-132Q8-2926-SM-5IFFP	0.420043	0.579957	0.374332	0.279516	0.0828763	0.115713	0.147563	0.418017	0.247619	0.111559	0.138095	0.0847098	0.409528	0.172326	0.155562	0.105064	0.157519	0.263506	0.173144	0.218259	0.167199	0.177892	0.448933	0.317631	0.129824	0	0.103612	0.245218	0.18751	0.171949	0.395323	0.254468	0.14512	0.0855066	0.188968	0.325938	0.405038	0	0.186153	0.408809	0.306147	0.322796	0.0889905	0.099058	0.183008	0.535504	0.464496	0.288691	0.37061
GTEX-1399T-3126-SM-5IJFS	0.548172	0.451828	0.492678	0.222493	0.0576979	0.113215	0.113916	0.525071	0.203077	0.112028	0.135028	0.0247957	0.492607	0.115663	0.141286	0.113273	0.13717	0.21837	0.14884	0.206042	0.168717	0.258031	0.366487	0.289611	0.0902317	0	0.253671	0.15739	0.167346	0.182156	0.493107	0.271103	0.106527	0.0468312	0.163528	0.412011	0.350309	0	0.158446	0.491245	0.450017	0.239535	0.0941374	0.09197	0.124341	0.652584	0.347416	0.466063	0.240656
GTEX-139TS-3126-SM-5LZWX	0.519143	0.480857	0.470799	0.263848	0.0725988	0.0947163	0.0980381	0.497125	0.224446	0.123256	0.115938	0.0392349	0.471639	0.159434	0.145568	0.0914475	0.131911	0.244462	0.154075	0.19892	0.174423	0.22812	0.411697	0.302233	0.0595312	0	0.226538	0.188667	0.157932	0.189075	0.464326	0.258959	0.118125	0.0567614	0.17252	0.393635	0.380175	0	0.16798	0.451845	0.412858	0.285715	0.100332	0.0662225	0.134873	0.625012	0.374988	0.409045	0.315424
GTEX-139TT-2626-SM-5LZUB	0.538424	0.461576	0.48328	0.247125	0.0626597	0.0993233	0.107612	0.507341	0.222209	0.104979	0.116105	0.0493657	0.487317	0.156574	0.151818	0.0559608	0.14833	0.238213	0.155405	0.195572	0.194532	0.216278	0.411405	0.297785	0.066052	0.0278738	0.196884	0.174219	0.16133	0.206302	0.458149	0.266809	0.106817	0.00329579	0.234647	0.388432	0.365655	0	0.173243	0.461102	0.402186	0.269116	0.109284	0.0662627	0.15315	0.614511	0.385489	0.437444	0.248966
GTEX-13CF2-3026-SM-5IFFX	0.518699	0.481301	0.434796	0.266543	0.0855381	0.104275	0.108848	0.471651	0.228244	0.124196	0.133177	0.0427325	0.458801	0.152097	0.151743	0.104501	0.132858	0.246169	0.149451	0.21397	0.173539	0.216871	0.421088	0.29293	0.109753	0	0.176229	0.210605	0.166772	0.177567	0.445056	0.281179	0.118994	0.0598018	0.169938	0.370088	0.381741	0	0.173202	0.445057	0.36673	0.302044	0.103909	0.0989621	0.128354	0.63892	0.36108	0.419302	0.349382
GTEX-13FHO-2926-SM-5L3ES	0.499387	0.500613	0.376616	0.309899	0.0789558	0.106131	0.128399	0.442565	0.291497	0.105514	0.122631	0.0377934	0.425782	0.182357	0.138787	0.114092	0.138981	0.273007	0.163763	0.20189	0.163828	0.197512	0.467716	0.300613	0.084827	0	0.146844	0.26354	0.164794	0.173457	0.398209	0.360088	0.110988	0.0421865	0.158143	0.328595	0.414569	0	0.162381	0.42305	0.32924	0.348614	0.0891823	0.0830658	0.149898	0.611231	0.388769	0.379906	0.373942
GTEX-13FHP-2926-SM-5IJG9	0.53062	0.46938	0.419827	0.2525	0.0934639	0.113698	0.120511	0.461733	0.215273	0.127851	0.145731	0.0494134	0.471734	0.124461	0.168599	0.093515	0.141691	0.227938	0.155154	0.208179	0.197046	0.211683	0.394108	0.28805	0.150379	0.0235175	0.143944	0.186325	0.176376	0.208641	0.428658	0.256723	0.120779	0.0360826	0.21447	0.371945	0.358879	0	0.187291	0.45383	0.355276	0.27063	0.124527	0.106097	0.14347	0.624867	0.375133	0.406938	0.243898
GTEX-13FXS-3026-SM-5LZYO	0.543202	0.456798	0.467031	0.242249	0.110434	0.090793	0.0894937	0.499028	0.213005	0.143107	0.120592	0.0242679	0.490897	0.128094	0.168596	0.0882527	0.12416	0.219762	0.13944	0.207234	0.19483	0.238734	0.375988	0.290368	0.0849543	0.0350318	0.213658	0.158894	0.161692	0.220145	0.459269	0.268741	0.105457	0.0378855	0.187213	0.400704	0.351822	0	0.188803	0.459374	0.405583	0.249081	0.142746	0.076719	0.125871	0.654596	0.345404	0.445963	0.244391
GTEX-13G51-3126-SM-5IJG7	0.524613	0.475387	0.420233	0.256591	0.0766765	0.120141	0.126359	0.468612	0.232319	0.125051	0.141728	0.0322897	0.47308	0.129049	0.160562	0.092028	0.145281	0.233493	0.145174	0.210061	0.175996	0.235276	0.387441	0.296178	0.0846048	0	0.231776	0.197199	0.172339	0.192508	0.437954	0.273042	0.125937	0.0410182	0.178954	0.381048	0.362598	0	0.17644	0.460962	0.378846	0.2818	0.109573	0.0982324	0.131549	0.669845	0.330155	0.485645	0.260837
GTEX-13JUV-3026-SM-5K7WX	0.440935	0.559065	0.29635	0.290104	0.283414	0.0656304	0.064502	0.348233	0.227067	0.214952	0.154354	0.0553943	0.389105	0.136006	0.282774	0.071378	0.120737	0.223392	0.12454	0.249058	0.273254	0.129756	0.398192	0.25816	0.250717	0.0929315	0	0.210558	0.183138	0.307483	0.298821	0.269163	0.111235	0.0412912	0.275709	0.302602	0.373813	0	0.292271	0.333916	0.186181	0.287091	0.263982	0.142878	0.119869	0.53833	0.46167	0.284371	0.258182
GTEX-13JVG-3226-SM-5IJGJ	0.503339	0.496661	0.367775	0.239078	0.0758046	0.170232	0.14711	0.353157	0.171372	0.135954	0.134477	0.20504	0.325865	0.19184	0.195757	0.106155	0.180383	0.246454	0.175969	0.21033	0.190938	0.176308	0.376475	0.373915	0.000318297	0.0299963	0.219295	0.19989	0.225378	0.224395	0.350337	0.168814	0.178472	0.127722	0.221513	0.30348	0.369969	0	0.248183	0.381847	0.303672	0.241865	0.134148	0.111596	0.208719	0.591503	0.408497	0.333581	0.356975
GTEX-13N2G-3126-SM-5IJGL	0.509724	0.490276	0.409035	0.278883	0.119923	0.0878644	0.104295	0.452296	0.254151	0.135579	0.123117	0.0348566	0.436462	0.165428	0.168105	0.100223	0.129781	0.258932	0.134503	0.21002	0.194461	0.202083	0.452362	0.277092	0.111947	0.024034	0.134565	0.228308	0.158465	0.209104	0.404123	0.326946	0.101168	0.032341	0.187318	0.352227	0.394984	0	0.189265	0.415751	0.345866	0.31252	0.135983	0.0769004	0.128732	0.607828	0.392172	0.351514	0.366888
GTEX-13NYB-3226-SM-5J2ND	0.552063	0.447937	0.511912	0.167194	0.09476	0.110135	0.115999	0.522956	0.159976	0.134833	0.148885	0.0333506	0.498485	0.0603282	0.191466	0.0922997	0.157421	0.180448	0.142836	0.212177	0.184096	0.280444	0.287988	0.299469	0.105139	0.00436989	0.303034	0.0950084	0.176464	0.20523	0.523298	0.177756	0.139089	0.0593564	0.176975	0.446824	0.302759	0	0.184603	0.512639	0.48253	0.171618	0.121219	0.0970862	0.127547	0.664544	0.335456	0.507869	0.126003
GTEX-13O3O-3026-SM-5KM42	0.545192	0.454808	0.454194	0.244936	0.0634868	0.112099	0.125284	0.469724	0.201592	0.109274	0.114415	0.104995	0.455515	0.189823	0.139482	0.0736522	0.141529	0.2419	0.157622	0.195864	0.171867	0.232748	0.408205	0.322176	0.0116814	0	0.257937	0.18576	0.1692	0.19178	0.453259	0.265555	0.120171	0.0572944	0.178096	0.378884	0.367919	0	0.168648	0.463433	0.391107	0.25846	0.0974765	0.0719785	0.180978	0.643905	0.356095	0.376263	0.343065
GTEX-13O3Q-3026-SM-5IJGD	0.538293	0.461707	0.459833	0.229858	0.0878914	0.106374	0.116043	0.489741	0.205491	0.120896	0.144408	0.039464	0.477764	0.117342	0.172021	0.0849837	0.147889	0.23031	0.126576	0.217345	0.184659	0.241111	0.380838	0.273845	0.144902	0	0.200414	0.179291	0.17028	0.192351	0.458078	0.243012	0.124291	0.0455912	0.182343	0.404763	0.357414	0	0.180973	0.461613	0.407603	0.264718	0.110883	0.103299	0.113497	0.658461	0.341539	0.480132	0.265487
GTEX-13OVH-2926-SM-5IJFH	0.536764	0.463236	0.457689	0.281492	0.0477361	0.108252	0.104831	0.488357	0.263313	0.103404	0.116682	0.028244	0.458783	0.172414	0.127562	0.103182	0.138058	0.259209	0.140163	0.205107	0.166549	0.228972	0.441785	0.282379	0.077247	0	0.198589	0.229521	0.156218	0.172907	0.441355	0.338957	0.102551	0.0279872	0.160781	0.369724	0.393921	0	0.158953	0.447126	0.395039	0.316212	0.0848104	0.081615	0.122323	0.649428	0.350572	0.42143	0.366862
GTEX-13OVJ-2726-SM-5IJG6	0.44845	0.55155	0.300991	0.308864	0.140174	0.0960481	0.153922	0.347861	0.264875	0.116781	0.134639	0.135844	0.335048	0.231487	0.173472	0.11141	0.148583	0.297844	0.219258	0.199781	0.173959	0.109158	0.524668	0.343095	0.132237	0	0	0.312209	0.182634	0.199624	0.305533	0.302498	0.122417	0.104357	0.194462	0.276266	0.459386	0	0.190872	0.349741	0.220925	0.371038	0.101587	0.0809367	0.225512	0.554566	0.445434	0.213656	0.400744
GTEX-13OVL-3026-SM-5IJF1	0.520942	0.479058	0.410229	0.283736	0.122402	0.0884905	0.0951431	0.462152	0.247194	0.138365	0.120875	0.0314135	0.451506	0.180232	0.172667	0.0659131	0.129682	0.252864	0.135161	0.207246	0.197168	0.20756	0.439291	0.2787	0.102942	0.0444759	0.134591	0.220245	0.155382	0.215895	0.408478	0.313756	0.103352	0.0180217	0.199231	0.365639	0.386951	0	0.188967	0.424082	0.341421	0.310188	0.143956	0.0750322	0.129403	0.632703	0.367297	0.37497	0.29613
GTEX-13OW5-3126-SM-5MR3Y	0.519197	0.480803	0.427537	0.269443	0.0995224	0.0944782	0.109019	0.463937	0.248896	0.114844	0.112431	0.0598915	0.471574	0.159055	0.159297	0.0859262	0.124148	0.244304	0.175613	0.199811	0.176174	0.204098	0.42929	0.312586	0.108802	0	0.149322	0.20872	0.170101	0.197353	0.423826	0.326431	0.110534	0.022542	0.178597	0.361895	0.379112	0	0.17789	0.442998	0.358373	0.282699	0.109863	0.0721115	0.176954	0.586803	0.413197	0.38845	0.319299
GTEX-13OW6-2926-SM-5KM29	0.498181	0.501819	0.403421	0.246528	0.18413	0.0799983	0.0859232	0.449364	0.211027	0.16758	0.126687	0.0453423	0.44275	0.121622	0.222909	0.0954192	0.117299	0.226153	0.156422	0.198337	0.213662	0.205426	0.386728	0.307769	0.0776226	0.0833093	0.144571	0.174149	0.156274	0.239621	0.429956	0.236112	0.118255	0.0694275	0.213356	0.362849	0.359418	0	0.216139	0.424444	0.349493	0.261211	0.177075	0.0702787	0.141942	0.604847	0.395153	0.310308	0.297438
GTEX-13OW7-2926-SM-5MR3Z	0.52216	0.47784	0.391685	0.256951	0.116712	0.104258	0.130394	0.441239	0.223374	0.139136	0.1303	0.065951	0.439947	0.166757	0.150487	0.128193	0.114617	0.247622	0.1514	0.202104	0.191432	0.207442	0.437863	0.296603	0.0877999	0.0104157	0.167318	0.207901	0.172204	0.213976	0.40592	0.276261	0.102805	0.0862924	0.190286	0.344355	0.378207	0	0.186422	0.435372	0.334017	0.293967	0.134148	0.0806805	0.157187	0.643507	0.356493	0.353643	0.314717
GTEX-13OW8-2926-SM-5L3FV	0.513812	0.486188	0.468947	0.228902	0.0950236	0.0993862	0.107742	0.48588	0.197778	0.130042	0.107976	0.0783233	0.473808	0.136615	0.156932	0.0943813	0.138264	0.22403	0.163085	0.202053	0.186635	0.224197	0.385373	0.319802	0.0586886	0.0222842	0.213852	0.17421	0.164659	0.200642	0.460489	0.238538	0.131465	0.0660144	0.181734	0.382249	0.353613	0	0.195911	0.450476	0.395639	0.244851	0.122829	0.0754471	0.161234	0.596834	0.403166	0.359375	0.33621
GTEX-13PVQ-2926-SM-5L3HJ	0.482028	0.517972	0.392814	0.217331	0.149146	0.106081	0.134628	0.409611	0.164515	0.145225	0.135745	0.144905	0.410417	0.165834	0.187194	0.0956806	0.140875	0.219826	0.204327	0.204247	0.199373	0.172227	0.387197	0.33761	0.161731	0.0442267	0.0692355	0.180991	0.190681	0.221593	0.406735	0.198596	0.1423	0.10684	0.21002	0.342244	0.354021	0	0.219192	0.426787	0.30768	0.229464	0.141801	0.097397	0.223658	0.558714	0.441286	0.264518	0.241149
GTEX-13QIC-3026-SM-5LU58	0.545093	0.454907	0.519058	0.213645	0.0468494	0.108501	0.111946	0.53757	0.199544	0.105142	0.132084	0.0256591	0.501342	0.123418	0.150949	0.0719362	0.152355	0.221739	0.134118	0.209963	0.167068	0.267113	0.354078	0.290441	0.0725879	0	0.282893	0.137508	0.171066	0.176468	0.514957	0.242544	0.126206	0.0323354	0.161249	0.437665	0.347963	0	0.160729	0.491308	0.478541	0.23042	0.0833995	0.0895788	0.11806	0.636265	0.363735	0.495847	0.252867
GTEX-13RTJ-3126-SM-5S2Q4	0.496675	0.503325	0.391017	0.255302	0.108259	0.1066	0.138822	0.443572	0.231813	0.136568	0.141938	0.0461091	0.433653	0.135254	0.151775	0.138081	0.141237	0.245431	0.157014	0.205949	0.186521	0.205084	0.432895	0.295731	0.120518	0	0.150856	0.217952	0.1672	0.205062	0.409786	0.303247	0.10613	0.0621998	0.18484	0.343583	0.378427	0	0.185392	0.436182	0.339761	0.293079	0.125508	0.0891788	0.152473	0.597224	0.402776	0.370078	0.302691
GTEX-13S7M-3026-SM-5S2QQ	0.558559	0.441441	0.544927	0.173619	0.0680826	0.103314	0.110056	0.560826	0.162594	0.121678	0.136152	0.0187493	0.516859	0.0796284	0.161583	0.100841	0.141089	0.203993	0.124594	0.20593	0.176329	0.289154	0.323323	0.288123	0.0546653	0	0.333889	0.109407	0.15849	0.183976	0.548128	0.180533	0.125366	0.0697026	0.168584	0.455814	0.3199	0	0.17188	0.50822	0.509858	0.198408	0.105044	0.0771909	0.109499	0.663106	0.336894	0.531678	0.23724
GTEX-13SLX-3226-SM-5YYA6	0.588858	0.411142	0.36357	0.189817	0.0687911	0.181968	0.195854	0.314495	0.123607	0.148329	0.0941727	0.319396	0.326295	0.364903	0.151051	0	0.157751	0.214396	0.18163	0.221664	0.180449	0.201861	0.309627	0.411095	0	0.00721975	0.272058	0.153387	0.259235	0.216396	0.370982	0.127793	0.194838	0.165676	0.191002	0.32069	0.338528	0	0.243456	0.418016	0.294606	0.173746	0.135727	0.121583	0.274338	0.679111	0.320889	0.505795	0.241044
GTEX-13VXU-3026-SM-5LU3K	0.575382	0.424618	0.506205	0.194133	0.066232	0.107155	0.126275	0.522668	0.179091	0.111153	0.116609	0.0704794	0.515809	0.131465	0.145785	0.0620723	0.14487	0.193075	0.151058	0.208129	0.169229	0.278509	0.309644	0.318728	0.0519878	0	0.31964	0.118907	0.180397	0.188403	0.512292	0.244378	0.13311	0.0407197	0.151112	0.43068	0.319847	0	0.172683	0.507469	0.456559	0.184765	0.104004	0.0883846	0.166288	0.670081	0.329919	0.554242	0.188348
GTEX-13X6I-2926-SM-5Q5C3	0.48056	0.51944	0.467387	0.260045	0.0594377	0.100222	0.112909	0.489949	0.234526	0.102788	0.126845	0.0458915	0.461032	0.161874	0.14266	0.077982	0.156453	0.251874	0.143793	0.217267	0.16839	0.218676	0.420225	0.291891	0.126483	0	0.1614	0.202113	0.17099	0.167752	0.459145	0.266629	0.130445	0.0408088	0.169713	0.392404	0.38805	0	0.170688	0.441262	0.394795	0.291891	0.0822415	0.0894126	0.14166	0.607255	0.392745	0.360047	0.347423
GTEX-13X6J-2926-SM-7EPGP	0.588238	0.411762	0.574808	0.164926	0.11538	0.0737403	0.071145	0.583112	0.144133	0.145985	0.102519	0.0242505	0.526226	0.104413	0.185367	0.0550687	0.128926	0.185213	0.11925	0.208837	0.19881	0.287891	0.291153	0.295316	0.0392167	0.0635724	0.310743	0.0689121	0.147567	0.210172	0.573348	0.185134	0.124775	0.0498222	0.179335	0.460933	0.304998	0	0.200583	0.49442	0.50811	0.165306	0.152404	0.0660455	0.108134	0.639337	0.360663	0.551781	0.16117
GTEX-13X6K-2826-SM-5O9DS	0.458625	0.541375	0.413272	0.299555	0.0882943	0.0926752	0.106204	0.459961	0.273632	0.120133	0.116364	0.0299096	0.44461	0.182082	0.155489	0.0787933	0.139026	0.262342	0.158413	0.196771	0.182811	0.199663	0.450856	0.301756	0.080849	0.00523469	0.161304	0.236049	0.151894	0.194036	0.418021	0.315463	0.111978	0.0224285	0.190953	0.359177	0.403693	0	0.175818	0.420489	0.35402	0.326846	0.109075	0.0673393	0.14272	0.601589	0.398411	0.339813	0.389487
GTEX-144GL-2926-SM-5O99F	0.519838	0.480162	0.395407	0.324805	0.0916533	0.0909633	0.0971716	0.443309	0.289989	0.121347	0.111194	0.0341616	0.430935	0.21172	0.146143	0.100493	0.11071	0.277624	0.141273	0.20702	0.188584	0.1855	0.494216	0.267997	0.130508	0.0134593	0.0938193	0.260759	0.158232	0.198149	0.38286	0.385233	0.0868685	0.0137689	0.182584	0.331545	0.421665	0	0.176433	0.401903	0.316679	0.354775	0.120302	0.081272	0.126972	0.616027	0.383973	0.379134	0.350199
GTEX-145LS-3026-SM-5O99S	0.55828	0.44172	0.538954	0.198991	0.0543161	0.0983679	0.109371	0.543163	0.192696	0.109319	0.116205	0.0386166	0.503847	0.124866	0.154769	0.0682449	0.148273	0.207932	0.145289	0.20524	0.169077	0.272462	0.333396	0.29987	0.0610293	0	0.305704	0.127163	0.165733	0.180948	0.526157	0.240723	0.125417	0.0345189	0.161171	0.43817	0.331909	0	0.169016	0.499074	0.492635	0.209492	0.0908282	0.0746713	0.132373	0.643229	0.356771	0.500069	0.227522
GTEX-145LU-2626-SM-5LU9Z	0.570668	0.429332	0.511564	0.202842	0.0812384	0.101158	0.103198	0.533232	0.189991	0.119357	0.135254	0.0221667	0.504519	0.104872	0.163725	0.0943159	0.132568	0.222152	0.120547	0.212292	0.177169	0.267839	0.367446	0.278615	0.0744238	0	0.279516	0.140931	0.166307	0.183855	0.508908	0.225509	0.1211	0.0604877	0.168299	0.424604	0.341193	0	0.174139	0.484668	0.461835	0.234197	0.108411	0.0861849	0.109373	0.663784	0.336216	0.485673	0.270729
GTEX-145MF-2826-SM-7EPGU	0.539078	0.460922	0.483782	0.267454	0.0523253	0.101082	0.0953573	0.511378	0.236617	0.107503	0.117916	0.0265862	0.481663	0.16031	0.130184	0.101742	0.126101	0.24138	0.147684	0.201488	0.166233	0.243216	0.404533	0.293697	0.0610702	0	0.2407	0.185758	0.161964	0.184084	0.468194	0.302909	0.103914	0.0432333	0.154442	0.395501	0.376837	0	0.156285	0.466878	0.42309	0.280914	0.0891521	0.0777624	0.129081	0.649503	0.350497	0.508722	0.245259
GTEX-145MG-3126-SM-5Q5D3	0.544287	0.455713	0.393133	0.228823	0.200636	0.0746362	0.102772	0.453379	0.193704	0.161831	0.136567	0.0545199	0.444412	0.116658	0.251401	0.0711543	0.116375	0.203742	0.16251	0.220689	0.216696	0.196363	0.356713	0.28238	0.227689	0.0974758	0.035743	0.165958	0.177183	0.235096	0.421763	0.2593	0.119706	0.0391084	0.20217	0.379715	0.350767	0	0.219243	0.42999	0.331434	0.239071	0.182218	0.113012	0.134264	0.599472	0.400528	0.331913	0.271056
GTEX-145MH-2926-SM-5Q5D2	0.583692	0.416308	0.617764	0.155826	0.0500934	0.0975956	0.0787216	0.604534	0.144985	0.115994	0.121101	0.0133853	0.534109	0.0735624	0.169596	0.0773108	0.145422	0.177878	0.124589	0.210624	0.175783	0.311126	0.274664	0.288522	0.0752776	0	0.361537	0.0575256	0.160236	0.189057	0.593181	0.182816	0.121706	0.0439427	0.155333	0.496203	0.299826	0	0.167133	0.533041	0.569003	0.154362	0.0999632	0.0796185	0.0970535	0.682558	0.317442	0.623188	0.129344
GTEX-145MI-3126-SM-5Q5CF	0.49095	0.50905	0.394797	0.195743	0.102902	0.111985	0.194573	0.409462	0.164203	0.102933	0.153824	0.169578	0.383059	0.167529	0.138981	0.160089	0.150342	0.236328	0.246682	0.197266	0.161256	0.158468	0.408477	0.35881	0.157017	0	0.0756965	0.196715	0.203345	0.170185	0.429754	0.217932	0.126655	0.148759	0.192007	0.314647	0.384241	0	0.17686	0.438899	0.332393	0.237195	0.0724816	0.100016	0.257915	0.5723	0.4277	0.34424	0.271773
GTEX-147F4-3026-SM-5Q5BJ	0.544125	0.455875	0.491898	0.211144	0.0738652	0.107339	0.115754	0.524896	0.183638	0.124587	0.130641	0.0362384	0.505037	0.102431	0.146931	0.106523	0.139079	0.214361	0.159219	0.201849	0.17598	0.248591	0.363734	0.30621	0.072213	0	0.257843	0.140546	0.166813	0.189353	0.503289	0.218648	0.129704	0.0653122	0.169769	0.416567	0.346033	0	0.170838	0.48313	0.440259	0.228173	0.106887	0.081637	0.143044	0.602721	0.397279	0.412739	0.263536
GTEX-147GR-3126-SM-5S2PM	0.521028	0.478972	0.464935	0.254921	0.078731	0.0883145	0.113099	0.490927	0.224703	0.105144	0.128491	0.0507347	0.454885	0.162118	0.141557	0.101235	0.140205	0.251071	0.139978	0.214775	0.178513	0.215664	0.430741	0.26835	0.169743	0	0.131166	0.199144	0.170167	0.182101	0.448588	0.291155	0.108063	0.0434322	0.177583	0.379766	0.386099	0	0.168891	0.44501	0.386527	0.290996	0.0956004	0.0934714	0.133405	0.619987	0.380013	0.440912	0.301774
GTEX-14A5I-2826-SM-5SIBF	0.494758	0.505242	0.358132	0.362605	0.0874743	0.0826882	0.109101	0.397695	0.302944	0.101202	0.131756	0.0664034	0.379301	0.254051	0.126348	0.107586	0.132714	0.303799	0.153986	0.234465	0.19218	0.11557	0.530496	0.259265	0.210239	0	0	0.321774	0.178351	0.18061	0.319265	0.389245	0.0934128	0.0170502	0.198584	0.301709	0.478058	0	0.178871	0.343071	0.229156	0.406183	0.0957638	0.121985	0.146912	0.537592	0.462408	0.262436	0.428283
GTEX-14ABY-3026-SM-664NE	0.561174	0.438826	0.484079	0.193131	0.0784768	0.11019	0.134123	0.520101	0.180415	0.116567	0.143427	0.0394895	0.510087	0.0858537	0.154474	0.101204	0.148381	0.201209	0.148892	0.212685	0.170538	0.266676	0.325492	0.302191	0.0906442	0	0.281672	0.131822	0.179293	0.185612	0.503274	0.227597	0.129682	0.0571168	0.164136	0.421468	0.327901	0	0.170899	0.5012	0.444449	0.207812	0.104849	0.0984127	0.144477	0.65286	0.34714	0.532372	0.207016
GTEX-14ASI-2926-SM-5Q5DG	0.567067	0.432933	0.538571	0.225048	0.0470249	0.0964445	0.0929118	0.547873	0.202185	0.102624	0.118327	0.0289912	0.505489	0.132295	0.143928	0.0843759	0.133911	0.22311	0.138785	0.208088	0.164632	0.265384	0.361463	0.288192	0.0809428	0	0.269403	0.152733	0.158181	0.167816	0.52127	0.251724	0.113325	0.0417551	0.153839	0.439357	0.356492	0	0.154037	0.489471	0.478504	0.242517	0.0832726	0.0794957	0.116211	0.646786	0.353214	0.533858	0.267712
GTEX-14BIM-3126-SM-5Q5C7	0.527094	0.472906	0.508404	0.202965	0.0586279	0.110414	0.119589	0.520284	0.186538	0.0997164	0.135223	0.0582387	0.505581	0.11281	0.149153	0.089226	0.14323	0.207087	0.172535	0.207175	0.161736	0.251467	0.341511	0.309823	0.119731	0	0.228934	0.141406	0.173137	0.167998	0.517459	0.236292	0.124945	0.0538777	0.163212	0.421673	0.342681	0	0.163221	0.494098	0.45887	0.216108	0.0757354	0.0987082	0.150578	0.597885	0.402115	0.481687	0.234284
GTEX-14BIN-3326-SM-5Q5E6	0.551896	0.448104	0.493624	0.2121	0.0765986	0.104552	0.113125	0.519367	0.187101	0.118187	0.135327	0.0400177	0.493844	0.115487	0.159819	0.0853784	0.145472	0.219672	0.148121	0.206891	0.172673	0.252643	0.362403	0.297656	0.0869439	0	0.252997	0.155525	0.163402	0.178342	0.502732	0.225932	0.128277	0.0578236	0.171515	0.416452	0.349315	0	0.169169	0.481516	0.442042	0.241666	0.0983262	0.0891134	0.128852	0.640751	0.359249	0.496609	0.268993
GTEX-14BMV-2926-SM-5TDEE	0.523124	0.476876	0.434625	0.265322	0.0845317	0.101492	0.114029	0.474819	0.231415	0.115345	0.130954	0.0474669	0.478354	0.154949	0.156925	0.0736123	0.136159	0.235096	0.155395	0.215277	0.184695	0.209536	0.407453	0.296296	0.113692	0.0149228	0.167637	0.18928	0.178957	0.199224	0.432539	0.281106	0.121533	0.0279322	0.188841	0.380587	0.374857	0	0.179956	0.445187	0.364209	0.278111	0.114514	0.0913609	0.151805	0.593216	0.406784	0.360783	0.310934
GTEX-14C39-3026-SM-5S2QE	0.515598	0.484402	0.368079	0.336522	0.069818	0.105479	0.120102	0.416744	0.284287	0.0964286	0.148744	0.0537962	0.418461	0.20816	0.129225	0.0907057	0.153448	0.279886	0.147272	0.231749	0.177896	0.163196	0.479612	0.252548	0.26784	0	0	0.293352	0.182032	0.172563	0.352052	0.376022	0.116672	0.0184328	0.167476	0.321397	0.440411	0	0.173528	0.386061	0.265336	0.371498	0.08524	0.146448	0.131477	0.554649	0.445351	0.311203	0.427864
GTEX-14C5O-2926-SM-5RQI1	0.444882	0.555118	0.374168	0.332581	0.0682435	0.114334	0.110674	0.417364	0.297229	0.107378	0.127898	0.0501315	0.426901	0.216726	0.139275	0.0799822	0.137116	0.282232	0.135193	0.230926	0.175176	0.176474	0.490417	0.270639	0.204576	0	0.0343684	0.280813	0.180892	0.171673	0.366622	0.346543	0.118178	0.0296605	0.186492	0.319127	0.421767	0	0.189149	0.389084	0.282578	0.365955	0.0960005	0.120011	0.135456	0.569807	0.430193	0.341049	0.421379
GTEX-14DAQ-3026-SM-5S2QZ	0.535124	0.464876	0.488009	0.267028	0.0676376	0.0874617	0.0898641	0.522384	0.240898	0.115626	0.104221	0.0168717	0.498283	0.164351	0.131555	0.0785936	0.127218	0.249262	0.134732	0.199653	0.173151	0.243203	0.423447	0.290653	0.0310036	0	0.254896	0.189891	0.150564	0.187341	0.472204	0.306183	0.10448	0.0255295	0.167073	0.396735	0.381308	0	0.164169	0.454523	0.418853	0.289219	0.10821	0.0591254	0.124592	0.656952	0.343048	0.464424	0.303764
GTEX-14E6D-2926-SM-664OP	0.54398	0.45602	0.45077	0.185976	0.124485	0.0993193	0.13945	0.504514	0.167828	0.127064	0.155873	0.0447203	0.483781	0.0809147	0.196145	0.102004	0.137155	0.192653	0.171739	0.207715	0.182406	0.245488	0.328176	0.309016	0.13404	0.00144014	0.227328	0.129628	0.181103	0.197957	0.491312	0.217998	0.125535	0.0622668	0.183642	0.410557	0.325257	0	0.17778	0.496963	0.41972	0.198748	0.120892	0.101628	0.159012	0.649023	0.350977	0.470748	0.207329
GTEX-14E7W-2926-SM-5S2R8	0.518412	0.481588	0.45841	0.242287	0.106489	0.0896851	0.103128	0.498604	0.211182	0.132098	0.120527	0.0375896	0.473	0.139405	0.169085	0.081532	0.136978	0.226084	0.15844	0.197933	0.19172	0.225823	0.38622	0.306058	0.073866	0.0276038	0.206252	0.166973	0.159052	0.209981	0.463995	0.260952	0.115688	0.0383778	0.194587	0.390395	0.357525	0	0.18336	0.459115	0.400229	0.255183	0.129386	0.0683604	0.146841	0.639658	0.360342	0.415275	0.280127
GTEX-14JFF-2826-SM-6871Q	0.506065	0.493935	0.457516	0.236027	0.0856228	0.103417	0.117417	0.50041	0.203941	0.119917	0.141053	0.0346792	0.471595	0.132908	0.162605	0.0924637	0.140429	0.229419	0.141876	0.214846	0.176098	0.237761	0.384038	0.287211	0.117109	0	0.211642	0.174011	0.170875	0.177868	0.477246	0.247819	0.131558	0.0554804	0.162203	0.40294	0.360184	0	0.175861	0.463955	0.409102	0.26061	0.101836	0.0982016	0.130251	0.630394	0.369606	0.421925	0.267549
GTEX-14JG1-2926-SM-686ZK	0.538552	0.461448	0.453006	0.28664	0.072914	0.0895475	0.0978924	0.495297	0.256064	0.120137	0.107283	0.0212196	0.478745	0.179418	0.141486	0.0691061	0.131244	0.255827	0.140654	0.199158	0.176747	0.227615	0.431492	0.294995	0.0372654	0.00252172	0.233726	0.2032	0.153436	0.191554	0.45181	0.313073	0.109376	0.018581	0.178188	0.380782	0.387315	0	0.167276	0.445409	0.3917	0.305222	0.110678	0.0595807	0.132819	0.661652	0.338348	0.458029	0.318741
GTEX-14JIY-2326-SM-6AJAJ	0.552628	0.447372	0.52243	0.212291	0.0613553	0.101444	0.102479	0.537501	0.194273	0.118246	0.122825	0.0271538	0.500325	0.123526	0.156661	0.0717148	0.147773	0.202737	0.159744	0.202588	0.171685	0.263247	0.333818	0.309836	0.0694517	0	0.286894	0.126606	0.164677	0.189606	0.519111	0.252193	0.121673	0.0288346	0.166741	0.430558	0.334423	0	0.165954	0.499623	0.473737	0.212823	0.0984414	0.081958	0.133041	0.665469	0.334531	0.526683	0.192713
GTEX-14PJM-3026-SM-6LLHM	0.542983	0.457017	0.460481	0.276187	0.0701695	0.0875609	0.105601	0.501283	0.250758	0.114811	0.113288	0.0198597	0.471697	0.175463	0.139259	0.0768025	0.136779	0.256876	0.140495	0.200262	0.168417	0.23395	0.426172	0.29466	0.038441	0	0.240727	0.204592	0.154934	0.182651	0.457822	0.310088	0.11178	0.024838	0.165474	0.387821	0.387901	0	0.158969	0.45313	0.405462	0.300326	0.0990744	0.0582096	0.136928	0.634545	0.365455	0.435243	0.331354
GTEX-14PJO-2926-SM-686ZI	0.370399	0.629601	0.220992	0.391388	0.191924	0.0791131	0.116583	0.293844	0.313303	0.16403	0.136506	0.0923171	0.267558	0.249823	0.198637	0.114041	0.169941	0.30611	0.209018	0.21301	0.219366	0.052497	0.549132	0.326884	0.123984	0	0	0.354715	0.182729	0.242075	0.220481	0.362806	0.147343	0.0480749	0.234633	0.207143	0.489899	0	0.229219	0.280882	0.118855	0.411158	0.165251	0.0912784	0.213457	0.444994	0.555006	0.135247	0.372411
GTEX-14PN4-3026-SM-664O4	0.546633	0.453367	0.457135	0.207848	0.117944	0.106406	0.110666	0.492079	0.18019	0.137026	0.148598	0.0421069	0.484307	0.0992214	0.191798	0.0779857	0.146688	0.197336	0.16278	0.21935	0.185263	0.235271	0.329591	0.319582	0.106738	0.0326526	0.211437	0.140308	0.177748	0.2102	0.471745	0.208954	0.130203	0.0682748	0.190179	0.40239	0.333708	0	0.19367	0.472623	0.405459	0.212335	0.131424	0.10538	0.145402	0.633575	0.366425	0.418792	0.209181
GTEX-15DYW-3026-SM-7KFRM	0.502805	0.497195	0.412237	0.306946	0.0791573	0.0876108	0.114049	0.454066	0.273946	0.105019	0.0971356	0.0698335	0.444811	0.191463	0.142329	0.0742268	0.14717	0.276125	0.163868	0.191659	0.204329	0.16402	0.485178	0.302397	0.0682577	0.0551169	0.0890511	0.246799	0.152008	0.206599	0.394595	0.320434	0.0950249	0	0.251108	0.333433	0.410714	0	0.180164	0.409122	0.311283	0.342232	0.117968	0.0516489	0.176868	0.56774	0.43226	0.357342	0.351452
GTEX-15EO6-2926-SM-6M48D	0.550045	0.449955	0.549675	0.206009	0.0352428	0.1036	0.105473	0.564375	0.197212	0.0942476	0.121829	0.0223363	0.504134	0.120529	0.150591	0.0811732	0.143572	0.221414	0.141494	0.203531	0.152839	0.280722	0.341119	0.301571	0.0430175	0	0.314292	0.131551	0.15696	0.155022	0.556468	0.220912	0.123938	0.0529379	0.146737	0.455476	0.351409	0	0.145686	0.502905	0.514931	0.232101	0.0611519	0.0756223	0.116194	0.648318	0.351682	0.513928	0.295773
GTEX-15ER7-3026-SM-6M47W	0.56278	0.43722	0.449422	0.288328	0.0652163	0.0956989	0.101335	0.488689	0.260363	0.116868	0.10395	0.0301294	0.4807	0.166775	0.140248	0.0686852	0.143592	0.245517	0.1531	0.198342	0.173003	0.230039	0.410021	0.3077	0.0363077	0.0110807	0.234891	0.214327	0.155571	0.19263	0.437472	0.33278	0.117267	0	0.164866	0.385088	0.384251	0	0.165364	0.450385	0.391801	0.295473	0.10813	0.0577061	0.14689	0.657256	0.342744	0.465926	0.271931
GTEX-15G19-2826-SM-6M48K	0.506948	0.493052	0.513514	0.214714	0.0689945	0.0966446	0.106133	0.516364	0.175392	0.0927696	0.12529	0.0901852	0.481654	0.129889	0.155724	0.0814472	0.151287	0.212483	0.158133	0.228048	0.174844	0.226493	0.353223	0.288111	0.237703	0	0.120963	0.151268	0.187366	0.178141	0.483225	0.251829	0.13486	0.0394705	0.15404	0.419801	0.348436	0	0.184964	0.4666	0.422978	0.221225	0.0845873	0.119594	0.151616	0.624017	0.375983	0.41703	0.249816
GTEX-15SHU-3026-SM-6LPIB	0.472358	0.527642	0.418869	0.254113	0.0907937	0.0993417	0.136882	0.447689	0.206988	0.104997	0.111987	0.128339	0.446056	0.144949	0.159147	0.0730672	0.176781	0.246022	0.198157	0.174392	0.229536	0.151893	0.434241	0.32418	0.0667008	0.100567	0.0743112	0.203529	0.157656	0.238995	0.39982	0.22225	0.112606	0.0114828	0.32025	0.333411	0.381182	0	0.191616	0.427203	0.31522	0.281874	0.133532	0.0456792	0.223694	0.505745	0.494255	0.345802	0.256903
GTEX-16XZZ-2926-SM-6LPK4	0.499396	0.500604	0.271409	0.391973	0.0765852	0.116062	0.143971	0.313586	0.314328	0.0770444	0.173316	0.121726	0.326392	0.291299	0.110237	0.100523	0.171549	0.319429	0.176066	0.260546	0.172376	0.0715827	0.501175	0.263326	0.235499	0	0	0.370251	0.23076	0.165858	0.233131	0.403336	0.138337	0.0466424	0.159335	0.25235	0.502716	0.0124483	0.184713	0.300123	0.139476	0.434833	0.0583368	0.190927	0.176427	0.517732	0.482268	0.163047	0.510581
GTEX-16YQH-2926-SM-6LPJE	0.553725	0.446275	0.463069	0.218961	0.107061	0.101904	0.109005	0.492747	0.204893	0.147305	0.128299	0.026756	0.497357	0.103935	0.175397	0.0818252	0.141486	0.207656	0.139679	0.207418	0.192785	0.252462	0.34176	0.305466	0.0483876	0.0379821	0.266405	0.144924	0.164068	0.217291	0.473718	0.246875	0.126976	0.0399974	0.186972	0.399179	0.329949	0	0.198153	0.471898	0.418344	0.225852	0.145228	0.0759682	0.134608	0.65857	0.34143	0.514598	0.184904
GTEX-16Z82-2926-SM-6LPJJ	0.495106	0.504894	0.39396	0.189901	0.219432	0.0744946	0.122212	0.451241	0.154319	0.159443	0.161022	0.0739745	0.428231	0.0909593	0.253763	0.090137	0.136909	0.18638	0.186664	0.216483	0.217599	0.192872	0.333523	0.306055	0.224505	0.0912338	0.0446839	0.126662	0.193525	0.238931	0.440882	0.186692	0.142374	0.0766948	0.216808	0.377432	0.332132	0	0.219586	0.448282	0.334404	0.193531	0.175863	0.111466	0.184735	0.600834	0.399166	0.306607	0.201516
GTEX-17EVP-2926-SM-793BU	0.562511	0.437489	0.531116	0.202285	0.0758666	0.0978048	0.0929279	0.547082	0.19445	0.134157	0.118233	0.00607749	0.512447	0.103949	0.166309	0.0786489	0.138646	0.207934	0.127715	0.200336	0.178499	0.285516	0.329556	0.299699	0.0130258	0	0.35772	0.116636	0.153603	0.202306	0.527456	0.234795	0.120787	0.0391286	0.166378	0.438911	0.327063	0	0.175814	0.497124	0.500942	0.208576	0.119583	0.0628622	0.108037	0.667728	0.332272	0.525365	0.212308
GTEX-17EVQ-2726-SM-7EWDT	0.520635	0.479365	0.494246	0.20768	0.0664574	0.114316	0.117301	0.518683	0.183564	0.118831	0.144969	0.0339534	0.476747	0.113316	0.160111	0.0996062	0.150219	0.220263	0.138336	0.213006	0.171742	0.256652	0.354263	0.292416	0.0907732	0	0.262548	0.147229	0.173572	0.179473	0.499726	0.211693	0.135758	0.0719913	0.168601	0.411957	0.345833	0	0.173116	0.481051	0.453714	0.232177	0.0946727	0.098235	0.121202	0.625138	0.374862	0.436382	0.25736
GTEX-17F97-2926-SM-7DUEQ	0.481383	0.518617	0.464774	0.243682	0.0561691	0.115833	0.119543	0.482214	0.221384	0.10329	0.134781	0.0583308	0.47269	0.138575	0.15259	0.0749576	0.161188	0.2361	0.143906	0.22065	0.16726	0.232084	0.386037	0.296057	0.125834	0	0.192071	0.180549	0.182987	0.179287	0.457177	0.254455	0.135977	0.0447933	0.168405	0.39637	0.365783	0	0.174895	0.459323	0.400652	0.269317	0.0827938	0.104722	0.142515	0.638395	0.361605	0.433363	0.269192
GTEX-17HG3-2826-SM-7EPGO	0.52802	0.47198	0.448877	0.261697	0.0682118	0.106036	0.115179	0.488181	0.236815	0.114695	0.12608	0.0342304	0.453548	0.174318	0.141995	0.0943771	0.135763	0.247284	0.154663	0.198106	0.176648	0.223298	0.430428	0.291747	0.0753187	0	0.202506	0.201281	0.161761	0.19248	0.444478	0.33503	0.100807	0.0223015	0.177206	0.364656	0.374176	0	0.165556	0.460268	0.386469	0.291406	0.103508	0.0775708	0.141047	0.648987	0.351013	0.457766	0.286863
GTEX-17HHY-2926-SM-79OJW	0.529527	0.470473	0.470722	0.253971	0.0919452	0.093269	0.0900924	0.504448	0.223101	0.130198	0.12139	0.0208635	0.478757	0.149427	0.159733	0.0896185	0.122464	0.242611	0.127682	0.204476	0.186427	0.238804	0.410639	0.282038	0.0616508	0.0127677	0.232905	0.180529	0.155076	0.200622	0.463773	0.282017	0.107725	0.0428522	0.177098	0.390308	0.369488	0	0.178072	0.45244	0.410289	0.276901	0.124727	0.0744305	0.113653	0.643873	0.356127	0.449121	0.281701
GTEX-17HII-2926-SM-79OMK	0.514873	0.485127	0.419382	0.282118	0.0584742	0.108369	0.131657	0.453996	0.24515	0.097584	0.115976	0.0872942	0.449373	0.191834	0.144222	0.0708858	0.143685	0.258139	0.155762	0.210586	0.172875	0.202638	0.440015	0.301413	0.110479	0	0.148093	0.236502	0.179744	0.183483	0.400271	0.311629	0.127299	0.0288441	0.17434	0.357888	0.395305	0	0.17636	0.428335	0.337827	0.310427	0.0897172	0.0933194	0.168709	0.616903	0.383097	0.408852	0.365202
GTEX-17JCI-3026-SM-7EWDR	0.542421	0.457579	0.46177	0.2319	0.0826665	0.104813	0.11885	0.492699	0.205539	0.125155	0.136803	0.0398037	0.470047	0.148599	0.139736	0.110605	0.131012	0.232858	0.159705	0.200271	0.175594	0.231572	0.407657	0.295627	0.0785127	0	0.218203	0.166009	0.172388	0.198117	0.463486	0.267455	0.110813	0.0688492	0.17912	0.373763	0.363698	0	0.169765	0.466536	0.404849	0.25755	0.109215	0.0844222	0.143965	0.627882	0.372118	0.385666	0.266755
GTEX-183WM-2726-SM-7KFRF	0.478604	0.521396	0.466391	0.211539	0.0755663	0.117581	0.128922	0.482328	0.171852	0.0996097	0.152302	0.093908	0.462772	0.109511	0.160231	0.0977276	0.169757	0.214645	0.163042	0.237359	0.171627	0.213328	0.357228	0.285931	0.292895	0	0.0639457	0.163249	0.199171	0.164327	0.473253	0.21843	0.14791	0.063075	0.162396	0.408189	0.356237	0	0.183749	0.460014	0.387013	0.238497	0.0764783	0.152875	0.145137	0.583422	0.416578	0.399156	0.298729
GTEX-18465-2926-SM-7KFSE	0.548496	0.451504	0.502733	0.232238	0.0683914	0.0922087	0.104428	0.529341	0.210766	0.111866	0.119531	0.0284967	0.489327	0.137477	0.148441	0.0929188	0.131835	0.224482	0.141515	0.209687	0.170433	0.253883	0.373988	0.286938	0.100196	0	0.238879	0.158886	0.161236	0.175889	0.50399	0.282701	0.110802	0.0326182	0.152173	0.421705	0.358543	0	0.161119	0.480339	0.442489	0.250756	0.0967152	0.0833401	0.1267	0.660888	0.339112	0.507192	0.284007
GTEX-18A6Q-2826-SM-7LTAO	0.475105	0.524895	0.36658	0.277236	0.191948	0.0694268	0.09481	0.417901	0.223773	0.161691	0.131637	0.0649983	0.397425	0.165017	0.207304	0.102783	0.127471	0.246789	0.15369	0.222189	0.22353	0.153803	0.437624	0.284852	0.188148	0.0893759	0	0.229164	0.167747	0.239006	0.364084	0.291876	0.104637	0.0545178	0.223354	0.325615	0.396354	0	0.222313	0.381332	0.268287	0.307019	0.182041	0.0957342	0.146918	0.584459	0.415541	0.303088	0.292812
GTEX-1A3MX-2926-SM-718B7	0.454558	0.545442	0.374158	0.310612	0.0633877	0.122525	0.129317	0.423075	0.27524	0.111976	0.131692	0.0580164	0.431883	0.180727	0.139664	0.110978	0.136748	0.277164	0.152061	0.206789	0.180344	0.183642	0.480017	0.29283	0.111647	0	0.115506	0.26496	0.171841	0.191087	0.372112	0.322896	0.110071	0.0426605	0.208136	0.316237	0.408856	0	0.178788	0.412356	0.30524	0.352275	0.099048	0.0918902	0.151547	0.588156	0.411844	0.367879	0.367932
GTEX-1A8G6-3126-SM-731D8	0.51731	0.48269	0.450964	0.285819	0.0627131	0.102897	0.0976069	0.47833	0.248756	0.11215	0.123638	0.037127	0.458509	0.165709	0.158325	0.0867726	0.130685	0.25747	0.136482	0.209755	0.174119	0.222174	0.420535	0.291503	0.0866025	0	0.20136	0.202653	0.166627	0.177284	0.453436	0.268118	0.128107	0.0518061	0.182419	0.36955	0.384384	0	0.172707	0.442909	0.390587	0.31019	0.0879696	0.0869999	0.124254	0.601987	0.398013	0.384704	0.385024
GTEX-1A8G7-3026-SM-73KTT	0.440588	0.559412	0.366464	0.302162	0.105898	0.107148	0.118328	0.408153	0.242472	0.123262	0.147584	0.0785284	0.399156	0.210774	0.167643	0.076517	0.145911	0.272821	0.16	0.223596	0.192693	0.15089	0.483355	0.285269	0.207971	0.0130136	0.0103911	0.241168	0.192643	0.198725	0.367464	0.280626	0.129286	0.0540389	0.216857	0.319193	0.416391	0	0.195527	0.388082	0.279354	0.335134	0.109755	0.117883	0.157874	0.564524	0.435476	0.234773	0.343437
GTEX-1B8SF-3026-SM-731DX	0.571473	0.428527	0.550183	0.19967	0.0531862	0.103244	0.0937167	0.562424	0.179433	0.112062	0.125419	0.0206627	0.526063	0.104592	0.156097	0.0757228	0.137525	0.213849	0.113813	0.213431	0.174731	0.284176	0.340555	0.281382	0.0644794	0	0.313583	0.122269	0.162173	0.179603	0.535955	0.216338	0.127376	0.048421	0.163145	0.444719	0.32922	0	0.170558	0.500222	0.49286	0.222069	0.0996916	0.0865373	0.0988416	0.670259	0.329741	0.596529	0.224599
GTEX-1B8SG-1926-SM-73KUB	0.508846	0.491154	0.471313	0.200397	0.0815606	0.114803	0.131926	0.490939	0.169827	0.115829	0.151493	0.0719123	0.470034	0.102827	0.164953	0.116028	0.146158	0.215123	0.164127	0.207854	0.173094	0.239803	0.354741	0.303904	0.138103	0	0.203252	0.147789	0.18081	0.187603	0.483798	0.185665	0.126544	0.0991456	0.186214	0.402431	0.34471	0	0.1712	0.48409	0.429322	0.226664	0.0937828	0.10092	0.149312	0.621658	0.378342	0.392819	0.239329
GTEX-1B933-3026-SM-731DB	0.544182	0.455818	0.546809	0.197737	0.0816905	0.0920602	0.0817031	0.543387	0.17915	0.132382	0.123766	0.0213156	0.508066	0.105172	0.167625	0.0660197	0.153117	0.202536	0.115411	0.219982	0.191746	0.270326	0.322368	0.28209	0.10713	0.0227981	0.265614	0.101771	0.164875	0.208407	0.524948	0.220089	0.128874	0.035175	0.174277	0.441585	0.325278	0	0.192028	0.482694	0.479739	0.200767	0.126382	0.0930515	0.100061	0.65251	0.34749	0.51396	0.193067
GTEX-1C64N-3126-SM-79OO3	0.529219	0.470781	0.435925	0.260471	0.0707659	0.11717	0.115669	0.480636	0.23255	0.120097	0.137821	0.0288956	0.478733	0.144749	0.153551	0.0964394	0.126528	0.240226	0.138298	0.207072	0.177908	0.236496	0.409578	0.282429	0.0980346	0	0.209958	0.195312	0.169858	0.192827	0.442003	0.29557	0.111688	0.0386859	0.178721	0.375335	0.365354	0	0.172652	0.461994	0.387948	0.285526	0.105401	0.0969439	0.124182	0.665822	0.334178	0.441198	0.307018
GTEX-1C6VR-3026-SM-7IGLW	0.497996	0.502004	0.39714	0.246331	0.137213	0.0952292	0.124087	0.453453	0.207676	0.131781	0.145433	0.0616566	0.431481	0.132291	0.191391	0.115154	0.129683	0.236943	0.162156	0.210899	0.1909	0.199101	0.415439	0.292934	0.162668	0.0111174	0.117842	0.200603	0.176511	0.201537	0.421349	0.257761	0.119085	0.0677203	0.193884	0.361549	0.373143	0	0.186429	0.440428	0.340588	0.28059	0.125284	0.0968468	0.15669	0.620286	0.379714	0.364752	0.312336
GTEX-1C6WA-3326-SM-7MKGN	0.583818	0.416182	0.594013	0.11111	0.0779853	0.0986746	0.118218	0.565495	0.0911126	0.120471	0.105572	0.117348	0.500505	0.170343	0.168927	0.0179534	0.142271	0.154622	0.161445	0.209863	0.177345	0.296724	0.242809	0.332564	0.0799298	0	0.344697	0.0329373	0.18613	0.201464	0.579469	0.133592	0.133526	0.0776153	0.159977	0.49529	0.278566	0	0.180968	0.540466	0.533501	0.100536	0.110618	0.0816988	0.173646	0.720016	0.279984	0.610661	0.0964932
GTEX-1CB4G-2926-SM-7MKFQ	0.549944	0.450056	0.463038	0.248909	0.0856472	0.0903917	0.112014	0.49956	0.223335	0.118023	0.112195	0.0468866	0.473862	0.153604	0.15327	0.0779545	0.141309	0.228609	0.163367	0.202128	0.179201	0.226696	0.389514	0.308056	0.0842632	0.0108027	0.207364	0.184911	0.157158	0.19368	0.464251	0.296978	0.111351	0.0216433	0.173498	0.396529	0.365765	0	0.170655	0.463579	0.400392	0.267544	0.111405	0.0688624	0.151796	0.63616	0.36384	0.465408	0.246172
GTEX-1CB4H-3026-SM-79OLX	0.406207	0.593793	0.374344	0.305036	0.0652137	0.120452	0.134954	0.40901	0.255868	0.106746	0.139504	0.0888723	0.40561	0.184566	0.157514	0.071447	0.180863	0.265818	0.176296	0.219181	0.169885	0.16882	0.443798	0.312173	0.189812	0	0.0542165	0.253478	0.187764	0.167311	0.391447	0.252386	0.167515	0.0580015	0.189834	0.332265	0.405673	0	0.192624	0.401703	0.297416	0.332884	0.0788896	0.110408	0.180402	0.530977	0.469023	0.288132	0.368716
GTEX-1E1VI-2926-SM-7IGLT	0.491646	0.508354	0.389579	0.230533	0.0947817	0.122155	0.162951	0.417686	0.179943	0.108562	0.123225	0.170583	0.406902	0.151575	0.162351	0.121435	0.157738	0.251987	0.238723	0.152867	0.243299	0.113124	0.479032	0.341168	0.0523869	0.110046	0.0173672	0.195531	0.173205	0.254596	0.376668	0.183433	0.0964637	0.0546624	0.3862	0.27924	0.371833	0	0.203101	0.425066	0.277445	0.274546	0.138068	0.0413038	0.268637	0.526272	0.473728	0.27425	0.220205
GTEX-1EU9M-2926-SM-793DF	0.538906	0.461094	0.501317	0.247198	0.0490115	0.103482	0.0989918	0.52901	0.221958	0.108252	0.114402	0.0263782	0.500259	0.149013	0.140521	0.0786301	0.131576	0.238252	0.136488	0.202003	0.166684	0.256573	0.388823	0.297555	0.0277788	0	0.285843	0.16933	0.158806	0.178445	0.493418	0.266794	0.119388	0.0420959	0.163235	0.408488	0.362501	0	0.161464	0.476035	0.449355	0.266984	0.088894	0.0688482	0.125918	0.648396	0.351604	0.477373	0.291295
GTEX-1EWIQ-3026-SM-7IGOJ	0.486068	0.513932	0.367985	0.269222	0.141126	0.0894864	0.132181	0.419289	0.214778	0.12124	0.140848	0.103845	0.413416	0.169272	0.176497	0.100491	0.140325	0.236764	0.205086	0.213041	0.196137	0.148973	0.435936	0.306097	0.225289	0.0326782	0	0.216398	0.191575	0.206572	0.385455	0.29385	0.127908	0.0483428	0.200921	0.328978	0.394716	0	0.194118	0.411166	0.269634	0.284608	0.123923	0.109812	0.212022	0.553892	0.446108	0.269192	0.233663
GTEX-N7MS-2526-SM-2D7W3	0.544648	0.455352	0.474221	0.201592	0.117716	0.0974225	0.109049	0.503648	0.175987	0.154587	0.131352	0.0344266	0.512789	0.0808815	0.172164	0.0788544	0.155311	0.197011	0.138415	0.210681	0.200115	0.253777	0.32562	0.302465	0.0847344	0.0378539	0.249327	0.118006	0.171544	0.235673	0.474777	0.218155	0.129539	0.0452742	0.190907	0.416125	0.324583	0	0.200667	0.47475	0.420374	0.204044	0.157192	0.0861258	0.132263	0.664797	0.335203	0.469136	0.181401
GTEX-N7MT-1226-SM-2D7W4	0.475794	0.524206	0.409424	0.28201	0.0838802	0.0955084	0.129178	0.454502	0.244384	0.114212	0.134446	0.0524559	0.462111	0.157751	0.148898	0.081514	0.149726	0.255958	0.155846	0.213276	0.178393	0.196527	0.433223	0.290534	0.171584	0	0.104659	0.226897	0.171916	0.185591	0.415596	0.273612	0.122368	0.0431893	0.19959	0.361242	0.398857	0	0.17761	0.423533	0.343241	0.312075	0.100395	0.0939888	0.150301	0.580907	0.419093	0.339931	0.357267
GTEX-NPJ7-2826-SM-2I3FU	0.416925	0.583075	0.347699	0.347248	0.0943842	0.0756744	0.134994	0.387422	0.289525	0.0917305	0.145306	0.0860166	0.38157	0.212013	0.136158	0.0920194	0.178239	0.294033	0.135983	0.254079	0.176921	0.138984	0.470674	0.264996	0.26433	0	0	0.294279	0.20468	0.168052	0.332989	0.304678	0.14533	0.053883	0.171488	0.324621	0.461394	0	0.192567	0.346039	0.230332	0.38072	0.0872954	0.13774	0.163913	0.510119	0.489881	0.276617	0.429038
GTEX-NPJ8-2626-SM-2D7W2	0.428864	0.571136	0.351712	0.270795	0.128261	0.106364	0.142869	0.380967	0.237916	0.11749	0.144911	0.118716	0.400894	0.144209	0.18558	0.0991746	0.170143	0.253375	0.183234	0.231843	0.182131	0.149416	0.420618	0.310408	0.268975	0	0	0.231979	0.208646	0.199318	0.360058	0.255328	0.156064	0.0705444	0.201817	0.316247	0.397349	0	0.220081	0.38257	0.267124	0.305954	0.110098	0.137471	0.179353	0.566194	0.433806	0.308973	0.380634
GTEX-OHPN-2626-SM-2I5H1	0.266781	0.733219	0.267704	0.289028	0.120687	0.155622	0.16696	0.322073	0.236313	0.175831	0.171447	0.094336	0.314068	0.145629	0.216	0.122535	0.201767	0.254483	0.177859	0.226389	0.192438	0.148831	0.391461	0.37935	0.0513047	0.0470052	0.130879	0.225888	0.224976	0.228155	0.320982	0.178394	0.198558	0.120187	0.220478	0.282383	0.389854	0	0.257423	0.352723	0.235372	0.296788	0.154493	0.118463	0.194884	0.496513	0.503487	0.23883	0.316222
GTEX-P44H-2426-SM-2XCEJ	0.527692	0.472308	0.502615	0.293975	0.0540726	0.0740881	0.0752494	0.526285	0.262007	0.099275	0.0961874	0.0162454	0.459437	0.194137	0.142694	0.0496996	0.154033	0.269174	0.11935	0.21562	0.163787	0.23207	0.424303	0.290503	0.0558422	0	0.229352	0.196107	0.150305	0.153892	0.499696	0.271294	0.135268	0.0382067	0.158124	0.397106	0.409206	0	0.169534	0.42126	0.422446	0.318383	0.0833832	0.0680763	0.107711	0.553307	0.446693	0.381014	0.411009
GTEX-PVOW-2626-SM-32PL8	0.563808	0.436192	0.589828	0.208799	0.100204	0.0622768	0.0388924	0.570308	0.189516	0.15036	0.0865477	0.00326735	0.496546	0.137223	0.182952	0.0392791	0.143999	0.21287	0.091878	0.218998	0.203103	0.273151	0.324032	0.275451	0.0480396	0.0712645	0.281213	0.0895145	0.14537	0.21291	0.552205	0.226243	0.127312	0.0213542	0.174751	0.450341	0.332591	0	0.211654	0.455755	0.503451	0.203955	0.152467	0.061718	0.0784096	0.615704	0.384296	0.537927	0.19248
GTEX-PWO3-1026-SM-2I5F2	0.514051	0.485949	0.401421	0.279026	0.105712	0.0856271	0.128214	0.447505	0.241753	0.0977266	0.143247	0.0697683	0.44268	0.159191	0.169479	0.078015	0.150636	0.254386	0.157997	0.233313	0.175619	0.178685	0.431391	0.283442	0.255824	0	0.029343	0.225031	0.189768	0.173381	0.41182	0.275968	0.127405	0.0442283	0.185132	0.367267	0.409746	0	0.1769	0.413354	0.318026	0.314329	0.0908781	0.125572	0.151194	0.570506	0.429494	0.34565	0.337221
GTEX-Q2AG-2826-SM-2HMJQ	0.562059	0.437941	0.463159	0.181907	0.238047	0.0616344	0.0552523	0.478716	0.150481	0.22968	0.114706	0.0264162	0.490666	0.0673481	0.24786	0.0615973	0.132528	0.175996	0.127002	0.205999	0.258926	0.232077	0.286067	0.297024	0.0867361	0.188096	0.142077	0.0805602	0.141171	0.30551	0.472758	0.177797	0.122493	0.0477637	0.248355	0.403591	0.299722	0	0.26562	0.434658	0.397623	0.1689	0.262053	0.0682206	0.103204	0.603357	0.396643	0.374783	0.164194
GTEX-QDT8-3026-SM-32PKB	0.548197	0.451803	0.476362	0.267055	0.100645	0.0757548	0.080184	0.500745	0.247893	0.138564	0.0978745	0.0149227	0.463055	0.158415	0.166915	0.0692163	0.142398	0.247929	0.121419	0.204817	0.190643	0.235193	0.396176	0.288858	0.0519924	0.0377085	0.225265	0.173276	0.136085	0.188563	0.502076	0.245506	0.129683	0.051176	0.181556	0.39208	0.382688	0	0.193616	0.423696	0.417412	0.292712	0.125141	0.0595519	0.105182	0.562656	0.437344	0.356502	0.388092
GTEX-QMR6-1326-SM-32PLB	0.521017	0.478983	0.458673	0.335441	0.0706666	0.0703297	0.064889	0.484148	0.31103	0.105259	0.0920023	0.0075616	0.435288	0.213643	0.168689	0.0335319	0.148848	0.284641	0.105051	0.217847	0.178002	0.214459	0.451223	0.269705	0.102916	0.0108539	0.165303	0.229995	0.143032	0.160804	0.466169	0.299915	0.132936	0.0116581	0.17965	0.37584	0.42558	0	0.178994	0.395426	0.385716	0.36018	0.0912032	0.0697197	0.0931814	0.551753	0.448247	0.333732	0.469892
GTEX-QVJO-1325-SM-2S1QX	0.515644	0.484356	0.469152	0.252825	0.0731892	0.0947067	0.110127	0.502081	0.223876	0.110947	0.12072	0.042376	0.482598	0.143785	0.153307	0.0625741	0.157736	0.236469	0.14464	0.21522	0.173488	0.230182	0.390349	0.288394	0.140009	0	0.181248	0.188285	0.161763	0.1788	0.471152	0.263362	0.129324	0.0270771	0.174598	0.405639	0.378607	0	0.171802	0.449592	0.400617	0.282359	0.0972136	0.096201	0.123609	0.593724	0.406276	0.400055	0.316744
GTEX-QVUS-2926-SM-3GIJB	0.538329	0.461671	0.502877	0.26799	0.059788	0.0842516	0.0850928	0.523428	0.247891	0.106929	0.104595	0.0171573	0.469788	0.178726	0.148325	0.0536901	0.149471	0.260803	0.109625	0.215722	0.172407	0.241443	0.420638	0.275164	0.0701013	0	0.234097	0.188894	0.151608	0.169499	0.489998	0.292397	0.12434	0.0237335	0.163335	0.396195	0.389603	0	0.175437	0.43496	0.428999	0.300871	0.0964308	0.0776369	0.0960628	0.598758	0.401242	0.435375	0.348719
GTEX-R55E-2526-SM-2TC6H	0.496424	0.503576	0.319015	0.265566	0.0914038	0.155436	0.16858	0.340203	0.216775	0.139131	0.121069	0.182823	0.375364	0.18421	0.171485	0.0897573	0.179184	0.305238	0.184564	0.144851	0.314767	0.0505797	0.545414	0.304741	0	0.149845	0	0.244214	0.161532	0.321581	0.272673	0.150042	0.0733692	0.023597	0.560641	0.192351	0.389264	0	0.259626	0.35111	0.177693	0.347494	0.211912	0.0342556	0.228646	0.524076	0.475924	0.354319	0.299742
GTEX-RNOR-2226-SM-2TF5O	0.526645	0.473355	0.464227	0.294466	0.104975	0.0688106	0.0675213	0.486493	0.252888	0.130423	0.100438	0.0297579	0.468022	0.188733	0.164731	0.040379	0.138135	0.253095	0.121253	0.212314	0.207511	0.205827	0.429682	0.265279	0.136603	0.0651267	0.10331	0.198821	0.151566	0.220526	0.429088	0.313551	0.106437	0	0.207426	0.372586	0.387735	0	0.198544	0.413721	0.362572	0.303303	0.144792	0.0761907	0.113142	0.608111	0.391889	0.419249	0.278195
GTEX-RU72-2926-SM-2TF66	0.50791	0.49209	0.410877	0.325654	0.0478523	0.100614	0.115003	0.428792	0.268123	0.0841831	0.109785	0.109116	0.428606	0.239793	0.122111	0.0497602	0.15973	0.302319	0.16797	0.196508	0.209396	0.123807	0.547346	0.281452	0.146482	0.0247199	0	0.27024	0.171536	0.21107	0.347154	0.311107	0.0861477	0	0.298154	0.304591	0.439882	0	0.179717	0.380401	0.279036	0.369893	0.0986001	0.0729755	0.179495	0.525431	0.474569	0.297434	0.382717
GTEX-S7SE-2526-SM-2XCDL	0.534556	0.465444	0.478549	0.257319	0.0876074	0.0908774	0.0856478	0.507915	0.231504	0.130231	0.114549	0.0158014	0.494388	0.139171	0.148469	0.084469	0.133503	0.23978	0.122829	0.211555	0.191232	0.234603	0.407625	0.27963	0.0783942	0.0232885	0.211063	0.172667	0.159644	0.206093	0.461597	0.283816	0.11181	0.0286566	0.181199	0.394519	0.369943	0	0.184928	0.445129	0.401289	0.277276	0.129902	0.0822605	0.109272	0.62534	0.37466	0.446363	0.293848
GTEX-T2IS-2926-SM-32QPO	0.571985	0.428015	0.592152	0.143505	0.100348	0.0871599	0.0768346	0.579481	0.127268	0.149003	0.107287	0.0369614	0.526453	0.0734339	0.178532	0.0644443	0.157136	0.16698	0.136306	0.20942	0.203705	0.283589	0.26547	0.304225	0.0685195	0.0673489	0.294436	0.0405173	0.157798	0.226195	0.57549	0.172927	0.12769	0.0398956	0.189909	0.469579	0.290515	0	0.202953	0.506532	0.521433	0.136706	0.150292	0.07574	0.115829	0.640191	0.359809	0.521237	0.125741
GTEX-T5JC-2326-SM-32PMR	0.561722	0.438278	0.522846	0.170837	0.0944602	0.105263	0.106593	0.52097	0.164241	0.146929	0.132536	0.0353248	0.510561	0.0683798	0.177949	0.0847484	0.158361	0.18788	0.131605	0.214371	0.190187	0.275957	0.296766	0.303725	0.0760724	0.0153342	0.308103	0.0930182	0.168749	0.212909	0.525324	0.188712	0.136893	0.0637684	0.180587	0.430039	0.305633	0	0.197516	0.496851	0.484893	0.177056	0.134715	0.0874321	0.115904	0.681399	0.318601	0.564316	0.147773
GTEX-T6MN-2526-SM-32PMN	0.54193	0.45807	0.411995	0.251009	0.132228	0.10167	0.103099	0.444325	0.220417	0.160289	0.124392	0.0505765	0.468228	0.136976	0.174688	0.0784968	0.141611	0.23094	0.137975	0.206337	0.233614	0.191134	0.407201	0.286697	0.104278	0.106083	0.0957418	0.178574	0.162495	0.258221	0.40071	0.284848	0.102508	0.00809717	0.257473	0.347073	0.354135	0	0.220587	0.425278	0.322666	0.268944	0.184885	0.0860272	0.137478	0.621534	0.378466	0.36263	0.235548
GTEX-TSE9-2926-SM-3DB77	0.533466	0.466534	0.393539	0.204437	0.0731896	0.188215	0.140621	0.344231	0.129671	0.144323	0.137861	0.243914	0.293342	0.201693	0.21528	0.0967067	0.192978	0.22614	0.165386	0.229313	0.19835	0.180811	0.319916	0.38922	0	0.0534429	0.237421	0.168192	0.252729	0.236014	0.343065	0.146433	0.196589	0.142885	0.214764	0.299329	0.344687	0	0.290213	0.3651	0.3163	0.191272	0.151865	0.13815	0.202412	0.592273	0.407727	0.476527	0.275968
GTEX-UTHO-2926-SM-3P5Z9	0.530478	0.469522	0.487322	0.21573	0.0808932	0.0884849	0.12757	0.520243	0.204599	0.112803	0.122247	0.0401079	0.481916	0.124653	0.156856	0.0902966	0.146279	0.231146	0.141575	0.203668	0.172127	0.251484	0.37707	0.295379	0.0620325	0	0.265519	0.168239	0.155922	0.179806	0.496033	0.243441	0.120027	0.0471938	0.171339	0.418	0.356868	0	0.163879	0.479253	0.449979	0.251278	0.0969692	0.0571365	0.144637	0.624937	0.375063	0.450551	0.30757
GTEX-WHSE-2926-SM-3NMBG	0.550164	0.449836	0.445205	0.270474	0.0915713	0.0945179	0.0982314	0.464925	0.237532	0.125375	0.11077	0.0613983	0.484361	0.182229	0.146247	0.0540576	0.133105	0.250718	0.150554	0.210793	0.187124	0.200812	0.439255	0.295289	0.121906	0.0196139	0.123936	0.206109	0.167882	0.208289	0.41772	0.307491	0.110882	0.0145249	0.193324	0.373778	0.37879	0	0.18815	0.43306	0.345936	0.291272	0.12515	0.0813559	0.156286	0.615124	0.384876	0.444165	0.296947
GTEX-WL46-2826-SM-3LK81	0.554628	0.445372	0.553337	0.163904	0.0645928	0.110058	0.108109	0.556665	0.155115	0.125441	0.137561	0.0252178	0.526104	0.0597675	0.17186	0.0857281	0.156541	0.183705	0.134936	0.207391	0.175866	0.298102	0.281965	0.302961	0.0550115	0	0.360062	0.0752586	0.173524	0.201037	0.55018	0.180311	0.138631	0.0571202	0.161439	0.462499	0.302918	0	0.175514	0.521567	0.523702	0.164916	0.106762	0.0843519	0.120268	0.692849	0.307151	0.57616	0.123499
GTEX-WVLH-2926-SM-3MJG5	0.514668	0.485332	0.407154	0.234333	0.197619	0.0732219	0.0876725	0.458573	0.199407	0.162203	0.13369	0.0461271	0.450997	0.11162	0.229128	0.0921881	0.116066	0.213901	0.14286	0.215196	0.227742	0.200302	0.378246	0.27866	0.183169	0.101507	0.0584185	0.167286	0.165208	0.247688	0.419818	0.268931	0.106037	0.0436596	0.217195	0.364178	0.349815	0	0.224227	0.425959	0.330208	0.247239	0.191542	0.0972312	0.13378	0.617361	0.382639	0.375051	0.239459
GTEX-WWYW-3026-SM-3NB36	0.483731	0.516269	0.430106	0.242406	0.154799	0.0885108	0.084178	0.431666	0.190871	0.151696	0.11547	0.110298	0.437681	0.157057	0.188385	0.0669675	0.14991	0.229777	0.165109	0.225237	0.223342	0.156534	0.412778	0.29821	0.204494	0.0845182	0	0.183383	0.182428	0.253118	0.38107	0.270361	0.125067	0.0289491	0.23565	0.339972	0.36094	0	0.2428	0.396259	0.302723	0.252596	0.174317	0.106129	0.164235	0.587442	0.412558	0.331634	0.266396
GTEX-WZTO-2826-SM-3NM8P	0.529618	0.470382	0.488962	0.21578	0.15677	0.0680226	0.0704657	0.513683	0.186159	0.160034	0.114949	0.0251753	0.489978	0.117111	0.20499	0.0599777	0.127943	0.203781	0.13189	0.215065	0.209313	0.23995	0.340862	0.288539	0.103532	0.0813186	0.185749	0.119203	0.158736	0.232909	0.489152	0.236291	0.118382	0.0341527	0.195025	0.416149	0.334555	0	0.21222	0.453225	0.418416	0.214968	0.17082	0.078306	0.117491	0.636299	0.363701	0.458853	0.195434
GTEX-X261-3126-SM-4PQZC	0.520345	0.479655	0.461407	0.224858	0.0751847	0.111446	0.127105	0.492241	0.197339	0.105097	0.146863	0.0584606	0.471456	0.122694	0.149394	0.121791	0.134665	0.234927	0.15702	0.211837	0.164963	0.231252	0.391416	0.28787	0.157566	0	0.163148	0.183276	0.177025	0.171673	0.468026	0.248101	0.117155	0.0776029	0.161579	0.395562	0.367496	0	0.163039	0.469465	0.41211	0.262661	0.0797038	0.105236	0.14029	0.622203	0.377797	0.443307	0.343682
GTEX-X4EP-3026-SM-3P5YP	0.455469	0.544531	0.306794	0.280118	0.0608492	0.158453	0.193786	0.348926	0.218906	0.0905197	0.16763	0.174018	0.422991	0.177119	0.154503	0.0796221	0.165765	0.239646	0.233902	0.22799	0.167055	0.131406	0.404193	0.379845	0.18858	0	0.027382	0.233988	0.243515	0.181008	0.341489	0.26426	0.16528	0.0732721	0.192367	0.30482	0.383823	0.00329551	0.204886	0.407996	0.20981	0.274867	0.0703004	0.130644	0.314379	0.578118	0.421882	0.323288	0.344612
GTEX-X4XX-2926-SM-3NMB1	0.540564	0.459436	0.529782	0.224786	0.0459871	0.106663	0.0927816	0.532893	0.205578	0.105546	0.121785	0.034198	0.498621	0.126575	0.160576	0.0703149	0.143913	0.222525	0.132772	0.214166	0.166499	0.264038	0.346203	0.297279	0.0722899	0	0.284228	0.142848	0.173642	0.170665	0.512845	0.235292	0.141932	0.0439983	0.153553	0.425224	0.346304	0	0.174713	0.478983	0.47265	0.234158	0.0837093	0.0926054	0.116878	0.621974	0.378026	0.504769	0.274596
GTEX-XLM4-2926-SM-4AT59	0.498339	0.501661	0.402156	0.285103	0.0683965	0.118322	0.126023	0.448819	0.255296	0.114755	0.134934	0.0461962	0.442864	0.176652	0.132566	0.110651	0.137267	0.268109	0.157006	0.207028	0.173584	0.194273	0.471089	0.293494	0.106484	0	0.128933	0.248707	0.165876	0.180261	0.405155	0.323612	0.104593	0.043785	0.187419	0.340592	0.403238	0	0.167751	0.429011	0.33211	0.333421	0.0954889	0.0968015	0.142179	0.613539	0.386461	0.326142	0.391257
GTEX-XMD1-2826-SM-4AT5F	0.47852	0.52148	0.354581	0.289273	0.0758443	0.137822	0.14248	0.378672	0.2395	0.101751	0.182856	0.0972214	0.414894	0.170823	0.137871	0.126607	0.149805	0.264644	0.13732	0.259657	0.180978	0.1574	0.442198	0.239292	0.31851	0	0	0.266179	0.220363	0.16974	0.343718	0.307664	0.120509	0.079849	0.185322	0.306656	0.412301	0	0.199481	0.388218	0.246946	0.34624	0.0828028	0.210871	0.11314	0.581117	0.418883	0.332819	0.418228
GTEX-Y111-2826-SM-4TT3O	0.539894	0.460106	0.424135	0.188005	0.14279	0.109641	0.135429	0.463758	0.159948	0.152816	0.165887	0.0575914	0.481169	0.0547516	0.200807	0.109315	0.153957	0.182514	0.170631	0.212796	0.202004	0.232055	0.307768	0.306755	0.182453	0.0456907	0.157334	0.132506	0.183341	0.227431	0.456723	0.193524	0.132713	0.0684661	0.205498	0.399799	0.318658	0	0.202701	0.478641	0.377558	0.197796	0.152482	0.123031	0.149133	0.688009	0.311991	0.504042	0.180691
GTEX-Y8DK-0726-SM-4TT3S	0.525787	0.474213	0.441978	0.291146	0.0733417	0.0924873	0.101047	0.477647	0.252779	0.119042	0.112124	0.0384085	0.448761	0.190842	0.13723	0.0839274	0.13924	0.268872	0.141037	0.201597	0.18604	0.202455	0.464269	0.285198	0.0704875	0.0144435	0.165601	0.223062	0.154724	0.19403	0.428184	0.315671	0.107125	0.0261059	0.19509	0.356008	0.402218	0	0.172938	0.424845	0.361822	0.324864	0.111338	0.0664755	0.135501	0.621744	0.378256	0.422761	0.299672
GTEX-YFC4-3026-SM-5IFJK	0.484996	0.515004	0.326364	0.319517	0.102197	0.111307	0.140616	0.377189	0.274059	0.122661	0.129213	0.0968787	0.399794	0.203218	0.159014	0.0849307	0.153043	0.265878	0.204633	0.200353	0.18598	0.143156	0.468377	0.324982	0.136991	0.02097	0.0486801	0.272052	0.178341	0.199915	0.349691	0.346596	0.125015	0.026057	0.212674	0.289658	0.412142	0	0.191746	0.396112	0.24706	0.342323	0.112242	0.0937068	0.204669	0.548411	0.451589	0.276917	0.289317
GTEX-YJ89-2926-SM-5P9IT	0.544295	0.455705	0.472127	0.245218	0.0576236	0.115755	0.109276	0.503576	0.228135	0.117328	0.128488	0.0224727	0.496704	0.128915	0.150619	0.089586	0.134175	0.224851	0.15094	0.199269	0.167141	0.257799	0.367109	0.301334	0.0504279	0	0.281129	0.167276	0.165974	0.186459	0.480291	0.282106	0.115027	0.0348763	0.162856	0.405136	0.351411	0	0.16404	0.48455	0.438319	0.255652	0.0953447	0.0843058	0.126378	0.664143	0.335857	0.500423	0.269067
GTEX-Z93S-2826-SM-57WBL	0.580396	0.419604	0.520545	0.159046	0.111139	0.101682	0.107588	0.544616	0.14726	0.136	0.139222	0.0329018	0.527977	0.0485604	0.198329	0.0814256	0.143708	0.170211	0.151148	0.20793	0.183894	0.286818	0.273365	0.307344	0.0939078	0.0112641	0.314119	0.0871581	0.168216	0.204336	0.54029	0.18594	0.13201	0.0534711	0.173473	0.455106	0.296355	0	0.184521	0.519124	0.488589	0.159703	0.130165	0.0924176	0.129125	0.65901	0.34099	0.597826	0.151046
GTEX-ZAB4-2926-SM-57WCV	0.494336	0.505664	0.436042	0.281304	0.0900174	0.0909608	0.101676	0.472289	0.25674	0.125455	0.115639	0.0298764	0.450063	0.179866	0.149181	0.0751392	0.145751	0.257713	0.137053	0.205609	0.187251	0.212374	0.446994	0.282539	0.0926652	0.0131262	0.164675	0.217594	0.153801	0.202492	0.426112	0.316469	0.105548	0.0205326	0.193354	0.364096	0.393656	0	0.178927	0.427416	0.370658	0.311823	0.119863	0.0698494	0.127806	0.575582	0.424418	0.331737	0.358128
GTEX-ZAJG-3026-SM-5HL92	0.527335	0.472665	0.498561	0.221051	0.0656027	0.110176	0.104609	0.501929	0.174823	0.0873821	0.125432	0.110433	0.486218	0.12703	0.150441	0.0878733	0.148438	0.213305	0.180937	0.221381	0.172865	0.211512	0.362213	0.298679	0.247648	0	0.0914605	0.170807	0.190159	0.178016	0.461018	0.243638	0.13233	0.04711	0.175357	0.401565	0.350377	0	0.190443	0.45918	0.400332	0.227264	0.0815043	0.126588	0.164311	0.627002	0.372998	0.439059	0.309756
GTEX-ZAK1-2926-SM-5HL9S	0.539487	0.460513	0.456153	0.215373	0.0866992	0.11175	0.130025	0.49675	0.204261	0.12061	0.136951	0.0414278	0.480953	0.107842	0.165477	0.112068	0.133659	0.215081	0.165692	0.199638	0.171643	0.247946	0.359735	0.315029	0.0560504	0	0.269186	0.158277	0.170516	0.187296	0.48391	0.260633	0.11936	0.0559409	0.168781	0.395286	0.340811	0	0.168324	0.490865	0.426498	0.235184	0.10215	0.0840459	0.152123	0.646675	0.353325	0.46465	0.282233
GTEX-ZDXO-2926-SM-4WKFM	0.542475	0.457525	0.470418	0.215131	0.0848874	0.113425	0.116138	0.506642	0.18567	0.127582	0.144935	0.0351709	0.495377	0.0863484	0.170301	0.108215	0.139757	0.20961	0.153764	0.205626	0.175123	0.255877	0.343891	0.308791	0.0723167	0	0.275001	0.145064	0.174622	0.193576	0.486739	0.206783	0.129602	0.072222	0.175845	0.415548	0.337847	0	0.174415	0.487738	0.432998	0.229543	0.109012	0.0947479	0.133699	0.652714	0.347286	0.466146	0.27035
GTEX-ZF28-2926-SM-4WKG1	0.453107	0.546893	0.323517	0.331158	0.124434	0.0979307	0.122961	0.36236	0.267067	0.0977481	0.145306	0.127519	0.349326	0.24537	0.173394	0.0847757	0.147135	0.296475	0.180468	0.231148	0.190622	0.101286	0.513485	0.272554	0.213961	0	0	0.303703	0.206371	0.191097	0.298829	0.349684	0.130491	0.0434427	0.206637	0.269746	0.457374	0	0.201908	0.340718	0.20463	0.38389	0.0937378	0.145293	0.17245	0.485399	0.514601	0.210885	0.432677
GTEX-ZUA1-2926-SM-59HL3	0.558763	0.441237	0.527988	0.188443	0.0565385	0.116364	0.110666	0.544758	0.179498	0.11911	0.132908	0.0237251	0.519097	0.0830898	0.160178	0.0873057	0.15033	0.196362	0.141186	0.205092	0.170378	0.286981	0.308662	0.307601	0.032394	0	0.351343	0.1136	0.168941	0.18938	0.528079	0.217639	0.129686	0.04785	0.160966	0.443858	0.31637	0	0.171423	0.512208	0.496143	0.196077	0.10165	0.085999	0.120132	0.677555	0.322445	0.582035	0.17513
GTEX-ZVT3-2926-SM-5GU6M	0.470106	0.529894	0.346875	0.258548	0.20187	0.0893556	0.103351	0.415872	0.226451	0.146488	0.152895	0.0582943	0.407105	0.130659	0.258722	0.0818303	0.121683	0.233167	0.148992	0.221713	0.213424	0.182703	0.41182	0.2793	0.207724	0.0517525	0.0494036	0.20382	0.186494	0.222123	0.387563	0.279268	0.130475	0.0468789	0.212458	0.33092	0.367375	0	0.222258	0.410367	0.291035	0.280213	0.164648	0.119135	0.144969	0.566664	0.433336	0.328627	0.293653
GTEX-ZYFD-2926-SM-5GID9	0.526545	0.473455	0.475798	0.225978	0.134314	0.0867963	0.0771138	0.500742	0.206961	0.126273	0.111018	0.0550056	0.469871	0.121388	0.209271	0.0926441	0.106826	0.226295	0.15268	0.196829	0.192733	0.231462	0.392696	0.300318	0.0712087	0.0207192	0.215059	0.160181	0.159006	0.212125	0.468688	0.25127	0.10481	0.0565691	0.191558	0.395794	0.348371	0	0.192092	0.459537	0.420914	0.245136	0.132583	0.0654746	0.135892	0.624383	0.375617	0.428636	0.29635
GTEX-ZYY3-3026-SM-5GIEJ	0.467736	0.532264	0.43037	0.306036	0.0658811	0.0938552	0.103858	0.460029	0.275012	0.102023	0.116261	0.0466751	0.424414	0.193749	0.147586	0.0863473	0.147904	0.268283	0.157166	0.208458	0.177517	0.188577	0.459143	0.287061	0.159129	0	0.0946671	0.247313	0.160658	0.180834	0.411195	0.329259	0.112774	0.0179378	0.182097	0.357932	0.413038	0	0.168538	0.418424	0.353938	0.333114	0.0867274	0.0825561	0.143664	0.565618	0.434382	0.339195	0.351344
GTEX-ZZPT-2926-SM-5EQ5S	0.466499	0.533501	0.478855	0.281025	0.0281333	0.0985789	0.113408	0.490489	0.258992	0.086042	0.113417	0.0510605	0.416705	0.209277	0.12571	0.0721656	0.176141	0.269244	0.160423	0.212487	0.141546	0.216299	0.433727	0.316675	0.0556953	0	0.193902	0.215011	0.173965	0.146737	0.464287	0.298867	0.132555	0.0453391	0.135879	0.38736	0.418914	0	0.148228	0.432858	0.40818	0.312749	0.0489636	0.0695674	0.160539	0.552433	0.447567	0.384362	0.321835
GTEX-1117F-3226-SM-5N9CT	0.485801	0.514199	0.16836	0.356525	0.273872	0.0856335	0.115609	0.24689	0.2517	0.15875	0.214138	0.128522	0.285663	0.134494	0.323202	0.135341	0.1213	0.207984	0.235037	0.244155	0.232746	0.0800782	0.329234	0.242151	0.428615	0	0	0.29978	0.227763	0.265339	0.207117	0.289512	0.0929415	0.0763358	0.330215	0.210995	0.410338	0.00562664	0.224555	0.35948	0.0753282	0.333537	0.174779	0.231301	0.185055	0.564356	0.435644	0.134012	0.523201
GTEX-111FC-3126-SM-5GZZ2	0.514285	0.485715	0.319035	0.29447	0.375641	0.00463544	0.00621871	0.371016	0.203201	0.255509	0.116088	0.0541862	0.402412	0.10455	0.390503	0.0429545	0.0595804	0.151776	0.206653	0.188816	0.280799	0.171956	0.28626	0.272521	0.321621	0.119598	0	0.12412	0.14027	0.3631	0.37251	0.207615	0.0860858	0.0365153	0.33354	0.336244	0.324235	0	0.255703	0.420062	0.246154	0.214613	0.292935	0.0855945	0.160703	0.660139	0.339861	0.269027	0.295428
GTEX-1128S-2726-SM-5H12C	0.480666	0.519334	0.358081	0.410034	0.048315	0.0831362	0.100434	0.400714	0.33211	0.100765	0.114431	0.05198	0.41697	0.214064	0.133087	0.105009	0.13087	0.240364	0.243354	0.17244	0.119032	0.22481	0.385165	0.281292	0.293374	0	0.0401689	0.270419	0.15447	0.170003	0.405108	0.313252	0.108811	0.0348194	0.19202	0.351097	0.421201	0	0.0759807	0.502818	0.325437	0.359005	0.0374985	0.0811225	0.196936	0.677482	0.322518	0.25864	0.499311
GTEX-117XS-3026-SM-5N9CA	0.531117	0.468883	0.443079	0.235642	0.0719701	0.123125	0.126184	0.476181	0.177627	0.135089	0.144717	0.0663871	0.520312	0.0803544	0.144948	0.109614	0.144772	0.129951	0.247224	0.167296	0.136938	0.318591	0.203064	0.289666	0.267014	0	0.240257	0.108685	0.170763	0.214925	0.505627	0.18247	0.115439	0.0573495	0.194541	0.450201	0.283095	0	0.0983355	0.61857	0.439725	0.164002	0.0876477	0.1065	0.202126	0.714808	0.285192	0.40086	0.22034
GTEX-1192X-3126-SM-5N9BY	0.484271	0.515729	0.240647	0.351366	0.250936	0.0677582	0.0892923	0.276535	0.236349	0.220147	0.162127	0.104842	0.354279	0.162376	0.222389	0.132041	0.128914	0.183736	0.249625	0.208607	0.256241	0.101792	0.33678	0.26077	0.402449	0	0	0.246765	0.17379	0.328154	0.251291	0.262777	0.0742234	0.0581226	0.356232	0.248646	0.386673	0	0.234673	0.378654	0.123365	0.295116	0.226681	0.163837	0.191001	0.582591	0.417409	0.154281	0.364458
GTEX-11DXW-1126-SM-5H12Q	0.536411	0.463589	0.394588	0.359253	0.0759857	0.0845449	0.0856286	0.440984	0.283372	0.113237	0.115684	0.0467229	0.478236	0.173112	0.158432	0.0994673	0.0907529	0.197208	0.257453	0.159854	0.124936	0.260549	0.312022	0.287406	0.295554	0	0.105018	0.19475	0.151777	0.185798	0.467675	0.286854	0.0929189	0.0419382	0.191978	0.386311	0.372515	0	0.0792028	0.548283	0.384155	0.288541	0.0558811	0.0859215	0.185501	0.661803	0.338197	0.318227	0.462666
GTEX-11DXY-3226-SM-5GIDE	0.515701	0.484299	0.463616	0.294723	0.0599461	0.0913738	0.0903414	0.489429	0.223419	0.114601	0.112521	0.0600299	0.50284	0.137708	0.141286	0.104251	0.113915	0.159515	0.297834	0.139243	0.139084	0.264324	0.274352	0.324123	0.240936	0	0.16059	0.130741	0.146812	0.207629	0.514818	0.225811	0.0808499	0.032749	0.244819	0.415771	0.329861	0	0.0829332	0.587205	0.43582	0.214802	0.0631239	0.0670615	0.219193	0.689526	0.310474	0.353077	0.359841
GTEX-11EI6-3026-SM-5GZZO	0.38827	0.61173	0.267575	0.466155	0.044062	0.103015	0.119193	0.313856	0.365739	0.081452	0.149722	0.0892308	0.34224	0.273816	0.135043	0.112114	0.136787	0.283727	0.246018	0.212206	0.123304	0.134745	0.427876	0.296613	0.27551	0	0	0.344404	0.20184	0.151917	0.301839	0.331621	0.126989	0.06055	0.193916	0.286924	0.48359	0	0.109154	0.407256	0.201502	0.428128	0.0223165	0.141812	0.206242	0.599825	0.400175	0.194579	0.565627
GTEX-11EMC-3226-SM-5EGKW	0.448375	0.551625	0.242596	0.483318	0.0582225	0.0850539	0.13081	0.3033	0.392108	0.0813354	0.134384	0.0888734	0.31619	0.266929	0.132513	0.14238	0.141988	0.292643	0.247187	0.193444	0.130359	0.136367	0.452608	0.275911	0.271481	0	0	0.371109	0.182819	0.162194	0.283877	0.373148	0.120955	0.0529792	0.195218	0.2577	0.497593	0	0.0959446	0.406462	0.189241	0.452292	0.0275676	0.112126	0.218773	0.589377	0.410623	0.18999	0.521019
GTEX-11GS4-3126-SM-5A5LH	0.474647	0.525353	0.244209	0.310251	0.332085	0.057372	0.056083	0.298188	0.207898	0.292267	0.12992	0.0717262	0.391841	0.104644	0.300457	0.108017	0.0950413	0.155379	0.246084	0.162487	0.301593	0.134458	0.311844	0.301395	0.2482	0.13856	0	0.162635	0.138001	0.41191	0.287454	0.211863	0.0752518	0.0481155	0.39934	0.265429	0.324465	0	0.277293	0.398242	0.176285	0.228552	0.323587	0.0811077	0.190469	0.637089	0.362911	0.157405	0.277842
GTEX-11GSO-2926-SM-5HL73	0.485544	0.514456	0.356745	0.402101	0.0595739	0.0858235	0.0957569	0.405405	0.31985	0.107836	0.11408	0.0528284	0.427053	0.204687	0.123179	0.121939	0.123142	0.230253	0.238863	0.175431	0.131682	0.223771	0.381767	0.270414	0.332602	0	0.0152177	0.261933	0.154542	0.182678	0.400847	0.32167	0.0986674	0.0354394	0.192608	0.351615	0.414152	0	0.083061	0.502787	0.317357	0.347346	0.0536229	0.0895515	0.192122	0.646863	0.353137	0.270914	0.457113
GTEX-11GSP-3226-SM-5986O	0.360538	0.639462	0.143909	0.570502	0.0672504	0.102168	0.116171	0.189489	0.474218	0.103876	0.121261	0.111157	0.191204	0.405832	0.111419	0.166146	0.125399	0.384712	0.216733	0.205883	0.150653	0.0420184	0.613152	0.296249	0.0905988	0	0	0.491623	0.187487	0.179079	0.141811	0.436119	0.103581	0.0955002	0.220198	0.144601	0.587161	0	0.146267	0.266572	0.0619275	0.572039	0.0591461	0.102647	0.20424	0.494153	0.505847	0.0848238	0.641757
GTEX-11NUK-2926-SM-5A5MD	0.509499	0.490501	0.447489	0.383561	0.00612593	0.0831693	0.0796545	0.477812	0.312739	0.0751926	0.100575	0.0336815	0.462791	0.229356	0.102201	0.0996691	0.105983	0.235187	0.20927	0.171178	0.101843	0.282521	0.363198	0.261854	0.225089	0	0.149859	0.222309	0.146427	0.14576	0.485503	0.304011	0.0957083	0.0474475	0.146986	0.405846	0.401631	0	0.049715	0.548654	0.419249	0.333246	0.0122527	0.0688286	0.166424	0.702453	0.297547	0.390442	0.427964
GTEX-11NV4-2126-SM-5N9DS	0.48503	0.51497	0.287127	0.309006	0.17548	0.0936941	0.134693	0.329493	0.211391	0.155023	0.203804	0.100288	0.363823	0.114257	0.227483	0.16865	0.125786	0.183655	0.228236	0.23966	0.189393	0.159056	0.288768	0.265993	0.445239	0	0	0.212243	0.230382	0.238228	0.319148	0.24226	0.104028	0.11119	0.233076	0.309446	0.382214	0	0.182065	0.435721	0.210442	0.264428	0.134044	0.205443	0.185643	0.625816	0.374184	0.246823	0.379373
GTEX-11O72-2926-SM-5BC4V	0.458361	0.541639	0.35754	0.360636	0.113812	0.0701465	0.0978648	0.396428	0.268679	0.116478	0.118377	0.100038	0.379548	0.205734	0.186574	0.0965283	0.131616	0.235353	0.214843	0.189827	0.164041	0.195936	0.41017	0.259913	0.329917	0	0	0.221732	0.170955	0.206746	0.400567	0.256932	0.127738	0.0522909	0.219513	0.343525	0.397207	0	0.125965	0.476828	0.305521	0.316758	0.0847988	0.0883484	0.204574	0.613884	0.386116	0.262204	0.37971
GTEX-11OC5-0726-SM-5P9JK	0.420349	0.579651	0.26425	0.382343	0.100691	0.121141	0.131575	0.296008	0.29219	0.0844723	0.176621	0.150708	0.329013	0.256951	0.152957	0.118662	0.142417	0.240794	0.263525	0.234573	0.144392	0.116717	0.379545	0.300793	0.319661	0	0	0.292886	0.233461	0.190818	0.282835	0.320557	0.119803	0.0751916	0.20679	0.277659	0.437085	0	0.141764	0.421151	0.166158	0.352584	0.0522053	0.193103	0.23595	0.658883	0.341117	0.213492	0.523221
GTEX-11ONC-2926-SM-5P9JM	0.449146	0.550854	0.294065	0.363954	0.153156	0.083391	0.105434	0.341316	0.275795	0.165439	0.121977	0.095473	0.400403	0.196064	0.177734	0.105285	0.120513	0.199319	0.284452	0.166427	0.196064	0.153737	0.376787	0.318325	0.304888	0	0	0.224749	0.165813	0.271426	0.338012	0.280794	0.104125	0.0410042	0.278514	0.295563	0.388196	0	0.164711	0.447093	0.231797	0.295176	0.14492	0.0906391	0.237467	0.60981	0.39019	0.180124	0.36304
GTEX-11PRG-2926-SM-5987A	0.526594	0.473406	0.456639	0.299061	0.0331533	0.103684	0.107463	0.484592	0.230818	0.0890133	0.142185	0.0533916	0.494569	0.136226	0.123874	0.131195	0.114135	0.179678	0.234265	0.178466	0.10907	0.298521	0.278432	0.261837	0.327251	0	0.13248	0.170896	0.169735	0.162868	0.4965	0.256384	0.0911307	0.0660464	0.158709	0.42773	0.34458	0	0.067251	0.588169	0.432682	0.246865	0.0295955	0.116181	0.174677	0.699405	0.300595	0.381997	0.387559
GTEX-11TTK-2926-SM-5PNYP	0.360879	0.639121	0.148989	0.481608	0.0946811	0.11686	0.157863	0.201579	0.366642	0.112267	0.178864	0.140648	0.238332	0.277017	0.15447	0.152266	0.177915	0.308975	0.236542	0.243108	0.175341	0.0360348	0.46946	0.3019	0.22864	0	0	0.408264	0.235154	0.19872	0.157862	0.341835	0.144629	0.080609	0.248181	0.184746	0.516366	0.0373675	0.178025	0.268242	0.0481204	0.463533	0.0811277	0.177518	0.229701	0.496178	0.503822	0.0780649	0.592608
GTEX-11WQK-3026-SM-5EQL6	0.424331	0.575669	0.296704	0.417024	0.0850415	0.111159	0.090071	0.322864	0.303841	0.0688976	0.166257	0.138141	0.326083	0.26089	0.184046	0.0892068	0.139774	0.254095	0.269623	0.239374	0.128232	0.108675	0.39704	0.328448	0.274512	0	0	0.28964	0.227476	0.175549	0.307334	0.296481	0.144638	0.0660975	0.194354	0.298429	0.451384	0	0.141233	0.407383	0.196968	0.359327	0.0340298	0.175342	0.234333	0.558733	0.441267	0.198103	0.547513
GTEX-11ZUS-2926-SM-5FQSL	0.567858	0.432142	0.514635	0.208082	0.0615396	0.109153	0.106591	0.532976	0.155341	0.121452	0.141035	0.0491949	0.564265	0.0430914	0.16951	0.106821	0.116313	0.109131	0.268422	0.159969	0.120279	0.3422	0.151556	0.3129	0.255815	0	0.27973	0.0567113	0.166292	0.195203	0.581793	0.160174	0.112996	0.0663948	0.17149	0.488946	0.265178	0	0.0847636	0.650058	0.516747	0.122236	0.0630653	0.10022	0.197732	0.738338	0.261662	0.488915	0.238291
GTEX-12126-1026-SM-5P9JJ	0.556069	0.443931	0.420537	0.272492	0.0544442	0.125723	0.126804	0.455206	0.200655	0.115879	0.14724	0.0810193	0.518011	0.0940322	0.130942	0.142358	0.114656	0.159142	0.272014	0.156931	0.130609	0.281304	0.255678	0.303691	0.267307	0	0.173325	0.138603	0.177891	0.201619	0.481887	0.206818	0.0931072	0.0679828	0.225934	0.406158	0.318228	0	0.0843067	0.597466	0.409443	0.204526	0.0615205	0.10759	0.216921	0.700694	0.299306	0.423488	0.295399
GTEX-12WSA-2926-SM-5EQ4D	0.337809	0.662191	0.115137	0.426607	0.257266	0.0802486	0.120741	0.175771	0.323574	0.235323	0.150727	0.114604	0.228176	0.225526	0.267363	0.10311	0.175825	0.261304	0.271853	0.207453	0.239045	0.020345	0.452982	0.378478	0.16854	0	0	0.338072	0.199366	0.312408	0.150155	0.282442	0.154862	0.0671547	0.319292	0.176249	0.464915	0	0.268355	0.26673	0.0372019	0.380589	0.220444	0.108169	0.253596	0.395471	0.604529	0.0546026	0.482151
GTEX-12WSC-3026-SM-5GCNF	0.531862	0.468138	0.443179	0.275442	0.0530293	0.111751	0.116598	0.479695	0.207798	0.111377	0.140838	0.0602913	0.514798	0.0963642	0.12814	0.147492	0.113207	0.156847	0.247915	0.172594	0.121588	0.301056	0.244083	0.284098	0.298303	0	0.173517	0.141421	0.17245	0.187268	0.498861	0.226929	0.100398	0.0757749	0.16472	0.432179	0.321041	0	0.0796248	0.599334	0.429038	0.208829	0.0569386	0.113499	0.191695	0.711119	0.288881	0.406599	0.29996
GTEX-12WSD-3126-SM-5HL7P	0.436753	0.563247	0.186084	0.518123	0.102668	0.0815706	0.111554	0.252463	0.408014	0.118721	0.130625	0.0901767	0.275026	0.317233	0.137835	0.149402	0.120504	0.323034	0.232695	0.194908	0.165522	0.0838412	0.524783	0.272416	0.202802	0	0	0.407064	0.175349	0.202963	0.214624	0.4069	0.0956875	0.0548926	0.237279	0.205241	0.526976	0	0.136699	0.336325	0.112326	0.495402	0.0790577	0.11076	0.202454	0.559395	0.440605	0.134885	0.533783
GTEX-12WSF-3126-SM-6M478	0.526361	0.473639	0.429447	0.283831	0.0715831	0.100566	0.114573	0.465327	0.211579	0.123311	0.125688	0.0740946	0.515157	0.104436	0.141772	0.116112	0.122523	0.140701	0.313352	0.151435	0.12846	0.266052	0.228959	0.334993	0.304975	0	0.131074	0.139672	0.160552	0.203259	0.496517	0.226729	0.102847	0.04954	0.204551	0.416333	0.319976	0	0.0898074	0.590216	0.409896	0.196805	0.0663432	0.0923197	0.234636	0.694186	0.305814	0.314067	0.383551
GTEX-12WSH-3026-SM-5CVNI	0.51415	0.48585	0.429547	0.312408	0.0780375	0.087563	0.092445	0.451217	0.224026	0.113302	0.11723	0.0942236	0.471953	0.141805	0.148822	0.114669	0.122751	0.175642	0.272116	0.169756	0.137347	0.245139	0.29059	0.291756	0.369248	0	0.0484063	0.168932	0.162242	0.196451	0.472375	0.243649	0.111222	0.0502581	0.198111	0.396761	0.352148	0	0.100626	0.547225	0.379483	0.242048	0.0647098	0.104778	0.208982	0.683122	0.316878	0.321722	0.376688
GTEX-12ZZW-2926-SM-5LZUP	0.436963	0.563037	0.277574	0.443791	0.0504688	0.0939611	0.134205	0.341802	0.369084	0.077588	0.136049	0.0754779	0.360564	0.247642	0.143487	0.0888467	0.15946	0.261085	0.288123	0.178798	0.117481	0.154513	0.402829	0.311121	0.28605	0	0	0.336429	0.178313	0.155964	0.329294	0.361126	0.122795	0.00904933	0.210968	0.296061	0.466695	0	0.0822426	0.451063	0.234163	0.406619	0.0164367	0.112859	0.229922	0.615872	0.384128	0.151164	0.643394
GTEX-12ZZX-2926-SM-5GCOQ	0.54042	0.45958	0.440792	0.313471	0.0558046	0.0889801	0.100952	0.474953	0.24733	0.100796	0.126142	0.0507789	0.503766	0.131062	0.156768	0.0926395	0.115765	0.165312	0.274326	0.159744	0.107282	0.293337	0.242848	0.306564	0.29393	0	0.156658	0.154134	0.158444	0.170558	0.516865	0.238531	0.111583	0.0469991	0.167226	0.435661	0.342173	0	0.0648467	0.59298	0.438595	0.234392	0.0333202	0.0896859	0.204006	0.711492	0.288508	0.383632	0.387865
GTEX-12ZZY-3026-SM-5GCOU	0.518669	0.481331	0.313262	0.285376	0.323058	0.0394235	0.0388803	0.354262	0.192629	0.285044	0.107191	0.060874	0.44035	0.0999344	0.290858	0.07986	0.088997	0.13899	0.238393	0.159766	0.293644	0.169207	0.279023	0.296525	0.253907	0.170544	0	0.119528	0.126468	0.400766	0.353238	0.206692	0.074333	0.0236252	0.378891	0.316459	0.306918	0	0.257031	0.436051	0.240321	0.195909	0.311825	0.0639854	0.18796	0.641994	0.358006	0.216736	0.264495
GTEX-12ZZZ-3026-SM-5BC67	0.486417	0.513583	0.365882	0.409781	0.0528038	0.0822972	0.0892358	0.402732	0.314059	0.102865	0.114183	0.0661606	0.405013	0.229107	0.103423	0.147444	0.115012	0.242974	0.227434	0.177895	0.131909	0.219788	0.405326	0.250936	0.343738	0	0	0.264773	0.155378	0.176127	0.403722	0.31477	0.0922216	0.0656266	0.189813	0.337568	0.425139	0	0.0826384	0.492222	0.314979	0.359777	0.0490123	0.0940774	0.182154	0.642804	0.357196	0.279485	0.441334
GTEX-1313W-3126-SM-5LZUI	0.563599	0.436401	0.42521	0.214745	0.211404	0.0736166	0.0750248	0.452321	0.142064	0.228638	0.124509	0.0524687	0.528435	0.0362544	0.236809	0.0977343	0.100767	0.0853714	0.294265	0.143632	0.204523	0.272209	0.164247	0.329038	0.303958	0.0747948	0.127962	0.0461948	0.140314	0.31672	0.496771	0.158852	0.0835548	0.0483514	0.285311	0.42393	0.254171	0	0.168145	0.577684	0.406501	0.104024	0.202627	0.0775232	0.209324	0.716884	0.283116	0.324915	0.191622
GTEX-131XW-3126-SM-5LZUC	0.476273	0.523727	0.219773	0.557282	0.0248152	0.0876819	0.110448	0.278372	0.449228	0.0651058	0.135549	0.0717451	0.312767	0.355005	0.108601	0.106538	0.117089	0.335332	0.214593	0.208615	0.119191	0.122269	0.489761	0.245372	0.264866	0	0	0.412762	0.189538	0.141884	0.255815	0.430178	0.0984339	0.0312376	0.190456	0.249694	0.544922	0	0.0818364	0.373241	0.161581	0.525615	0.00133038	0.13614	0.175334	0.606365	0.393635	0.165165	0.657225
GTEX-131YS-3126-SM-5KLYT	0.531108	0.468892	0.466957	0.287561	0.0380955	0.106613	0.100774	0.500107	0.217056	0.0987702	0.141056	0.0430105	0.511962	0.123389	0.126096	0.118092	0.120461	0.172363	0.214168	0.184259	0.122538	0.306672	0.269018	0.254487	0.316883	0	0.159611	0.139407	0.171528	0.176485	0.51258	0.234871	0.102962	0.0538613	0.165392	0.442913	0.331386	0	0.0753306	0.593284	0.440135	0.229039	0.0483758	0.118788	0.163662	0.700874	0.299126	0.429564	0.333139
GTEX-132Q8-3026-SM-5PNVG	0.2999	0.7001	0.297369	0.352737	0.0416328	0.153787	0.154473	0.335751	0.273054	0.0985137	0.185296	0.107385	0.350076	0.178589	0.168915	0.115921	0.1865	0.215882	0.266213	0.221264	0.119785	0.176856	0.333964	0.356228	0.301133	0	0.00867582	0.239451	0.238876	0.167639	0.354035	0.200474	0.178099	0.114306	0.200904	0.306217	0.389876	0	0.145132	0.464992	0.259984	0.296546	0.042561	0.161146	0.239763	0.608445	0.391555	0.197752	0.52235
GTEX-1399T-3026-SM-5KLZC	0.462914	0.537086	0.343208	0.389867	0.0623126	0.0946804	0.109932	0.386937	0.297981	0.108771	0.134401	0.0719098	0.393747	0.207594	0.107793	0.174087	0.116779	0.228601	0.254814	0.179721	0.132379	0.204486	0.381166	0.272746	0.346088	0	0	0.259409	0.173176	0.18431	0.383105	0.317732	0.0908281	0.0781877	0.186268	0.326984	0.417843	0	0.0892961	0.492861	0.297849	0.337014	0.053249	0.111359	0.200529	0.623395	0.376605	0.226863	0.431184
GTEX-139T8-1026-SM-5J2MC	0.471358	0.528642	0.186991	0.43635	0.0779563	0.141268	0.157435	0.215606	0.301279	0.0624737	0.256473	0.164169	0.296951	0.283144	0.110863	0.119705	0.189336	0.251428	0.238539	0.307083	0.166721	0.036229	0.28935	0.23576	0.474891	0	0	0.379093	0.294876	0.163881	0.162149	0.396956	0.118446	0.0428272	0.218841	0.222929	0.479617	0.12133	0.166381	0.232672	0.0286124	0.409965	0.0350123	0.343768	0.182642	0.514615	0.485385	0.132995	0.597047
GTEX-13FHO-3026-SM-5J1O9	0.499654	0.500346	0.348866	0.330773	0.195366	0.0459869	0.0790089	0.395379	0.254145	0.160321	0.115412	0.0747424	0.412391	0.142004	0.229846	0.0934423	0.122317	0.170731	0.296882	0.161539	0.197774	0.173073	0.319802	0.324068	0.346758	0.00937238	0	0.191827	0.143748	0.262918	0.401507	0.249866	0.092849	0.0405265	0.283801	0.332957	0.364686	0	0.161549	0.473765	0.281785	0.259336	0.149014	0.0774343	0.232431	0.648382	0.351618	0.234413	0.374398
GTEX-13FHP-3026-SM-5IJBS	0.505844	0.494156	0.290676	0.31527	0.335253	0.0255679	0.0332336	0.340414	0.212572	0.258993	0.127228	0.0607923	0.40381	0.117709	0.329674	0.0720965	0.0767104	0.157465	0.219419	0.185269	0.27436	0.163487	0.301543	0.266174	0.361245	0.0710374	0	0.162686	0.143192	0.36277	0.331352	0.227899	0.0773844	0.0402725	0.338905	0.315539	0.334163	0	0.251213	0.414624	0.217252	0.235702	0.282121	0.098624	0.166301	0.653387	0.346613	0.237133	0.288173
GTEX-13FLW-1426-SM-5K7YE	0.547248	0.452752	0.398145	0.244299	0.237897	0.0545906	0.0650689	0.436564	0.161431	0.215172	0.1273	0.0595323	0.497696	0.0621648	0.264084	0.0926564	0.0833994	0.0982029	0.3121	0.153738	0.198319	0.23764	0.191709	0.335803	0.378031	0.0768425	0.0176141	0.0754746	0.148512	0.29841	0.477603	0.191934	0.0828552	0.050371	0.269913	0.404926	0.28465	0	0.165478	0.549872	0.364196	0.134883	0.190707	0.0897382	0.220476	0.679707	0.320293	0.267084	0.263104
GTEX-13FXS-3126-SM-5J2NN	0.536069	0.463931	0.475851	0.291858	0.0365246	0.0997624	0.0960035	0.512519	0.234881	0.102809	0.119771	0.0300189	0.525348	0.12899	0.125267	0.11378	0.106615	0.185041	0.216073	0.168391	0.12006	0.310436	0.288308	0.275651	0.197094	0	0.238947	0.149185	0.154956	0.17573	0.520129	0.258231	0.097881	0.0469283	0.158355	0.438605	0.335608	0	0.0736873	0.590705	0.463453	0.239468	0.0476631	0.0828726	0.166544	0.723309	0.276691	0.465057	0.340993
GTEX-13IVO-2926-SM-5L3CZ	0.374442	0.625558	0.203914	0.457931	0.102323	0.114948	0.120885	0.220477	0.348373	0.0972351	0.165979	0.167936	0.250886	0.29374	0.163029	0.105989	0.186356	0.316587	0.221353	0.251052	0.174796	0.0362118	0.465292	0.275225	0.259483	0	0	0.403407	0.239637	0.193364	0.163591	0.339881	0.164292	0.0477538	0.238149	0.209924	0.510264	0.0586867	0.186252	0.244797	0.0652533	0.454008	0.0701356	0.197116	0.213487	0.51516	0.48484	0.106039	0.551422
GTEX-13JUV-2926-SM-5LZX7	0.355535	0.644465	0.182385	0.406896	0.116171	0.133461	0.161087	0.221524	0.292279	0.111813	0.22695	0.147434	0.29632	0.228652	0.180978	0.128307	0.165743	0.258353	0.209968	0.277395	0.179517	0.0747666	0.361959	0.263784	0.374257	0	0	0.333495	0.27322	0.202881	0.190405	0.273269	0.146031	0.105859	0.238225	0.236616	0.458059	0.0361293	0.195706	0.310107	0.0761503	0.388608	0.0885564	0.261573	0.185113	0.571686	0.428314	0.166713	0.56011
GTEX-13JVG-3126-SM-5L3FH	0.40191	0.59809	0.176279	0.473967	0.0625077	0.136034	0.151212	0.19447	0.381791	0.109025	0.121967	0.192747	0.237571	0.289953	0.165565	0.114528	0.192384	0.358076	0.238612	0.145398	0.257914	0	0.637715	0.319911	0.0423736	0	0	0.400203	0.174748	0.281794	0.143254	0.22153	0.10214	0.0275767	0.542409	0.106343	0.505249	0	0.202424	0.292327	0.0546076	0.494835	0.128481	0.0506097	0.271467	0.455159	0.544841	0.0996568	0.573595
GTEX-13NYB-3026-SM-5IJD7	0.532694	0.467306	0.322202	0.302801	0.248417	0.0530829	0.0734977	0.360195	0.205381	0.229251	0.12721	0.0779635	0.429882	0.112711	0.237256	0.111911	0.10824	0.132866	0.294729	0.167027	0.224516	0.180861	0.261871	0.309864	0.400853	0.0274124	0	0.140967	0.14898	0.318591	0.391462	0.233359	0.0850989	0.0423563	0.298417	0.340769	0.333122	0	0.190027	0.476851	0.262452	0.204971	0.213234	0.102296	0.217048	0.63683	0.36317	0.227675	0.300182
GTEX-13NYC-2826-SM-5K7WR	0.412881	0.587119	0.431394	0.324162	0.0225458	0.119847	0.102051	0.444704	0.253644	0.084985	0.153383	0.0632839	0.452117	0.184158	0.135039	0.0804736	0.148212	0.21539	0.200577	0.218002	0.11815	0.247881	0.337461	0.283893	0.291398	0	0.0872489	0.185071	0.186562	0.176485	0.451883	0.223085	0.14186	0.0663971	0.178383	0.390275	0.364549	0	0.106591	0.52886	0.370958	0.280188	0.0398407	0.130695	0.178318	0.705204	0.294796	0.397059	0.378324
GTEX-13NYS-3126-SM-5KLYV	0.375246	0.624754	0.338258	0.33821	0.060855	0.126638	0.136039	0.357404	0.244486	0.095206	0.172404	0.1305	0.415841	0.167585	0.165634	0.0804318	0.170507	0.195648	0.276511	0.21632	0.139162	0.172359	0.292129	0.315648	0.392222	0	0	0.220136	0.226744	0.183472	0.369648	0.217233	0.168966	0.0560902	0.213732	0.343979	0.37381	0	0.145089	0.481101	0.263795	0.27779	0.0472869	0.182085	0.229043	0.64995	0.35005	0.254118	0.442421
GTEX-13O3O-3126-SM-5KM3H	0.514646	0.485354	0.388269	0.323888	0.0697663	0.100741	0.117335	0.440663	0.248987	0.107694	0.13809	0.0645663	0.45506	0.156445	0.144168	0.128015	0.116311	0.173052	0.296929	0.159522	0.116522	0.253974	0.282547	0.312493	0.319577	0	0.0853826	0.188923	0.166223	0.178981	0.465873	0.2827	0.0913705	0.0497011	0.187687	0.388541	0.356065	0	0.0730829	0.570853	0.379505	0.249068	0.044616	0.10348	0.223331	0.695011	0.304989	0.267596	0.43839
GTEX-13O3Q-2926-SM-5KM45	0.519649	0.480351	0.40708	0.319866	0.0564114	0.104021	0.112623	0.441288	0.240906	0.090575	0.153799	0.073431	0.474915	0.126536	0.141808	0.13388	0.122861	0.180193	0.247355	0.187737	0.122274	0.262442	0.283122	0.257862	0.448765	0	0.0102511	0.199543	0.180457	0.172305	0.447695	0.255582	0.0989789	0.0625777	0.181514	0.401348	0.35836	0	0.0817858	0.559854	0.369507	0.262841	0.0392996	0.140555	0.187798	0.715555	0.284445	0.363336	0.391329
GTEX-13OVH-3026-SM-5MR4N	0.496787	0.503213	0.406007	0.309716	0.124531	0.0748663	0.08488	0.440396	0.23347	0.145197	0.124789	0.0561487	0.467224	0.128274	0.180089	0.108544	0.11587	0.162808	0.27081	0.165193	0.157369	0.24382	0.294255	0.299002	0.353522	0	0.0532204	0.168804	0.14558	0.228797	0.456819	0.243523	0.0864087	0.0438417	0.232317	0.39391	0.342935	0	0.115708	0.541357	0.365317	0.236487	0.105494	0.0893749	0.203328	0.710094	0.289906	0.310002	0.380631
GTEX-13OVJ-2826-SM-5L3GW	0.388833	0.611167	0.160877	0.511065	0.127711	0.0823945	0.117952	0.206456	0.418261	0.118279	0.128617	0.128387	0.224341	0.313409	0.163574	0.145434	0.153241	0.311161	0.299036	0.193463	0.169277	0.0270624	0.500078	0.354733	0.145189	0	0	0.423645	0.1858	0.217048	0.173506	0.363922	0.122738	0.0801219	0.261453	0.171765	0.536312	0	0.170577	0.293111	0.0636631	0.480277	0.0882417	0.100374	0.267445	0.492681	0.507319	0.0906608	0.517206
GTEX-13OW6-3026-SM-5J2MI	0.512335	0.487665	0.380774	0.354892	0.0982653	0.0776095	0.0884596	0.418641	0.271338	0.133889	0.120161	0.0559707	0.450386	0.160968	0.148017	0.14313	0.0974995	0.1946	0.260485	0.163396	0.141101	0.240419	0.329344	0.287801	0.324888	0	0.0579664	0.200388	0.151148	0.209555	0.438909	0.272512	0.0854816	0.0702659	0.201955	0.369785	0.377139	0	0.0956335	0.527227	0.350086	0.285601	0.0818487	0.0874895	0.194975	0.686596	0.313404	0.283906	0.410354
GTEX-13OW7-3026-SM-5L3GY	0.464692	0.535308	0.196652	0.54786	0.105679	0.0734516	0.0763573	0.265593	0.427505	0.123506	0.123167	0.0602284	0.269029	0.32533	0.126489	0.197963	0.0811882	0.335845	0.198752	0.196854	0.154568	0.113981	0.542761	0.231981	0.225258	0	0	0.405735	0.167151	0.195104	0.23201	0.42429	0.0673652	0.0915488	0.20933	0.207466	0.536388	0	0.118712	0.3449	0.141762	0.518764	0.075291	0.113144	0.151038	0.589227	0.410773	0.148361	0.587105
GTEX-13OW8-2826-SM-5L3GC	0.463852	0.536148	0.275584	0.376764	0.218698	0.0564031	0.0725512	0.327587	0.285246	0.195456	0.115445	0.0762664	0.395457	0.184588	0.234516	0.0930084	0.0924314	0.194569	0.266865	0.173137	0.222892	0.142538	0.366281	0.30375	0.329968	0	0	0.222698	0.153974	0.298168	0.32516	0.289289	0.0883626	0.0329285	0.295344	0.294075	0.388193	0	0.193667	0.41814	0.208495	0.301992	0.187178	0.0930178	0.209318	0.619838	0.380162	0.177116	0.403231
GTEX-13PL6-3126-SM-5LUAR	0.442145	0.557855	0.358273	0.36964	0.0632496	0.0906647	0.118173	0.409985	0.292259	0.0938882	0.13768	0.0661885	0.418514	0.189722	0.158103	0.0941098	0.139551	0.221996	0.249057	0.179368	0.121574	0.228005	0.355094	0.280546	0.350022	0	0.0143376	0.231703	0.174416	0.167932	0.425949	0.277185	0.126509	0.0422135	0.189352	0.364741	0.402608	0	0.0849073	0.512485	0.32891	0.322667	0.038092	0.110522	0.199808	0.661645	0.338355	0.282199	0.479042
GTEX-13PVQ-3026-SM-5SI93	0.458377	0.541623	0.205297	0.395804	0.284321	0.0485208	0.0660561	0.256753	0.274373	0.209419	0.134252	0.125204	0.307177	0.218177	0.277027	0.100758	0.0968613	0.215053	0.286318	0.194661	0.245355	0.0586123	0.399013	0.341323	0.259664	0	0	0.256858	0.179903	0.31955	0.243688	0.290446	0.0987247	0.0594611	0.314347	0.237022	0.42101	0	0.241962	0.337028	0.103324	0.31752	0.218353	0.113044	0.247759	0.567077	0.432923	0.132997	0.358688
GTEX-13QIC-2926-SM-5J2NF	0.407041	0.592959	0.297768	0.382588	0.0669733	0.115342	0.13733	0.348017	0.291505	0.110852	0.161475	0.0881515	0.37371	0.208271	0.139236	0.119896	0.158888	0.233639	0.238348	0.197174	0.139725	0.191114	0.378707	0.270983	0.35031	0	0	0.272256	0.195623	0.188528	0.343592	0.28759	0.131599	0.060884	0.212401	0.307527	0.410556	0	0.115812	0.473632	0.252222	0.342861	0.0625632	0.143137	0.199217	0.635079	0.364921	0.226416	0.442604
GTEX-13S7M-3126-SM-5RQJQ	0.436151	0.563849	0.26896	0.430407	0.0733984	0.0968723	0.130362	0.329	0.332199	0.101485	0.144844	0.0924715	0.35934	0.233892	0.140718	0.119252	0.146798	0.258341	0.257466	0.189915	0.150774	0.143504	0.421059	0.286327	0.292614	0	0	0.314599	0.185947	0.186725	0.312729	0.334766	0.117802	0.0362046	0.233349	0.277879	0.451311	0	0.117087	0.431602	0.207708	0.391132	0.0569312	0.126	0.218228	0.607397	0.392603	0.187351	0.53548
GTEX-13SLX-3126-SM-5S2Q5	0.552191	0.447809	0.420994	0.259044	0.0844165	0.109913	0.125633	0.463874	0.191395	0.111651	0.138976	0.0941044	0.519725	0.0961961	0.161815	0.110976	0.111287	0.124595	0.328309	0.152568	0.120458	0.274069	0.201709	0.34513	0.324428	0	0.128733	0.121246	0.177726	0.193815	0.507212	0.215787	0.10573	0.0610644	0.185497	0.431921	0.307319	0	0.0850311	0.60765	0.411027	0.169445	0.0544065	0.109071	0.25605	0.72764	0.27236	0.400747	0.245475
GTEX-13VXU-2926-SM-5LU5C	0.519019	0.480981	0.451536	0.258103	0.0792401	0.100544	0.110577	0.49073	0.193511	0.113523	0.131329	0.0709072	0.538414	0.0857343	0.174265	0.0899965	0.111591	0.130911	0.295913	0.158636	0.122071	0.292469	0.200025	0.334466	0.278349	0	0.187161	0.105584	0.171462	0.192373	0.530581	0.201397	0.118441	0.0509992	0.176918	0.452245	0.301297	0	0.0879483	0.610755	0.443272	0.170073	0.0576916	0.0972853	0.231678	0.698864	0.301136	0.396228	0.28526
GTEX-13X6J-3026-SM-5Q5CU	0.530418	0.469582	0.382104	0.378793	0.065134	0.0754597	0.0985103	0.418097	0.280795	0.093558	0.138481	0.0690697	0.439291	0.200597	0.14235	0.107229	0.110533	0.214902	0.24142	0.200853	0.132928	0.209897	0.337013	0.265241	0.397746	0	0	0.229874	0.180137	0.170321	0.419668	0.304279	0.0917106	0.0421427	0.186801	0.375067	0.411041	0	0.0952016	0.493758	0.31714	0.320545	0.0450742	0.135716	0.181525	0.652306	0.347694	0.303082	0.46536
GTEX-13X6K-2926-SM-5Q5D5	0.372197	0.627803	0.264612	0.438845	0.0585868	0.102326	0.13563	0.304977	0.344056	0.0866505	0.165822	0.0984948	0.330551	0.244496	0.146156	0.110456	0.16834	0.278545	0.222475	0.23252	0.149119	0.117342	0.421122	0.283076	0.295802	0	0	0.350311	0.213382	0.166541	0.269766	0.31471	0.138912	0.0603502	0.215985	0.270043	0.479153	0	0.143296	0.377551	0.172113	0.421047	0.0479867	0.159983	0.19887	0.583223	0.416777	0.209181	0.543785
GTEX-1445S-3026-SM-5O9BR	0.351887	0.648113	0.0487485	0.478317	0.267148	0.0840935	0.121693	0.123955	0.369463	0.178076	0.191054	0.137452	0.146129	0.261076	0.324225	0.142602	0.125968	0.320827	0.203646	0.244981	0.230547	0	0.511737	0.296505	0.191758	0	0	0.435529	0.235996	0.268684	0.0597906	0.341578	0.131294	0.103605	0.301574	0.121948	0.517149	0.0685261	0.251634	0.162691	0	0.469228	0.167646	0.160189	0.202937	0.443051	0.556949	0.0462559	0.560028
GTEX-144FL-3026-SM-5O99C	0.343942	0.656058	0.136413	0.37576	0.104046	0.193205	0.190576	0.149354	0.230918	0.107095	0.299896	0.212737	0.269593	0.185604	0.18004	0.159771	0.204992	0.226249	0.21796	0.339903	0.196757	0.0191309	0.246289	0.278133	0.475579	0	0	0.314074	0.361075	0.209834	0.115017	0.228387	0.195197	0.126114	0.24198	0.208322	0.427057	0.157884	0.22898	0.186079	0	0.338413	0.0826238	0.382045	0.196919	0.521834	0.478166	0.0804309	0.553206
GTEX-144GL-3026-SM-5Q5CW	0.512839	0.487161	0.385893	0.396567	0.0434862	0.0823511	0.0917032	0.43442	0.313087	0.0882067	0.120284	0.0440025	0.455342	0.199708	0.131437	0.114035	0.0994791	0.231511	0.229306	0.178718	0.121206	0.23926	0.371884	0.263428	0.344226	0	0.0204615	0.240528	0.15982	0.164018	0.435635	0.316062	0.0933488	0.0433019	0.178074	0.369213	0.412403	0	0.0738062	0.513791	0.349644	0.345089	0.0324384	0.101434	0.171394	0.691482	0.308518	0.357463	0.464595
GTEX-145LS-3126-SM-5Q5BY	0.509183	0.490817	0.406621	0.320784	0.0422662	0.103069	0.12726	0.436633	0.250278	0.0920492	0.124083	0.0969564	0.465755	0.17813	0.12927	0.0844887	0.142357	0.178134	0.318556	0.147131	0.12874	0.22744	0.303292	0.330742	0.297089	0	0.068877	0.18616	0.165029	0.186543	0.462268	0.24155	0.10505	0.0297861	0.254123	0.369491	0.356587	0	0.0804086	0.563005	0.367013	0.252104	0.0387624	0.0845895	0.257532	0.665289	0.334711	0.263105	0.412093
GTEX-145MF-2726-SM-5O995	0.52931	0.47069	0.361839	0.370987	0.0953787	0.0840453	0.08775	0.408129	0.288454	0.128491	0.125571	0.0493556	0.443829	0.165863	0.149238	0.15946	0.081609	0.209959	0.235636	0.172417	0.141413	0.240575	0.349927	0.265156	0.327537	0	0.0573812	0.220163	0.160442	0.20559	0.413805	0.298337	0.0789036	0.075265	0.19253	0.354965	0.386328	0	0.0963443	0.517328	0.341394	0.307938	0.0777817	0.0983015	0.174585	0.668659	0.331341	0.279602	0.419918
GTEX-145MG-3026-SM-5RQJA	0.526648	0.473352	0.356729	0.342333	0.107337	0.0932241	0.100378	0.415825	0.256619	0.105497	0.153206	0.0688534	0.442246	0.164354	0.181886	0.11644	0.095074	0.188865	0.253733	0.187279	0.133662	0.236461	0.311316	0.257355	0.431329	0	0	0.21476	0.181861	0.185271	0.418108	0.297288	0.0815343	0.0454875	0.200571	0.375119	0.374508	0	0.0909879	0.534504	0.326827	0.284612	0.0625585	0.143905	0.182097	0.699236	0.300764	0.321392	0.450498
GTEX-145MH-3026-SM-5Q5DZ	0.555628	0.444372	0.511889	0.259799	0.0306148	0.0984205	0.0992764	0.538614	0.199362	0.0933778	0.124684	0.0439626	0.547717	0.0950096	0.138604	0.0996427	0.119026	0.141575	0.263123	0.16018	0.107702	0.32742	0.203866	0.302159	0.258263	0	0.235712	0.105166	0.15616	0.167424	0.57125	0.20865	0.110343	0.049119	0.158779	0.473109	0.305958	0	0.063147	0.630895	0.499035	0.18301	0.0330934	0.0906647	0.194197	0.724107	0.275893	0.454085	0.323052
GTEX-147GR-3026-SM-5S2ML	0.402713	0.597287	0.183588	0.387934	0.269687	0.0703729	0.0884181	0.253274	0.27281	0.172431	0.198788	0.102697	0.285619	0.16585	0.333217	0.117279	0.0980341	0.237866	0.184338	0.251411	0.227253	0.0991313	0.366881	0.233789	0.39933	0	0	0.291921	0.226985	0.262758	0.218335	0.272037	0.104938	0.084318	0.288701	0.250006	0.429402	0	0.226551	0.344048	0.104413	0.359225	0.179054	0.2076	0.149709	0.614936	0.385064	0.214133	0.516062
GTEX-14A5I-2926-SM-5Q5CQ	0.486149	0.513851	0.331756	0.448494	0.043885	0.077871	0.0979935	0.369837	0.353398	0.075268	0.13919	0.0623074	0.401688	0.243237	0.139274	0.0804259	0.135376	0.253633	0.22237	0.2134	0.128842	0.181755	0.376545	0.249901	0.373554	0	0	0.301545	0.185743	0.15613	0.356582	0.342839	0.112346	0.0152616	0.197293	0.332261	0.455381	0	0.0928389	0.45178	0.259174	0.399607	0.0236632	0.14463	0.172926	0.653946	0.346054	0.252326	0.573591
GTEX-14ASI-3026-SM-5S2PN	0.531789	0.468211	0.419591	0.334009	0.0505742	0.101516	0.0943105	0.452748	0.255527	0.0987468	0.132135	0.0608425	0.484363	0.145506	0.13685	0.12886	0.104421	0.202975	0.23695	0.160581	0.143505	0.255988	0.341869	0.255753	0.325184	0	0.0771942	0.19758	0.153897	0.194675	0.453848	0.249494	0.0700919	0.0454308	0.256816	0.378167	0.361316	0	0.0838703	0.554814	0.381275	0.286956	0.0575989	0.0969489	0.177221	0.693579	0.306421	0.360769	0.432033
GTEX-14BIL-3026-SM-7EWD4	0.42299	0.57701	0.282126	0.490397	0.0440809	0.0836917	0.0997044	0.33687	0.392897	0.0821274	0.127901	0.0602048	0.351621	0.259079	0.119322	0.122592	0.147386	0.294001	0.219806	0.194963	0.137371	0.153859	0.462443	0.259011	0.278546	0	0	0.362712	0.167923	0.166296	0.30307	0.365627	0.115906	0.0391126	0.202446	0.276909	0.490035	0	0.103096	0.40687	0.21628	0.457882	0.0370935	0.108586	0.180159	0.608935	0.391065	0.187139	0.563084
GTEX-14BIM-3026-SM-7EWCY	0.441797	0.558203	0.386473	0.337432	0.0398595	0.114932	0.121303	0.416705	0.252441	0.0760871	0.163049	0.0917178	0.462189	0.15984	0.134538	0.114335	0.129098	0.190319	0.266119	0.204095	0.123525	0.215942	0.298143	0.286674	0.415183	0	0	0.203131	0.209999	0.163806	0.423064	0.258925	0.114014	0.0579563	0.192074	0.37703	0.378984	0	0.0938607	0.527156	0.324372	0.278715	0.0228175	0.168438	0.205658	0.668975	0.331025	0.308894	0.498282
GTEX-14BIN-3226-SM-62LDR	0.497091	0.502909	0.358519	0.288352	0.0771554	0.140683	0.13529	0.381677	0.22379	0.137543	0.125365	0.131626	0.381844	0.120007	0.198601	0.132466	0.167082	0.251318	0.252908	0.102431	0.273962	0.119381	0.466461	0.312849	0.0700989	0.1493	0.0012919	0.213976	0.130055	0.31427	0.341699	0.115347	0.0507565	0.0178086	0.589129	0.226959	0.356025	0	0.181919	0.462056	0.269466	0.308616	0.16737	0.016499	0.23805	0.632513	0.367487	0.367432	0.287343
GTEX-14BMV-3026-SM-5S2PQ	0.537556	0.462444	0.469903	0.293979	0.04415	0.0976977	0.0942707	0.507023	0.2306	0.106494	0.116127	0.0397557	0.519932	0.129996	0.126887	0.120631	0.102555	0.16623	0.25782	0.154813	0.11347	0.307667	0.26147	0.299536	0.218259	0	0.220734	0.143466	0.149666	0.178513	0.528355	0.24759	0.0902159	0.0534534	0.167143	0.441598	0.331882	0	0.0655901	0.602528	0.459026	0.224686	0.0469947	0.0779249	0.191368	0.730829	0.269171	0.394133	0.383219
GTEX-14C39-3126-SM-5ZZW6	0.469263	0.530737	0.290488	0.413841	0.0594545	0.106113	0.130103	0.343918	0.316624	0.0773677	0.170926	0.0911642	0.393216	0.195206	0.136505	0.11985	0.155224	0.236431	0.234594	0.223538	0.133011	0.172427	0.343823	0.250497	0.40568	0	0	0.310926	0.209899	0.16042	0.318755	0.330302	0.131062	0.0407245	0.187122	0.31079	0.435682	0	0.106338	0.45798	0.222739	0.37162	0.0319001	0.183969	0.189772	0.625733	0.374267	0.215299	0.546045
GTEX-14C5O-3026-SM-5YYB2	0.335024	0.664976	0.321583	0.375403	0.0464841	0.1335	0.123029	0.362978	0.289319	0.0993074	0.173666	0.0747291	0.390514	0.191948	0.162033	0.0856437	0.169862	0.226304	0.226358	0.225029	0.133665	0.188643	0.355165	0.306414	0.338421	0	0	0.239828	0.220371	0.177211	0.36259	0.232061	0.163181	0.0679527	0.204571	0.332234	0.399248	0	0.139293	0.461459	0.271037	0.322114	0.0524675	0.162388	0.191993	0.658353	0.341647	0.244412	0.523373
GTEX-14DAQ-3126-SM-62LDS	0.46503	0.53497	0.386222	0.365109	0.0358239	0.105933	0.106913	0.42211	0.290107	0.100458	0.103159	0.0841649	0.416316	0.19166	0.127109	0.129195	0.135719	0.26688	0.228363	0.129092	0.188765	0.186901	0.4869	0.281872	0.123423	0	0.107805	0.251161	0.131286	0.229893	0.387661	0.227356	0.0614929	0.0315305	0.385817	0.293804	0.401342	0	0.1071	0.491559	0.320988	0.357697	0.086814	0.0275242	0.206977	0.650478	0.349522	0.335764	0.409537
GTEX-14JG1-3026-SM-5YYAA	0.540247	0.459753	0.444044	0.330384	0.0414126	0.0927516	0.0914077	0.480048	0.255981	0.105297	0.118976	0.0396976	0.503367	0.154173	0.11735	0.124642	0.100468	0.186646	0.246001	0.16346	0.114331	0.289562	0.293037	0.282849	0.270318	0	0.153796	0.170305	0.15411	0.177897	0.497688	0.263514	0.0909277	0.0598964	0.16636	0.419302	0.356416	0	0.0668895	0.576694	0.42505	0.262199	0.0430027	0.0876873	0.182061	0.71459	0.28541	0.392743	0.388715
GTEX-14JIY-2926-SM-69LPT	0.522888	0.477112	0.465948	0.226218	0.0708051	0.113945	0.123084	0.494934	0.157911	0.121219	0.145231	0.0807061	0.545442	0.0643746	0.150928	0.0969604	0.142295	0.119605	0.265048	0.172335	0.137155	0.305857	0.190189	0.304155	0.303388	0	0.202268	0.0865253	0.180694	0.207408	0.525372	0.168784	0.126537	0.0556036	0.194727	0.454349	0.280059	0	0.101723	0.618218	0.442309	0.1443	0.0790322	0.119204	0.215155	0.660904	0.339096	0.439778	0.198947
GTEX-14LZ3-3026-SM-5ZZVU	0.353996	0.646004	0.252921	0.382228	0.0554285	0.153693	0.15573	0.288223	0.275489	0.0792807	0.227677	0.129331	0.334538	0.198287	0.150332	0.147289	0.169554	0.231102	0.232568	0.267215	0.143336	0.12578	0.321531	0.261537	0.416932	0	0	0.290818	0.269654	0.168436	0.271092	0.250521	0.134218	0.110007	0.226645	0.278609	0.426976	0	0.154782	0.418242	0.161978	0.350207	0.0373924	0.263166	0.187257	0.660439	0.339561	0.185951	0.569092
GTEX-14PJM-3126-SM-6EU2R	0.508291	0.491709	0.429649	0.318042	0.0247709	0.106736	0.120803	0.463371	0.245859	0.0837969	0.134288	0.0726843	0.480522	0.172717	0.113793	0.100913	0.132055	0.185467	0.259936	0.175736	0.107449	0.271413	0.289176	0.299774	0.292901	0	0.118149	0.178889	0.178325	0.162565	0.480221	0.257048	0.113688	0.0541623	0.159835	0.415267	0.358309	0	0.0666135	0.575078	0.399277	0.254338	0.0231791	0.103997	0.219209	0.711579	0.288421	0.346692	0.395146
GTEX-15EO6-3026-SM-7KUMA	0.542794	0.457206	0.465805	0.261128	0.0342474	0.110399	0.128421	0.493028	0.186953	0.0819209	0.158014	0.0800841	0.521528	0.099324	0.135693	0.10234	0.141115	0.146695	0.281996	0.186568	0.108525	0.276215	0.221318	0.295948	0.438753	0	0.0439807	0.142493	0.190401	0.159019	0.508088	0.212869	0.116416	0.0501381	0.166223	0.454353	0.32181	0	0.074521	0.603669	0.419071	0.196107	0.0193047	0.144176	0.221341	0.719665	0.280335	0.396758	0.304945
GTEX-15ER7-3126-SM-7KUGH	0.516112	0.483888	0.38432	0.443143	0.00306212	0.0693592	0.100116	0.422806	0.361339	0.0596839	0.100661	0.0555102	0.416997	0.25822	0.102581	0.100363	0.121839	0.261648	0.250268	0.174992	0.0903903	0.222701	0.405201	0.295808	0.277068	0	0.0219231	0.284587	0.155051	0.12624	0.434122	0.347902	0.106398	0.0337998	0.141139	0.370762	0.460186	0	0.0457278	0.494086	0.341253	0.388158	0	0.0690127	0.201576	0.681298	0.318702	0.327487	0.468988
GTEX-15G19-2926-SM-7KUFL	0.409855	0.590145	0.321235	0.344206	0.0587905	0.132505	0.143263	0.338846	0.228318	0.0772294	0.192904	0.162702	0.405265	0.174009	0.148783	0.119971	0.151973	0.205304	0.261384	0.240217	0.142673	0.150421	0.283768	0.274187	0.442045	0	0	0.248089	0.251899	0.174295	0.325716	0.255186	0.147854	0.0657514	0.194821	0.336386	0.396309	0	0.145219	0.458471	0.215571	0.296874	0.0348848	0.228257	0.224414	0.661053	0.338947	0.258965	0.434695
GTEX-15RJE-3026-SM-7KUM1	0.370323	0.629677	0.224001	0.438233	0.0297573	0.115822	0.192186	0.265549	0.332724	0.0544139	0.169531	0.177782	0.284484	0.256058	0.0882072	0.15829	0.21296	0.263011	0.358952	0.22491	0.101166	0.0519604	0.415473	0.424441	0.160086	0	0	0.344941	0.257739	0.138252	0.259068	0.293326	0.174993	0.135557	0.179876	0.216249	0.500361	0	0.113802	0.385837	0.116638	0.381465	0	0.142317	0.359579	0.42053	0.57947	0.136569	0.428198
GTEX-15SHU-3126-SM-6M46H	0.51041	0.48959	0.399771	0.351757	0.036829	0.097371	0.114272	0.440673	0.280096	0.0851698	0.115553	0.078509	0.45946	0.172219	0.131843	0.0994291	0.137049	0.219821	0.282903	0.142101	0.149193	0.205982	0.385233	0.310764	0.250086	0	0.0539163	0.223302	0.147542	0.19368	0.435476	0.258645	0.0815969	0.0114899	0.309623	0.338645	0.385161	0	0.0812853	0.533554	0.34561	0.310897	0.0475119	0.0658888	0.230092	0.652189	0.347811	0.299113	0.472171
GTEX-15UF6-3026-SM-7KUKL	0.401964	0.598036	0.135178	0.425143	0.157021	0.115007	0.167652	0.189387	0.310324	0.121975	0.224249	0.154066	0.22988	0.221006	0.228108	0.154034	0.166971	0.265491	0.245379	0.266403	0.194466	0.0282607	0.372177	0.284383	0.34344	0	0	0.380743	0.268028	0.209175	0.142054	0.339062	0.142629	0.0774403	0.258752	0.182117	0.480801	0.0702228	0.196975	0.252002	0.025511	0.407993	0.0991927	0.245698	0.221605	0.459784	0.540216	0.0687257	0.58078
GTEX-16GPK-3026-SM-79ON9	0.414696	0.585304	0.173108	0.593633	0.0561601	0.0815117	0.095588	0.234813	0.477891	0.103142	0.121245	0.0629086	0.257475	0.389946	0.115816	0.113122	0.123641	0.370003	0.191107	0.207771	0.140742	0.0903773	0.576261	0.25251	0.17123	0	0	0.451764	0.178828	0.170286	0.199121	0.430434	0.105351	0.0479556	0.211647	0.204612	0.572542	0	0.114963	0.312495	0.113602	0.567638	0.0468676	0.107592	0.164301	0.562669	0.437331	0.105597	0.631113
GTEX-16XZZ-3026-SM-79OMJ	0.484668	0.515332	0.300385	0.415981	0.0356151	0.119279	0.128739	0.342878	0.3166	0.0502572	0.197849	0.0924165	0.409383	0.219824	0.116855	0.10234	0.151597	0.224833	0.226626	0.259971	0.122192	0.166379	0.298248	0.238492	0.46326	0	0	0.283843	0.246357	0.143184	0.326616	0.338667	0.136463	0.0422683	0.153044	0.329558	0.434601	0	0.110574	0.454825	0.215007	0.361347	0.00195099	0.245509	0.176186	0.654691	0.345309	0.213269	0.58652
GTEX-16YQH-3026-SM-79OMM	0.539069	0.460931	0.385658	0.381531	0.0687605	0.0808191	0.0832314	0.420021	0.301164	0.128522	0.116471	0.0338219	0.450002	0.189825	0.13409	0.128402	0.0976811	0.23144	0.200078	0.17842	0.137172	0.25289	0.376083	0.260605	0.25609	0	0.107222	0.221475	0.153536	0.201269	0.423721	0.287539	0.0927743	0.0690696	0.187702	0.362915	0.397509	0	0.0979241	0.504567	0.35668	0.326191	0.074477	0.0803651	0.162287	0.681879	0.318121	0.348238	0.409894
GTEX-16Z82-3026-SM-79ON3	0.43285	0.56715	0.273435	0.474249	0.0592505	0.0915735	0.101492	0.314242	0.369686	0.0953194	0.13366	0.0870931	0.325539	0.31206	0.103842	0.13646	0.122099	0.302225	0.195406	0.208858	0.149778	0.143733	0.490172	0.240711	0.269117	0	0	0.350041	0.183743	0.179742	0.286474	0.355322	0.101556	0.0756853	0.21131	0.256126	0.489541	0	0.11667	0.393789	0.191297	0.451266	0.0568605	0.129152	0.171425	0.617965	0.382035	0.222313	0.526145
GTEX-17EVP-3026-SM-7IGQL	0.499457	0.500543	0.337447	0.340083	0.0842336	0.100422	0.137814	0.378898	0.254103	0.11087	0.170011	0.0861185	0.407609	0.14956	0.158649	0.146483	0.137699	0.201853	0.252256	0.202019	0.143601	0.200271	0.321289	0.28092	0.397791	0	0	0.225005	0.201946	0.191247	0.381802	0.266749	0.112889	0.083318	0.203016	0.334028	0.391767	0	0.117303	0.490931	0.28558	0.292285	0.0653779	0.154287	0.20247	0.660504	0.339496	0.294502	0.445039
GTEX-17EVQ-2826-SM-7IGQK	0.391945	0.608055	0.258014	0.397838	0.11045	0.0997153	0.133983	0.312845	0.288763	0.133229	0.153419	0.111744	0.344023	0.212828	0.153685	0.120807	0.168657	0.214916	0.299455	0.196998	0.159681	0.128951	0.35681	0.332895	0.310295	0	0	0.257854	0.207265	0.221661	0.313221	0.297758	0.145853	0.0533991	0.227302	0.275687	0.422545	0	0.144677	0.432778	0.196075	0.321452	0.0881938	0.137602	0.256678	0.59966	0.40034	0.146744	0.428762
GTEX-17F97-3026-SM-79OKC	0.494409	0.505591	0.45894	0.283468	0.0431993	0.100006	0.114386	0.473637	0.208294	0.0909135	0.141149	0.0860058	0.496199	0.123411	0.143112	0.0909595	0.146318	0.165471	0.251383	0.191105	0.127205	0.264835	0.255727	0.29422	0.372288	0	0.0777655	0.14158	0.184784	0.179991	0.493645	0.203033	0.135586	0.0559574	0.181825	0.423598	0.332599	0	0.0972759	0.570125	0.3997	0.216849	0.0421435	0.120384	0.220924	0.70212	0.29788	0.352511	0.33878
GTEX-17HG3-2926-SM-79ON8	0.486794	0.513206	0.326479	0.398244	0.14012	0.0611579	0.0739987	0.364529	0.310242	0.164116	0.112166	0.0489475	0.394777	0.210209	0.180709	0.108652	0.105654	0.239318	0.2217	0.164379	0.185709	0.188894	0.427411	0.260397	0.312192	0	0	0.250508	0.136509	0.253997	0.358986	0.287988	0.0751336	0.0448785	0.285176	0.306823	0.408903	0	0.139083	0.452014	0.274876	0.349202	0.135745	0.0666411	0.173536	0.658025	0.341975	0.244793	0.448406
GTEX-17HHY-3026-SM-79OKP	0.533061	0.466939	0.461549	0.361035	0.0455772	0.0719301	0.059909	0.484747	0.282939	0.109621	0.105168	0.0175248	0.491557	0.185139	0.13291	0.0937633	0.0966302	0.209385	0.206904	0.170952	0.126721	0.286038	0.329061	0.255527	0.271738	0	0.143674	0.177931	0.141433	0.182562	0.498075	0.268367	0.0932538	0.0427138	0.17724	0.418425	0.374643	0	0.0763603	0.548997	0.426772	0.294506	0.0538686	0.0778232	0.14703	0.705851	0.294149	0.347735	0.439385
GTEX-17HII-3026-SM-7EWFM	0.471665	0.528335	0.304674	0.451989	0.0422743	0.0859087	0.115153	0.368451	0.378446	0.0710818	0.118499	0.063522	0.397493	0.274989	0.149078	0.0565927	0.121848	0.260251	0.269419	0.173442	0.105658	0.19123	0.410242	0.303874	0.285885	0	0	0.310526	0.170924	0.14637	0.37218	0.369174	0.116241	0.00479365	0.18152	0.328272	0.455631	0	0.0677788	0.47659	0.27827	0.401658	0.00570961	0.0931545	0.221209	0.665621	0.334379	0.223139	0.582012
GTEX-17JCI-3126-SM-7LTA2	0.525962	0.474038	0.394349	0.363099	0.0817579	0.0747593	0.0860346	0.426321	0.274549	0.128616	0.116009	0.0545055	0.454463	0.179917	0.125832	0.135775	0.104013	0.197763	0.259778	0.167636	0.137124	0.237698	0.332718	0.28158	0.356472	0	0.0292297	0.201976	0.151338	0.201505	0.44518	0.291882	0.0825256	0.0563809	0.193576	0.375636	0.382432	0	0.0900401	0.527528	0.350927	0.293607	0.073345	0.0928836	0.189238	0.688023	0.311977	0.282339	0.432518
GTEX-17MF6-2926-SM-7LTAW	0.438081	0.561919	0.0770266	0.491588	0.243158	0.0686505	0.119577	0.132344	0.375124	0.171812	0.171699	0.14902	0.178582	0.325219	0.268162	0.0869167	0.14112	0.29371	0.251615	0.235793	0.218882	0	0.460216	0.307847	0.231937	0	0	0.409141	0.233089	0.263828	0.0939426	0.40846	0.124299	0.030817	0.305852	0.130571	0.522488	0.0658926	0.221213	0.190407	0	0.452034	0.142194	0.169658	0.236114	0.43019	0.56981	0.0478128	0.494441
GTEX-183WM-2826-SM-731C2	0.324403	0.675597	0.243429	0.420162	0.0948071	0.112797	0.128804	0.277757	0.319796	0.127656	0.157401	0.117389	0.308813	0.22914	0.188705	0.092134	0.181208	0.264798	0.233435	0.217899	0.170366	0.113501	0.407074	0.305744	0.287182	0	0	0.310495	0.214914	0.206465	0.268127	0.25827	0.167211	0.0635333	0.244782	0.266203	0.450159	0	0.181502	0.368339	0.169738	0.381496	0.0881469	0.147375	0.213243	0.540599	0.459401	0.154707	0.541096
GTEX-18465-3026-SM-7LG6Y	0.521403	0.478597	0.446269	0.308274	0.0264591	0.109256	0.109741	0.488488	0.238114	0.0875552	0.141547	0.0442953	0.495302	0.130767	0.119982	0.148667	0.105282	0.188847	0.221902	0.180226	0.107692	0.301333	0.288548	0.262551	0.302894	0	0.146007	0.173513	0.172758	0.159929	0.493801	0.26864	0.0947344	0.0696408	0.144519	0.422465	0.349901	0	0.0627533	0.587345	0.429838	0.258772	0.0272167	0.115907	0.168268	0.744125	0.255875	0.452138	0.389316
GTEX-18A6Q-2926-SM-718AR	0.502634	0.497366	0.358906	0.386232	0.0497143	0.099758	0.105389	0.408386	0.296434	0.0974312	0.138304	0.0594448	0.431116	0.197355	0.113032	0.15164	0.106857	0.220658	0.245049	0.179945	0.12346	0.230888	0.35945	0.26118	0.37937	0	0	0.246521	0.171694	0.1732	0.408585	0.323417	0.0882647	0.0594088	0.175753	0.353156	0.403267	0	0.0774378	0.519296	0.325079	0.329336	0.0390526	0.123798	0.182735	0.671095	0.328905	0.318012	0.445358
GTEX-1A3MX-3026-SM-731BF	0.426294	0.573706	0.366082	0.327149	0.173392	0.0681975	0.0651791	0.398711	0.247608	0.194739	0.124503	0.0344389	0.434558	0.142626	0.227887	0.0836577	0.111272	0.188356	0.21392	0.181959	0.199833	0.215932	0.330897	0.29259	0.284936	0.046004	0.0455731	0.166354	0.150287	0.279887	0.403472	0.214659	0.112289	0.0561137	0.265048	0.35189	0.345834	0	0.179116	0.47505	0.317165	0.257449	0.171099	0.0815275	0.172759	0.692311	0.307689	0.282136	0.370551
GTEX-1A8G6-2926-SM-731CK	0.414343	0.585657	0.191302	0.545235	0.127873	0.0595296	0.0760611	0.259388	0.445236	0.121422	0.104453	0.0695009	0.279216	0.331991	0.185942	0.0944328	0.108419	0.337975	0.21008	0.188461	0.168679	0.0948061	0.549203	0.26989	0.180906	0	0	0.405991	0.161027	0.206758	0.226224	0.399136	0.106178	0.0300371	0.251107	0.213541	0.530884	0	0.135025	0.334091	0.131419	0.515572	0.0886537	0.0771926	0.187162	0.538485	0.461515	0.146692	0.55105
GTEX-1A8G7-3126-SM-7IGP7	0.380606	0.619394	0.169523	0.522021	0.0821591	0.10006	0.126236	0.216671	0.400747	0.096854	0.163074	0.122655	0.240282	0.31791	0.129751	0.157646	0.154411	0.320894	0.234013	0.233325	0.149358	0.0624104	0.478831	0.277889	0.243279	0	0	0.416614	0.222846	0.175604	0.184936	0.386238	0.130155	0.0814901	0.205898	0.196219	0.537225	0.00448915	0.143785	0.3145	0.0763922	0.490238	0.0500579	0.167396	0.215916	0.555946	0.444054	0.111001	0.481883
GTEX-1AX9I-3026-SM-73KUH	0.525216	0.474784	0.458866	0.277365	0.0663747	0.0972523	0.100143	0.490089	0.209501	0.113962	0.136564	0.0498831	0.511973	0.0968793	0.158745	0.10849	0.123913	0.158091	0.23343	0.175812	0.134208	0.29846	0.24758	0.278333	0.30521	0	0.168878	0.131414	0.165579	0.197208	0.505799	0.213953	0.113878	0.0556062	0.186744	0.429819	0.315871	0	0.0961389	0.58799	0.435099	0.208894	0.0689713	0.104332	0.182704	0.695481	0.304519	0.34298	0.34414
GTEX-1B8L1-3026-SM-7EPHK	0.520446	0.479554	0.462412	0.273717	0.044227	0.107529	0.112114	0.48914	0.210948	0.10561	0.14324	0.0510619	0.504778	0.0918094	0.140272	0.136387	0.126753	0.163298	0.222284	0.177711	0.121745	0.314963	0.244456	0.264549	0.300693	0	0.190301	0.141282	0.170874	0.184467	0.503377	0.213537	0.110094	0.0740757	0.165225	0.437069	0.319918	0	0.0827572	0.597325	0.445284	0.21586	0.0531242	0.109185	0.176547	0.718652	0.281348	0.455797	0.274551
GTEX-1B8SF-3126-SM-73KU1	0.517305	0.482695	0.442238	0.342296	0.0312199	0.0905537	0.0936929	0.478659	0.269058	0.0854158	0.126115	0.0407526	0.491846	0.158026	0.141	0.0920543	0.117074	0.206641	0.209458	0.180919	0.114734	0.288248	0.31213	0.26108	0.293261	0	0.133528	0.189078	0.161479	0.161552	0.48789	0.261719	0.113982	0.0454945	0.164658	0.414147	0.367811	0	0.0733813	0.558808	0.415865	0.29022	0.0320755	0.0981986	0.16364	0.694015	0.305985	0.382732	0.434043
GTEX-1B8SG-1726-SM-73KXK	0.461164	0.538836	0.25274	0.548735	0.0906954	0.0492558	0.0585731	0.290501	0.422696	0.0884043	0.122431	0.075968	0.271068	0.348119	0.145673	0.129598	0.105543	0.334565	0.171948	0.242965	0.154685	0.0958367	0.48997	0.232804	0.277226	0	0	0.401529	0.182937	0.161228	0.254305	0.408114	0.0960543	0.058638	0.177456	0.259737	0.555064	0	0.133719	0.311216	0.144592	0.515427	0.0549951	0.140183	0.144803	0.535187	0.464813	0.219834	0.528925
GTEX-1C6VQ-3026-SM-7IGPU	0.448079	0.551921	0.122863	0.548099	0.0612379	0.120601	0.147199	0.173874	0.430318	0.0731217	0.20639	0.116295	0.204213	0.326067	0.119554	0.181464	0.168703	0.33775	0.197531	0.275777	0.159725	0.0292164	0.454947	0.234307	0.310746	0	0	0.474999	0.255813	0.15723	0.111959	0.437933	0.129468	0.071407	0.206674	0.154518	0.564276	0.088915	0.142476	0.204332	0.0120576	0.535717	0.0329988	0.245392	0.173835	0.49009	0.50991	0.0719851	0.681438
GTEX-1C6VS-3026-SM-79OLA	0.412627	0.587373	0.141726	0.489327	0.0857662	0.133507	0.149674	0.168981	0.392308	0.128022	0.1321	0.17859	0.212755	0.283613	0.164649	0.14282	0.196163	0.376296	0.206534	0.142223	0.274946	0	0.687631	0.312369	0	0	0	0.438468	0.168544	0.303629	0.089359	0.249976	0.0785073	0.030497	0.583144	0.0578753	0.529972	0.0248566	0.227042	0.218129	0	0.534294	0.16074	0.0544925	0.250474	0.365242	0.634758	0.0726141	0.610182
GTEX-1CAV2-2726-SM-7IGNN	0.40978	0.59022	0.0122371	0.580164	0.295866	0.0350238	0.0767088	0.120154	0.47884	0.161259	0.121543	0.118204	0.0954769	0.356514	0.344988	0.126409	0.0766125	0.379269	0.209624	0.207485	0.203622	0	0.621721	0.316322	0.0619572	0	0	0.496	0.194312	0.246522	0.0631665	0.445475	0.113199	0.0797056	0.263953	0.0976662	0.593142	0.0248765	0.212098	0.169884	0	0.562034	0.147017	0.0741383	0.216811	0.392608	0.607392	0.0420336	0.610074
GTEX-1CB4H-3126-SM-7IGN4	0.300708	0.699292	0.225869	0.369817	0.0851389	0.14986	0.169314	0.269038	0.275782	0.129405	0.190259	0.135516	0.296048	0.176677	0.189965	0.13895	0.19836	0.228094	0.291258	0.218086	0.147743	0.114819	0.350684	0.382099	0.267217	0	0	0.278424	0.240875	0.20484	0.275861	0.215464	0.188467	0.11321	0.227975	0.254885	0.412092	0	0.183978	0.40393	0.175548	0.3174	0.081256	0.158748	0.267048	0.577748	0.422252	0.133339	0.499576
GTEX-1E2YA-3026-SM-7IGO7	0.289055	0.710945	0.0872797	0.474092	0.188424	0.110377	0.139828	0.152752	0.367208	0.171852	0.181445	0.126743	0.173862	0.255992	0.240852	0.151108	0.178186	0.301896	0.240646	0.236834	0.205861	0.0147633	0.475188	0.339247	0.185565	0	0	0.397611	0.241123	0.246727	0.114539	0.330078	0.178212	0.0955107	0.252219	0.14398	0.505028	0.0478025	0.231944	0.215226	0.0126623	0.444587	0.149133	0.162376	0.231242	0.405749	0.594251	0.0530186	0.488377
GTEX-1EKGG-2926-SM-7EPIH	0.458035	0.541965	0.28976	0.383459	0.0803166	0.116013	0.130451	0.334668	0.295074	0.127743	0.120852	0.121663	0.380152	0.210747	0.144655	0.121287	0.143158	0.262869	0.262299	0.134276	0.211257	0.1293	0.492923	0.298109	0.204828	0.00414039	0	0.276292	0.151925	0.261715	0.310068	0.243843	0.0722475	0.0273885	0.422943	0.233578	0.410718	0	0.13945	0.449833	0.219326	0.365202	0.119415	0.0582108	0.237846	0.566061	0.433939	0.214377	0.459242
GTEX-NPJ7-2726-SM-2I3FT	0.382494	0.617506	0.208787	0.36239	0.138068	0.137123	0.153632	0.21964	0.228777	0.13087	0.233302	0.187411	0.324445	0.160891	0.206998	0.110289	0.197377	0.236865	0.21264	0.26175	0.264204	0.0245413	0.355166	0.245799	0.399036	0	0	0.280506	0.266756	0.279789	0.172949	0.170357	0.119121	0.0475076	0.463175	0.199839	0.412046	0.0754273	0.239494	0.273032	0.0426628	0.346892	0.150097	0.259895	0.200453	0.511322	0.488678	0.15567	0.454444
GTEX-NPJ8-1526-SM-2D7VU	0.303894	0.696106	0.238475	0.313194	0.1792	0.133974	0.135157	0.263766	0.21599	0.186426	0.196321	0.137497	0.32434	0.135577	0.246656	0.105085	0.188342	0.191141	0.238787	0.2405	0.218118	0.111455	0.310206	0.330661	0.359133	0	0	0.205579	0.245619	0.284536	0.264265	0.1714	0.178951	0.0999235	0.287197	0.262529	0.364103	0	0.263943	0.371954	0.16178	0.261272	0.174815	0.19521	0.206923	0.564339	0.435661	0.180443	0.368979
GTEX-OXRN-2426-SM-2I5EQ	0.45175	0.54825	0.290268	0.429945	0.058999	0.104732	0.116055	0.317355	0.306895	0.0747619	0.189472	0.111515	0.409522	0.230786	0.137312	0.0852438	0.137136	0.244379	0.190401	0.263148	0.153194	0.148878	0.320191	0.20738	0.472429	0	0	0.288512	0.243	0.168796	0.299693	0.305709	0.125614	0.037138	0.19885	0.332689	0.441832	0.00783507	0.140869	0.409463	0.178618	0.382434	0.038813	0.246967	0.153168	0.645173	0.354827	0.213836	0.591227
GTEX-PVOW-2526-SM-2XCF7	0.591406	0.408594	0.655101	0.178278	0.0356958	0.0764905	0.0544344	0.633105	0.13046	0.115014	0.103855	0.0175651	0.580454	0.0564561	0.168314	0.0741936	0.120582	0.116813	0.179032	0.177602	0.130709	0.395844	0.150539	0.265745	0.203312	0	0.380404	0	0.138914	0.186548	0.674537	0.1372	0.124319	0.0535352	0.154657	0.530289	0.246933	0	0.0964531	0.656614	0.612637	0.108247	0.0723274	0.0728019	0.133987	0.726077	0.273923	0.635745	0.157476
GTEX-PWO3-0926-SM-2I5EY	0.302275	0.697725	0.152818	0.484898	0.0997409	0.119283	0.143259	0.197955	0.37727	0.124597	0.183364	0.116813	0.237057	0.269799	0.194034	0.115348	0.183762	0.303189	0.215955	0.25504	0.176398	0.0494174	0.441751	0.31286	0.24539	0	0	0.381155	0.248536	0.200222	0.170088	0.30003	0.166357	0.0752056	0.247957	0.21045	0.503649	0.0447294	0.196855	0.254767	0.0682226	0.453251	0.089006	0.187339	0.202182	0.471928	0.528072	0.0765872	0.581805
GTEX-Q2AG-2926-SM-2HMJ3	0.496459	0.503541	0.315614	0.323423	0.185714	0.0806052	0.0946435	0.380843	0.236205	0.151297	0.1573	0.0743558	0.430406	0.116514	0.242707	0.113993	0.0963795	0.177224	0.247627	0.188821	0.168862	0.217466	0.309507	0.272709	0.417784	0	0	0.197424	0.18397	0.235042	0.383564	0.260401	0.100207	0.0648662	0.22917	0.345355	0.355602	0	0.137663	0.506735	0.288707	0.259292	0.125719	0.138357	0.187924	0.647354	0.352646	0.295986	0.376827
GTEX-QDT8-2926-SM-32PKC	0.517414	0.482586	0.321957	0.39332	0.200891	0.0249037	0.0589278	0.354443	0.308833	0.182224	0.0961627	0.0583369	0.399358	0.199923	0.233506	0.0417452	0.125468	0.211194	0.241524	0.182718	0.207976	0.156588	0.361159	0.290242	0.348599	0	0	0.219263	0.142033	0.267003	0.371701	0.269597	0.113996	0.014888	0.283439	0.31808	0.405575	0	0.178442	0.415983	0.242048	0.321355	0.162047	0.0722631	0.202287	0.582402	0.417598	0.175397	0.457007
GTEX-QMR6-1426-SM-32PLA	0.503756	0.496244	0.421518	0.436314	0.0812917	0.0337368	0.0271394	0.429938	0.351103	0.114437	0.0911433	0.0133783	0.44248	0.238757	0.181359	0.0108968	0.126508	0.245556	0.160366	0.209378	0.162	0.222699	0.386765	0.225312	0.387923	0	0	0.214985	0.14614	0.197361	0.441514	0.272802	0.124181	0	0.218392	0.384625	0.422196	0	0.123807	0.453997	0.335701	0.367381	0.0773017	0.090086	0.129531	0.641219	0.358781	0.270125	0.478041
GTEX-QVJO-1426-SM-2S1QY	0.401765	0.598235	0.366506	0.358195	0.0493268	0.103181	0.122792	0.397118	0.263429	0.0816233	0.16812	0.0897106	0.426189	0.168341	0.156389	0.0771283	0.171953	0.203643	0.233153	0.228811	0.133284	0.201109	0.294557	0.269879	0.435564	0	0	0.224976	0.215145	0.164322	0.395557	0.251144	0.148244	0.045219	0.18577	0.369623	0.394197	0	0.119887	0.485916	0.290702	0.306138	0.0372638	0.18362	0.182276	0.647333	0.352667	0.268548	0.453469
GTEX-QVUS-2826-SM-3GADB	0.396719	0.603281	0.231146	0.398954	0.201907	0.0685179	0.0994747	0.266982	0.289412	0.200276	0.149514	0.0938157	0.331875	0.206392	0.215748	0.0962767	0.149709	0.230723	0.222809	0.218782	0.240861	0.0868247	0.398548	0.276742	0.32471	0	0	0.276009	0.186818	0.299963	0.23721	0.276412	0.114543	0.0417471	0.322543	0.244755	0.426681	0	0.227923	0.345397	0.120557	0.349212	0.19643	0.141865	0.191936	0.535423	0.464577	0.136626	0.46986
GTEX-RNOR-2326-SM-2TF4I	0.536425	0.463575	0.488909	0.282474	0.0521458	0.0915036	0.0849673	0.515766	0.209213	0.111165	0.127795	0.0360605	0.537106	0.0985877	0.143126	0.103052	0.118129	0.166638	0.202815	0.182657	0.135952	0.311938	0.259441	0.259579	0.300736	0	0.180244	0.114186	0.160973	0.190874	0.533967	0.21636	0.117336	0.0512755	0.170213	0.444816	0.318176	0	0.0953812	0.586443	0.451479	0.216469	0.0687242	0.108922	0.154406	0.717265	0.282735	0.446858	0.32101
GTEX-RU72-3026-SM-5SI7Y	0.455103	0.544897	0.285557	0.457315	0.0583854	0.0918479	0.106896	0.330176	0.349012	0.0847937	0.154819	0.0811992	0.368272	0.265646	0.141017	0.0944192	0.130646	0.270083	0.221154	0.214033	0.135149	0.15958	0.395072	0.238114	0.366814	0	0	0.335284	0.192744	0.162554	0.309418	0.344354	0.102131	0.0270945	0.213907	0.312512	0.468334	0	0.102038	0.429628	0.214513	0.419814	0.0308663	0.161811	0.172996	0.636616	0.363384	0.199392	0.581091
GTEX-T2IS-3026-SM-32QPM	0.574006	0.425994	0.562777	0.223944	0.023044	0.0983937	0.0918409	0.571772	0.16418	0.0903573	0.132279	0.0414109	0.573456	0.0657357	0.1452	0.0851474	0.130461	0.12823	0.217648	0.187331	0.115391	0.351399	0.172161	0.274846	0.314605	0	0.238388	0.0552223	0.171266	0.167088	0.606424	0.173989	0.123792	0.0505712	0.146251	0.505397	0.28138	0	0.0801581	0.638462	0.528753	0.149335	0.0412978	0.116268	0.164347	0.735731	0.264269	0.604782	0.21338
GTEX-T5JC-2426-SM-3NMDB	0.560133	0.439867	0.470465	0.244055	0.0692466	0.110721	0.105512	0.495881	0.177506	0.135262	0.141681	0.0496703	0.544107	0.0628104	0.151136	0.123529	0.118418	0.127315	0.260631	0.160813	0.131065	0.320175	0.192065	0.297909	0.29068	0	0.219346	0.0815193	0.166385	0.212255	0.539841	0.18358	0.110481	0.0688824	0.182456	0.4546	0.285885	0	0.0913398	0.622775	0.467617	0.157995	0.0773624	0.105924	0.1911	0.73872	0.26128	0.447452	0.27923
GTEX-T6MN-2626-SM-32PMQ	0.540987	0.459013	0.445239	0.2473	0.113403	0.0933028	0.100756	0.472602	0.180346	0.152268	0.133458	0.0613263	0.530428	0.0791197	0.178774	0.0963259	0.115352	0.126538	0.259058	0.167909	0.157677	0.288818	0.21471	0.299573	0.32815	0	0.157566	0.0872608	0.165913	0.237032	0.509794	0.198004	0.110344	0.0473917	0.211438	0.432822	0.287843	0	0.120824	0.591333	0.419338	0.161926	0.111963	0.104137	0.202636	0.703384	0.296616	0.379761	0.258817
GTEX-TSE9-3026-SM-3DB76	0.527564	0.472436	0.50162	0.357205	0	0.0784507	0.0627246	0.512727	0.308467	0.0551891	0.0927237	0.0308935	0.494582	0.208697	0.127428	0.0444363	0.124857	0.218342	0.180636	0.185939	0.0966133	0.318469	0.303583	0.252362	0.241314	0	0.20274	0.174956	0.154335	0.133939	0.53677	0.25575	0.126999	0.0246014	0.144529	0.448121	0.374926	0	0.052846	0.572228	0.476524	0.298458	0	0.0765977	0.14842	0.729164	0.270836	0.44847	0.428901
GTEX-UTHO-3026-SM-3GAFB	0.534409	0.465591	0.48156	0.216529	0.264619	0.0169129	0.0203789	0.463463	0.12114	0.293681	0.0820396	0.0396758	0.494691	0.0896928	0.241901	0.0487008	0.125015	0.0883277	0.237057	0.181125	0.263466	0.230025	0.15697	0.321791	0.309109	0.21213	0	0	0.113809	0.370426	0.515766	0.147749	0.115177	0.0285671	0.298695	0.409812	0.262294	0	0.250109	0.487597	0.378797	0.0967424	0.285985	0.0606101	0.177865	0.619085	0.380915	0.293986	0.203767
GTEX-WHSE-3026-SM-3P5ZH	0.546796	0.453204	0.413153	0.303267	0.128851	0.0840032	0.0707259	0.436051	0.224403	0.159817	0.122824	0.0569051	0.509832	0.14655	0.170091	0.0889598	0.0845669	0.161434	0.259377	0.168746	0.149688	0.260754	0.284136	0.311054	0.286657	0	0.118153	0.138792	0.156729	0.243803	0.460676	0.22808	0.0884468	0.0605637	0.215762	0.407148	0.326216	0	0.120686	0.553098	0.377877	0.216168	0.115297	0.0874923	0.203166	0.713229	0.286771	0.347545	0.356211
GTEX-WL46-2926-SM-3LK82	0.566267	0.433733	0.497578	0.17583	0.157654	0.0860433	0.0828947	0.508709	0.112927	0.198501	0.127506	0.0523574	0.570411	0.0087603	0.216695	0.0845762	0.119557	0.0727506	0.282687	0.148616	0.178702	0.317244	0.127813	0.331042	0.277363	0.00953637	0.254245	0	0.150621	0.28379	0.565589	0.119837	0.116401	0.0496493	0.237738	0.476375	0.229064	0	0.145352	0.625584	0.482433	0.0653781	0.160419	0.0815209	0.210249	0.720796	0.279204	0.412964	0.112145
GTEX-WVLH-3026-SM-3MJG9	0.56828	0.43172	0.51629	0.227567	0.0589121	0.0989503	0.0982811	0.534635	0.159324	0.115049	0.13799	0.0530021	0.565779	0.0536563	0.148549	0.114134	0.117881	0.115746	0.257957	0.170323	0.128081	0.327893	0.173351	0.289238	0.350044	0	0.187367	0.0669849	0.167354	0.19623	0.569432	0.182458	0.105681	0.0574539	0.168565	0.485841	0.279168	0	0.087897	0.632935	0.489565	0.143419	0.0640863	0.114859	0.188072	0.72984	0.27016	0.496382	0.243465
GTEX-WWYW-3126-SM-3NB39	0.489244	0.510756	0.448498	0.293084	0.0569654	0.104853	0.0966	0.464681	0.219584	0.104151	0.148772	0.062812	0.495368	0.125032	0.156993	0.0904926	0.132114	0.183954	0.214779	0.199824	0.124246	0.277198	0.283944	0.273315	0.31891	0	0.123832	0.148978	0.181921	0.19288	0.476222	0.207371	0.130808	0.0644945	0.176449	0.420877	0.33466	0	0.100032	0.565308	0.40564	0.233638	0.0548481	0.122209	0.183665	0.716812	0.283188	0.372611	0.378824
GTEX-WZTO-2926-SM-3NM9I	0.52384	0.47616	0.481021	0.299047	0.0120928	0.0926106	0.115228	0.499754	0.224116	0.0775892	0.107001	0.0915399	0.512791	0.162658	0.103355	0.0936265	0.12757	0.180263	0.272875	0.150072	0.117341	0.27945	0.289992	0.313519	0.22066	0	0.175829	0.144097	0.157475	0.170007	0.528421	0.211123	0.109266	0.0575104	0.200051	0.422049	0.345273	0	0.0648483	0.589879	0.436001	0.234538	0.0252899	0.0682722	0.235898	0.640556	0.359444	0.423967	0.338081
GTEX-X4XX-3026-SM-3NMB2	0.505282	0.494718	0.438227	0.325071	0.0369878	0.0900808	0.109633	0.469004	0.25139	0.0881841	0.132271	0.0591512	0.473203	0.155687	0.142854	0.0844184	0.143837	0.193761	0.249568	0.18377	0.113108	0.259793	0.295968	0.293148	0.339708	0	0.071177	0.190853	0.167824	0.154924	0.486399	0.244232	0.132841	0.0433452	0.169211	0.410371	0.365633	0	0.0799292	0.554438	0.391877	0.270535	0.0269444	0.109891	0.200753	0.682172	0.317828	0.356267	0.402102
GTEX-X585-3026-SM-46MWF	0.418144	0.581856	0.3448	0.262672	0.0914246	0.172246	0.128858	0.360405	0.166111	0.104358	0.277769	0.091357	0.423777	0.139067	0.18148	0.0703027	0.185374	0.133561	0.301793	0.2795	0.125504	0.159642	0.221874	0.381044	0.397081	0	0	0.130142	0.250177	0.233529	0.386151	0.177665	0.166735	0.0756937	0.212146	0.36776	0.326163	0	0.154043	0.519794	0.251204	0.163049	0.0710582	0.26159	0.253099	0.671771	0.328229	0.318943	0.291599
GTEX-XLM4-3026-SM-4AT6L	0.519641	0.480359	0.399073	0.339717	0.100069	0.0781702	0.0829709	0.425578	0.2538	0.132293	0.128547	0.0597821	0.475717	0.162637	0.163677	0.0775342	0.120435	0.179124	0.270952	0.175939	0.162485	0.211499	0.31028	0.287452	0.402268	0	0	0.182247	0.162349	0.218049	0.437355	0.267558	0.101297	0.0104805	0.241735	0.37893	0.365123	0	0.118934	0.515943	0.328602	0.264973	0.0898257	0.115462	0.201137	0.660553	0.339447	0.239618	0.443375
GTEX-Y111-2726-SM-4TT3N	0.505099	0.494901	0.366173	0.32932	0.0760736	0.105659	0.122775	0.406792	0.249244	0.117254	0.160453	0.0662572	0.455469	0.128033	0.148129	0.14501	0.123359	0.196052	0.226014	0.194245	0.146923	0.236767	0.323519	0.255476	0.421006	0	0	0.204933	0.186613	0.200469	0.407985	0.2595	0.103749	0.0657753	0.200272	0.370704	0.370479	0	0.108544	0.520978	0.323534	0.28137	0.0724636	0.142481	0.180152	0.694358	0.305642	0.356706	0.374393
GTEX-Y8DK-0826-SM-4TT3T	0.506927	0.493073	0.45813	0.306256	0.0535318	0.0859336	0.096148	0.488018	0.224925	0.0982574	0.132985	0.0558149	0.468911	0.138867	0.140607	0.130578	0.121037	0.177256	0.244374	0.178546	0.130856	0.268969	0.288754	0.266062	0.37851	0	0.0666742	0.162508	0.163884	0.179095	0.494514	0.246051	0.0957869	0.054557	0.176255	0.42735	0.35515	0	0.0814992	0.563351	0.413517	0.244863	0.0485645	0.107639	0.185416	0.691716	0.308284	0.366544	0.349027
GTEX-YFC4-3126-SM-5PNV6	0.530921	0.469079	0.42263	0.278451	0.159952	0.0682047	0.0707612	0.45772	0.201531	0.169999	0.118359	0.0523912	0.497941	0.0990769	0.213043	0.105847	0.0840928	0.141411	0.268857	0.154881	0.165658	0.269193	0.252113	0.301464	0.312966	0	0.133457	0.119278	0.143389	0.250058	0.487274	0.211629	0.0799624	0.0615113	0.234286	0.412611	0.310432	0	0.12699	0.562578	0.402527	0.191709	0.132394	0.0780724	0.195297	0.695302	0.304698	0.346392	0.308765
GTEX-YJ89-3026-SM-5IFJI	0.523909	0.476091	0.383036	0.328223	0.0602298	0.105732	0.122779	0.433222	0.251015	0.0942209	0.150593	0.0709493	0.476107	0.137228	0.144463	0.139591	0.102611	0.178014	0.283584	0.176315	0.114163	0.247925	0.281209	0.29753	0.397725	0	0.0235358	0.192939	0.184755	0.167884	0.454421	0.274184	0.0970503	0.0672364	0.172833	0.388696	0.364535	0	0.0752467	0.560218	0.36159	0.26062	0.0325462	0.13341	0.211834	0.702318	0.297682	0.353155	0.449181
GTEX-Z93S-2926-SM-57WB9	0.558569	0.441431	0.479701	0.203865	0.0496842	0.1268	0.13995	0.506147	0.141268	0.111598	0.166583	0.0744038	0.554183	0.0275964	0.160876	0.114687	0.142657	0.0991669	0.292965	0.169005	0.111537	0.327326	0.125328	0.322626	0.340748	0	0.211298	0.0617649	0.19083	0.183371	0.564034	0.150514	0.133827	0.0767047	0.166774	0.47218	0.265795	0	0.0825866	0.651619	0.484604	0.114628	0.0461474	0.136126	0.218494	0.740955	0.259045	0.545395	0.182213
GTEX-ZAJG-3126-SM-5HL9J	0.477904	0.522096	0.218134	0.233275	0.335889	0.097375	0.115327	0.261028	0.10804	0.1923	0.24826	0.190372	0.361462	0.0287224	0.427869	0.0646632	0.117283	0.0990745	0.289429	0.257411	0.268951	0.0851342	0.146335	0.282165	0.5715	0	0	0.128237	0.277607	0.320609	0.273547	0.124573	0.126382	0.0624243	0.387025	0.299595	0.304027	0.0150963	0.281898	0.398978	0.109427	0.154413	0.218283	0.296872	0.221006	0.603335	0.396665	0.195795	0.221344
GTEX-ZAK1-3026-SM-5S2MJ	0.515462	0.484538	0.463877	0.337796	0.0387172	0.0750517	0.0845579	0.489312	0.267994	0.101671	0.0951792	0.045845	0.486364	0.179738	0.127227	0.0840567	0.122614	0.199342	0.230803	0.164835	0.12002	0.285001	0.30736	0.285851	0.225883	0	0.180906	0.170571	0.14467	0.172489	0.51227	0.255581	0.117556	0.0403755	0.163121	0.423367	0.365969	0	0.0741039	0.559927	0.431274	0.272524	0.0456882	0.0612424	0.189271	0.678011	0.321989	0.368837	0.39307
GTEX-ZDXO-2126-SM-4WKFI	0.440737	0.559263	0.265576	0.428695	0.163635	0.0614415	0.0806526	0.332488	0.331095	0.140164	0.13621	0.0600435	0.345684	0.220754	0.221334	0.115597	0.0966311	0.25273	0.219972	0.194825	0.168776	0.163696	0.416431	0.25973	0.323839	0	0	0.287083	0.173667	0.219511	0.319738	0.328218	0.096355	0.0577833	0.227463	0.290181	0.44118	0	0.136275	0.422546	0.221754	0.380476	0.108976	0.11345	0.175344	0.637296	0.362704	0.207423	0.484998
GTEX-ZE7O-3126-SM-5HL5X	0.471267	0.528733	0.267734	0.463556	0.0438421	0.0986279	0.12624	0.319495	0.356944	0.0686593	0.16189	0.0930118	0.322157	0.28069	0.0905011	0.19471	0.111942	0.288427	0.237566	0.214734	0.127062	0.132211	0.430395	0.245668	0.323937	0	0	0.371017	0.196077	0.146807	0.2861	0.401663	0.068814	0.0838379	0.184344	0.261341	0.500541	0	0.0912187	0.40824	0.183471	0.450829	0.0149664	0.167154	0.18358	0.627678	0.372322	0.248552	0.562601
GTEX-ZE9C-3026-SM-4WKHB	0.495222	0.504778	0.370777	0.364201	0.0873365	0.0841015	0.0935845	0.408252	0.26557	0.115155	0.127396	0.0836273	0.443083	0.181686	0.140503	0.134286	0.100443	0.198151	0.274861	0.178359	0.155086	0.193542	0.334137	0.284558	0.381306	0	0	0.211076	0.171472	0.2083	0.409151	0.294502	0.0825036	0.0453848	0.221238	0.356371	0.391866	0	0.112418	0.495716	0.306969	0.29409	0.0710109	0.121044	0.206885	0.67692	0.32308	0.262438	0.43114
GTEX-ZF28-3026-SM-4WKHP	0.432132	0.567868	0.344263	0.341048	0.0739868	0.111063	0.129639	0.367686	0.242163	0.0881123	0.185238	0.116801	0.419853	0.151491	0.164873	0.106723	0.15706	0.209091	0.217869	0.237829	0.155155	0.180055	0.304451	0.23932	0.456229	0	0	0.239512	0.227927	0.181975	0.350585	0.254934	0.138734	0.0478735	0.209123	0.349336	0.393872	0	0.142944	0.463184	0.246513	0.307459	0.0549326	0.211316	0.17978	0.632125	0.367875	0.275089	0.49773
GTEX-ZUA1-3026-SM-59HJC	0.536711	0.463289	0.483122	0.295048	0.0325274	0.0975307	0.0917717	0.512486	0.223901	0.0985639	0.123884	0.0411645	0.536925	0.116162	0.126787	0.104741	0.115385	0.169275	0.232147	0.172206	0.115831	0.310542	0.258469	0.285317	0.25116	0	0.205054	0.132294	0.162705	0.175147	0.529854	0.230965	0.110808	0.052373	0.157268	0.448586	0.328518	0	0.076039	0.595443	0.459715	0.224834	0.043221	0.0958765	0.176353	0.708518	0.291482	0.437704	0.343015
GTEX-ZVT3-3026-SM-5E43N	0.484085	0.515915	0.347971	0.375763	0.0362331	0.103996	0.136037	0.404699	0.293491	0.0782896	0.139753	0.0837674	0.414962	0.205691	0.119714	0.127024	0.132608	0.216594	0.303326	0.166892	0.105579	0.207609	0.349412	0.314079	0.336509	0	0	0.256128	0.178391	0.149814	0.415666	0.323257	0.113172	0.0458891	0.17597	0.341712	0.410437	0	0.0666343	0.522928	0.317775	0.320927	0.00879974	0.111452	0.241047	0.6505	0.3495	0.226975	0.495976
GTEX-ZYFD-3026-SM-5E44C	0.523161	0.476839	0.422111	0.30513	0.0631614	0.103265	0.106332	0.457597	0.241217	0.113051	0.121599	0.0665359	0.505292	0.132231	0.148872	0.104405	0.109199	0.165211	0.278695	0.158609	0.117033	0.280451	0.258863	0.319679	0.257451	0	0.164007	0.154331	0.164226	0.188349	0.493095	0.241106	0.101059	0.0544401	0.185383	0.418011	0.33205	0	0.0798094	0.588141	0.414277	0.228944	0.0536928	0.0853152	0.217772	0.710352	0.289648	0.384598	0.389217
GTEX-ZYY3-3126-SM-5SI9L	0.356026	0.643974	0.250237	0.325354	0.063288	0.136179	0.224942	0.247631	0.214816	0.0664507	0.144615	0.326488	0.299934	0.273608	0.111488	0.0734506	0.241519	0.228718	0.32637	0.189762	0.203467	0.0516837	0.402593	0.374839	0.222568	0	0	0.272053	0.241162	0.232952	0.253834	0.16227	0.172642	0.0785032	0.382311	0.204274	0.415522	2.44242e-05	0.177251	0.407203	0.103131	0.293277	0.0843381	0.124985	0.394269	0.412873	0.587127	0.162213	0.335789
GTEX-ZZPT-3026-SM-5GZXH	0.285032	0.714968	0.220228	0.388563	0.097675	0.134992	0.158543	0.277527	0.311702	0.144234	0.157073	0.109464	0.301652	0.202184	0.192499	0.106761	0.196904	0.253798	0.275746	0.195202	0.146695	0.12856	0.403608	0.380885	0.215507	0	0	0.307109	0.205299	0.204096	0.283496	0.240323	0.183484	0.0828361	0.231709	0.261649	0.430557	0	0.174179	0.395264	0.190988	0.353355	0.0927594	0.11085	0.252047	0.505429	0.494571	0.141604	0.551019
GTEX-11GSP-0011-R10a-SM-5NQ7J	0.384789	0.615211	0.161781	0.543105	0.129717	0.0730601	0.0923366	0.196053	0.432958	0.148461	0.124497	0.0980315	0.226193	0.398121	0.149148	0.101343	0.125195	0.355353	0.186415	0.225782	0.19334	0.0391094	0.569856	0.269404	0.16074	0	0	0.43863	0.185291	0.227523	0.148555	0.411889	0.104673	0.0523121	0.253891	0.177234	0.56315	0	0.187793	0.249056	0.0541057	0.530668	0.121076	0.118228	0.175922	0.517856	0.482144	0.0944958	0.598071
GTEX-11H98-0011-R10b-SM-5NQ98	0.529071	0.470929	0.434019	0.419045	0.00304394	0.0647576	0.079134	0.454572	0.339155	0.0346028	0.130356	0.0413147	0.421494	0.24394	0.139283	0.0716036	0.12368	0.234249	0.214985	0.216086	0.095522	0.239158	0.322857	0.236519	0.440624	0	0	0.242695	0.184512	0.112056	0.460737	0.309778	0.112331	0.0273239	0.127507	0.42306	0.439493	0	0.0491723	0.511335	0.375724	0.347555	0	0.124175	0.152546	0.695543	0.304457	0.309522	0.532485
GTEX-11WQC-0011-R10a-SM-57WCT	0.459759	0.540241	0.22358	0.510786	0.0725679	0.0929474	0.100119	0.272486	0.381756	0.0893707	0.179246	0.0771404	0.301235	0.328509	0.137308	0.117485	0.115463	0.310126	0.172361	0.25156	0.15151	0.114443	0.444437	0.195476	0.360086	0	0	0.382926	0.215815	0.166809	0.234451	0.406899	0.0892524	0.0445971	0.202058	0.257193	0.518556	0	0.127043	0.354402	0.138423	0.484859	0.0436546	0.207606	0.125458	0.621993	0.378007	0.175116	0.62511
GTEX-11WQK-0011-R10a-SM-5BC6R	0.448127	0.551873	0.325171	0.394826	0.0576103	0.12181	0.100583	0.334433	0.270091	0.0632792	0.21364	0.118556	0.325988	0.260594	0.144808	0.116144	0.152467	0.243562	0.235012	0.286807	0.118102	0.116516	0.367363	0.297924	0.334712	0	0	0.268719	0.245645	0.172079	0.313557	0.287419	0.136168	0.0897188	0.168992	0.317702	0.452921	0	0.136269	0.41081	0.20163	0.339216	0.0284686	0.227296	0.203389	0.597332	0.402668	0.237224	0.500736
GTEX-11ZUS-0011-R10b-SM-5BC79	0.424576	0.575424	0.396529	0.247897	0.0303971	0.112415	0.212762	0.371449	0.159038	0.042404	0.137722	0.289387	0.379376	0.197032	0.117208	0.0580369	0.248347	0.137104	0.403661	0.200402	0.136791	0.122042	0.241698	0.441225	0.317076	0	0	0.12698	0.266442	0.17885	0.427728	0.137796	0.205331	0.083072	0.236282	0.337519	0.35725	0	0.133455	0.509295	0.262915	0.153018	0.0148965	0.120982	0.448189	0.509899	0.490101	0.238232	0.125197
GTEX-12126-0011-R10b-SM-5BC6T	0.56203	0.43797	0.509538	0.343743	0.00535065	0.0702078	0.0711601	0.519067	0.265832	0.0716993	0.110789	0.0326125	0.472848	0.199591	0.11761	0.104701	0.10525	0.215609	0.199528	0.183579	0.0980562	0.303228	0.317521	0.252474	0.287036	0	0.142969	0.179543	0.149761	0.135819	0.534877	0.269132	0.0944656	0.0601697	0.124718	0.451514	0.388635	0	0.0532705	0.558095	0.467517	0.29329	0.00653311	0.0804561	0.152205	0.720748	0.279252	0.527199	0.328687
GTEX-12WSA-0011-R10b-SM-5P9ET	0.347846	0.652154	0.129074	0.433469	0.272062	0.0605339	0.104861	0.184568	0.324972	0.237216	0.141387	0.111856	0.237546	0.246447	0.274345	0.0643229	0.177339	0.253815	0.281282	0.20911	0.235738	0.0200552	0.427364	0.384521	0.188115	0	0	0.322548	0.196123	0.313018	0.168311	0.293371	0.16648	0.0379534	0.302069	0.200127	0.471598	0	0.260638	0.267764	0.0454883	0.372141	0.218084	0.101567	0.26272	0.430291	0.569709	0.0570946	0.445435
GTEX-12WSC-0011-R10a-SM-5GU57	0.58123	0.41877	0.598094	0.174558	0.035186	0.0964221	0.0957405	0.593185	0.1208	0.0914214	0.141386	0.0532069	0.572661	0.0357194	0.162462	0.105702	0.123456	0.0788085	0.287292	0.171856	0.108303	0.35374	0.0950472	0.312365	0.358803	0	0.233785	0.0113352	0.173929	0.168986	0.645749	0.1367	0.102538	0.0594238	0.138746	0.562592	0.253832	0	0.0673384	0.67883	0.575045	0.0792548	0.029292	0.115633	0.200775	0.757582	0.242418	0.60718	0.104818
GTEX-12WSD-0011-R10b-SM-5GU79	0.46834	0.53166	0.160644	0.437086	0.301196	0.0465322	0.054541	0.203194	0.290586	0.241729	0.174041	0.090451	0.230676	0.263923	0.249676	0.176548	0.0791762	0.260481	0.169531	0.271574	0.284356	0.0140586	0.428834	0.226754	0.344412	0	0	0.322087	0.207197	0.333212	0.137505	0.382958	0.0419611	0.0611775	0.320916	0.192987	0.491385	0.0267697	0.266951	0.214895	0.0054535	0.402799	0.252613	0.20604	0.133096	0.567688	0.432312	0.123468	0.490144
GTEX-12WSE-0011-R10b-SM-5P9JV	0.59501	0.40499	0.622841	0.171942	0.010182	0.109294	0.0857408	0.625901	0.131174	0.0971227	0.126138	0.0196632	0.599073	0.0471894	0.161715	0.093862	0.0981608	0.100517	0.242506	0.148354	0.0946977	0.413925	0.101797	0.305972	0.154699	0	0.437532	0.00214077	0.152768	0.163006	0.682086	0.131566	0.104263	0.0695777	0.120871	0.573723	0.241598	0	0.0533582	0.705043	0.65287	0.0851703	0.0238123	0.073098	0.16505	0.796342	0.203658	0.740406	0.140186
GTEX-12WSF-0011-R10a-SM-5LZVH	0.533216	0.466784	0.550802	0.245919	0.0315361	0.0857768	0.0859663	0.56245	0.18225	0.0928173	0.119764	0.0427187	0.540544	0.103004	0.14357	0.091028	0.121854	0.132123	0.253416	0.167611	0.115743	0.331107	0.194131	0.286503	0.309721	0	0.209645	0.0826309	0.151819	0.171344	0.594206	0.19137	0.104334	0.0464168	0.159292	0.498587	0.299615	0	0.0664487	0.633936	0.523821	0.1675	0.0361777	0.0884323	0.184069	0.729646	0.270354	0.513437	0.262201
GTEX-12WSH-0011-R10a-SM-5LZUS	0.529752	0.470248	0.5218	0.250281	0.0556099	0.0935643	0.0787452	0.531231	0.177427	0.101503	0.130571	0.0592687	0.505413	0.109384	0.153948	0.111882	0.119373	0.143323	0.251922	0.168147	0.122044	0.314564	0.220287	0.270922	0.342993	0	0.165798	0.098115	0.159147	0.181235	0.561503	0.195968	0.103544	0.0595665	0.166857	0.474065	0.307514	0	0.0785565	0.61393	0.492327	0.176986	0.0474099	0.106243	0.177033	0.737773	0.262227	0.436819	0.29774
GTEX-12WSM-0011-R10a-SM-5DUWV	0.539837	0.460163	0.517769	0.353891	0.000229945	0.0641466	0.0639635	0.527948	0.292767	0.0735537	0.090303	0.0154287	0.483956	0.20358	0.123974	0.0788025	0.109689	0.207815	0.232659	0.155533	0.0935068	0.310486	0.303764	0.279583	0.219273	0	0.197381	0.181642	0.125184	0.142697	0.550477	0.27773	0.0899576	0.0313339	0.147971	0.453008	0.378694	0	0.0392574	0.582048	0.494349	0.290263	0.00076079	0.0436826	0.170944	0.724451	0.275549	0.440149	0.407481
GTEX-12ZZW-0011-R10b-SM-5HL9X	0.479637	0.520363	0.275487	0.465	0.0958159	0.0502036	0.113493	0.317293	0.376722	0.0816238	0.134881	0.0894802	0.314507	0.293245	0.198966	0.0482087	0.145073	0.270777	0.27784	0.209002	0.137533	0.104849	0.379714	0.304854	0.315432	0	0	0.351011	0.183941	0.155383	0.309665	0.366541	0.115005	0	0.21207	0.306383	0.508088	0	0.109744	0.382167	0.193189	0.426803	0.0280944	0.12883	0.223084	0.586829	0.413171	0.140907	0.651734
GTEX-12ZZX-0011-R10b-SM-5DUWK	0.577488	0.422512	0.596817	0.241746	0	0.0828546	0.0785827	0.598521	0.194487	0.0751259	0.107236	0.0246298	0.545889	0.109732	0.139382	0.0866227	0.118374	0.135173	0.258515	0.14779	0.0856979	0.372824	0.170953	0.303077	0.201016	0	0.324954	0.0745228	0.13306	0.140657	0.65176	0.185102	0.10254	0.0521664	0.132165	0.528026	0.297581	0	0.0344655	0.667954	0.598051	0.165276	3.55138e-05	0.0554952	0.181143	0.759894	0.240106	0.57685	0.259192
GTEX-12ZZY-0011-R10b-SM-5HL7W	0.532546	0.467454	0.543591	0.290766	0.0247264	0.0647078	0.076209	0.555045	0.215757	0.0730923	0.111771	0.0443341	0.494571	0.158269	0.123014	0.10125	0.122894	0.158947	0.261151	0.182529	0.107403	0.28997	0.24723	0.293001	0.373482	0	0.0862872	0.128199	0.154666	0.145239	0.571895	0.245246	0.0879067	0.0410162	0.13275	0.493081	0.356007	0	0.0536192	0.590374	0.483533	0.222117	0.0137327	0.0939403	0.186677	0.735612	0.264388	0.538612	0.323897
GTEX-12ZZZ-0011-R10a-SM-5P9HC	0.542272	0.457728	0.540513	0.255438	0.0261496	0.0864464	0.0914526	0.555695	0.190672	0.0802367	0.132364	0.0410328	0.516047	0.109749	0.148004	0.110518	0.115682	0.146327	0.24169	0.174805	0.112631	0.324547	0.210701	0.274102	0.334564	0	0.180633	0.101075	0.163164	0.160418	0.575344	0.208977	0.102882	0.0546008	0.136916	0.496625	0.316447	0	0.0635686	0.619984	0.515654	0.183937	0.0216382	0.0993133	0.179457	0.739092	0.260908	0.514946	0.236156
GTEX-1313W-0011-R10b-SM-5DUXA	0.595556	0.404444	0.628335	0.169457	0.00518101	0.100891	0.0961356	0.623263	0.129082	0.0857493	0.125201	0.0367044	0.591577	0.0367351	0.15298	0.0951363	0.123572	0.0826029	0.288851	0.146161	0.0891918	0.393193	0.0833531	0.328719	0.213187	0	0.374741	0.006987	0.151422	0.154499	0.687092	0.129718	0.106025	0.0612661	0.134366	0.568625	0.241304	0	0.0468514	0.711844	0.634326	0.0782829	0.0126958	0.0758666	0.198829	0.785009	0.214991	0.702438	0.105947
GTEX-131XH-0011-R10a-SM-5EGLJ	0.579482	0.420518	0.564608	0.257607	0.0139258	0.0842056	0.0796542	0.573672	0.199169	0.0954337	0.10957	0.0221549	0.567341	0.123515	0.144215	0.0609997	0.103929	0.126551	0.292464	0.139552	0.0926046	0.348828	0.166934	0.335515	0.19774	0	0.299811	0.0616879	0.141032	0.161072	0.636208	0.195186	0.103173	0.0380222	0.148848	0.51477	0.298115	0	0.0476546	0.65423	0.570602	0.157062	0.0143275	0.0601062	0.197902	0.755137	0.244863	0.506472	0.345625
GTEX-131XW-0011-R10a-SM-5DUVA	0.446158	0.553842	0.1052	0.582111	0.0942782	0.0970909	0.12132	0.17402	0.453349	0.0798496	0.168372	0.124409	0.151609	0.406179	0.127564	0.234101	0.0805473	0.390253	0.21575	0.240164	0.153753	8.00339e-05	0.581487	0.256278	0.162235	0	0	0.505533	0.229041	0.157889	0.107537	0.515333	0.0688821	0.109006	0.199358	0.10742	0.615337	0.0371749	0.130806	0.216682	0.00511605	0.588826	0.0343387	0.180241	0.191478	0.51028	0.48972	0.0769139	0.645243
GTEX-131YS-0011-R10b-SM-5EQ5N	0.54282	0.45718	0.605871	0.227529	0.0258355	0.0724409	0.0683233	0.599887	0.173289	0.0994378	0.101169	0.0262168	0.54224	0.0994427	0.148611	0.0839238	0.125782	0.128541	0.233279	0.162785	0.120179	0.355217	0.181816	0.28955	0.232216	0	0.296418	0.0524949	0.137553	0.177769	0.632182	0.172555	0.104265	0.0467492	0.148345	0.528085	0.289247	0	0.0707467	0.640006	0.576899	0.148389	0.0428435	0.0568024	0.175067	0.711243	0.288757	0.560622	0.172912
GTEX-132Q8-0011-R10b-SM-5DUWZ	0.383433	0.616567	0.422107	0.339417	0.0468505	0.0953358	0.09629	0.436475	0.26732	0.0967246	0.137347	0.0621337	0.407168	0.177854	0.178564	0.0890372	0.147378	0.184344	0.297572	0.182564	0.10931	0.226211	0.273414	0.350582	0.325248	0	0.050756	0.178106	0.180654	0.162593	0.478648	0.208131	0.135448	0.0742119	0.188116	0.394094	0.374403	0	0.100535	0.525062	0.387431	0.259079	0.0240248	0.103051	0.226414	0.689284	0.310716	0.282147	0.521225
GTEX-139TS-0011-R10a-SM-5K7TU	0.45569	0.54431	0.25936	0.472371	0.107529	0.0708056	0.0899342	0.297332	0.344439	0.0930847	0.181796	0.0833478	0.291643	0.287125	0.169416	0.144644	0.107173	0.283857	0.171518	0.270824	0.159671	0.114131	0.388426	0.20384	0.407734	0	0	0.345203	0.226637	0.16601	0.26215	0.371705	0.0855365	0.0772012	0.171369	0.294188	0.511135	0.00406693	0.137	0.347798	0.151396	0.443894	0.055911	0.220089	0.12871	0.644934	0.355066	0.235483	0.638034
[truncated: 800 more rows]
[truncated: 121 more columns]

## Sheet: Parikshak
	DRS.F5.Neurons	DRS.F5.Astrocytes	DRS.IP.Neurons	DRS.IP.Astrocytes	DRS.IP.Oligodendrocytes	DRS.IP.Microglia	DRS.IP.Endothelia	DRS.DM.Neurons	DRS.DM.Astrocytes	DRS.DM.Oligodendrocytes	DRS.DM.Microglia	DRS.DM.Endothelia	DRS.MM.Neurons	DRS.MM.Astrocytes	DRS.MM.Oligodendrocytes	DRS.MM.Microglia	DRS.MM.Endothelia	DRS.VL.Astrocytes	DRS.VL.Endothelia	DRS.VL.Microglia	DRS.VL.Oligodendrocytes	DRS.VL.Neurons	DRS.NG.Astrocytes	DRS.NG.Endothelia	DRS.NG.Microglia	DRS.NG.Oligodendrocytes	DRS.NG.Neurons	DRS.CA.Astrocytes	DRS.CA.Microglia	DRS.CA.Oligodendrocytes	DRS.CA.Neurons	DRS.TS.Astrocytes	DRS.TS.Endothelia	DRS.TS.Microglia	DRS.TS.Oligodendrocytes	DRS.TS.Neurons	DRS.LK.Astrocytes	DRS.LK.Microglia	DRS.LK.Oligodendrocytes	DRS.LK.Neurons	DRS.MB.Neurons	DRS.MB.Astrocytes	DRS.MB.Oligodendrocytes	DRS.MB.Microglia	DRS.MB.Endothelia	DTA.F5.Neurons	DTA.F5.Astrocytes	DTA.IP.Neurons	DTA.IP.Astrocytes
[truncated: 247 more rows]
[truncated: 121 more columns]
