# Supplementary material for: Comprehensive evaluation of deconvolution methods for human brain gene expression
Source: Nat Commun. 2022 Mar 15;13:1358. doi: 10.1038/s41467-022-28655-4 (PMC8924248; doi:10.1038/s41467-022-28655-4)
Supplement: Supplementary file 7 — Supplementary Data 4 [file 41467_2022_28655_MOESM7_ESM.xlsx]

## Sheet: DE Results
EnsID	Symbol	CD Fold-change	CD Direction	CD FDR	CD Significant	CI Fold-change	CI Direction	CI FDR	CI Significant	False Negative (CI not CD)	False Positive (CD not CI)	Concordant (CD and CI)
ENSG00000000003	TSPAN6	0.262381	Up	0.015441	TRUE	0.145717	Up	0.424063	FALSE	FALSE	TRUE	FALSE
ENSG00000000419	DPM1	0.0661174	Up	0.564865	FALSE	0.127721	Up	0.392866	FALSE	FALSE	FALSE	FALSE
ENSG00000000457	SCYL3	-0.0873987	Down	0.279202	FALSE	-0.0459108	Down	0.775492	FALSE	FALSE	FALSE	FALSE
ENSG00000000938	FGR	0.707724	Up	0.00106523	TRUE	0.313341	Up	0.393782	FALSE	FALSE	TRUE	FALSE
ENSG00000000971	CFH	0.226156	Up	0.345575	FALSE	-0.0196958	Down	0.97701	FALSE	FALSE	FALSE	FALSE
ENSG00000001036	FUCA2	0.0922454	Up	0.317884	FALSE	0.0746031	Up	0.65518	FALSE	FALSE	FALSE	FALSE
ENSG00000001084	GCLC	0.00752908	Up	0.952692	FALSE	-0.0248012	Down	0.910884	FALSE	FALSE	FALSE	FALSE
ENSG00000001167	NFYA	0.109191	Up	0.0626033	FALSE	0.0632557	Up	0.555984	FALSE	FALSE	FALSE	FALSE
ENSG00000001460	STPG1	-0.0721113	Down	0.348931	FALSE	-0.0243624	Down	0.891821	FALSE	FALSE	FALSE	FALSE
ENSG00000001461	NIPAL3	-0.108036	Down	0.22045	FALSE	-0.0446113	Down	0.81149	FALSE	FALSE	FALSE	FALSE
ENSG00000001497	LAS1L	-0.0602248	Down	0.440696	FALSE	-0.0977053	Down	0.355128	FALSE	FALSE	FALSE	FALSE
ENSG00000001561	ENPP4	-0.0921748	Down	0.521198	FALSE	-0.0399508	Down	0.90203	FALSE	FALSE	FALSE	FALSE
ENSG00000001629	ANKIB1	0.0376857	Up	0.693319	FALSE	0.00802765	Up	0.974687	FALSE	FALSE	FALSE	FALSE
ENSG00000001630	CYP51A1	-0.0880878	Down	0.474895	FALSE	-0.0265241	Down	0.929305	FALSE	FALSE	FALSE	FALSE
ENSG00000001631	KRIT1	0.0212872	Up	0.825426	FALSE	0.0618115	Up	0.633446	FALSE	FALSE	FALSE	FALSE
ENSG00000002016	RAD52	0.0713996	Up	0.465509	FALSE	0.0328748	Up	0.877961	FALSE	FALSE	FALSE	FALSE
ENSG00000002330	BAD	0.0400561	Up	0.683062	FALSE	0.0578055	Up	0.712948	FALSE	FALSE	FALSE	FALSE
ENSG00000002549	LAP3	0.320834	Up	0.00121231	TRUE	0.240903	Up	0.100358	FALSE	FALSE	TRUE	FALSE
ENSG00000002586	CD99	0.546021	Up	0.00113366	TRUE	0.231619	Up	0.39543	FALSE	FALSE	TRUE	FALSE
ENSG00000002587	HS3ST1	-0.0244136	Down	0.913082	FALSE	0.0895454	Up	0.772917	FALSE	FALSE	FALSE	FALSE
ENSG00000002746	HECW1	-0.146176	Down	0.102574	FALSE	-0.0616089	Down	0.730659	FALSE	FALSE	FALSE	FALSE
ENSG00000002822	MAD1L1	-0.0215932	Down	0.817165	FALSE	-0.0373287	Down	0.805751	FALSE	FALSE	FALSE	FALSE
ENSG00000002834	LASP1	0.0896319	Up	0.44742	FALSE	0.0659465	Up	0.765752	FALSE	FALSE	FALSE	FALSE
ENSG00000002919	SNX11	-0.00278307	Down	0.972038	FALSE	0.0111041	Up	0.940777	FALSE	FALSE	FALSE	FALSE
ENSG00000003056	M6PR	-0.00324428	Down	0.97416	FALSE	0.0825886	Up	0.397581	FALSE	FALSE	FALSE	FALSE
ENSG00000003096	KLHL13	0.0295326	Up	0.851022	FALSE	0.114163	Up	0.556836	FALSE	FALSE	FALSE	FALSE
ENSG00000003137	CYP26B1	-0.192865	Down	0.303452	FALSE	-0.0907797	Down	0.817309	FALSE	FALSE	FALSE	FALSE
ENSG00000003147	ICA1	-0.216302	Down	0.00370733	TRUE	-0.136673	Down	0.228907	FALSE	FALSE	TRUE	FALSE
ENSG00000003249	DBNDD1	-0.0301405	Down	0.896367	FALSE	-0.104882	Down	0.751674	FALSE	FALSE	FALSE	FALSE
ENSG00000003393	ALS2	-0.0617201	Down	0.544873	FALSE	0.0247611	Up	0.908678	FALSE	FALSE	FALSE	FALSE
ENSG00000003402	CFLAR	0.218531	Up	0.0252529	TRUE	0.0619837	Up	0.753751	FALSE	FALSE	TRUE	FALSE
ENSG00000003509	NDUFAF7	-0.0187895	Down	0.842233	FALSE	0.0526602	Up	0.660232	FALSE	FALSE	FALSE	FALSE
ENSG00000003756	RBM5	-0.0824109	Down	0.0719574	FALSE	-0.0744877	Down	0.296709	FALSE	FALSE	FALSE	FALSE
ENSG00000003987	MTMR7	-0.166647	Down	0.0703649	FALSE	-0.0319458	Down	0.876928	FALSE	FALSE	FALSE	FALSE
ENSG00000003989	SLC7A2	0.601451	Up	0.00248293	TRUE	0.173169	Up	0.630456	FALSE	FALSE	TRUE	FALSE
ENSG00000004059	ARF5	-0.171595	Down	0.0330925	TRUE	-0.0436997	Down	0.786557	FALSE	FALSE	TRUE	FALSE
ENSG00000004139	SARM1	-0.0233218	Down	0.887676	FALSE	-0.0225967	Down	0.944882	FALSE	FALSE	FALSE	FALSE
ENSG00000004142	POLDIP2	-0.0586779	Down	0.250642	FALSE	-0.0222248	Down	0.842345	FALSE	FALSE	FALSE	FALSE
ENSG00000004399	PLXND1	0.160316	Up	0.289507	FALSE	0.100937	Up	0.727969	FALSE	FALSE	FALSE	FALSE
ENSG00000004455	AK2	0.10912	Up	0.11072	FALSE	0.0376867	Up	0.797373	FALSE	FALSE	FALSE	FALSE
ENSG00000004478	FKBP4	0.419841	Up	0.000321343	TRUE	0.399339	Up	0.0123157	TRUE	FALSE	FALSE	TRUE
ENSG00000004487	KDM1A	0.0168582	Up	0.804069	FALSE	0.0795348	Up	0.200892	FALSE	FALSE	FALSE	FALSE
ENSG00000004534	RBM6	-7.45902e-05	Down	0.99958	FALSE	-0.0580309	Down	0.556651	FALSE	FALSE	FALSE	FALSE
ENSG00000004660	CAMKK1	-0.138711	Down	0.227556	FALSE	-0.0973395	Down	0.648425	FALSE	FALSE	FALSE	FALSE
ENSG00000004700	RECQL	0.0660284	Up	0.629922	FALSE	0.0864105	Up	0.700129	FALSE	FALSE	FALSE	FALSE
ENSG00000004766	CCDC132	-0.09333	Down	0.431146	FALSE	0.0452474	Up	0.829639	FALSE	FALSE	FALSE	FALSE
ENSG00000004776	HSPB6	0.398618	Up	0.0803587	FALSE	0.243971	Up	0.565091	FALSE	FALSE	FALSE	FALSE
ENSG00000004777	ARHGAP33	0.153995	Up	0.491468	FALSE	0.00441038	Up	0.994933	FALSE	FALSE	FALSE	FALSE
ENSG00000004779	NDUFAB1	-0.100456	Down	0.380146	FALSE	0.0393894	Up	0.856123	FALSE	FALSE	FALSE	FALSE
ENSG00000004799	PDK4	0.489131	Up	0.0517552	FALSE	-0.0593887	Down	0.914803	FALSE	FALSE	FALSE	FALSE
ENSG00000004848	ARX	-0.0216114	Down	0.900225	FALSE	-0.0583187	Down	0.83122	FALSE	FALSE	FALSE	FALSE
ENSG00000004864	SLC25A13	-0.0608266	Down	0.752771	FALSE	-0.0588782	Down	0.872882	FALSE	FALSE	FALSE	FALSE
ENSG00000004866	ST7	-0.0239326	Down	0.792238	FALSE	0.0216773	Up	0.899705	FALSE	FALSE	FALSE	FALSE
ENSG00000004897	CDC27	-0.0459501	Down	0.674925	FALSE	0.0544311	Up	0.737171	FALSE	FALSE	FALSE	FALSE
ENSG00000004961	HCCS	-0.0403794	Down	0.718469	FALSE	0.0891385	Up	0.467605	FALSE	FALSE	FALSE	FALSE
ENSG00000004975	DVL2	0.0729267	Up	0.435388	FALSE	0.0134887	Up	0.956135	FALSE	FALSE	FALSE	FALSE
ENSG00000005007	UPF1	0.166612	Up	0.0184676	TRUE	0.127846	Up	0.248223	FALSE	FALSE	TRUE	FALSE
ENSG00000005020	SKAP2	0.0494864	Up	0.646508	FALSE	0.17771	Up	0.0496255	TRUE	TRUE	FALSE	FALSE
ENSG00000005022	SLC25A5	-0.106811	Down	0.205948	FALSE	-0.0716346	Down	0.648855	FALSE	FALSE	FALSE	FALSE
ENSG00000005059	CCDC109B	0.431376	Up	0.00370733	TRUE	0.430532	Up	0.0354909	TRUE	FALSE	FALSE	TRUE
ENSG00000005075	POLR2J	0.174524	Up	0.0165347	TRUE	0.0834102	Up	0.524082	FALSE	FALSE	TRUE	FALSE
ENSG00000005100	DHX33	-0.00301815	Down	0.967256	FALSE	0.0451441	Up	0.582686	FALSE	FALSE	FALSE	FALSE
ENSG00000005108	THSD7A	0.0127131	Up	0.949674	FALSE	0.0637542	Up	0.833513	FALSE	FALSE	FALSE	FALSE
ENSG00000005156	LIG3	-0.0669116	Down	0.126559	FALSE	-0.0548838	Down	0.453864	FALSE	FALSE	FALSE	FALSE
ENSG00000005175	RPAP3	-0.011101	Down	0.915302	FALSE	0.0812086	Up	0.412837	FALSE	FALSE	FALSE	FALSE
ENSG00000005189	AC004381.6	0.107256	Up	0.387361	FALSE	0.0841712	Up	0.708623	FALSE	FALSE	FALSE	FALSE
ENSG00000005194	CIAPIN1	-0.112815	Down	0.0692622	FALSE	0.00438235	Up	0.978935	FALSE	FALSE	FALSE	FALSE
ENSG00000005206	SPPL2B	-0.138812	Down	0.301702	FALSE	-0.210049	Down	0.244573	FALSE	FALSE	FALSE	FALSE
ENSG00000005238	FAM214B	0.077728	Up	0.444118	FALSE	0.000717938	Up	0.997523	FALSE	FALSE	FALSE	FALSE
ENSG00000005249	PRKAR2B	-0.127698	Down	0.284203	FALSE	0.0299124	Up	0.905797	FALSE	FALSE	FALSE	FALSE
ENSG00000005302	MSL3	-0.0603197	Down	0.259975	FALSE	0.0144787	Up	0.896746	FALSE	FALSE	FALSE	FALSE
ENSG00000005339	CREBBP	0.0805777	Up	0.457326	FALSE	0.0111273	Up	0.971372	FALSE	FALSE	FALSE	FALSE
ENSG00000005379	BZRAP1	0.149909	Up	0.236597	FALSE	0.0719681	Up	0.7834	FALSE	FALSE	FALSE	FALSE
ENSG00000005436	GCFC2	-0.107162	Down	0.191085	FALSE	-0.0882882	Down	0.536139	FALSE	FALSE	FALSE	FALSE
ENSG00000005448	WDR54	-0.220979	Down	0.00108262	TRUE	-0.150051	Down	0.136004	FALSE	FALSE	TRUE	FALSE
ENSG00000005469	CROT	-0.0239945	Down	0.862197	FALSE	0.0278378	Up	0.913152	FALSE	FALSE	FALSE	FALSE
ENSG00000005483	MLL5	0.000918888	Up	0.989898	FALSE	-0.0121632	Down	0.932198	FALSE	FALSE	FALSE	FALSE
ENSG00000005486	RHBDD2	-0.0265624	Down	0.848784	FALSE	0.0470648	Up	0.833234	FALSE	FALSE	FALSE	FALSE
ENSG00000005513	SOX8	-0.0768992	Down	0.752721	FALSE	-0.226619	Down	0.447195	FALSE	FALSE	FALSE	FALSE
ENSG00000005700	IBTK	-0.0711042	Down	0.47318	FALSE	-0.0167586	Down	0.944502	FALSE	FALSE	FALSE	FALSE
ENSG00000005801	ZNF195	0.0143299	Up	0.856484	FALSE	0.0639228	Up	0.481102	FALSE	FALSE	FALSE	FALSE
ENSG00000005810	MYCBP2	-0.121538	Down	0.205082	FALSE	0.0387857	Up	0.810929	FALSE	FALSE	FALSE	FALSE
ENSG00000005812	FBXL3	-0.0164787	Down	0.895416	FALSE	0.0112783	Up	0.967491	FALSE	FALSE	FALSE	FALSE
ENSG00000005882	PDK2	-0.0239567	Down	0.847867	FALSE	-0.00539636	Down	0.986427	FALSE	FALSE	FALSE	FALSE
ENSG00000005884	ITGA3	-0.0209822	Down	0.862607	FALSE	-0.0101942	Down	0.971406	FALSE	FALSE	FALSE	FALSE
ENSG00000005889	ZFX	0.0463606	Up	0.545103	FALSE	0.0297037	Up	0.848463	FALSE	FALSE	FALSE	FALSE
ENSG00000005893	LAMP2	-0.10218	Down	0.642032	FALSE	-0.152681	Down	0.659113	FALSE	FALSE	FALSE	FALSE
ENSG00000005955	GGNBP2	-0.0624727	Down	0.266638	FALSE	-0.00211941	Down	0.990725	FALSE	FALSE	FALSE	FALSE
ENSG00000006007	GDE1	-0.0721621	Down	0.138629	FALSE	-0.0142994	Down	0.902919	FALSE	FALSE	FALSE	FALSE
ENSG00000006015	C19orf60	-0.102918	Down	0.24436	FALSE	-0.0618009	Down	0.715847	FALSE	FALSE	FALSE	FALSE
ENSG00000006016	CRLF1	-0.0288415	Down	0.902126	FALSE	-0.0737267	Down	0.845774	FALSE	FALSE	FALSE	FALSE
ENSG00000006025	OSBPL7	0.0616354	Up	0.621377	FALSE	0.00117513	Up	0.997074	FALSE	FALSE	FALSE	FALSE
ENSG00000006042	TMEM98	-0.265536	Down	0.308592	FALSE	-0.313727	Down	0.446534	FALSE	FALSE	FALSE	FALSE
ENSG00000006062	MAP3K14	0.164339	Up	0.269067	FALSE	0.0117824	Up	0.979983	FALSE	FALSE	FALSE	FALSE
ENSG00000006071	ABCC8	-0.191593	Down	0.0618682	FALSE	-0.212322	Down	0.144186	FALSE	FALSE	FALSE	FALSE
ENSG00000006114	SYNRG	-0.0179799	Down	0.776985	FALSE	-0.0249831	Down	0.816963	FALSE	FALSE	FALSE	FALSE
ENSG00000006116	CACNG3	-0.0693083	Down	0.722205	FALSE	1.93692e-05	Up	0.999928	FALSE	FALSE	FALSE	FALSE
ENSG00000006118	TMEM132A	0.0893009	Up	0.468185	FALSE	0.0802181	Up	0.712762	FALSE	FALSE	FALSE	FALSE
ENSG00000006125	AP2B1	-0.0444788	Down	0.53187	FALSE	0.0352706	Up	0.754277	FALSE	FALSE	FALSE	FALSE
ENSG00000006128	TAC1	-0.0881972	Down	0.750259	FALSE	0.160339	Up	0.682732	FALSE	FALSE	FALSE	FALSE
ENSG00000006194	ZNF263	0.108119	Up	0.0445207	TRUE	0.102706	Up	0.200892	FALSE	FALSE	TRUE	FALSE
ENSG00000006210	CX3CL1	-0.101742	Down	0.617847	FALSE	-0.0703496	Down	0.863478	FALSE	FALSE	FALSE	FALSE
ENSG00000006282	SPATA20	0.140558	Up	0.150181	FALSE	0.0654964	Up	0.735716	FALSE	FALSE	FALSE	FALSE
ENSG00000006283	CACNA1G	0.0612601	Up	0.779186	FALSE	0.0368656	Up	0.937675	FALSE	FALSE	FALSE	FALSE
ENSG00000006432	MAP3K9	-0.183559	Down	0.0451485	TRUE	-0.118307	Down	0.451336	FALSE	FALSE	TRUE	FALSE
ENSG00000006451	RALA	0.0463379	Up	0.50644	FALSE	0.058909	Up	0.598828	FALSE	FALSE	FALSE	FALSE
ENSG00000006459	JHDM1D	0.0652648	Up	0.562537	FALSE	0.0803547	Up	0.665695	FALSE	FALSE	FALSE	FALSE
ENSG00000006468	ETV1	-0.231766	Down	0.233157	FALSE	-0.143802	Down	0.699536	FALSE	FALSE	FALSE	FALSE
ENSG00000006530	AGK	-0.11751	Down	0.0257887	TRUE	-0.0312579	Down	0.755122	FALSE	FALSE	TRUE	FALSE
ENSG00000006576	PHTF2	-0.0525942	Down	0.54185	FALSE	0.00562749	Up	0.981375	FALSE	FALSE	FALSE	FALSE
ENSG00000006607	FARP2	-0.0255713	Down	0.759499	FALSE	-0.0342712	Down	0.810219	FALSE	FALSE	FALSE	FALSE
ENSG00000006611	USH1C	-0.146817	Down	0.559594	FALSE	-0.277761	Down	0.40813	FALSE	FALSE	FALSE	FALSE
ENSG00000006625	GGCT	-0.0594162	Down	0.637126	FALSE	0.0565303	Up	0.780149	FALSE	FALSE	FALSE	FALSE
ENSG00000006634	DBF4	0.00316532	Up	0.979845	FALSE	0.020383	Up	0.934517	FALSE	FALSE	FALSE	FALSE
ENSG00000006652	IFRD1	0.262452	Up	0.000512626	TRUE	0.212586	Up	0.0482765	TRUE	FALSE	FALSE	TRUE
ENSG00000006695	COX10	-0.0348812	Down	0.654082	FALSE	0.0292754	Up	0.829603	FALSE	FALSE	FALSE	FALSE
ENSG00000006704	GTF2IRD1	0.197952	Up	0.108795	FALSE	0.0564789	Up	0.841739	FALSE	FALSE	FALSE	FALSE
ENSG00000006712	PAF1	-0.0360197	Down	0.738288	FALSE	-0.0366655	Down	0.855663	FALSE	FALSE	FALSE	FALSE
ENSG00000006715	VPS41	-0.113081	Down	0.139734	FALSE	0.00341025	Up	0.987716	FALSE	FALSE	FALSE	FALSE
ENSG00000006740	ARHGAP44	-0.177833	Down	0.0232553	TRUE	-0.113021	Down	0.384779	FALSE	FALSE	TRUE	FALSE
ENSG00000006744	ELAC2	-0.0499732	Down	0.292884	FALSE	0.00299228	Up	0.983188	FALSE	FALSE	FALSE	FALSE
ENSG00000006756	ARSD	0.158313	Up	0.230427	FALSE	-0.0353014	Down	0.905051	FALSE	FALSE	FALSE	FALSE
ENSG00000006757	PNPLA4	0.0994564	Up	0.212757	FALSE	0.0488805	Up	0.75988	FALSE	FALSE	FALSE	FALSE
ENSG00000006831	ADIPOR2	0.0246149	Up	0.910877	FALSE	-0.0876674	Down	0.780727	FALSE	FALSE	FALSE	FALSE
ENSG00000006837	CDKL3	0.109523	Up	0.187026	FALSE	0.0511089	Up	0.760674	FALSE	FALSE	FALSE	FALSE
ENSG00000007001	UPP2	0.111689	Up	0.471778	FALSE	0.164084	Up	0.467518	FALSE	FALSE	FALSE	FALSE
ENSG00000007047	MARK4	0.0735029	Up	0.661538	FALSE	0.00672762	Up	0.989333	FALSE	FALSE	FALSE	FALSE
ENSG00000007062	PROM1	-0.192059	Down	0.0991935	FALSE	-0.223538	Down	0.173938	FALSE	FALSE	FALSE	FALSE
ENSG00000007080	CCDC124	0.0426251	Up	0.801678	FALSE	0.0498933	Up	0.873155	FALSE	FALSE	FALSE	FALSE
ENSG00000007168	PAFAH1B1	-0.137376	Down	0.0544634	FALSE	-0.00115318	Down	0.995348	FALSE	FALSE	FALSE	FALSE
ENSG00000007171	NOS2	-0.264681	Down	0.0734355	FALSE	-0.219094	Down	0.356084	FALSE	FALSE	FALSE	FALSE
ENSG00000007202	KIAA0100	0.0203143	Up	0.654437	FALSE	0.0311311	Up	0.661648	FALSE	FALSE	FALSE	FALSE
ENSG00000007237	GAS7	-0.159468	Down	0.0175262	TRUE	-0.0511904	Down	0.685095	FALSE	FALSE	TRUE	FALSE
ENSG00000007255	TRAPPC6A	-0.0559507	Down	0.668154	FALSE	-0.0860191	Down	0.67903	FALSE	FALSE	FALSE	FALSE
ENSG00000007264	MATK	-0.0222582	Down	0.874494	FALSE	-0.0152923	Down	0.960416	FALSE	FALSE	FALSE	FALSE
ENSG00000007341	ST7L	0.053578	Up	0.422019	FALSE	0.0214359	Up	0.886731	FALSE	FALSE	FALSE	FALSE
ENSG00000007372	PAX6	0.367137	Up	0.0124028	TRUE	0.128173	Up	0.63368	FALSE	FALSE	TRUE	FALSE
ENSG00000007376	RPUSD1	-0.041598	Down	0.732363	FALSE	-0.0607182	Down	0.758004	FALSE	FALSE	FALSE	FALSE
ENSG00000007384	RHBDF1	0.254059	Up	0.0852206	FALSE	0.0121042	Up	0.979707	FALSE	FALSE	FALSE	FALSE
ENSG00000007392	LUC7L	-0.102234	Down	0.0553454	FALSE	-0.10889	Down	0.154721	FALSE	FALSE	FALSE	FALSE
ENSG00000007402	CACNA2D2	-0.119371	Down	0.240632	FALSE	-0.0990033	Down	0.582682	FALSE	FALSE	FALSE	FALSE
ENSG00000007516	BAIAP3	-0.0143693	Down	0.956392	FALSE	-0.0657707	Down	0.880672	FALSE	FALSE	FALSE	FALSE
ENSG00000007520	TSR3	0.0493917	Up	0.656036	FALSE	0.0372354	Up	0.864472	FALSE	FALSE	FALSE	FALSE
ENSG00000007541	PIGQ	0.00275019	Up	0.986588	FALSE	-0.0206999	Down	0.952194	FALSE	FALSE	FALSE	FALSE
ENSG00000007545	CRAMP1L	0.0586644	Up	0.486184	FALSE	0.0343053	Up	0.842671	FALSE	FALSE	FALSE	FALSE
ENSG00000007923	DNAJC11	-0.0462042	Down	0.424688	FALSE	0.0148093	Up	0.907347	FALSE	FALSE	FALSE	FALSE
ENSG00000007944	MYLIP	0.13877	Up	0.266638	FALSE	0.167354	Up	0.364994	FALSE	FALSE	FALSE	FALSE
ENSG00000008018	PSMB1	-0.0401143	Down	0.63836	FALSE	-0.0181738	Down	0.923852	FALSE	FALSE	FALSE	FALSE
ENSG00000008056	SYN1	-0.0509124	Down	0.800301	FALSE	0.00586485	Up	0.992042	FALSE	FALSE	FALSE	FALSE
ENSG00000008083	JARID2	0.101702	Up	0.301	FALSE	-0.0335492	Down	0.871478	FALSE	FALSE	FALSE	FALSE
ENSG00000008086	CDKL5	-0.0795433	Down	0.403402	FALSE	0.0373277	Up	0.832254	FALSE	FALSE	FALSE	FALSE
ENSG00000008118	CAMK1G	-0.135987	Down	0.222716	FALSE	-0.0771055	Down	0.720711	FALSE	FALSE	FALSE	FALSE
ENSG00000008130	NADK	0.137276	Up	0.0635323	FALSE	0.0673702	Up	0.636204	FALSE	FALSE	FALSE	FALSE
ENSG00000008256	CYTH3	0.0269041	Up	0.741558	FALSE	0.00511431	Up	0.980744	FALSE	FALSE	FALSE	FALSE
ENSG00000008277	ADAM22	-0.183977	Down	0.107268	FALSE	-0.0210454	Down	0.939825	FALSE	FALSE	FALSE	FALSE
ENSG00000008282	SYPL1	0.0220238	Up	0.926155	FALSE	-0.116558	Down	0.701591	FALSE	FALSE	FALSE	FALSE
ENSG00000008283	CYB561	-0.097608	Down	0.393292	FALSE	0.00288044	Up	0.994199	FALSE	FALSE	FALSE	FALSE
ENSG00000008294	SPAG9	-0.0692819	Down	0.330267	FALSE	-0.0820106	Down	0.45309	FALSE	FALSE	FALSE	FALSE
ENSG00000008300	CELSR3	-0.0451312	Down	0.713833	FALSE	-0.0535458	Down	0.803448	FALSE	FALSE	FALSE	FALSE
ENSG00000008311	AASS	0.0474431	Up	0.803816	FALSE	-0.184136	Down	0.314577	FALSE	FALSE	FALSE	FALSE
ENSG00000008324	SS18L2	0.0783121	Up	0.495408	FALSE	0.140851	Up	0.342943	FALSE	FALSE	FALSE	FALSE
ENSG00000008382	MPND	0.0718129	Up	0.664516	FALSE	-0.038509	Down	0.911091	FALSE	FALSE	FALSE	FALSE
ENSG00000008394	MGST1	0.722782	Up	1.31602e-06	TRUE	0.366713	Up	0.0381805	TRUE	FALSE	FALSE	TRUE
ENSG00000008405	CRY1	0.217842	Up	0.0416223	TRUE	0.119219	Up	0.541405	FALSE	FALSE	TRUE	FALSE
ENSG00000008438	PGLYRP1	-0.0834548	Down	0.645583	FALSE	-0.125277	Down	0.664094	FALSE	FALSE	FALSE	FALSE
ENSG00000008441	NFIX	-0.00927875	Down	0.969351	FALSE	-0.139364	Down	0.636212	FALSE	FALSE	FALSE	FALSE
ENSG00000008513	ST3GAL1	0.0498521	Up	0.55139	FALSE	-0.000458812	Down	0.998033	FALSE	FALSE	FALSE	FALSE
ENSG00000008710	PKD1	-0.0125125	Down	0.951505	FALSE	-0.0761935	Down	0.795558	FALSE	FALSE	FALSE	FALSE
ENSG00000008735	MAPK8IP2	-0.0772213	Down	0.560106	FALSE	-0.0480699	Down	0.859799	FALSE	FALSE	FALSE	FALSE
ENSG00000008838	MED24	0.0238735	Up	0.821852	FALSE	0.00741988	Up	0.976863	FALSE	FALSE	FALSE	FALSE
ENSG00000008853	RHOBTB2	-0.130149	Down	0.286813	FALSE	-0.125725	Down	0.542092	FALSE	FALSE	FALSE	FALSE
ENSG00000008869	HEATR5B	-0.118357	Down	0.139058	FALSE	0.01318	Up	0.940976	FALSE	FALSE	FALSE	FALSE
ENSG00000008952	SEC62	0.00140855	Up	0.989666	FALSE	0.0314595	Up	0.863874	FALSE	FALSE	FALSE	FALSE
ENSG00000008988	RPS20	0.135246	Up	0.0287549	TRUE	0.124625	Up	0.172887	FALSE	FALSE	TRUE	FALSE
ENSG00000009307	CSDE1	-0.0320481	Down	0.683465	FALSE	0.0337852	Up	0.790626	FALSE	FALSE	FALSE	FALSE
ENSG00000009335	UBE3C	-0.0735603	Down	0.122401	FALSE	0.00458524	Up	0.971406	FALSE	FALSE	FALSE	FALSE
ENSG00000009413	REV3L	0.0657053	Up	0.377665	FALSE	0.0514688	Up	0.70662	FALSE	FALSE	FALSE	FALSE
ENSG00000009694	TENM1	-0.0548895	Down	0.776754	FALSE	0.0950268	Up	0.731414	FALSE	FALSE	FALSE	FALSE
ENSG00000009724	MASP2	0.0972636	Up	0.342833	FALSE	0.0876087	Up	0.625963	FALSE	FALSE	FALSE	FALSE
ENSG00000009780	FAM76A	-0.14418	Down	0.0354306	TRUE	-0.0806168	Down	0.494836	FALSE	FALSE	TRUE	FALSE
ENSG00000009830	POMT2	-0.0240719	Down	0.850323	FALSE	-0.107003	Down	0.459359	FALSE	FALSE	FALSE	FALSE
ENSG00000009844	VTA1	-0.0751441	Down	0.495647	FALSE	0.064457	Up	0.682722	FALSE	FALSE	FALSE	FALSE
ENSG00000009950	MLXIPL	0.118407	Up	0.524727	FALSE	0.0234751	Up	0.962157	FALSE	FALSE	FALSE	FALSE
ENSG00000009954	BAZ1B	0.0655168	Up	0.126906	FALSE	0.0427936	Up	0.588806	FALSE	FALSE	FALSE	FALSE
ENSG00000010017	RANBP9	0.010877	Up	0.913223	FALSE	0.0879261	Up	0.3496	FALSE	FALSE	FALSE	FALSE
ENSG00000010072	SPRTN	-0.0236105	Down	0.839794	FALSE	-0.0584618	Down	0.731414	FALSE	FALSE	FALSE	FALSE
ENSG00000010165	METTL13	-0.0913737	Down	0.107088	FALSE	-0.0148103	Down	0.915932	FALSE	FALSE	FALSE	FALSE
ENSG00000010219	DYRK4	0.0354844	Up	0.696043	FALSE	0.0433272	Up	0.781531	FALSE	FALSE	FALSE	FALSE
ENSG00000010244	ZNF207	0.0196078	Up	0.817165	FALSE	0.0393156	Up	0.760674	FALSE	FALSE	FALSE	FALSE
ENSG00000010256	UQCRC1	-0.153834	Down	0.01697	TRUE	-0.0419056	Down	0.718742	FALSE	FALSE	TRUE	FALSE
ENSG00000010270	STARD3NL	0.0919685	Up	0.197356	FALSE	0.112905	Up	0.268173	FALSE	FALSE	FALSE	FALSE
ENSG00000010278	CD9	-0.0460425	Down	0.883774	FALSE	-0.196036	Down	0.634995	FALSE	FALSE	FALSE	FALSE
ENSG00000010282	HHATL	-0.181619	Down	0.267637	FALSE	-0.278287	Down	0.193596	FALSE	FALSE	FALSE	FALSE
ENSG00000010292	NCAPD2	-0.104653	Down	0.396866	FALSE	-0.180002	Down	0.260971	FALSE	FALSE	FALSE	FALSE
ENSG00000010295	IFFO1	0.0160541	Up	0.906102	FALSE	-0.0172847	Down	0.949004	FALSE	FALSE	FALSE	FALSE
ENSG00000010318	PHF7	-0.102655	Down	0.250249	FALSE	-0.143789	Down	0.240241	FALSE	FALSE	FALSE	FALSE
ENSG00000010319	SEMA3G	-0.490435	Down	0.000553772	TRUE	-0.580718	Down	0.0014182	TRUE	FALSE	FALSE	TRUE
ENSG00000010322	NISCH	0.115478	Up	0.167958	FALSE	0.129433	Up	0.298309	FALSE	FALSE	FALSE	FALSE
ENSG00000010327	STAB1	0.698602	Up	0.00369211	TRUE	0.559522	Up	0.120416	FALSE	FALSE	TRUE	FALSE
ENSG00000010361	FUZ	-0.0199017	Down	0.876246	FALSE	-0.0626624	Down	0.731386	FALSE	FALSE	FALSE	FALSE
ENSG00000010379	SLC6A13	0.37068	Up	0.0337985	TRUE	0.175374	Up	0.597964	FALSE	FALSE	TRUE	FALSE
ENSG00000010404	IDS	0.0637191	Up	0.542024	FALSE	0.131609	Up	0.30718	FALSE	FALSE	FALSE	FALSE
ENSG00000010438	PRSS3	-0.10906	Down	0.418884	FALSE	0.0521123	Up	0.829083	FALSE	FALSE	FALSE	FALSE
ENSG00000010539	ZNF200	0.0512429	Up	0.599548	FALSE	0.0323976	Up	0.872584	FALSE	FALSE	FALSE	FALSE
ENSG00000010610	CD4	0.499155	Up	0.000497818	TRUE	0.371086	Up	0.0749786	FALSE	FALSE	TRUE	FALSE
ENSG00000010626	LRRC23	0.0851501	Up	0.389457	FALSE	0.0307702	Up	0.892909	FALSE	FALSE	FALSE	FALSE
ENSG00000010803	SCMH1	0.0108294	Up	0.879022	FALSE	-0.00901174	Down	0.950935	FALSE	FALSE	FALSE	FALSE
ENSG00000010810	FYN	0.134311	Up	0.0174622	TRUE	0.0349333	Up	0.748149	FALSE	FALSE	TRUE	FALSE
ENSG00000010818	HIVEP2	-0.193803	Down	0.0307776	TRUE	-0.106048	Down	0.500266	FALSE	FALSE	TRUE	FALSE
ENSG00000011007	TCEB3	0.196659	Up	0.00216384	TRUE	0.130968	Up	0.179003	FALSE	FALSE	TRUE	FALSE
ENSG00000011009	LYPLA2	0.0224529	Up	0.833598	FALSE	0.0137656	Up	0.951784	FALSE	FALSE	FALSE	FALSE
ENSG00000011021	CLCN6	-0.0482491	Down	0.614142	FALSE	-0.0442758	Down	0.800953	FALSE	FALSE	FALSE	FALSE
ENSG00000011028	MRC2	0.132648	Up	0.502064	FALSE	0.0506191	Up	0.910972	FALSE	FALSE	FALSE	FALSE
ENSG00000011083	SLC6A7	-0.144066	Down	0.286992	FALSE	-0.0525154	Down	0.862136	FALSE	FALSE	FALSE	FALSE
ENSG00000011105	TSPAN9	0.00720944	Up	0.976331	FALSE	0.016089	Up	0.976878	FALSE	FALSE	FALSE	FALSE
ENSG00000011114	BTBD7	0.0883157	Up	0.145432	FALSE	0.0374374	Up	0.760249	FALSE	FALSE	FALSE	FALSE
ENSG00000011132	APBA3	0.378436	Up	0.00540995	TRUE	0.224734	Up	0.315008	FALSE	FALSE	TRUE	FALSE
ENSG00000011143	MKS1	-0.0981862	Down	0.167602	FALSE	-0.0900144	Down	0.435702	FALSE	FALSE	FALSE	FALSE
ENSG00000011198	ABHD5	0.207362	Up	0.0108038	TRUE	0.131395	Up	0.319723	FALSE	FALSE	TRUE	FALSE
ENSG00000011201	KAL1	0.204746	Up	0.0687671	FALSE	0.0432335	Up	0.867408	FALSE	FALSE	FALSE	FALSE
ENSG00000011243	AKAP8L	0.0402201	Up	0.674729	FALSE	-0.00143246	Down	0.995612	FALSE	FALSE	FALSE	FALSE
ENSG00000011258	MBTD1	-0.0306523	Down	0.770715	FALSE	-0.0234667	Down	0.911148	FALSE	FALSE	FALSE	FALSE
ENSG00000011260	UTP18	-0.0707965	Down	0.338179	FALSE	-0.00824953	Down	0.968116	FALSE	FALSE	FALSE	FALSE
ENSG00000011275	RNF216	0.0847945	Up	0.042413	TRUE	0.0453418	Up	0.552751	FALSE	FALSE	TRUE	FALSE
ENSG00000011295	TTC19	-0.131596	Down	0.0220418	TRUE	-0.0718451	Down	0.459803	FALSE	FALSE	TRUE	FALSE
ENSG00000011304	PTBP1	0.313292	Up	0.00751873	TRUE	0.126779	Up	0.558281	FALSE	FALSE	TRUE	FALSE
ENSG00000011332	DPF1	0.0267738	Up	0.880549	FALSE	0.0112674	Up	0.978715	FALSE	FALSE	FALSE	FALSE
ENSG00000011347	SYT7	0.023521	Up	0.902838	FALSE	0.0410729	Up	0.906649	FALSE	FALSE	FALSE	FALSE
ENSG00000011376	LARS2	0.105812	Up	0.0243463	TRUE	0.0886881	Up	0.217443	FALSE	FALSE	TRUE	FALSE
ENSG00000011405	PIK3C2A	0.113905	Up	0.33499	FALSE	-0.0418201	Down	0.856613	FALSE	FALSE	FALSE	FALSE
ENSG00000011426	ANLN	-0.0915885	Down	0.816587	FALSE	-0.155371	Down	0.810219	FALSE	FALSE	FALSE	FALSE
ENSG00000011451	WIZ	0.181565	Up	0.269115	FALSE	0.0484464	Up	0.904656	FALSE	FALSE	FALSE	FALSE
ENSG00000011454	RABGAP1	-0.0250937	Down	0.636583	FALSE	-0.00157874	Down	0.992293	FALSE	FALSE	FALSE	FALSE
ENSG00000011465	DCN	0.0618319	Up	0.770912	FALSE	-0.000150064	Down	0.999901	FALSE	FALSE	FALSE	FALSE
ENSG00000011478	QPCTL	0.0608504	Up	0.643985	FALSE	0.00791148	Up	0.983188	FALSE	FALSE	FALSE	FALSE
ENSG00000011485	PPP5C	-0.0760292	Down	0.152456	FALSE	-0.00675597	Down	0.964481	FALSE	FALSE	FALSE	FALSE
ENSG00000011523	CEP68	-0.0931771	Down	0.0301011	TRUE	-0.0179839	Down	0.831798	FALSE	FALSE	TRUE	FALSE
ENSG00000011566	MAP4K3	-0.0658923	Down	0.417058	FALSE	-0.0133109	Down	0.948317	FALSE	FALSE	FALSE	FALSE
ENSG00000011590	ZBTB32	0.243563	Up	0.0376224	TRUE	0.126005	Up	0.56182	FALSE	FALSE	TRUE	FALSE
ENSG00000011600	TYROBP	0.782237	Up	0.000693951	TRUE	0.719773	Up	0.029281	TRUE	FALSE	FALSE	TRUE
ENSG00000011638	TMEM159	0.236834	Up	0.197862	FALSE	0.261308	Up	0.345397	FALSE	FALSE	FALSE	FALSE
ENSG00000011677	GABRA3	-0.00857708	Down	0.966745	FALSE	0.16625	Up	0.37239	FALSE	FALSE	FALSE	FALSE
ENSG00000012048	BRCA1	0.0472539	Up	0.785778	FALSE	-0.0877916	Down	0.725041	FALSE	FALSE	FALSE	FALSE
ENSG00000012061	ERCC1	0.0563942	Up	0.493995	FALSE	0.065957	Up	0.628282	FALSE	FALSE	FALSE	FALSE
ENSG00000012124	CD22	-0.272972	Down	0.405941	FALSE	-0.41497	Down	0.361951	FALSE	FALSE	FALSE	FALSE
ENSG00000012171	SEMA3B	-0.250918	Down	0.311994	FALSE	-0.443546	Down	0.147208	FALSE	FALSE	FALSE	FALSE
ENSG00000012174	MBTPS2	-0.230295	Down	0.00204556	TRUE	-0.121342	Down	0.269635	FALSE	FALSE	TRUE	FALSE
ENSG00000012232	EXTL3	-0.11113	Down	0.0934099	FALSE	-0.0841542	Down	0.452335	FALSE	FALSE	FALSE	FALSE
ENSG00000012660	ELOVL5	0.363687	Up	0.0053567	TRUE	0.0985192	Up	0.695976	FALSE	FALSE	TRUE	FALSE
ENSG00000012779	ALOX5	0.343285	Up	0.0972662	FALSE	0.334784	Up	0.290783	FALSE	FALSE	FALSE	FALSE
ENSG00000012817	KDM5D	-0.452541	Down	0.149738	FALSE	-0.510405	Down	0.456222	FALSE	FALSE	FALSE	FALSE
ENSG00000012822	CALCOCO1	-0.0731858	Down	0.168511	FALSE	-0.0489458	Down	0.620097	FALSE	FALSE	FALSE	FALSE
ENSG00000012963	UBR7	0.0147141	Up	0.850537	FALSE	0.0753029	Up	0.335854	FALSE	FALSE	FALSE	FALSE
ENSG00000012983	MAP4K5	0.0205578	Up	0.883879	FALSE	-0.031954	Down	0.901707	FALSE	FALSE	FALSE	FALSE
ENSG00000013016	EHD3	-0.107615	Down	0.208927	FALSE	0.0249394	Up	0.88699	FALSE	FALSE	FALSE	FALSE
ENSG00000013275	PSMC4	-0.0322095	Down	0.690977	FALSE	0.0464363	Up	0.695976	FALSE	FALSE	FALSE	FALSE
ENSG00000013288	MAN2B2	0.0254198	Up	0.805181	FALSE	0.0177887	Up	0.934884	FALSE	FALSE	FALSE	FALSE
ENSG00000013293	SLC7A14	-0.0471647	Down	0.72204	FALSE	0.149066	Up	0.138884	FALSE	FALSE	FALSE	FALSE
ENSG00000013297	CLDN11	-0.16582	Down	0.630802	FALSE	-0.245827	Down	0.652319	FALSE	FALSE	FALSE	FALSE
ENSG00000013306	SLC25A39	0.174533	Up	0.0209247	TRUE	0.0967573	Up	0.459878	FALSE	FALSE	TRUE	FALSE
ENSG00000013364	MVP	0.415298	Up	0.0412597	TRUE	0.165872	Up	0.689011	FALSE	FALSE	TRUE	FALSE
ENSG00000013374	NUB1	-0.0290318	Down	0.663979	FALSE	0.00379291	Up	0.983188	FALSE	FALSE	FALSE	FALSE
ENSG00000013375	PGM3	0.130745	Up	0.173743	FALSE	0.0994385	Up	0.561404	FALSE	FALSE	FALSE	FALSE
ENSG00000013392	RWDD2A	-0.0825482	Down	0.322709	FALSE	-0.00495284	Down	0.98376	FALSE	FALSE	FALSE	FALSE
ENSG00000013441	CLK1	0.0652407	Up	0.66849	FALSE	0.0152686	Up	0.96851	FALSE	FALSE	FALSE	FALSE
ENSG00000013503	POLR3B	-0.0681209	Down	0.455026	FALSE	0.0430649	Up	0.770035	FALSE	FALSE	FALSE	FALSE
ENSG00000013523	ANGEL1	-0.0689639	Down	0.417518	FALSE	-0.0699562	Down	0.630004	FALSE	FALSE	FALSE	FALSE
ENSG00000013561	RNF14	-0.0946591	Down	0.293553	FALSE	-0.00163882	Down	0.995289	FALSE	FALSE	FALSE	FALSE
ENSG00000013563	DNASE1L1	-0.0403918	Down	0.81104	FALSE	-0.00429951	Down	0.992739	FALSE	FALSE	FALSE	FALSE
ENSG00000013573	DDX11	0.0426858	Up	0.88633	FALSE	0.00136281	Up	0.998033	FALSE	FALSE	FALSE	FALSE
ENSG00000013583	HEBP1	0.0257718	Up	0.841122	FALSE	-0.0121163	Down	0.967491	FALSE	FALSE	FALSE	FALSE
ENSG00000013619	MAMLD1	0.312065	Up	0.0458784	TRUE	0.118807	Up	0.707984	FALSE	FALSE	TRUE	FALSE
ENSG00000014123	UFL1	-0.00102497	Down	0.994675	FALSE	-0.00659201	Down	0.984928	FALSE	FALSE	FALSE	FALSE
ENSG00000014138	POLA2	0.0379699	Up	0.782994	FALSE	-0.0453829	Down	0.850244	FALSE	FALSE	FALSE	FALSE
ENSG00000014164	ZC3H3	0.10595	Up	0.511816	FALSE	0.00603698	Up	0.990616	FALSE	FALSE	FALSE	FALSE
ENSG00000014216	CAPN1	-0.0542041	Down	0.613857	FALSE	-0.045339	Down	0.824339	FALSE	FALSE	FALSE	FALSE
ENSG00000014641	MDH1	-0.254869	Down	0.0118381	TRUE	-0.0570214	Down	0.732516	FALSE	FALSE	TRUE	FALSE
ENSG00000014824	SLC30A9	-0.131496	Down	0.266552	FALSE	0.01457	Up	0.961931	FALSE	FALSE	FALSE	FALSE
ENSG00000014914	MTMR11	0.531614	Up	1.5713e-05	TRUE	0.317966	Up	0.0611352	FALSE	FALSE	TRUE	FALSE
ENSG00000014919	COX15	-0.0146069	Down	0.815345	FALSE	0.0128808	Up	0.912718	FALSE	FALSE	FALSE	FALSE
ENSG00000015133	CCDC88C	0.15178	Up	0.432298	FALSE	-0.0267505	Down	0.95839	FALSE	FALSE	FALSE	FALSE
ENSG00000015153	YAF2	0.0281578	Up	0.787053	FALSE	0.0662075	Up	0.654004	FALSE	FALSE	FALSE	FALSE
ENSG00000015171	ZMYND11	-0.0143311	Down	0.865094	FALSE	-0.000169101	Down	0.999302	FALSE	FALSE	FALSE	FALSE
ENSG00000015285	WAS	0.442827	Up	0.00822952	TRUE	0.309224	Up	0.243578	FALSE	FALSE	TRUE	FALSE
ENSG00000015475	BID	0.101478	Up	0.19948	FALSE	0.135456	Up	0.213715	FALSE	FALSE	FALSE	FALSE
ENSG00000015479	MATR3	-0.0124133	Down	0.880315	FALSE	0.0773407	Up	0.27696	FALSE	FALSE	FALSE	FALSE
ENSG00000015532	XYLT2	0.0582549	Up	0.462855	FALSE	0.0218042	Up	0.905656	FALSE	FALSE	FALSE	FALSE
ENSG00000015592	STMN4	0.0738602	Up	0.494225	FALSE	0.134067	Up	0.343965	FALSE	FALSE	FALSE	FALSE
ENSG00000015676	NUDCD3	-0.137467	Down	0.0381305	TRUE	-0.0340042	Down	0.799462	FALSE	FALSE	TRUE	FALSE
ENSG00000016391	CHDH	0.200329	Up	0.0764428	FALSE	-0.0762004	Down	0.619432	FALSE	FALSE	FALSE	FALSE
ENSG00000016602	CLCA4	-0.223108	Down	0.387725	FALSE	-0.305315	Down	0.41707	FALSE	FALSE	FALSE	FALSE
ENSG00000016864	GLT8D1	-0.0503475	Down	0.458982	FALSE	0.0208939	Up	0.876487	FALSE	FALSE	FALSE	FALSE
ENSG00000017260	ATP2C1	0.0589887	Up	0.461504	FALSE	0.116519	Up	0.231302	FALSE	FALSE	FALSE	FALSE
ENSG00000017373	SRCIN1	-0.124129	Down	0.439447	FALSE	-0.158189	Down	0.528356	FALSE	FALSE	FALSE	FALSE
ENSG00000017427	IGF1	-0.164823	Down	0.417642	FALSE	-0.0748719	Down	0.864472	FALSE	FALSE	FALSE	FALSE
ENSG00000017483	SLC38A5	-0.773903	Down	4.19752e-07	TRUE	-0.874162	Down	9.3181e-07	TRUE	FALSE	FALSE	TRUE
ENSG00000017797	RALBP1	-0.0494001	Down	0.207615	FALSE	-0.0108116	Down	0.910458	FALSE	FALSE	FALSE	FALSE
ENSG00000018189	RUFY3	-0.0559101	Down	0.563951	FALSE	0.0652113	Up	0.604801	FALSE	FALSE	FALSE	FALSE
ENSG00000018236	CNTN1	-0.0629122	Down	0.669164	FALSE	0.073496	Up	0.73514	FALSE	FALSE	FALSE	FALSE
ENSG00000018408	WWTR1	0.749555	Up	2.1655e-05	TRUE	0.400933	Up	0.103424	FALSE	FALSE	TRUE	FALSE
ENSG00000018510	AGPS	-0.0222904	Down	0.8729	FALSE	0.0553997	Up	0.788688	FALSE	FALSE	FALSE	FALSE
ENSG00000018610	CXorf56	-0.0310694	Down	0.740966	FALSE	0.0766267	Up	0.446534	FALSE	FALSE	FALSE	FALSE
ENSG00000018625	ATP1A2	0.331364	Up	0.0133968	TRUE	-0.00580416	Down	0.986993	FALSE	FALSE	TRUE	FALSE
ENSG00000018699	TTC27	-0.0474545	Down	0.577983	FALSE	-0.0328562	Down	0.845774	FALSE	FALSE	FALSE	FALSE
ENSG00000018869	ZNF582	-0.0131791	Down	0.890779	FALSE	-0.0185969	Down	0.917796	FALSE	FALSE	FALSE	FALSE
ENSG00000019102	VSIG2	0.0998427	Up	0.671383	FALSE	0.0559874	Up	0.911148	FALSE	FALSE	FALSE	FALSE
ENSG00000019144	PHLDB1	-0.118939	Down	0.651525	FALSE	-0.262015	Down	0.449339	FALSE	FALSE	FALSE	FALSE
ENSG00000019485	PRDM11	-0.0024597	Down	0.98509	FALSE	0.0129931	Up	0.965663	FALSE	FALSE	FALSE	FALSE
ENSG00000019505	SYT13	-0.185046	Down	0.0669068	FALSE	-0.00180931	Down	0.995069	FALSE	FALSE	FALSE	FALSE
ENSG00000019582	CD74	0.386889	Up	0.0520496	FALSE	0.448568	Up	0.102192	FALSE	FALSE	FALSE	FALSE
ENSG00000019991	HGF	0.872743	Up	7.76418e-07	TRUE	0.601112	Up	0.00870771	TRUE	FALSE	FALSE	TRUE
ENSG00000019995	ZRANB1	-0.086241	Down	0.215501	FALSE	-0.0235924	Down	0.884479	FALSE	FALSE	FALSE	FALSE
ENSG00000020129	NCDN	-0.0739744	Down	0.617999	FALSE	0.00635645	Up	0.988589	FALSE	FALSE	FALSE	FALSE
ENSG00000020181	GPR124	0.049402	Up	0.796211	FALSE	-0.084355	Down	0.773739	FALSE	FALSE	FALSE	FALSE
ENSG00000020256	ZFP64	-0.0481496	Down	0.685377	FALSE	-0.0417758	Down	0.855757	FALSE	FALSE	FALSE	FALSE
ENSG00000020426	MNAT1	0.00709376	Up	0.950566	FALSE	0.0568126	Up	0.695452	FALSE	FALSE	FALSE	FALSE
ENSG00000020577	SAMD4A	0.313485	Up	0.00123332	TRUE	0.159154	Up	0.298671	FALSE	FALSE	TRUE	FALSE
ENSG00000020922	MRE11A	-0.0903281	Down	0.345695	FALSE	-0.0698639	Down	0.693699	FALSE	FALSE	FALSE	FALSE
ENSG00000021300	PLEKHB1	0.0909432	Up	0.65117	FALSE	-0.163558	Down	0.516758	FALSE	FALSE	FALSE	FALSE
ENSG00000021355	SERPINB1	0.388547	Up	0.0320989	TRUE	0.158236	Up	0.6608	FALSE	FALSE	TRUE	FALSE
ENSG00000021574	SPAST	-0.0513912	Down	0.610446	FALSE	0.000418745	Up	0.998792	FALSE	FALSE	FALSE	FALSE
ENSG00000021645	NRXN3	-0.188964	Down	0.0249964	TRUE	-0.0700183	Down	0.661648	FALSE	FALSE	TRUE	FALSE
ENSG00000021762	OSBPL5	-0.0565241	Down	0.709888	FALSE	-0.0986825	Down	0.674693	FALSE	FALSE	FALSE	FALSE
ENSG00000021776	AQR	0.0381077	Up	0.677232	FALSE	0.0555203	Up	0.705628	FALSE	FALSE	FALSE	FALSE
ENSG00000022267	FHL1	0.0401057	Up	0.458982	FALSE	0.0734867	Up	0.284568	FALSE	FALSE	FALSE	FALSE
ENSG00000022277	RTFDC1	-0.00157186	Down	0.980421	FALSE	0.0262388	Up	0.785406	FALSE	FALSE	FALSE	FALSE
ENSG00000022355	GABRA1	-0.243257	Down	0.0763087	FALSE	-0.0274882	Down	0.932198	FALSE	FALSE	FALSE	FALSE
ENSG00000022556	NLRP2	0.342593	Up	0.400764	FALSE	0.44816	Up	0.464948	FALSE	FALSE	FALSE	FALSE
ENSG00000022567	SLC45A4	-0.0150914	Down	0.898702	FALSE	-0.0260523	Down	0.904656	FALSE	FALSE	FALSE	FALSE
ENSG00000022840	RNF10	0.00683744	Up	0.95202	FALSE	0.00504094	Up	0.983814	FALSE	FALSE	FALSE	FALSE
ENSG00000022976	ZNF839	-0.0369558	Down	0.507394	FALSE	-0.0245786	Down	0.824539	FALSE	FALSE	FALSE	FALSE
ENSG00000023041	ZDHHC6	-0.0493901	Down	0.478533	FALSE	0.0225346	Up	0.865941	FALSE	FALSE	FALSE	FALSE
ENSG00000023171	GRAMD1B	-0.155276	Down	0.0220418	TRUE	-0.0692291	Down	0.564488	FALSE	FALSE	TRUE	FALSE
ENSG00000023191	RNH1	0.0456466	Up	0.76483	FALSE	0.00643008	Up	0.98754	FALSE	FALSE	FALSE	FALSE
ENSG00000023228	NDUFS1	-0.147142	Down	0.0087907	TRUE	-0.0486971	Down	0.605992	FALSE	FALSE	TRUE	FALSE
ENSG00000023287	RB1CC1	0.031628	Up	0.772981	FALSE	0.059174	Up	0.719209	FALSE	FALSE	FALSE	FALSE
ENSG00000023318	ERP44	0.054152	Up	0.455504	FALSE	0.0804282	Up	0.435702	FALSE	FALSE	FALSE	FALSE
ENSG00000023330	ALAS1	-0.00268027	Down	0.972798	FALSE	0.0644103	Up	0.39242	FALSE	FALSE	FALSE	FALSE
ENSG00000023445	BIRC3	0.407401	Up	0.000836887	TRUE	0.359445	Up	0.0354909	TRUE	FALSE	FALSE	TRUE
ENSG00000023516	AKAP11	-0.120906	Down	0.17301	FALSE	0.00864572	Up	0.971406	FALSE	FALSE	FALSE	FALSE
ENSG00000023572	GLRX2	-0.163247	Down	0.151231	FALSE	-0.00864115	Down	0.978836	FALSE	FALSE	FALSE	FALSE
ENSG00000023608	SNAPC1	0.0819629	Up	0.346168	FALSE	0.0466055	Up	0.790626	FALSE	FALSE	FALSE	FALSE
ENSG00000023697	DERA	0.143605	Up	0.231192	FALSE	0.041768	Up	0.882893	FALSE	FALSE	FALSE	FALSE
ENSG00000023734	STRAP	0.00216839	Up	0.980403	FALSE	0.0915952	Up	0.218571	FALSE	FALSE	FALSE	FALSE
ENSG00000023892	DEF6	0.426997	Up	0.00369349	TRUE	0.347606	Up	0.109448	FALSE	FALSE	TRUE	FALSE
ENSG00000023902	PLEKHO1	0.161142	Up	0.033754	TRUE	0.127913	Up	0.286367	FALSE	FALSE	TRUE	FALSE
ENSG00000023909	GCLM	0.131255	Up	0.180604	FALSE	0.176896	Up	0.180767	FALSE	FALSE	FALSE	FALSE
ENSG00000024048	UBR2	0.0640402	Up	0.295464	FALSE	0.0784789	Up	0.390988	FALSE	FALSE	FALSE	FALSE
ENSG00000024422	EHD2	0.172039	Up	0.39299	FALSE	0.0104767	Up	0.986703	FALSE	FALSE	FALSE	FALSE
ENSG00000024862	CCDC28A	-0.0556285	Down	0.633997	FALSE	0.0433487	Up	0.832796	FALSE	FALSE	FALSE	FALSE
ENSG00000025039	RRAGD	0.130932	Up	0.0566582	FALSE	0.165941	Up	0.0659678	FALSE	FALSE	FALSE	FALSE
ENSG00000025156	HSF2	-0.05482	Down	0.619195	FALSE	0.0296918	Up	0.893135	FALSE	FALSE	FALSE	FALSE
ENSG00000025293	PHF20	-0.0159523	Down	0.750572	FALSE	0.0239463	Up	0.743019	FALSE	FALSE	FALSE	FALSE
ENSG00000025423	HSD17B6	0.325014	Up	0.112762	FALSE	-0.0552323	Down	0.904064	FALSE	FALSE	FALSE	FALSE
ENSG00000025434	NR1H3	0.156719	Up	0.0317952	TRUE	0.0689687	Up	0.616553	FALSE	FALSE	TRUE	FALSE
ENSG00000025708	TYMP	0.841212	Up	2.88004e-05	TRUE	0.727625	Up	0.00823149	TRUE	FALSE	FALSE	TRUE
ENSG00000025770	NCAPH2	-0.0239395	Down	0.82772	FALSE	0.00841424	Up	0.974687	FALSE	FALSE	FALSE	FALSE
ENSG00000025772	TOMM34	0.0749764	Up	0.449409	FALSE	0.164322	Up	0.137639	FALSE	FALSE	FALSE	FALSE
ENSG00000025796	SEC63	0.0276715	Up	0.689336	FALSE	0.0706852	Up	0.400457	FALSE	FALSE	FALSE	FALSE
ENSG00000025800	KPNA6	-0.0656673	Down	0.250025	FALSE	-0.00508079	Down	0.975742	FALSE	FALSE	FALSE	FALSE
ENSG00000026025	VIM	1.03372	Up	4.17618e-07	TRUE	0.772325	Up	0.00435001	TRUE	FALSE	FALSE	TRUE
ENSG00000026103	FAS	0.50716	Up	0.0017468	TRUE	0.177631	Up	0.536551	FALSE	FALSE	TRUE	FALSE
ENSG00000026297	RNASET2	0.29721	Up	0.0155912	TRUE	0.28917	Up	0.100898	FALSE	FALSE	TRUE	FALSE
ENSG00000026508	CD44	1.63654	Up	7.42478e-06	TRUE	1.19107	Up	0.0179555	TRUE	FALSE	FALSE	TRUE
ENSG00000026559	KCNG1	0.409746	Up	0.0576987	FALSE	0.413894	Up	0.192172	FALSE	FALSE	FALSE	FALSE
ENSG00000026652	AGPAT4	-0.10223	Down	0.255925	FALSE	-0.0634236	Down	0.712205	FALSE	FALSE	FALSE	FALSE
ENSG00000026950	BTN3A1	0.255947	Up	0.00668962	TRUE	0.158171	Up	0.296486	FALSE	FALSE	TRUE	FALSE
ENSG00000027001	MIPEP	-0.114761	Down	0.170639	FALSE	-0.0526334	Down	0.752677	FALSE	FALSE	FALSE	FALSE
ENSG00000027075	PRKCH	-0.092543	Down	0.559791	FALSE	-0.273054	Down	0.0776266	FALSE	FALSE	FALSE	FALSE
ENSG00000027697	IFNGR1	0.0518034	Up	0.754137	FALSE	-0.0398291	Down	0.902903	FALSE	FALSE	FALSE	FALSE
ENSG00000027847	B4GALT7	0.0446371	Up	0.57036	FALSE	0.0315397	Up	0.838191	FALSE	FALSE	FALSE	FALSE
ENSG00000028116	VRK2	-0.0136047	Down	0.967499	FALSE	-0.185015	Down	0.650756	FALSE	FALSE	FALSE	FALSE
ENSG00000028137	TNFRSF1B	0.796911	Up	0.000244912	TRUE	0.494028	Up	0.1315	FALSE	FALSE	TRUE	FALSE
ENSG00000028203	VEZT	-0.0294152	Down	0.768636	FALSE	0.0407038	Up	0.793985	FALSE	FALSE	FALSE	FALSE
ENSG00000028310	BRD9	-0.0246771	Down	0.746278	FALSE	-0.0566819	Down	0.594679	FALSE	FALSE	FALSE	FALSE
ENSG00000028528	SNX1	-0.0202652	Down	0.829311	FALSE	-0.0578326	Down	0.653332	FALSE	FALSE	FALSE	FALSE
ENSG00000028839	TBPL1	0.0319403	Up	0.81671	FALSE	0.130295	Up	0.377391	FALSE	FALSE	FALSE	FALSE
ENSG00000029153	ARNTL2	-0.104085	Down	0.335343	FALSE	0.00958215	Up	0.975006	FALSE	FALSE	FALSE	FALSE
ENSG00000029363	BCLAF1	-0.0113968	Down	0.930689	FALSE	0.0485118	Up	0.792956	FALSE	FALSE	FALSE	FALSE
ENSG00000029364	SLC39A9	-0.0197159	Down	0.818568	FALSE	0.0206877	Up	0.895762	FALSE	FALSE	FALSE	FALSE
ENSG00000029534	ANK1	-0.259574	Down	0.0351524	TRUE	-0.188778	Down	0.344572	FALSE	FALSE	TRUE	FALSE
ENSG00000029639	TFB1M	-0.114596	Down	0.163883	FALSE	-0.0407529	Down	0.813254	FALSE	FALSE	FALSE	FALSE
ENSG00000029725	RABEP1	-0.0415986	Down	0.511574	FALSE	0.0308342	Up	0.759547	FALSE	FALSE	FALSE	FALSE
ENSG00000029993	HMGB3	-0.0860874	Down	0.44081	FALSE	-0.0828444	Down	0.672409	FALSE	FALSE	FALSE	FALSE
ENSG00000030066	NUP160	0.0820294	Up	0.355502	FALSE	0.00532304	Up	0.983551	FALSE	FALSE	FALSE	FALSE
ENSG00000030110	BAK1	0.132552	Up	0.27155	FALSE	0.0361167	Up	0.902919	FALSE	FALSE	FALSE	FALSE
ENSG00000030419	IKZF2	0.280708	Up	0.0438072	TRUE	0.0892005	Up	0.753632	FALSE	FALSE	TRUE	FALSE
ENSG00000030582	GRN	0.205164	Up	0.192855	FALSE	0.192748	Up	0.452893	FALSE	FALSE	FALSE	FALSE
ENSG00000031003	FAM13B	0.0474473	Up	0.600551	FALSE	0.14255	Up	0.103424	FALSE	FALSE	FALSE	FALSE
ENSG00000031081	ARHGAP31	0.307704	Up	0.00372496	TRUE	0.0268609	Up	0.902191	FALSE	FALSE	TRUE	FALSE
ENSG00000031691	CENPQ	-0.0103908	Down	0.967209	FALSE	-0.0601971	Down	0.88513	FALSE	FALSE	FALSE	FALSE
ENSG00000031698	SARS	-0.106717	Down	0.0831072	FALSE	0.0174938	Up	0.882893	FALSE	FALSE	FALSE	FALSE
ENSG00000031823	RANBP3	0.0870056	Up	0.292037	FALSE	0.0383977	Up	0.828741	FALSE	FALSE	FALSE	FALSE
ENSG00000032219	ARID4A	-0.0314133	Down	0.672507	FALSE	0.0109658	Up	0.947954	FALSE	FALSE	FALSE	FALSE
ENSG00000032389	TSSC1	-0.0369096	Down	0.534268	FALSE	0.0115562	Up	0.932198	FALSE	FALSE	FALSE	FALSE
ENSG00000032444	PNPLA6	0.0018494	Up	0.990284	FALSE	-0.015338	Down	0.963779	FALSE	FALSE	FALSE	FALSE
ENSG00000032742	IFT88	-0.0306536	Down	0.835412	FALSE	-0.0501729	Down	0.839948	FALSE	FALSE	FALSE	FALSE
ENSG00000033011	ALG1	0.0580173	Up	0.381871	FALSE	0.0139212	Up	0.934567	FALSE	FALSE	FALSE	FALSE
ENSG00000033030	ZCCHC8	0.116072	Up	0.140848	FALSE	0.0250994	Up	0.897248	FALSE	FALSE	FALSE	FALSE
ENSG00000033050	ABCF2	-0.0247838	Down	0.649835	FALSE	0.0290235	Up	0.721712	FALSE	FALSE	FALSE	FALSE
ENSG00000033100	CHPF2	-0.00753466	Down	0.949576	FALSE	0.00716703	Up	0.978303	FALSE	FALSE	FALSE	FALSE
ENSG00000033122	LRRC7	-0.00761612	Down	0.9535	FALSE	0.0853901	Up	0.553119	FALSE	FALSE	FALSE	FALSE
ENSG00000033170	FUT8	-0.083491	Down	0.413581	FALSE	-0.0677126	Down	0.71409	FALSE	FALSE	FALSE	FALSE
ENSG00000033178	UBA6	-0.0108016	Down	0.940998	FALSE	0.0382755	Up	0.86613	FALSE	FALSE	FALSE	FALSE
ENSG00000033327	GAB2	-0.0172739	Down	0.929785	FALSE	-0.12755	Down	0.576399	FALSE	FALSE	FALSE	FALSE
ENSG00000033627	ATP6V0A1	-0.110904	Down	0.0843156	FALSE	-0.0222063	Down	0.882043	FALSE	FALSE	FALSE	FALSE
ENSG00000033800	PIAS1	-0.0164363	Down	0.839753	FALSE	0.0235808	Up	0.863866	FALSE	FALSE	FALSE	FALSE
ENSG00000033867	SLC4A7	0.1051	Up	0.391198	FALSE	0.209605	Up	0.138438	FALSE	FALSE	FALSE	FALSE
ENSG00000034053	APBA2	-0.106094	Down	0.143433	FALSE	-0.0347916	Down	0.826668	FALSE	FALSE	FALSE	FALSE
ENSG00000034152	MAP2K3	0.701715	Up	3.31399e-05	TRUE	0.386164	Up	0.123599	FALSE	FALSE	TRUE	FALSE
ENSG00000034510	TMSB10	0.014871	Up	0.916399	FALSE	0.154229	Up	0.19129	FALSE	FALSE	FALSE	FALSE
ENSG00000034533	ASTE1	0.067794	Up	0.469346	FALSE	0.0652278	Up	0.692147	FALSE	FALSE	FALSE	FALSE
ENSG00000034677	RNF19A	0.0158866	Up	0.905196	FALSE	0.0570389	Up	0.760674	FALSE	FALSE	FALSE	FALSE
ENSG00000034693	PEX3	-0.102843	Down	0.269915	FALSE	-0.0323889	Down	0.879908	FALSE	FALSE	FALSE	FALSE
ENSG00000034713	GABARAPL2	-0.0194955	Down	0.84107	FALSE	0.012511	Up	0.951051	FALSE	FALSE	FALSE	FALSE
ENSG00000035115	SH3YL1	-0.0307041	Down	0.745236	FALSE	0.0365865	Up	0.810522	FALSE	FALSE	FALSE	FALSE
ENSG00000035141	FAM136A	-0.0517788	Down	0.643604	FALSE	0.0724006	Up	0.621009	FALSE	FALSE	FALSE	FALSE
ENSG00000035403	VCL	0.161967	Up	0.0904477	FALSE	0.0217798	Up	0.93166	FALSE	FALSE	FALSE	FALSE
ENSG00000035664	DAPK2	-0.189733	Down	0.348298	FALSE	-0.288659	Down	0.293557	FALSE	FALSE	FALSE	FALSE
ENSG00000035681	NSMAF	-0.0155113	Down	0.846659	FALSE	0.00654651	Up	0.971842	FALSE	FALSE	FALSE	FALSE
ENSG00000035687	ADSS	-0.246508	Down	0.000565569	TRUE	-0.118278	Down	0.229399	FALSE	FALSE	TRUE	FALSE
ENSG00000035862	TIMP2	0.16764	Up	0.0405915	TRUE	0.129761	Up	0.324334	FALSE	FALSE	TRUE	FALSE
ENSG00000035928	RFC1	-0.0305983	Down	0.776066	FALSE	-0.0149677	Down	0.949764	FALSE	FALSE	FALSE	FALSE
ENSG00000036054	TBC1D23	0.0190774	Up	0.883195	FALSE	0.0737578	Up	0.673726	FALSE	FALSE	FALSE	FALSE
ENSG00000036257	CUL3	0.00328416	Up	0.974098	FALSE	0.0852129	Up	0.371208	FALSE	FALSE	FALSE	FALSE
ENSG00000036448	MYOM2	-0.179102	Down	0.318176	FALSE	-0.172644	Down	0.57405	FALSE	FALSE	FALSE	FALSE
ENSG00000036530	CYP46A1	-0.0200304	Down	0.923136	FALSE	-0.00893693	Down	0.984642	FALSE	FALSE	FALSE	FALSE
ENSG00000036549	ZZZ3	0.0371569	Up	0.769726	FALSE	0.0605635	Up	0.76319	FALSE	FALSE	FALSE	FALSE
ENSG00000036672	USP2	0.116036	Up	0.48794	FALSE	0.051582	Up	0.890285	FALSE	FALSE	FALSE	FALSE
ENSG00000037042	TUBG2	-0.128351	Down	0.331371	FALSE	-0.140612	Down	0.509748	FALSE	FALSE	FALSE	FALSE
ENSG00000037241	RPL26L1	-0.00230501	Down	0.984565	FALSE	0.0691431	Up	0.652689	FALSE	FALSE	FALSE	FALSE
ENSG00000037474	NSUN2	0.0310587	Up	0.758468	FALSE	0.079917	Up	0.552595	FALSE	FALSE	FALSE	FALSE
ENSG00000037637	FBXO42	-0.0273156	Down	0.472371	FALSE	0.00552731	Up	0.952497	FALSE	FALSE	FALSE	FALSE
ENSG00000037749	MFAP3	0.069036	Up	0.399313	FALSE	0.0720011	Up	0.602294	FALSE	FALSE	FALSE	FALSE
ENSG00000037757	MRI1	-0.146707	Down	0.212579	FALSE	-0.157521	Down	0.384389	FALSE	FALSE	FALSE	FALSE
ENSG00000038002	AGA	-0.114187	Down	0.542826	FALSE	-0.0573165	Down	0.88699	FALSE	FALSE	FALSE	FALSE
ENSG00000038210	PI4K2B	0.212899	Up	0.0134282	TRUE	0.108862	Up	0.463841	FALSE	FALSE	TRUE	FALSE
ENSG00000038219	BOD1L1	-0.0553021	Down	0.285039	FALSE	-0.00404774	Down	0.978935	FALSE	FALSE	FALSE	FALSE
ENSG00000038274	MAT2B	-0.130764	Down	0.13671	FALSE	-0.0352128	Down	0.85747	FALSE	FALSE	FALSE	FALSE
ENSG00000038295	TLL1	0.0907175	Up	0.743824	FALSE	0.234655	Up	0.512448	FALSE	FALSE	FALSE	FALSE
ENSG00000038358	EDC4	0.00350775	Up	0.975961	FALSE	-0.010121	Down	0.968116	FALSE	FALSE	FALSE	FALSE
ENSG00000038382	TRIO	0.100048	Up	0.0703012	FALSE	0.100567	Up	0.224943	FALSE	FALSE	FALSE	FALSE
ENSG00000038427	VCAN	0.107211	Up	0.49157	FALSE	-0.00445845	Down	0.99306	FALSE	FALSE	FALSE	FALSE
ENSG00000038532	CLEC16A	-0.02976	Down	0.697168	FALSE	-0.0770743	Down	0.412887	FALSE	FALSE	FALSE	FALSE
ENSG00000039123	SKIV2L2	0.00619494	Up	0.956985	FALSE	0.064991	Up	0.646022	FALSE	FALSE	FALSE	FALSE
ENSG00000039319	ZFYVE16	-0.107449	Down	0.408349	FALSE	-0.0798071	Down	0.738523	FALSE	FALSE	FALSE	FALSE
ENSG00000039523	FAM65A	0.0754368	Up	0.665082	FALSE	0.0106387	Up	0.982541	FALSE	FALSE	FALSE	FALSE
ENSG00000039560	RAI14	0.30671	Up	0.023978	TRUE	0.127526	Up	0.624103	FALSE	FALSE	TRUE	FALSE
ENSG00000039650	PNKP	0.0134935	Up	0.930196	FALSE	-0.00647466	Down	0.984905	FALSE	FALSE	FALSE	FALSE
ENSG00000040199	PHLPP2	-0.00217756	Down	0.979413	FALSE	0.0726802	Up	0.356086	FALSE	FALSE	FALSE	FALSE
ENSG00000040275	SPDL1	-0.0249773	Down	0.834197	FALSE	-0.0451635	Down	0.815684	FALSE	FALSE	FALSE	FALSE
ENSG00000040341	STAU2	-0.11669	Down	0.180425	FALSE	0.00349276	Up	0.989865	FALSE	FALSE	FALSE	FALSE
ENSG00000040487	PQLC2	0.0498851	Up	0.650866	FALSE	0.0405081	Up	0.850244	FALSE	FALSE	FALSE	FALSE
ENSG00000040531	CTNS	0.199338	Up	0.115675	FALSE	0.0878141	Up	0.731571	FALSE	FALSE	FALSE	FALSE
ENSG00000040608	RTN4R	-0.127689	Down	0.429371	FALSE	-0.0363183	Down	0.92643	FALSE	FALSE	FALSE	FALSE
ENSG00000040633	PHF23	0.0787391	Up	0.260753	FALSE	0.100447	Up	0.31907	FALSE	FALSE	FALSE	FALSE
ENSG00000040731	CDH10	-0.0520152	Down	0.706699	FALSE	0.059212	Up	0.789403	FALSE	FALSE	FALSE	FALSE
ENSG00000040933	INPP4A	-0.110914	Down	0.109937	FALSE	0.00675551	Up	0.970779	FALSE	FALSE	FALSE	FALSE
ENSG00000041353	RAB27B	-0.0052316	Down	0.983604	FALSE	0.2235	Up	0.346669	FALSE	FALSE	FALSE	FALSE
ENSG00000041357	PSMA4	-0.111624	Down	0.160426	FALSE	0.0075062	Up	0.971851	FALSE	FALSE	FALSE	FALSE
ENSG00000041515	MYO16	0.0738562	Up	0.571806	FALSE	0.160124	Up	0.316914	FALSE	FALSE	FALSE	FALSE
ENSG00000041802	LSG1	0.11327	Up	0.0667304	FALSE	0.120297	Up	0.177994	FALSE	FALSE	FALSE	FALSE
ENSG00000041880	PARP3	-0.0252928	Down	0.775291	FALSE	-0.0721885	Down	0.526216	FALSE	FALSE	FALSE	FALSE
ENSG00000041982	TNC	0.75523	Up	0.016497	TRUE	0.519457	Up	0.312344	FALSE	FALSE	TRUE	FALSE
ENSG00000041988	THAP3	-0.00700822	Down	0.946684	FALSE	-0.0158658	Down	0.935572	FALSE	FALSE	FALSE	FALSE
ENSG00000042088	TDP1	-0.0451264	Down	0.582052	FALSE	0.000612119	Up	0.997312	FALSE	FALSE	FALSE	FALSE
ENSG00000042286	AIFM2	0.0828818	Up	0.440696	FALSE	0.00557483	Up	0.986648	FALSE	FALSE	FALSE	FALSE
ENSG00000042317	SPATA7	-0.128196	Down	0.145976	FALSE	-0.0603874	Down	0.730589	FALSE	FALSE	FALSE	FALSE
ENSG00000042429	MED17	0.0424065	Up	0.556244	FALSE	0.0432004	Up	0.72907	FALSE	FALSE	FALSE	FALSE
ENSG00000042445	RETSAT	-0.101316	Down	0.0914202	FALSE	-0.152256	Down	0.0358526	TRUE	TRUE	FALSE	FALSE
ENSG00000042493	CAPG	0.777191	Up	0.000114483	TRUE	0.493092	Up	0.0979937	FALSE	FALSE	TRUE	FALSE
ENSG00000042753	AP2S1	-0.0707002	Down	0.460195	FALSE	0.086375	Up	0.382565	FALSE	FALSE	FALSE	FALSE
ENSG00000042980	ADAM28	0.0404429	Up	0.857463	FALSE	0.141797	Up	0.634641	FALSE	FALSE	FALSE	FALSE
ENSG00000043093	DCUN1D1	0.0153834	Up	0.915265	FALSE	-0.0173067	Down	0.951878	FALSE	FALSE	FALSE	FALSE
ENSG00000043143	PHF15	-0.0720353	Down	0.460163	FALSE	-0.0395317	Down	0.845504	FALSE	FALSE	FALSE	FALSE
ENSG00000043355	ZIC2	0.311928	Up	0.196126	FALSE	0.160667	Up	0.734991	FALSE	FALSE	FALSE	FALSE
ENSG00000043514	TRIT1	0.0266279	Up	0.797458	FALSE	0.0556634	Up	0.716538	FALSE	FALSE	FALSE	FALSE
ENSG00000043591	ADRB1	0.236086	Up	0.0500319	FALSE	0.157537	Up	0.44726	FALSE	FALSE	FALSE	FALSE
ENSG00000044090	CUL7	0.00246327	Up	0.981811	FALSE	0.0144893	Up	0.947137	FALSE	FALSE	FALSE	FALSE
ENSG00000044115	CTNNA1	0.0760262	Up	0.54985	FALSE	-0.0169928	Down	0.957418	FALSE	FALSE	FALSE	FALSE
ENSG00000044446	PHKA2	-0.0123632	Down	0.900056	FALSE	-0.0848825	Down	0.406904	FALSE	FALSE	FALSE	FALSE
ENSG00000044459	CNTLN	0.143023	Up	0.243588	FALSE	0.0642376	Up	0.801767	FALSE	FALSE	FALSE	FALSE
ENSG00000044524	EPHA3	-0.0260393	Down	0.881363	FALSE	0.0963172	Up	0.663498	FALSE	FALSE	FALSE	FALSE
ENSG00000044574	HSPA5	0.380316	Up	0.000476973	TRUE	0.337744	Up	0.0265048	TRUE	FALSE	FALSE	TRUE
ENSG00000046647	GEMIN8	-0.0190705	Down	0.864477	FALSE	-0.00799474	Down	0.975742	FALSE	FALSE	FALSE	FALSE
ENSG00000046651	OFD1	0.0897049	Up	0.223308	FALSE	0.0508596	Up	0.721764	FALSE	FALSE	FALSE	FALSE
ENSG00000046653	GPM6B	0.133672	Up	0.270141	FALSE	-0.00314448	Down	0.994015	FALSE	FALSE	FALSE	FALSE
ENSG00000046889	PREX2	0.304916	Up	0.0201408	TRUE	-0.0143475	Down	0.962588	FALSE	FALSE	TRUE	FALSE
ENSG00000047056	WDR37	-0.0308409	Down	0.672489	FALSE	0.0392352	Up	0.715847	FALSE	FALSE	FALSE	FALSE
ENSG00000047188	YTHDC2	-0.0994533	Down	0.151007	FALSE	-0.00258876	Down	0.990725	FALSE	FALSE	FALSE	FALSE
ENSG00000047230	CTPS2	0.0273609	Up	0.851744	FALSE	-0.0631799	Down	0.766462	FALSE	FALSE	FALSE	FALSE
ENSG00000047249	ATP6V1H	-0.0456308	Down	0.66849	FALSE	0.0901577	Up	0.42656	FALSE	FALSE	FALSE	FALSE
ENSG00000047315	POLR2B	-0.0912109	Down	0.361895	FALSE	0.0451265	Up	0.786613	FALSE	FALSE	FALSE	FALSE
ENSG00000047346	FAM214A	-0.00724626	Down	0.952692	FALSE	-0.0245662	Down	0.90941	FALSE	FALSE	FALSE	FALSE
ENSG00000047365	ARAP2	-0.0882563	Down	0.393542	FALSE	-0.0860669	Down	0.629977	FALSE	FALSE	FALSE	FALSE
ENSG00000047410	TPR	-0.0293121	Down	0.684676	FALSE	-0.00563852	Down	0.976058	FALSE	FALSE	FALSE	FALSE
ENSG00000047578	KIAA0556	0.0145874	Up	0.8891	FALSE	-0.0583895	Down	0.663557	FALSE	FALSE	FALSE	FALSE
ENSG00000047579	DTNBP1	0.056903	Up	0.559791	FALSE	0.0951976	Up	0.493695	FALSE	FALSE	FALSE	FALSE
ENSG00000047597	XK	-0.0862304	Down	0.50377	FALSE	0.0827855	Up	0.643693	FALSE	FALSE	FALSE	FALSE
ENSG00000047621	C12orf4	-0.0399788	Down	0.661143	FALSE	0.0805925	Up	0.379016	FALSE	FALSE	FALSE	FALSE
ENSG00000047634	SCML1	0.226609	Up	0.066417	FALSE	0.0550342	Up	0.845547	FALSE	FALSE	FALSE	FALSE
ENSG00000047644	WWC3	0.0279129	Up	0.793598	FALSE	-0.0745909	Down	0.567996	FALSE	FALSE	FALSE	FALSE
ENSG00000047662	FAM184B	0.0736333	Up	0.0761924	FALSE	0.0651328	Up	0.319764	FALSE	FALSE	FALSE	FALSE
ENSG00000047849	MAP4	0.0199367	Up	0.860427	FALSE	-0.0600358	Down	0.696609	FALSE	FALSE	FALSE	FALSE
ENSG00000047932	GOPC	-0.0735763	Down	0.437015	FALSE	0.0346975	Up	0.841517	FALSE	FALSE	FALSE	FALSE
ENSG00000047936	ROS1	-0.205682	Down	0.402053	FALSE	-0.185163	Down	0.670915	FALSE	FALSE	FALSE	FALSE
ENSG00000048028	USP28	0.00506505	Up	0.956406	FALSE	0.0189607	Up	0.90881	FALSE	FALSE	FALSE	FALSE
ENSG00000048052	HDAC9	-0.0929135	Down	0.323064	FALSE	-0.010448	Down	0.968116	FALSE	FALSE	FALSE	FALSE
ENSG00000048140	TSPAN17	0.0881834	Up	0.484577	FALSE	0.0990046	Up	0.638278	FALSE	FALSE	FALSE	FALSE
ENSG00000048162	NOP16	0.127202	Up	0.153009	FALSE	0.11461	Up	0.427877	FALSE	FALSE	FALSE	FALSE
ENSG00000048342	CC2D2A	0.0189758	Up	0.879375	FALSE	-0.0731322	Down	0.639237	FALSE	FALSE	FALSE	FALSE
ENSG00000048392	RRM2B	-0.0698788	Down	0.593814	FALSE	0.000511672	Up	0.998947	FALSE	FALSE	FALSE	FALSE
ENSG00000048405	ZNF800	0.0160135	Up	0.880716	FALSE	-0.00607152	Down	0.981102	FALSE	FALSE	FALSE	FALSE
ENSG00000048471	SNX29	0.0518703	Up	0.622836	FALSE	-0.00825767	Down	0.9766	FALSE	FALSE	FALSE	FALSE
ENSG00000048540	LMO3	-0.0286875	Down	0.870973	FALSE	0.0800576	Up	0.739934	FALSE	FALSE	FALSE	FALSE
ENSG00000048544	MRPS10	0.0171966	Up	0.89212	FALSE	0.0975139	Up	0.485784	FALSE	FALSE	FALSE	FALSE
ENSG00000048649	RSF1	0.0029232	Up	0.967189	FALSE	0.0148065	Up	0.903219	FALSE	FALSE	FALSE	FALSE
ENSG00000048707	VPS13D	-0.0649601	Down	0.158119	FALSE	-0.0395108	Down	0.650089	FALSE	FALSE	FALSE	FALSE
ENSG00000048740	CELF2	-0.0331727	Down	0.750572	FALSE	0.0160602	Up	0.94237	FALSE	FALSE	FALSE	FALSE
ENSG00000048828	FAM120A	0.036066	Up	0.446356	FALSE	0.0237036	Up	0.798332	FALSE	FALSE	FALSE	FALSE
ENSG00000048991	R3HDM1	0.0285853	Up	0.822368	FALSE	0.0817811	Up	0.634143	FALSE	FALSE	FALSE	FALSE
ENSG00000049089	COL9A2	-0.331469	Down	0.0895373	FALSE	-0.445414	Down	0.0797517	FALSE	FALSE	FALSE	FALSE
ENSG00000049130	KITLG	-0.0423531	Down	0.807976	FALSE	0.105557	Up	0.631177	FALSE	FALSE	FALSE	FALSE
ENSG00000049167	ERCC8	-0.0262001	Down	0.834118	FALSE	0.0363732	Up	0.862136	FALSE	FALSE	FALSE	FALSE
ENSG00000049239	H6PD	0.0132669	Up	0.943446	FALSE	-0.102741	Down	0.648563	FALSE	FALSE	FALSE	FALSE
ENSG00000049245	VAMP3	0.0560227	Up	0.759788	FALSE	-0.0789468	Down	0.783488	FALSE	FALSE	FALSE	FALSE
ENSG00000049246	PER3	-0.00597317	Down	0.96576	FALSE	-0.0581122	Down	0.751189	FALSE	FALSE	FALSE	FALSE
ENSG00000049323	LTBP1	0.540897	Up	0.000284758	TRUE	0.304706	Up	0.169658	FALSE	FALSE	TRUE	FALSE
ENSG00000049449	RCN1	0.207742	Up	0.0693565	FALSE	0.189704	Up	0.285114	FALSE	FALSE	FALSE	FALSE
ENSG00000049540	ELN	0.0771504	Up	0.769726	FALSE	-0.0591257	Down	0.90941	FALSE	FALSE	FALSE	FALSE
ENSG00000049541	RFC2	-0.0209018	Down	0.815171	FALSE	0.0129966	Up	0.943084	FALSE	FALSE	FALSE	FALSE
ENSG00000049618	ARID1B	0.00131218	Up	0.988535	FALSE	-0.0129133	Down	0.943839	FALSE	FALSE	FALSE	FALSE
ENSG00000049656	CLPTM1L	-0.0141283	Down	0.848006	FALSE	0.0173015	Up	0.897955	FALSE	FALSE	FALSE	FALSE
ENSG00000049759	NEDD4L	0.0612773	Up	0.46649	FALSE	0.112163	Up	0.296486	FALSE	FALSE	FALSE	FALSE
ENSG00000049769	PPP1R3F	-0.0859537	Down	0.258509	FALSE	-0.0398387	Down	0.80173	FALSE	FALSE	FALSE	FALSE
ENSG00000049860	HEXB	-0.00331756	Down	0.974212	FALSE	0.0772192	Up	0.46996	FALSE	FALSE	FALSE	FALSE
ENSG00000049883	PTCD2	-0.0494965	Down	0.473927	FALSE	0.0312229	Up	0.791343	FALSE	FALSE	FALSE	FALSE
ENSG00000050030	KIAA2022	-0.0555763	Down	0.650955	FALSE	0.0851531	Up	0.58541	FALSE	FALSE	FALSE	FALSE
ENSG00000050130	JKAMP	-0.0757233	Down	0.436132	FALSE	0.000383117	Up	0.998948	FALSE	FALSE	FALSE	FALSE
ENSG00000050165	DKK3	-0.0381602	Down	0.717389	FALSE	0.0540198	Up	0.725041	FALSE	FALSE	FALSE	FALSE
ENSG00000050344	NFE2L3	0.294046	Up	0.0178112	TRUE	0.201927	Up	0.315008	FALSE	FALSE	TRUE	FALSE
ENSG00000050393	CCDC90A	0.0504854	Up	0.376026	FALSE	0.0448748	Up	0.655813	FALSE	FALSE	FALSE	FALSE
ENSG00000050405	LIMA1	0.0492513	Up	0.838596	FALSE	-0.0760815	Down	0.851668	FALSE	FALSE	FALSE	FALSE
ENSG00000050426	LETMD1	-0.103257	Down	0.107741	FALSE	-0.0254226	Down	0.860159	FALSE	FALSE	FALSE	FALSE
ENSG00000050438	SLC4A8	-0.225515	Down	0.000230626	TRUE	-0.0996639	Down	0.207839	FALSE	FALSE	TRUE	FALSE
ENSG00000050628	PTGER3	0.474752	Up	0.0701184	FALSE	0.658485	Up	0.0452271	TRUE	TRUE	FALSE	FALSE
ENSG00000050748	MAPK9	-0.221565	Down	0.00238463	TRUE	-0.0673795	Down	0.53218	FALSE	FALSE	TRUE	FALSE
ENSG00000050767	COL23A1	0.0731994	Up	0.66052	FALSE	-0.080802	Down	0.760674	FALSE	FALSE	FALSE	FALSE
ENSG00000050820	BCAR1	0.128576	Up	0.342297	FALSE	0.0636878	Up	0.823627	FALSE	FALSE	FALSE	FALSE
ENSG00000051009	FAM160A2	-0.0256174	Down	0.811644	FALSE	-0.00588298	Down	0.983188	FALSE	FALSE	FALSE	FALSE
ENSG00000051108	HERPUD1	0.0860638	Up	0.428708	FALSE	0.0254587	Up	0.923018	FALSE	FALSE	FALSE	FALSE
ENSG00000051128	HOMER3	0.220607	Up	0.187891	FALSE	0.187658	Up	0.513448	FALSE	FALSE	FALSE	FALSE
ENSG00000051382	PIK3CB	-0.164657	Down	0.0406011	TRUE	-0.0263844	Down	0.875138	FALSE	FALSE	TRUE	FALSE
ENSG00000051523	CYBA	0.599285	Up	0.00191447	TRUE	0.530955	Up	0.0548538	FALSE	FALSE	TRUE	FALSE
ENSG00000051596	THOC3	-0.078588	Down	0.52467	FALSE	0.025735	Up	0.926977	FALSE	FALSE	FALSE	FALSE
ENSG00000051620	HEBP2	0.590275	Up	3.49617e-05	TRUE	0.297226	Up	0.13036	FALSE	FALSE	TRUE	FALSE
ENSG00000051825	MPHOSPH9	0.0179623	Up	0.849306	FALSE	0.0245094	Up	0.886731	FALSE	FALSE	FALSE	FALSE
ENSG00000052126	PLEKHA5	0.029471	Up	0.764038	FALSE	0.0571079	Up	0.69983	FALSE	FALSE	FALSE	FALSE
ENSG00000052723	SIKE1	-0.0454363	Down	0.686881	FALSE	-0.00703617	Down	0.981702	FALSE	FALSE	FALSE	FALSE
ENSG00000052749	RRP12	0.0580296	Up	0.679501	FALSE	0.0822398	Up	0.715847	FALSE	FALSE	FALSE	FALSE
ENSG00000052795	FNIP2	0.119392	Up	0.0298162	TRUE	0.193439	Up	0.00112779	TRUE	FALSE	FALSE	TRUE
ENSG00000052802	MSMO1	0.0820378	Up	0.571379	FALSE	0.0575512	Up	0.840494	FALSE	FALSE	FALSE	FALSE
ENSG00000052841	TTC17	-0.0472064	Down	0.491404	FALSE	-0.0280272	Down	0.841275	FALSE	FALSE	FALSE	FALSE
ENSG00000053108	FSTL4	-0.188046	Down	0.09108	FALSE	-0.128676	Down	0.513588	FALSE	FALSE	FALSE	FALSE
ENSG00000053254	FOXN3	0.0469486	Up	0.617794	FALSE	-0.0158071	Down	0.940777	FALSE	FALSE	FALSE	FALSE
ENSG00000053328	METTL24	0.00949728	Up	0.952302	FALSE	-0.0310036	Down	0.910458	FALSE	FALSE	FALSE	FALSE
ENSG00000053371	AKR7A2	0.0751878	Up	0.24997	FALSE	0.0185589	Up	0.907347	FALSE	FALSE	FALSE	FALSE
ENSG00000053372	MRTO4	-0.00340089	Down	0.974882	FALSE	0.0325993	Up	0.851008	FALSE	FALSE	FALSE	FALSE
ENSG00000053438	NNAT	-0.21091	Down	0.13123	FALSE	-0.0998874	Down	0.717311	FALSE	FALSE	FALSE	FALSE
ENSG00000053501	USE1	0.0345587	Up	0.711251	FALSE	0.0124829	Up	0.954346	FALSE	FALSE	FALSE	FALSE
ENSG00000053524	MCF2L2	0.0125476	Up	0.887697	FALSE	-0.000750391	Down	0.996887	FALSE	FALSE	FALSE	FALSE
ENSG00000053702	NRIP2	-0.138184	Down	0.313761	FALSE	-0.206768	Down	0.266129	FALSE	FALSE	FALSE	FALSE
ENSG00000053770	AP5M1	0.0382854	Up	0.712632	FALSE	0.089964	Up	0.51439	FALSE	FALSE	FALSE	FALSE
ENSG00000053900	ANAPC4	-0.100401	Down	0.261508	FALSE	-0.0358526	Down	0.856799	FALSE	FALSE	FALSE	FALSE
ENSG00000054116	TRAPPC3	-0.0814985	Down	0.140848	FALSE	0.000199255	Up	0.999112	FALSE	FALSE	FALSE	FALSE
ENSG00000054118	THRAP3	-0.0371464	Down	0.499039	FALSE	-0.0121787	Down	0.925552	FALSE	FALSE	FALSE	FALSE
ENSG00000054148	PHPT1	0.124187	Up	0.0205239	TRUE	0.10067	Up	0.221954	FALSE	FALSE	TRUE	FALSE
ENSG00000054179	ENTPD2	0.122046	Up	0.60324	FALSE	-0.10804	Down	0.78898	FALSE	FALSE	FALSE	FALSE
ENSG00000054267	ARID4B	0.00316972	Up	0.968597	FALSE	0.0113239	Up	0.940539	FALSE	FALSE	FALSE	FALSE
ENSG00000054277	OPN3	-0.217137	Down	0.0206253	TRUE	-0.107804	Down	0.503818	FALSE	FALSE	TRUE	FALSE
ENSG00000054282	SDCCAG8	0.0360091	Up	0.600122	FALSE	0.0565817	Up	0.58671	FALSE	FALSE	FALSE	FALSE
ENSG00000054356	PTPRN	-0.0611635	Down	0.690679	FALSE	-0.0324624	Down	0.923739	FALSE	FALSE	FALSE	FALSE
ENSG00000054392	HHAT	0.179621	Up	0.0602195	FALSE	0.119898	Up	0.467518	FALSE	FALSE	FALSE	FALSE
ENSG00000054523	KIF1B	-0.0864689	Down	0.0422354	TRUE	-0.043701	Down	0.57605	FALSE	FALSE	TRUE	FALSE
ENSG00000054598	FOXC1	0.053342	Up	0.829311	FALSE	-0.174086	Down	0.552188	FALSE	FALSE	FALSE	FALSE
ENSG00000054611	TBC1D22A	0.0539332	Up	0.630939	FALSE	0.0104275	Up	0.971851	FALSE	FALSE	FALSE	FALSE
ENSG00000054654	SYNE2	0.0279132	Up	0.855045	FALSE	-0.0598329	Down	0.7987	FALSE	FALSE	FALSE	FALSE
ENSG00000054690	PLEKHH1	-0.403306	Down	0.0710432	FALSE	-0.452501	Down	0.151826	FALSE	FALSE	FALSE	FALSE
ENSG00000054793	ATP9A	-0.107224	Down	0.0796678	FALSE	0.0036836	Up	0.983188	FALSE	FALSE	FALSE	FALSE
ENSG00000054803	CBLN4	-0.294618	Down	0.0277294	TRUE	-0.12932	Down	0.604729	FALSE	FALSE	TRUE	FALSE
ENSG00000054965	FAM168A	-0.0126097	Down	0.833731	FALSE	-0.0160936	Down	0.882949	FALSE	FALSE	FALSE	FALSE
ENSG00000054967	RELT	0.469108	Up	0.00487288	TRUE	0.218889	Up	0.464962	FALSE	FALSE	TRUE	FALSE
ENSG00000054983	GALC	-0.0176985	Down	0.906102	FALSE	-0.0035987	Down	0.99266	FALSE	FALSE	FALSE	FALSE
ENSG00000055044	NOP58	0.194535	Up	0.00488779	TRUE	0.200374	Up	0.0343941	TRUE	FALSE	FALSE	TRUE
ENSG00000055070	SZRD1	0.149709	Up	0.121984	FALSE	-0.0118097	Down	0.965683	FALSE	FALSE	FALSE	FALSE
ENSG00000055118	KCNH2	-0.0264398	Down	0.873352	FALSE	-0.0474204	Down	0.871009	FALSE	FALSE	FALSE	FALSE
ENSG00000055130	CUL1	-0.0704984	Down	0.189722	FALSE	0.0204768	Up	0.832254	FALSE	FALSE	FALSE	FALSE
ENSG00000055147	FAM114A2	0.0886552	Up	0.238323	FALSE	0.0717808	Up	0.591113	FALSE	FALSE	FALSE	FALSE
ENSG00000055163	CYFIP2	-0.0864648	Down	0.279995	FALSE	0.00408854	Up	0.986703	FALSE	FALSE	FALSE	FALSE
ENSG00000055208	TAB2	0.160914	Up	0.00471716	TRUE	0.097019	Up	0.279328	FALSE	FALSE	TRUE	FALSE
ENSG00000055211	GINM1	0.0752088	Up	0.278974	FALSE	0.022155	Up	0.893135	FALSE	FALSE	FALSE	FALSE
ENSG00000055332	EIF2AK2	0.0726008	Up	0.236456	FALSE	0.108115	Up	0.173664	FALSE	FALSE	FALSE	FALSE
ENSG00000055483	USP36	0.119814	Up	0.257821	FALSE	0.0262451	Up	0.921745	FALSE	FALSE	FALSE	FALSE
ENSG00000055609	MLL3	0.0992321	Up	0.0502626	FALSE	0.0173943	Up	0.881831	FALSE	FALSE	FALSE	FALSE
ENSG00000055813	CCDC85A	-0.0255036	Down	0.867296	FALSE	0.0405013	Up	0.88012	FALSE	FALSE	FALSE	FALSE
ENSG00000055917	PUM2	-0.0047758	Down	0.959979	FALSE	0.0423592	Up	0.731464	FALSE	FALSE	FALSE	FALSE
ENSG00000055950	MRPL43	-0.010926	Down	0.901702	FALSE	0.0314999	Up	0.811281	FALSE	FALSE	FALSE	FALSE
ENSG00000056050	C4orf27	-0.160015	Down	0.0647179	FALSE	-0.0356951	Down	0.846866	FALSE	FALSE	FALSE	FALSE
ENSG00000056097	ZFR	0.127251	Up	0.0317135	TRUE	0.150697	Up	0.0567666	FALSE	FALSE	TRUE	FALSE
ENSG00000056277	ZNF280C	0.0226619	Up	0.803816	FALSE	0.0634077	Up	0.603261	FALSE	FALSE	FALSE	FALSE
ENSG00000056487	PHF21B	0.541973	Up	0.000195588	TRUE	0.231944	Up	0.30718	FALSE	FALSE	TRUE	FALSE
ENSG00000056558	TRAF1	0.120029	Up	0.473357	FALSE	-0.0383011	Down	0.920217	FALSE	FALSE	FALSE	FALSE
ENSG00000056586	RC3H2	-0.0018114	Down	0.98509	FALSE	0.0498222	Up	0.707923	FALSE	FALSE	FALSE	FALSE
ENSG00000056661	PCGF2	0.0828775	Up	0.726802	FALSE	-0.0812349	Down	0.850747	FALSE	FALSE	FALSE	FALSE
ENSG00000056736	IL17RB	0.266521	Up	0.00157318	TRUE	0.111291	Up	0.39307	FALSE	FALSE	TRUE	FALSE
ENSG00000056972	TRAF3IP2	0.415938	Up	4.59135e-05	TRUE	0.172559	Up	0.227124	FALSE	FALSE	TRUE	FALSE
ENSG00000056998	GYG2	-0.00742013	Down	0.971087	FALSE	-0.155956	Down	0.456115	FALSE	FALSE	FALSE	FALSE
ENSG00000057019	DCBLD2	0.0784049	Up	0.311642	FALSE	0.135227	Up	0.154863	FALSE	FALSE	FALSE	FALSE
ENSG00000057252	SOAT1	0.310593	Up	4.04994e-05	TRUE	0.206548	Up	0.0474758	TRUE	FALSE	FALSE	TRUE
ENSG00000057294	PKP2	-0.0802551	Down	0.632881	FALSE	-0.106294	Down	0.69983	FALSE	FALSE	FALSE	FALSE
ENSG00000057608	GDI2	-0.0396659	Down	0.65803	FALSE	0.0308095	Up	0.847567	FALSE	FALSE	FALSE	FALSE
ENSG00000057663	ATG5	-0.0502679	Down	0.682311	FALSE	0.0648277	Up	0.713375	FALSE	FALSE	FALSE	FALSE
ENSG00000057704	TMCC3	-0.131641	Down	0.573338	FALSE	-0.242433	Down	0.445239	FALSE	FALSE	FALSE	FALSE
ENSG00000057757	PITHD1	-0.0751189	Down	0.330267	FALSE	0.0631304	Up	0.463021	FALSE	FALSE	FALSE	FALSE
ENSG00000057935	MTA3	0.0223513	Up	0.824114	FALSE	0.0565351	Up	0.69463	FALSE	FALSE	FALSE	FALSE
ENSG00000058056	USP13	-0.0841058	Down	0.220524	FALSE	-0.0451508	Down	0.735716	FALSE	FALSE	FALSE	FALSE
ENSG00000058063	ATP11B	0.0371751	Up	0.745236	FALSE	0.0900024	Up	0.558281	FALSE	FALSE	FALSE	FALSE
ENSG00000058091	CDK14	-0.198396	Down	0.0560361	FALSE	-0.0277458	Down	0.904278	FALSE	FALSE	FALSE	FALSE
ENSG00000058262	SEC61A1	0.295706	Up	2.03204e-05	TRUE	0.202165	Up	0.0318627	TRUE	FALSE	FALSE	TRUE
ENSG00000058272	PPP1R12A	-0.00540049	Down	0.963102	FALSE	0.0523393	Up	0.724047	FALSE	FALSE	FALSE	FALSE
ENSG00000058335	RASGRF1	-0.223651	Down	0.0422354	TRUE	-0.155818	Down	0.396272	FALSE	FALSE	TRUE	FALSE
ENSG00000058404	CAMK2B	-0.138976	Down	0.124586	FALSE	-0.0656164	Down	0.712854	FALSE	FALSE	FALSE	FALSE
ENSG00000058453	CROCC	0.0517962	Up	0.771211	FALSE	-0.049836	Down	0.880099	FALSE	FALSE	FALSE	FALSE
ENSG00000058600	POLR3E	-0.110867	Down	0.0248517	TRUE	-0.108492	Down	0.129869	FALSE	FALSE	TRUE	FALSE
ENSG00000058668	ATP2B4	0.127499	Up	0.165742	FALSE	0.194508	Up	0.0888858	FALSE	FALSE	FALSE	FALSE
ENSG00000058673	ZC3H11A	0.0199396	Up	0.770568	FALSE	0.00725364	Up	0.964961	FALSE	FALSE	FALSE	FALSE
ENSG00000058729	RIOK2	0.0225505	Up	0.854138	FALSE	0.0625828	Up	0.717589	FALSE	FALSE	FALSE	FALSE
ENSG00000058799	YIPF1	0.0237641	Up	0.811716	FALSE	0.0946506	Up	0.377517	FALSE	FALSE	FALSE	FALSE
ENSG00000058804	TMEM48	-0.0757752	Down	0.529687	FALSE	0.0253965	Up	0.921739	FALSE	FALSE	FALSE	FALSE
ENSG00000058866	DGKG	0.12153	Up	0.209209	FALSE	0.0712135	Up	0.7035	FALSE	FALSE	FALSE	FALSE
ENSG00000059122	FLYWCH1	-0.0199297	Down	0.895753	FALSE	-0.0606125	Down	0.792956	FALSE	FALSE	FALSE	FALSE
ENSG00000059145	UNKL	0.00790294	Up	0.959237	FALSE	-0.0670639	Down	0.744911	FALSE	FALSE	FALSE	FALSE
ENSG00000059378	PARP12	0.449552	Up	0.00614698	TRUE	0.222169	Up	0.435702	FALSE	FALSE	TRUE	FALSE
ENSG00000059573	ALDH18A1	0.0982929	Up	0.0350189	TRUE	0.133657	Up	0.0193932	TRUE	FALSE	FALSE	TRUE
ENSG00000059588	TARBP1	-0.331378	Down	0.000698252	TRUE	-0.230275	Down	0.102623	FALSE	FALSE	TRUE	FALSE
ENSG00000059691	PET112	-0.0308798	Down	0.750748	FALSE	0.0636335	Up	0.601478	FALSE	FALSE	FALSE	FALSE
ENSG00000059728	MXD1	0.268668	Up	0.000195588	TRUE	0.180114	Up	0.0808947	FALSE	FALSE	TRUE	FALSE
ENSG00000059758	CDK17	-0.0571034	Down	0.56872	FALSE	0.0375638	Up	0.83138	FALSE	FALSE	FALSE	FALSE
ENSG00000059769	DNAJC25	-0.0303579	Down	0.833213	FALSE	0.0752365	Up	0.696456	FALSE	FALSE	FALSE	FALSE
ENSG00000059804	SLC2A3	0.187652	Up	0.0894327	FALSE	0.242543	Up	0.100123	FALSE	FALSE	FALSE	FALSE
ENSG00000059915	PSD	0.0451926	Up	0.71365	FALSE	0.00577153	Up	0.986679	FALSE	FALSE	FALSE	FALSE
ENSG00000060069	CTDP1	0.0720021	Up	0.509637	FALSE	0.00963768	Up	0.975721	FALSE	FALSE	FALSE	FALSE
ENSG00000060138	CSDA	0.987653	Up	4.00126e-05	TRUE	0.343668	Up	0.358565	FALSE	FALSE	TRUE	FALSE
ENSG00000060140	STYK1	-0.0932514	Down	0.569284	FALSE	0.0799341	Up	0.748657	FALSE	FALSE	FALSE	FALSE
ENSG00000060237	WNK1	0.0192249	Up	0.895646	FALSE	-0.0626503	Down	0.762877	FALSE	FALSE	FALSE	FALSE
ENSG00000060339	CCAR1	0.0692942	Up	0.234446	FALSE	0.00703828	Up	0.967259	FALSE	FALSE	FALSE	FALSE
ENSG00000060491	OGFR	0.0270553	Up	0.8415	FALSE	0.00624131	Up	0.984642	FALSE	FALSE	FALSE	FALSE
ENSG00000060558	GNA15	0.161931	Up	0.375962	FALSE	0.12059	Up	0.719209	FALSE	FALSE	FALSE	FALSE
ENSG00000060642	PIGV	0.149611	Up	0.00543244	TRUE	0.109166	Up	0.179618	FALSE	FALSE	TRUE	FALSE
ENSG00000060656	PTPRU	-0.0835732	Down	0.487033	FALSE	-0.0540849	Down	0.821669	FALSE	FALSE	FALSE	FALSE
ENSG00000060688	SNRNP40	-0.0628711	Down	0.350027	FALSE	-0.0282073	Down	0.845774	FALSE	FALSE	FALSE	FALSE
ENSG00000060709	RIMBP2	0.0753683	Up	0.614799	FALSE	0.0624361	Up	0.826556	FALSE	FALSE	FALSE	FALSE
ENSG00000060718	COL11A1	0.0698211	Up	0.543141	FALSE	0.0736282	Up	0.707923	FALSE	FALSE	FALSE	FALSE
ENSG00000060749	QSER1	0.0704238	Up	0.394962	FALSE	0.0358121	Up	0.835497	FALSE	FALSE	FALSE	FALSE
ENSG00000060762	MPC1	-0.064973	Down	0.527567	FALSE	-0.0779484	Down	0.645383	FALSE	FALSE	FALSE	FALSE
ENSG00000060971	ACAA1	-0.00663358	Down	0.952306	FALSE	-0.0218435	Down	0.910458	FALSE	FALSE	FALSE	FALSE
ENSG00000060982	BCAT1	-0.00176494	Down	0.991445	FALSE	0.149773	Up	0.331919	FALSE	FALSE	FALSE	FALSE
ENSG00000061273	HDAC7	0.193645	Up	0.15577	FALSE	-0.00892758	Down	0.983188	FALSE	FALSE	FALSE	FALSE
ENSG00000061337	LZTS1	-0.16551	Down	0.270238	FALSE	-0.187888	Down	0.414881	FALSE	FALSE	FALSE	FALSE
ENSG00000061656	SPAG4	0.349022	Up	0.0249857	TRUE	0.150636	Up	0.61912	FALSE	FALSE	TRUE	FALSE
ENSG00000061676	NCKAP1	-0.0464594	Down	0.715881	FALSE	0.0761588	Up	0.653332	FALSE	FALSE	FALSE	FALSE
ENSG00000061794	MRPS35	-0.0528234	Down	0.568887	FALSE	0.0367553	Up	0.817309	FALSE	FALSE	FALSE	FALSE
ENSG00000061918	GUCY1B3	-0.135176	Down	0.232525	FALSE	0.0464539	Up	0.809522	FALSE	FALSE	FALSE	FALSE
ENSG00000061936	SFSWAP	-0.0286652	Down	0.706614	FALSE	-0.0651107	Down	0.532265	FALSE	FALSE	FALSE	FALSE
ENSG00000061938	TNK2	0.0537299	Up	0.788208	FALSE	-0.0734421	Down	0.825582	FALSE	FALSE	FALSE	FALSE
ENSG00000061987	MON2	-0.106309	Down	0.105238	FALSE	-0.0500227	Down	0.696421	FALSE	FALSE	FALSE	FALSE
ENSG00000062038	CDH3	-0.0529122	Down	0.695248	FALSE	-0.0852974	Down	0.689011	FALSE	FALSE	FALSE	FALSE
ENSG00000062096	ARSF	0.104211	Up	0.606462	FALSE	-0.140484	Down	0.592934	FALSE	FALSE	FALSE	FALSE
ENSG00000062194	GPBP1	0.0633008	Up	0.42838	FALSE	0.105765	Up	0.31712	FALSE	FALSE	FALSE	FALSE
ENSG00000062282	DGAT2	0.226384	Up	0.0995183	FALSE	0.200509	Up	0.358212	FALSE	FALSE	FALSE	FALSE
ENSG00000062370	ZFP112	-0.0532133	Down	0.635582	FALSE	-0.0488279	Down	0.813525	FALSE	FALSE	FALSE	FALSE
ENSG00000062485	CS	-0.0496437	Down	0.504715	FALSE	-0.0328682	Down	0.824617	FALSE	FALSE	FALSE	FALSE
ENSG00000062524	LTK	0.154269	Up	0.543187	FALSE	0.0172034	Up	0.981328	FALSE	FALSE	FALSE	FALSE
ENSG00000062598	ELMO2	0.0643921	Up	0.33421	FALSE	0.0374608	Up	0.777932	FALSE	FALSE	FALSE	FALSE
ENSG00000062650	WAPAL	0.054298	Up	0.492261	FALSE	0.0516877	Up	0.708623	FALSE	FALSE	FALSE	FALSE
ENSG00000062716	VMP1	0.199955	Up	0.0299369	TRUE	0.18579	Up	0.171789	FALSE	FALSE	TRUE	FALSE
ENSG00000062725	APPBP2	-0.0861457	Down	0.36347	FALSE	-0.0230392	Down	0.91982	FALSE	FALSE	FALSE	FALSE
ENSG00000062822	POLD1	0.283918	Up	0.0258399	TRUE	0.0965225	Up	0.706134	FALSE	FALSE	TRUE	FALSE
ENSG00000063015	SEZ6	-0.0866881	Down	0.542966	FALSE	-0.015239	Down	0.968059	FALSE	FALSE	FALSE	FALSE
ENSG00000063046	EIF4B	-0.0515873	Down	0.579771	FALSE	0.0235953	Up	0.902903	FALSE	FALSE	FALSE	FALSE
ENSG00000063169	GLTSCR1	0.117033	Up	0.663081	FALSE	-0.0803107	Down	0.879908	FALSE	FALSE	FALSE	FALSE
ENSG00000063176	SPHK2	-0.0860913	Down	0.580138	FALSE	-0.172686	Down	0.394873	FALSE	FALSE	FALSE	FALSE
ENSG00000063177	RPL18	0.127575	Up	0.0203856	TRUE	0.0930449	Up	0.286539	FALSE	FALSE	TRUE	FALSE
ENSG00000063180	CA11	-0.0221554	Down	0.890935	FALSE	0.00615272	Up	0.98754	FALSE	FALSE	FALSE	FALSE
ENSG00000063241	ISOC2	0.0632387	Up	0.506949	FALSE	0.0614413	Up	0.710857	FALSE	FALSE	FALSE	FALSE
ENSG00000063244	U2AF2	0.0933116	Up	0.127211	FALSE	0.0980379	Up	0.287488	FALSE	FALSE	FALSE	FALSE
ENSG00000063245	EPN1	0.112373	Up	0.502373	FALSE	0.0615015	Up	0.861148	FALSE	FALSE	FALSE	FALSE
ENSG00000063322	MED29	-0.0134932	Down	0.892299	FALSE	-0.0892374	Down	0.381984	FALSE	FALSE	FALSE	FALSE
ENSG00000063438	AHRR	0.290039	Up	0.0853236	FALSE	0.21069	Up	0.467518	FALSE	FALSE	FALSE	FALSE
ENSG00000063587	ZNF275	0.100334	Up	0.205586	FALSE	0.0163395	Up	0.938344	FALSE	FALSE	FALSE	FALSE
ENSG00000063601	MTMR1	-0.0106104	Down	0.911144	FALSE	0.0150942	Up	0.934517	FALSE	FALSE	FALSE	FALSE
ENSG00000063660	GPC1	-0.0123554	Down	0.955607	FALSE	-0.0976855	Down	0.746965	FALSE	FALSE	FALSE	FALSE
ENSG00000063761	ADCK1	-0.194467	Down	0.067419	FALSE	-0.21513	Down	0.155004	FALSE	FALSE	FALSE	FALSE
ENSG00000063854	HAGH	-0.125272	Down	0.0345349	TRUE	-0.0494856	Down	0.658599	FALSE	FALSE	TRUE	FALSE
ENSG00000063978	RNF4	0.0303819	Up	0.639446	FALSE	-0.0191385	Down	0.880378	FALSE	FALSE	FALSE	FALSE
ENSG00000064042	LIMCH1	-0.0505249	Down	0.391917	FALSE	-0.0504959	Down	0.616723	FALSE	FALSE	FALSE	FALSE
ENSG00000064102	ASUN	-6.58688e-06	Down	0.999943	FALSE	-0.0116726	Down	0.967491	FALSE	FALSE	FALSE	FALSE
ENSG00000064115	TM7SF3	-0.107309	Down	0.0823274	FALSE	-0.0400042	Down	0.740413	FALSE	FALSE	FALSE	FALSE
ENSG00000064225	ST3GAL6	-0.035286	Down	0.752771	FALSE	0.0647197	Up	0.669168	FALSE	FALSE	FALSE	FALSE
ENSG00000064309	CDON	-0.17732	Down	0.0949601	FALSE	-0.13765	Down	0.438721	FALSE	FALSE	FALSE	FALSE
ENSG00000064313	TAF2	-0.0197484	Down	0.86896	FALSE	0.0154156	Up	0.950853	FALSE	FALSE	FALSE	FALSE
ENSG00000064393	HIPK2	0.00106357	Up	0.997253	FALSE	-0.180373	Down	0.57405	FALSE	FALSE	FALSE	FALSE
ENSG00000064419	TNPO3	0.067133	Up	0.159196	FALSE	0.117048	Up	0.0282546	TRUE	TRUE	FALSE	FALSE
ENSG00000064490	RFXANK	0.225504	Up	0.00272326	TRUE	0.0953185	Up	0.435702	FALSE	FALSE	TRUE	FALSE
ENSG00000064545	TMEM161A	0.172705	Up	0.0810718	FALSE	0.140042	Up	0.387113	FALSE	FALSE	FALSE	FALSE
ENSG00000064601	CTSA	0.0814881	Up	0.35549	FALSE	0.0930012	Up	0.509748	FALSE	FALSE	FALSE	FALSE
ENSG00000064607	SUGP2	-0.11375	Down	0.0166128	TRUE	-0.0649876	Down	0.410705	FALSE	FALSE	TRUE	FALSE
ENSG00000064651	SLC12A2	-0.239931	Down	0.0516539	FALSE	-0.215814	Down	0.257184	FALSE	FALSE	FALSE	FALSE
ENSG00000064652	SNX24	-0.0308765	Down	0.749212	FALSE	0.00555682	Up	0.982482	FALSE	FALSE	FALSE	FALSE
ENSG00000064655	EYA2	0.624401	Up	5.74345e-06	TRUE	0.245501	Up	0.111347	FALSE	FALSE	TRUE	FALSE
ENSG00000064687	ABCA7	0.000834628	Up	0.997253	FALSE	-0.0910123	Down	0.775943	FALSE	FALSE	FALSE	FALSE
ENSG00000064692	SNCAIP	0.163264	Up	0.233525	FALSE	0.0245269	Up	0.944882	FALSE	FALSE	FALSE	FALSE
ENSG00000064703	DDX20	0.146189	Up	0.121398	FALSE	0.175025	Up	0.185386	FALSE	FALSE	FALSE	FALSE
ENSG00000064726	BTBD1	-0.0252657	Down	0.837325	FALSE	0.0570207	Up	0.735577	FALSE	FALSE	FALSE	FALSE
ENSG00000064763	FAR2	-0.141086	Down	0.0523517	FALSE	-0.0497916	Down	0.7233	FALSE	FALSE	FALSE	FALSE
ENSG00000064787	BCAS1	-0.0500692	Down	0.881363	FALSE	-0.259467	Down	0.512192	FALSE	FALSE	FALSE	FALSE
ENSG00000064932	SBNO2	0.678229	Up	0.000290937	TRUE	0.341142	Up	0.258002	FALSE	FALSE	TRUE	FALSE
ENSG00000064933	PMS1	-0.0708201	Down	0.500649	FALSE	0.00372908	Up	0.990729	FALSE	FALSE	FALSE	FALSE
ENSG00000064961	HMG20B	0.315349	Up	0.0141543	TRUE	0.0899004	Up	0.72787	FALSE	FALSE	TRUE	FALSE
ENSG00000064989	CALCRL	0.111021	Up	0.514201	FALSE	0.105804	Up	0.721869	FALSE	FALSE	FALSE	FALSE
ENSG00000064995	TAF11	-0.0643432	Down	0.150467	FALSE	-0.0415785	Down	0.616555	FALSE	FALSE	FALSE	FALSE
ENSG00000064999	ANKS1A	-0.0462775	Down	0.550287	FALSE	-0.109323	Down	0.21809	FALSE	FALSE	FALSE	FALSE
ENSG00000065000	AP3D1	-0.0218369	Down	0.860166	FALSE	-0.0350192	Down	0.87464	FALSE	FALSE	FALSE	FALSE
ENSG00000065029	ZNF76	-0.0165316	Down	0.864973	FALSE	-0.0475362	Down	0.735716	FALSE	FALSE	FALSE	FALSE
ENSG00000065054	SLC9A3R2	-0.051336	Down	0.789104	FALSE	-0.145444	Down	0.565859	FALSE	FALSE	FALSE	FALSE
ENSG00000065057	NTHL1	-0.190888	Down	0.0481446	TRUE	-0.0771335	Down	0.683933	FALSE	FALSE	TRUE	FALSE
ENSG00000065060	UHRF1BP1	0.0357626	Up	0.57932	FALSE	0.0192778	Up	0.887944	FALSE	FALSE	FALSE	FALSE
ENSG00000065135	GNAI3	0.170144	Up	0.0276816	TRUE	0.134727	Up	0.265519	FALSE	FALSE	TRUE	FALSE
ENSG00000065150	IPO5	-0.0679445	Down	0.423455	FALSE	0.0265047	Up	0.875674	FALSE	FALSE	FALSE	FALSE
ENSG00000065154	OAT	-0.121271	Down	0.200879	FALSE	-0.00404443	Down	0.989333	FALSE	FALSE	FALSE	FALSE
ENSG00000065183	WDR3	0.0394165	Up	0.697687	FALSE	0.145764	Up	0.119325	FALSE	FALSE	FALSE	FALSE
ENSG00000065243	PKN2	0.0959119	Up	0.21816	FALSE	0.0574478	Up	0.701591	FALSE	FALSE	FALSE	FALSE
ENSG00000065268	WDR18	-0.0330448	Down	0.825426	FALSE	0.0496764	Up	0.841114	FALSE	FALSE	FALSE	FALSE
ENSG00000065308	TRAM2	0.152421	Up	0.139793	FALSE	0.0302658	Up	0.907347	FALSE	FALSE	FALSE	FALSE
ENSG00000065320	NTN1	0.462483	Up	0.000499135	TRUE	0.285654	Up	0.150001	FALSE	FALSE	TRUE	FALSE
ENSG00000065325	GLP2R	0.425331	Up	0.0732819	FALSE	0.334635	Up	0.41069	FALSE	FALSE	FALSE	FALSE
ENSG00000065357	DGKA	0.154759	Up	0.201697	FALSE	0.129368	Up	0.540928	FALSE	FALSE	FALSE	FALSE
ENSG00000065361	ERBB3	-0.422467	Down	0.0556608	FALSE	-0.457735	Down	0.145399	FALSE	FALSE	FALSE	FALSE
ENSG00000065413	ANKRD44	-0.113334	Down	0.201119	FALSE	-0.115809	Down	0.407522	FALSE	FALSE	FALSE	FALSE
ENSG00000065427	KARS	0.0857796	Up	0.135435	FALSE	0.138004	Up	0.0403445	TRUE	TRUE	FALSE	FALSE
ENSG00000065457	ADAT1	-0.0583605	Down	0.350886	FALSE	-0.0773212	Down	0.399233	FALSE	FALSE	FALSE	FALSE
ENSG00000065485	PDIA5	0.139152	Up	0.384513	FALSE	0.0875584	Up	0.781531	FALSE	FALSE	FALSE	FALSE
ENSG00000065491	TBC1D22B	-0.0687273	Down	0.350965	FALSE	-0.022228	Down	0.897749	FALSE	FALSE	FALSE	FALSE
ENSG00000065518	NDUFB4	0.0308628	Up	0.793598	FALSE	0.0801911	Up	0.620097	FALSE	FALSE	FALSE	FALSE
ENSG00000065526	SPEN	0.0889083	Up	0.278551	FALSE	0.0136866	Up	0.950512	FALSE	FALSE	FALSE	FALSE
ENSG00000065534	MYLK	0.0683873	Up	0.629841	FALSE	-0.0315739	Down	0.915922	FALSE	FALSE	FALSE	FALSE
ENSG00000065548	ZC3H15	-0.0303529	Down	0.719123	FALSE	0.0836238	Up	0.269088	FALSE	FALSE	FALSE	FALSE
ENSG00000065559	MAP2K4	-0.117439	Down	0.303452	FALSE	0.0603886	Up	0.725882	FALSE	FALSE	FALSE	FALSE
ENSG00000065600	TMEM206	-0.151931	Down	0.445453	FALSE	-0.176508	Down	0.587739	FALSE	FALSE	FALSE	FALSE
ENSG00000065609	SNAP91	-0.122027	Down	0.199733	FALSE	0.0444003	Up	0.766686	FALSE	FALSE	FALSE	FALSE
ENSG00000065613	SLK	0.0115298	Up	0.915834	FALSE	0.0281045	Up	0.88012	FALSE	FALSE	FALSE	FALSE
ENSG00000065615	CYB5R4	-0.0256645	Down	0.828195	FALSE	0.0411391	Up	0.827142	FALSE	FALSE	FALSE	FALSE
ENSG00000065621	GSTO2	0.15999	Up	0.0811102	FALSE	0.163862	Up	0.231196	FALSE	FALSE	FALSE	FALSE
ENSG00000065665	SEC61A2	-0.0386659	Down	0.609885	FALSE	0.0602484	Up	0.490719	FALSE	FALSE	FALSE	FALSE
ENSG00000065675	PRKCQ	-0.250413	Down	0.0904477	FALSE	-0.181965	Down	0.472564	FALSE	FALSE	FALSE	FALSE
ENSG00000065717	TLE2	0.0204868	Up	0.9162	FALSE	-0.0418007	Down	0.904387	FALSE	FALSE	FALSE	FALSE
ENSG00000065802	ASB1	-0.0275329	Down	0.694868	FALSE	-0.0368241	Down	0.750276	FALSE	FALSE	FALSE	FALSE
ENSG00000065809	FAM107B	-0.226473	Down	0.373983	FALSE	-0.34092	Down	0.332124	FALSE	FALSE	FALSE	FALSE
ENSG00000065833	ME1	0.241447	Up	0.000911722	TRUE	0.181974	Up	0.0843388	FALSE	FALSE	TRUE	FALSE
ENSG00000065882	TBC1D1	0.0997694	Up	0.135611	FALSE	0.0835925	Up	0.453051	FALSE	FALSE	FALSE	FALSE
ENSG00000065883	CDK13	0.0232641	Up	0.528206	FALSE	0.0338287	Up	0.548329	FALSE	FALSE	FALSE	FALSE
ENSG00000065911	MTHFD2	0.702514	Up	0.000399849	TRUE	0.457698	Up	0.124817	FALSE	FALSE	TRUE	FALSE
ENSG00000065923	SLC9A7	-0.0215669	Down	0.862478	FALSE	0.103153	Up	0.393889	FALSE	FALSE	FALSE	FALSE
ENSG00000065970	FOXJ2	0.111445	Up	0.259638	FALSE	0.0885905	Up	0.61912	FALSE	FALSE	FALSE	FALSE
ENSG00000065978	YBX1	0.371026	Up	8.03404e-05	TRUE	0.2796	Up	0.0342659	TRUE	FALSE	FALSE	TRUE
ENSG00000065989	PDE4A	-0.117723	Down	0.436792	FALSE	-0.151106	Down	0.520208	FALSE	FALSE	FALSE	FALSE
ENSG00000066027	PPP2R5A	0.146391	Up	0.0475277	TRUE	0.0487467	Up	0.737703	FALSE	FALSE	TRUE	FALSE
ENSG00000066032	CTNNA2	-0.0212797	Down	0.838095	FALSE	0.004257	Up	0.986993	FALSE	FALSE	FALSE	FALSE
ENSG00000066044	ELAVL1	0.0650158	Up	0.377009	FALSE	0.0713077	Up	0.554691	FALSE	FALSE	FALSE	FALSE
ENSG00000066056	TIE1	-0.160989	Down	0.429597	FALSE	-0.477036	Down	0.00870771	TRUE	TRUE	FALSE	FALSE
ENSG00000066084	DIP2B	-0.110117	Down	0.349662	FALSE	-0.10688	Down	0.596255	FALSE	FALSE	FALSE	FALSE
ENSG00000066117	SMARCD1	0.0442178	Up	0.518948	FALSE	0.0456376	Up	0.700129	FALSE	FALSE	FALSE	FALSE
ENSG00000066135	KDM4A	-0.0520227	Down	0.252491	FALSE	-0.019847	Down	0.842671	FALSE	FALSE	FALSE	FALSE
ENSG00000066136	NFYC	0.0167812	Up	0.750748	FALSE	0.0379075	Up	0.608982	FALSE	FALSE	FALSE	FALSE
ENSG00000066185	ZMYND12	0.00161596	Up	0.993085	FALSE	-0.0406676	Down	0.905957	FALSE	FALSE	FALSE	FALSE
ENSG00000066248	NGEF	-0.284705	Down	0.00630058	TRUE	-0.182344	Down	0.265763	FALSE	FALSE	TRUE	FALSE
ENSG00000066294	CD84	0.569676	Up	0.00627461	TRUE	0.545443	Up	0.0646395	FALSE	FALSE	TRUE	FALSE
ENSG00000066322	ELOVL1	-0.195392	Down	0.417029	FALSE	-0.260517	Down	0.470724	FALSE	FALSE	FALSE	FALSE
ENSG00000066336	SPI1	0.881504	Up	4.72854e-06	TRUE	0.672088	Up	0.0105477	TRUE	FALSE	FALSE	TRUE
ENSG00000066382	MPPED2	-0.202552	Down	0.00490385	TRUE	-0.161886	Down	0.13036	FALSE	FALSE	TRUE	FALSE
ENSG00000066422	ZBTB11	0.0502863	Up	0.629911	FALSE	0.127299	Up	0.291116	FALSE	FALSE	FALSE	FALSE
ENSG00000066427	ATXN3	-0.120032	Down	0.0353507	TRUE	-0.042487	Down	0.694646	FALSE	FALSE	TRUE	FALSE
ENSG00000066455	GOLGA5	0.0116181	Up	0.889821	FALSE	0.0421502	Up	0.713532	FALSE	FALSE	FALSE	FALSE
ENSG00000066468	FGFR2	-0.054719	Down	0.785263	FALSE	-0.277328	Down	0.112337	FALSE	FALSE	FALSE	FALSE
ENSG00000066557	LRRC40	-0.116751	Down	0.294059	FALSE	0.00809631	Up	0.979983	FALSE	FALSE	FALSE	FALSE
ENSG00000066583	ISOC1	0.126765	Up	0.176004	FALSE	0.147942	Up	0.278419	FALSE	FALSE	FALSE	FALSE
ENSG00000066629	EML1	-0.177568	Down	0.0080289	TRUE	-0.125021	Down	0.226482	FALSE	FALSE	TRUE	FALSE
ENSG00000066651	TRMT11	-0.12074	Down	0.175783	FALSE	-0.0799858	Down	0.628791	FALSE	FALSE	FALSE	FALSE
ENSG00000066654	THUMPD1	-0.0389901	Down	0.726802	FALSE	0.0583031	Up	0.712854	FALSE	FALSE	FALSE	FALSE
ENSG00000066697	MSANTD3	-0.0560239	Down	0.561152	FALSE	-0.024914	Down	0.907945	FALSE	FALSE	FALSE	FALSE
ENSG00000066735	KIF26A	0.257125	Up	0.181106	FALSE	0.0321574	Up	0.952446	FALSE	FALSE	FALSE	FALSE
ENSG00000066739	ATG2B	-0.156665	Down	0.0044558	TRUE	-0.0527848	Down	0.536975	FALSE	FALSE	TRUE	FALSE
ENSG00000066777	ARFGEF1	-0.00518987	Down	0.952692	FALSE	0.0573619	Up	0.538265	FALSE	FALSE	FALSE	FALSE
ENSG00000066827	ZFAT	0.00530393	Up	0.947488	FALSE	-0.0189802	Down	0.88513	FALSE	FALSE	FALSE	FALSE
ENSG00000066855	MTFR1	-0.0410481	Down	0.737554	FALSE	-0.0669527	Down	0.725882	FALSE	FALSE	FALSE	FALSE
ENSG00000066923	STAG3	-0.14386	Down	0.062833	FALSE	-0.15696	Down	0.154875	FALSE	FALSE	FALSE	FALSE
ENSG00000066926	FECH	-0.107297	Down	0.0914202	FALSE	-0.0626467	Down	0.594679	FALSE	FALSE	FALSE	FALSE
ENSG00000066933	MYO9A	-0.00798967	Down	0.939939	FALSE	0.0675533	Up	0.543016	FALSE	FALSE	FALSE	FALSE
ENSG00000067048	DDX3Y	-0.446072	Down	0.058018	FALSE	-0.314658	Down	0.46722	FALSE	FALSE	FALSE	FALSE
ENSG00000067057	PFKP	-0.0895924	Down	0.345695	FALSE	-0.0505853	Down	0.791354	FALSE	FALSE	FALSE	FALSE
ENSG00000067064	IDI1	-0.00831966	Down	0.960246	FALSE	-0.00368724	Down	0.993093	FALSE	FALSE	FALSE	FALSE
ENSG00000067082	KLF6	0.36339	Up	0.000198134	TRUE	0.224266	Up	0.114576	FALSE	FALSE	TRUE	FALSE
ENSG00000067113	PPAP2A	0.0282621	Up	0.775291	FALSE	-0.0103383	Down	0.965021	FALSE	FALSE	FALSE	FALSE
ENSG00000067141	NEO1	0.0477285	Up	0.674338	FALSE	-0.0557282	Down	0.751704	FALSE	FALSE	FALSE	FALSE
ENSG00000067167	TRAM1	0.102977	Up	0.3051	FALSE	0.0547307	Up	0.788688	FALSE	FALSE	FALSE	FALSE
ENSG00000067177	PHKA1	0.242274	Up	0.0988531	FALSE	-0.124005	Down	0.453051	FALSE	FALSE	FALSE	FALSE
ENSG00000067182	TNFRSF1A	0.651701	Up	3.49449e-05	TRUE	0.338633	Up	0.139836	FALSE	FALSE	TRUE	FALSE
ENSG00000067191	CACNB1	-0.174661	Down	0.12931	FALSE	-0.124645	Down	0.547655	FALSE	FALSE	FALSE	FALSE
ENSG00000067208	EVI5	-0.0355358	Down	0.664521	FALSE	-0.0400711	Down	0.778387	FALSE	FALSE	FALSE	FALSE
ENSG00000067221	STOML1	-0.0681004	Down	0.575564	FALSE	0.0349718	Up	0.8854	FALSE	FALSE	FALSE	FALSE
ENSG00000067225	PKM	-0.101346	Down	0.188297	FALSE	0.00733121	Up	0.973071	FALSE	FALSE	FALSE	FALSE
ENSG00000067248	DHX29	0.0770382	Up	0.277345	FALSE	0.116139	Up	0.213715	FALSE	FALSE	FALSE	FALSE
ENSG00000067334	DNTTIP2	0.134237	Up	0.021498	TRUE	0.145246	Up	0.0709057	FALSE	FALSE	TRUE	FALSE
ENSG00000067365	METTL22	-0.0758404	Down	0.365797	FALSE	-0.115953	Down	0.309708	FALSE	FALSE	FALSE	FALSE
ENSG00000067369	TP53BP1	0.00493316	Up	0.950775	FALSE	0.09014	Up	0.109742	FALSE	FALSE	FALSE	FALSE
ENSG00000067445	TRO	-0.142635	Down	0.0195589	TRUE	-0.0392194	Down	0.731726	FALSE	FALSE	TRUE	FALSE
ENSG00000067533	RRP15	0.015398	Up	0.90753	FALSE	0.101633	Up	0.467518	FALSE	FALSE	FALSE	FALSE
ENSG00000067560	RHOA	0.0783168	Up	0.187611	FALSE	0.0257831	Up	0.847549	FALSE	FALSE	FALSE	FALSE
ENSG00000067596	DHX8	0.00787155	Up	0.858866	FALSE	0.0317703	Up	0.564716	FALSE	FALSE	FALSE	FALSE
ENSG00000067601	PMS2P4	-0.0672593	Down	0.536794	FALSE	-0.0171363	Down	0.94931	FALSE	FALSE	FALSE	FALSE
ENSG00000067606	PRKCZ	-0.0168173	Down	0.874741	FALSE	0.0377727	Up	0.822048	FALSE	FALSE	FALSE	FALSE
ENSG00000067646	ZFY	-0.463317	Down	0.0326696	TRUE	-0.573243	Down	0.0401292	TRUE	FALSE	FALSE	TRUE
ENSG00000067704	IARS2	-0.0810222	Down	0.257191	FALSE	-0.00680762	Down	0.973201	FALSE	FALSE	FALSE	FALSE
ENSG00000067715	SYT1	-0.213688	Down	0.064556	FALSE	0.0163839	Up	0.947953	FALSE	FALSE	FALSE	FALSE
ENSG00000067798	NAV3	-0.0365913	Down	0.664521	FALSE	0.0298718	Up	0.842498	FALSE	FALSE	FALSE	FALSE
ENSG00000067829	IDH3G	-0.103154	Down	0.143142	FALSE	-0.0159419	Down	0.930814	FALSE	FALSE	FALSE	FALSE
ENSG00000067836	ROGDI	-0.128363	Down	0.103316	FALSE	-0.0809783	Down	0.579238	FALSE	FALSE	FALSE	FALSE
ENSG00000067840	PDZD4	-0.00770267	Down	0.962112	FALSE	-0.0236837	Down	0.938592	FALSE	FALSE	FALSE	FALSE
ENSG00000067842	ATP2B3	-0.10518	Down	0.413123	FALSE	-0.00233799	Down	0.995348	FALSE	FALSE	FALSE	FALSE
ENSG00000067900	ROCK1	0.142375	Up	0.0330346	TRUE	0.0498949	Up	0.701298	FALSE	FALSE	TRUE	FALSE
ENSG00000067955	CBFB	0.398825	Up	0.000935051	TRUE	0.234204	Up	0.200892	FALSE	FALSE	TRUE	FALSE
ENSG00000067992	PDK3	-0.135586	Down	0.179591	FALSE	0.0216429	Up	0.926524	FALSE	FALSE	FALSE	FALSE
ENSG00000068001	HYAL2	0.266603	Up	0.114226	FALSE	-0.0815467	Down	0.793985	FALSE	FALSE	FALSE	FALSE
ENSG00000068024	HDAC4	0.0988899	Up	0.279202	FALSE	0.0676911	Up	0.696014	FALSE	FALSE	FALSE	FALSE
ENSG00000068028	RASSF1	0.131862	Up	0.178981	FALSE	0.0443636	Up	0.840648	FALSE	FALSE	FALSE	FALSE
ENSG00000068078	FGFR3	0.16942	Up	0.293553	FALSE	-0.101024	Down	0.683762	FALSE	FALSE	FALSE	FALSE
ENSG00000068079	IFI35	0.446544	Up	0.00922497	TRUE	0.278279	Up	0.324334	FALSE	FALSE	TRUE	FALSE
ENSG00000068097	HEATR6	-0.033142	Down	0.694152	FALSE	-0.00895717	Down	0.967167	FALSE	FALSE	FALSE	FALSE
ENSG00000068120	COASY	-0.00363839	Down	0.982676	FALSE	-0.0606645	Down	0.815393	FALSE	FALSE	FALSE	FALSE
ENSG00000068137	PLEKHH3	0.173572	Up	0.128839	FALSE	0.0186611	Up	0.952497	FALSE	FALSE	FALSE	FALSE
ENSG00000068305	MEF2A	0.0134302	Up	0.898963	FALSE	0.120136	Up	0.151251	FALSE	FALSE	FALSE	FALSE
ENSG00000068308	OTUD5	-0.0199025	Down	0.815345	FALSE	0.0297953	Up	0.829639	FALSE	FALSE	FALSE	FALSE
ENSG00000068323	TFE3	0.110297	Up	0.210251	FALSE	0.0423747	Up	0.825552	FALSE	FALSE	FALSE	FALSE
ENSG00000068354	TBC1D25	-0.104285	Down	0.260675	FALSE	-0.062678	Down	0.725882	FALSE	FALSE	FALSE	FALSE
ENSG00000068366	ACSL4	-0.0684956	Down	0.605599	FALSE	0.109148	Up	0.445888	FALSE	FALSE	FALSE	FALSE
ENSG00000068383	INPP5A	0.0198673	Up	0.831242	FALSE	0.0488008	Up	0.71409	FALSE	FALSE	FALSE	FALSE
ENSG00000068394	GPKOW	-0.0683374	Down	0.180481	FALSE	-0.0432881	Down	0.654004	FALSE	FALSE	FALSE	FALSE
ENSG00000068400	GRIPAP1	-0.0516966	Down	0.507394	FALSE	-0.013195	Down	0.944347	FALSE	FALSE	FALSE	FALSE
ENSG00000068438	FTSJ1	-0.0912466	Down	0.0924463	FALSE	-0.0194072	Down	0.877547	FALSE	FALSE	FALSE	FALSE
ENSG00000068615	REEP1	-0.144709	Down	0.138077	FALSE	0.0238523	Up	0.907826	FALSE	FALSE	FALSE	FALSE
ENSG00000068650	ATP11A	0.0489741	Up	0.792238	FALSE	-0.075151	Down	0.798912	FALSE	FALSE	FALSE	FALSE
ENSG00000068654	POLR1A	-0.00141068	Down	0.988583	FALSE	-0.00393488	Down	0.98754	FALSE	FALSE	FALSE	FALSE
ENSG00000068697	LAPTM4A	0.200351	Up	0.0161659	TRUE	0.0679191	Up	0.660454	FALSE	FALSE	TRUE	FALSE
ENSG00000068724	TTC7A	0.0506298	Up	0.765286	FALSE	-0.0582102	Down	0.842266	FALSE	FALSE	FALSE	FALSE
ENSG00000068745	IP6K2	0.0226918	Up	0.76267	FALSE	0.0813876	Up	0.304336	FALSE	FALSE	FALSE	FALSE
ENSG00000068784	SRBD1	-0.046009	Down	0.689405	FALSE	-0.0733975	Down	0.686919	FALSE	FALSE	FALSE	FALSE
ENSG00000068793	CYFIP1	0.143233	Up	0.08703	FALSE	0.124464	Up	0.3496	FALSE	FALSE	FALSE	FALSE
ENSG00000068796	KIF2A	-0.0303034	Down	0.702141	FALSE	0.0241848	Up	0.869081	FALSE	FALSE	FALSE	FALSE
ENSG00000068831	RASGRP2	-0.0655808	Down	0.606284	FALSE	-0.0917232	Down	0.650756	FALSE	FALSE	FALSE	FALSE
ENSG00000068878	PSME4	0.0511405	Up	0.698004	FALSE	0.0305136	Up	0.912718	FALSE	FALSE	FALSE	FALSE
ENSG00000068885	IFT80	-0.140914	Down	0.199733	FALSE	-0.0204454	Down	0.941422	FALSE	FALSE	FALSE	FALSE
ENSG00000068903	SIRT2	0.0238792	Up	0.876417	FALSE	-0.0280336	Down	0.924085	FALSE	FALSE	FALSE	FALSE
ENSG00000068912	ERLEC1	-0.145112	Down	0.160141	FALSE	-0.0116909	Down	0.967491	FALSE	FALSE	FALSE	FALSE
ENSG00000068971	PPP2R5B	-0.141195	Down	0.0591345	FALSE	-0.102022	Down	0.416259	FALSE	FALSE	FALSE	FALSE
ENSG00000068976	PYGM	0.334485	Up	0.0751461	FALSE	0.0108291	Up	0.984928	FALSE	FALSE	FALSE	FALSE
ENSG00000069020	MAST4	-0.0198541	Down	0.841042	FALSE	-0.0707192	Down	0.57453	FALSE	FALSE	FALSE	FALSE
ENSG00000069122	GPR116	-0.0304421	Down	0.847744	FALSE	-0.152546	Down	0.343938	FALSE	FALSE	FALSE	FALSE
ENSG00000069188	SDK2	-0.0224309	Down	0.928077	FALSE	-0.104093	Down	0.75988	FALSE	FALSE	FALSE	FALSE
ENSG00000069248	NUP133	-0.10029	Down	0.143561	FALSE	-0.0483143	Down	0.716395	FALSE	FALSE	FALSE	FALSE
ENSG00000069275	NUCKS1	-0.081978	Down	0.217226	FALSE	-0.0441414	Down	0.73424	FALSE	FALSE	FALSE	FALSE
ENSG00000069329	VPS35	-0.130206	Down	0.177907	FALSE	0.0256758	Up	0.893466	FALSE	FALSE	FALSE	FALSE
ENSG00000069345	DNAJA2	-0.0677981	Down	0.47869	FALSE	0.0564731	Up	0.685405	FALSE	FALSE	FALSE	FALSE
ENSG00000069424	KCNAB2	-0.0799763	Down	0.594249	FALSE	-0.115774	Down	0.622934	FALSE	FALSE	FALSE	FALSE
ENSG00000069431	ABCC9	0.0630323	Up	0.697009	FALSE	-0.0554284	Down	0.851818	FALSE	FALSE	FALSE	FALSE
ENSG00000069493	CLEC2D	0.0969231	Up	0.457496	FALSE	0.0583421	Up	0.824881	FALSE	FALSE	FALSE	FALSE
ENSG00000069509	FUNDC1	-0.0650754	Down	0.580259	FALSE	-0.0116008	Down	0.970532	FALSE	FALSE	FALSE	FALSE
ENSG00000069535	MAOB	0.186806	Up	0.0279681	TRUE	0.174127	Up	0.165911	FALSE	FALSE	TRUE	FALSE
ENSG00000069667	RORA	0.100001	Up	0.436155	FALSE	0.0624428	Up	0.8052	FALSE	FALSE	FALSE	FALSE
ENSG00000069702	TGFBR3	0.36209	Up	0.00544024	TRUE	0.052763	Up	0.836465	FALSE	FALSE	TRUE	FALSE
ENSG00000069712	KIAA1107	-0.154116	Down	0.124609	FALSE	0.0120853	Up	0.962157	FALSE	FALSE	FALSE	FALSE
ENSG00000069849	ATP1B3	-0.00801766	Down	0.949576	FALSE	0.0337547	Up	0.867312	FALSE	FALSE	FALSE	FALSE
ENSG00000069869	NEDD4	0.0842999	Up	0.599317	FALSE	-0.0305475	Down	0.934528	FALSE	FALSE	FALSE	FALSE
ENSG00000069943	PIGB	-0.118856	Down	0.177967	FALSE	-0.0789461	Down	0.626036	FALSE	FALSE	FALSE	FALSE
ENSG00000069956	MAPK6	0.0101738	Up	0.946931	FALSE	0.103763	Up	0.527235	FALSE	FALSE	FALSE	FALSE
ENSG00000069966	GNB5	-0.149564	Down	0.0331368	TRUE	-0.0529015	Down	0.695084	FALSE	FALSE	TRUE	FALSE
ENSG00000069974	RAB27A	0.260785	Up	0.0301295	TRUE	0.0957178	Up	0.690356	FALSE	FALSE	TRUE	FALSE
ENSG00000069998	CECR5	0.0475101	Up	0.593961	FALSE	0.0159299	Up	0.939825	FALSE	FALSE	FALSE	FALSE
ENSG00000070010	UFD1L	-0.00259761	Down	0.98261	FALSE	-0.0598962	Down	0.709544	FALSE	FALSE	FALSE	FALSE
ENSG00000070018	LRP6	-0.0682218	Down	0.344634	FALSE	-0.0765089	Down	0.508627	FALSE	FALSE	FALSE	FALSE
ENSG00000070031	SCT	-0.0810593	Down	0.843953	FALSE	-0.43048	Down	0.323593	FALSE	FALSE	FALSE	FALSE
ENSG00000070047	PHRF1	0.121295	Up	0.289313	FALSE	0.0234389	Up	0.937778	FALSE	FALSE	FALSE	FALSE
ENSG00000070061	IKBKAP	-0.0522255	Down	0.418697	FALSE	0.0308645	Up	0.77046	FALSE	FALSE	FALSE	FALSE
ENSG00000070081	NUCB2	0.0618901	Up	0.383045	FALSE	0.0728566	Up	0.516222	FALSE	FALSE	FALSE	FALSE
ENSG00000070087	PFN2	-0.167947	Down	0.0980016	FALSE	-0.00023013	Down	0.999302	FALSE	FALSE	FALSE	FALSE
ENSG00000070159	PTPN3	-0.193413	Down	0.0914784	FALSE	-0.0564173	Down	0.818422	FALSE	FALSE	FALSE	FALSE
ENSG00000070182	SPTB	-0.0397155	Down	0.748321	FALSE	0.0171126	Up	0.949891	FALSE	FALSE	FALSE	FALSE
ENSG00000070214	SLC44A1	-0.205364	Down	0.262713	FALSE	-0.195662	Down	0.524252	FALSE	FALSE	FALSE	FALSE
ENSG00000070269	C14orf101	-0.0591705	Down	0.485765	FALSE	-0.00360343	Down	0.989333	FALSE	FALSE	FALSE	FALSE
ENSG00000070366	SMG6	0.137113	Up	0.0292599	TRUE	0.0704537	Up	0.537395	FALSE	FALSE	TRUE	FALSE
ENSG00000070367	EXOC5	0.0137431	Up	0.908407	FALSE	0.0539436	Up	0.739826	FALSE	FALSE	FALSE	FALSE
ENSG00000070371	CLTCL1	-0.158877	Down	0.164293	FALSE	-0.189173	Down	0.252874	FALSE	FALSE	FALSE	FALSE
ENSG00000070404	FSTL3	0.326758	Up	0.0142496	TRUE	0.255596	Up	0.213715	FALSE	FALSE	TRUE	FALSE
ENSG00000070413	DGCR2	-0.099281	Down	0.171701	FALSE	-0.0880616	Down	0.464962	FALSE	FALSE	FALSE	FALSE
ENSG00000070423	RNF126	-0.00856845	Down	0.966836	FALSE	-0.0397813	Down	0.910962	FALSE	FALSE	FALSE	FALSE
ENSG00000070444	MNT	0.143411	Up	0.458982	FALSE	-0.0289581	Down	0.952489	FALSE	FALSE	FALSE	FALSE
ENSG00000070476	ZXDC	0.0278236	Up	0.703058	FALSE	-0.0030306	Down	0.988505	FALSE	FALSE	FALSE	FALSE
ENSG00000070495	JMJD6	0.344694	Up	0.00277815	TRUE	0.286372	Up	0.0886326	FALSE	FALSE	TRUE	FALSE
ENSG00000070501	POLB	-0.0677188	Down	0.645448	FALSE	-0.0129323	Down	0.973201	FALSE	FALSE	FALSE	FALSE
ENSG00000070540	WIPI1	0.0560493	Up	0.59837	FALSE	-0.063024	Down	0.694646	FALSE	FALSE	FALSE	FALSE
ENSG00000070601	FRMPD1	-0.064374	Down	0.525038	FALSE	-0.071469	Down	0.67903	FALSE	FALSE	FALSE	FALSE
ENSG00000070610	GBA2	-0.0805618	Down	0.126017	FALSE	-0.049179	Down	0.61912	FALSE	FALSE	FALSE	FALSE
ENSG00000070614	NDST1	-0.00485021	Down	0.97552	FALSE	-0.0867549	Down	0.681435	FALSE	FALSE	FALSE	FALSE
ENSG00000070669	ASNS	-0.11058	Down	0.118888	FALSE	0.0215047	Up	0.877389	FALSE	FALSE	FALSE	FALSE
ENSG00000070718	AP3M2	-0.129177	Down	0.19567	FALSE	0.0317091	Up	0.863933	FALSE	FALSE	FALSE	FALSE
ENSG00000070729	CNGB1	0.483724	Up	0.0409182	TRUE	0.422173	Up	0.264132	FALSE	FALSE	TRUE	FALSE
ENSG00000070756	PABPC1	0.152241	Up	0.0140979	TRUE	0.165792	Up	0.0490384	TRUE	FALSE	FALSE	TRUE
ENSG00000070759	TESK2	-0.112981	Down	0.512356	FALSE	-0.228726	Down	0.285425	FALSE	FALSE	FALSE	FALSE
ENSG00000070761	C16orf80	-0.0659637	Down	0.526745	FALSE	0.0752276	Up	0.57464	FALSE	FALSE	FALSE	FALSE
ENSG00000070770	CSNK2A2	0.0545713	Up	0.411071	FALSE	0.0886342	Up	0.318077	FALSE	FALSE	FALSE	FALSE
ENSG00000070778	PTPN21	0.0749511	Up	0.3348	FALSE	-0.022446	Down	0.893466	FALSE	FALSE	FALSE	FALSE
ENSG00000070785	EIF2B3	-0.0863641	Down	0.199733	FALSE	0.0214554	Up	0.871009	FALSE	FALSE	FALSE	FALSE
ENSG00000070808	CAMK2A	-0.0724629	Down	0.549327	FALSE	-0.048756	Down	0.839682	FALSE	FALSE	FALSE	FALSE
ENSG00000070814	TCOF1	-0.0112176	Down	0.93179	FALSE	-0.0229143	Down	0.923739	FALSE	FALSE	FALSE	FALSE
ENSG00000070831	CDC42	-0.0945059	Down	0.197378	FALSE	-0.0111248	Down	0.954812	FALSE	FALSE	FALSE	FALSE
ENSG00000070882	OSBPL3	-0.0710379	Down	0.548499	FALSE	-0.0323965	Down	0.902903	FALSE	FALSE	FALSE	FALSE
ENSG00000070950	RAD18	-0.131397	Down	0.0301295	TRUE	-0.104669	Down	0.266698	FALSE	FALSE	TRUE	FALSE
ENSG00000070961	ATP2B1	-0.21999	Down	0.0580773	FALSE	-0.0178879	Down	0.945668	FALSE	FALSE	FALSE	FALSE
ENSG00000071051	NCK2	0.0356789	Up	0.679838	FALSE	0.0384608	Up	0.801795	FALSE	FALSE	FALSE	FALSE
ENSG00000071054	MAP4K4	0.0718092	Up	0.680432	FALSE	-0.0655661	Down	0.831798	FALSE	FALSE	FALSE	FALSE
ENSG00000071073	MGAT4A	0.0149311	Up	0.910877	FALSE	0.110273	Up	0.407453	FALSE	FALSE	FALSE	FALSE
ENSG00000071082	RPL31	0.0445742	Up	0.644696	FALSE	0.0808902	Up	0.564716	FALSE	FALSE	FALSE	FALSE
ENSG00000071127	WDR1	0.32384	Up	5.13995e-05	TRUE	0.259105	Up	0.0191162	TRUE	FALSE	FALSE	TRUE
ENSG00000071189	SNX13	-0.0424616	Down	0.733976	FALSE	-0.00433986	Down	0.990616	FALSE	FALSE	FALSE	FALSE
ENSG00000071205	ARHGAP10	0.0340348	Up	0.862478	FALSE	0.0814042	Up	0.790239	FALSE	FALSE	FALSE	FALSE
ENSG00000071242	RPS6KA2	-0.0397619	Down	0.742419	FALSE	-0.0991664	Down	0.539568	FALSE	FALSE	FALSE	FALSE
ENSG00000071243	ING3	-0.069285	Down	0.603214	FALSE	-0.0615427	Down	0.801767	FALSE	FALSE	FALSE	FALSE
ENSG00000071246	VASH1	-0.0239364	Down	0.893704	FALSE	-0.0507803	Down	0.869614	FALSE	FALSE	FALSE	FALSE
ENSG00000071282	LMCD1	0.297119	Up	0.14058	FALSE	0.206171	Up	0.578696	FALSE	FALSE	FALSE	FALSE
ENSG00000071462	WBSCR22	0.204949	Up	0.0220418	TRUE	0.12959	Up	0.388096	FALSE	FALSE	TRUE	FALSE
ENSG00000071537	SEL1L	-0.0238284	Down	0.778668	FALSE	0.0534944	Up	0.61522	FALSE	FALSE	FALSE	FALSE
ENSG00000071553	ATP6AP1	-0.117541	Down	0.156732	FALSE	-0.00213719	Down	0.994311	FALSE	FALSE	FALSE	FALSE
ENSG00000071564	TCF3	0.200036	Up	0.0818161	FALSE	0.0553334	Up	0.829603	FALSE	FALSE	FALSE	FALSE
ENSG00000071575	TRIB2	-0.0472334	Down	0.769526	FALSE	-0.052818	Down	0.857926	FALSE	FALSE	FALSE	FALSE
ENSG00000071626	DAZAP1	0.0813664	Up	0.458001	FALSE	-0.000186442	Down	0.999658	FALSE	FALSE	FALSE	FALSE
ENSG00000071655	MBD3	0.0512763	Up	0.624641	FALSE	0.0112391	Up	0.967491	FALSE	FALSE	FALSE	FALSE
ENSG00000071794	HLTF	-0.132192	Down	0.234019	FALSE	-0.0325746	Down	0.902903	FALSE	FALSE	FALSE	FALSE
ENSG00000071859	FAM50A	0.0972799	Up	0.325011	FALSE	0.0269183	Up	0.910693	FALSE	FALSE	FALSE	FALSE
ENSG00000071889	FAM3A	-0.0453092	Down	0.678503	FALSE	-0.0873371	Down	0.581971	FALSE	FALSE	FALSE	FALSE
ENSG00000071894	CPSF1	-0.012844	Down	0.939079	FALSE	-0.000105133	Down	0.999901	FALSE	FALSE	FALSE	FALSE
ENSG00000071967	CYBRD1	0.350037	Up	0.0238021	TRUE	0.0192013	Up	0.961931	FALSE	FALSE	TRUE	FALSE
ENSG00000071991	CDH19	-0.0551883	Down	0.897285	FALSE	-0.149605	Down	0.825552	FALSE	FALSE	FALSE	FALSE
ENSG00000071994	PDCD2	-0.0456672	Down	0.594249	FALSE	-0.00455754	Down	0.984327	FALSE	FALSE	FALSE	FALSE
ENSG00000072041	SLC6A15	-0.140475	Down	0.320979	FALSE	0.056944	Up	0.809022	FALSE	FALSE	FALSE	FALSE
ENSG00000072042	RDH11	0.0130493	Up	0.914223	FALSE	0.0380399	Up	0.842671	FALSE	FALSE	FALSE	FALSE
ENSG00000072062	PRKACA	-0.0667359	Down	0.669132	FALSE	-0.0671191	Down	0.813053	FALSE	FALSE	FALSE	FALSE
ENSG00000072071	LPHN1	-0.0600823	Down	0.723756	FALSE	-0.0826616	Down	0.77046	FALSE	FALSE	FALSE	FALSE
ENSG00000072080	SPP2	0.232181	Up	0.282203	FALSE	0.000858406	Up	0.999041	FALSE	FALSE	FALSE	FALSE
ENSG00000072110	ACTN1	0.0824558	Up	0.55558	FALSE	0.0968351	Up	0.681652	FALSE	FALSE	FALSE	FALSE
ENSG00000072121	ZFYVE26	0.017444	Up	0.847791	FALSE	-0.0118628	Down	0.949764	FALSE	FALSE	FALSE	FALSE
ENSG00000072133	RPS6KA6	-0.0413975	Down	0.803611	FALSE	0.118112	Up	0.531482	FALSE	FALSE	FALSE	FALSE
ENSG00000072134	EPN2	0.050358	Up	0.654412	FALSE	-0.00216761	Down	0.994787	FALSE	FALSE	FALSE	FALSE
ENSG00000072135	PTPN18	0.0912658	Up	0.369662	FALSE	0.0638222	Up	0.736959	FALSE	FALSE	FALSE	FALSE
ENSG00000072163	LIMS2	0.101594	Up	0.690056	FALSE	-0.0674448	Down	0.895075	FALSE	FALSE	FALSE	FALSE
ENSG00000072182	ASIC4	0.222791	Up	0.0647873	FALSE	0.129895	Up	0.560095	FALSE	FALSE	FALSE	FALSE
ENSG00000072195	SPEG	-0.0117769	Down	0.956406	FALSE	-0.0832067	Down	0.790626	FALSE	FALSE	FALSE	FALSE
ENSG00000072201	LNX1	-0.167636	Down	0.142301	FALSE	0.0229233	Up	0.929179	FALSE	FALSE	FALSE	FALSE
ENSG00000072210	ALDH3A2	0.088643	Up	0.372077	FALSE	0.133409	Up	0.328942	FALSE	FALSE	FALSE	FALSE
ENSG00000072274	TFRC	0.0446338	Up	0.81471	FALSE	-0.0771535	Down	0.791354	FALSE	FALSE	FALSE	FALSE
ENSG00000072310	SREBF1	-0.148621	Down	0.464158	FALSE	-0.263561	Down	0.324251	FALSE	FALSE	FALSE	FALSE
ENSG00000072315	TRPC5	-0.0604868	Down	0.680953	FALSE	0.117476	Up	0.486862	FALSE	FALSE	FALSE	FALSE
ENSG00000072364	AFF4	0.147662	Up	0.000154158	TRUE	0.113269	Up	0.0381805	TRUE	FALSE	FALSE	TRUE
ENSG00000072401	UBE2D1	0.0215311	Up	0.885628	FALSE	0.073163	Up	0.726772	FALSE	FALSE	FALSE	FALSE
ENSG00000072415	MPP5	0.0594504	Up	0.570265	FALSE	0.0588384	Up	0.746519	FALSE	FALSE	FALSE	FALSE
ENSG00000072422	RHOBTB1	-0.277012	Down	4.59135e-05	TRUE	-0.217557	Down	0.0178731	TRUE	FALSE	FALSE	TRUE
ENSG00000072501	SMC1A	0.0463385	Up	0.551255	FALSE	0.00799689	Up	0.969347	FALSE	FALSE	FALSE	FALSE
ENSG00000072506	HSD17B10	0.196879	Up	0.0136382	TRUE	0.132931	Up	0.300592	FALSE	FALSE	TRUE	FALSE
ENSG00000072518	MARK2	-0.032843	Down	0.840287	FALSE	-0.0737722	Down	0.763903	FALSE	FALSE	FALSE	FALSE
ENSG00000072609	CHFR	0.0758454	Up	0.48076	FALSE	-0.0206132	Down	0.936241	FALSE	FALSE	FALSE	FALSE
ENSG00000072657	TRHDE	-0.136865	Down	0.33697	FALSE	0.0289592	Up	0.927786	FALSE	FALSE	FALSE	FALSE
ENSG00000072682	P4HA2	0.515679	Up	3.7296e-05	TRUE	0.423741	Up	0.0143064	TRUE	FALSE	FALSE	TRUE
ENSG00000072736	NFATC3	0.175294	Up	0.0516799	FALSE	0.0432802	Up	0.830058	FALSE	FALSE	FALSE	FALSE
ENSG00000072756	TRNT1	-0.0172771	Down	0.852836	FALSE	0.0615462	Up	0.57031	FALSE	FALSE	FALSE	FALSE
ENSG00000072778	ACADVL	0.110912	Up	0.121263	FALSE	0.000238555	Up	0.999302	FALSE	FALSE	FALSE	FALSE
ENSG00000072786	STK10	0.328924	Up	0.0446312	TRUE	0.157102	Up	0.622076	FALSE	FALSE	TRUE	FALSE
ENSG00000072803	FBXW11	-0.0234941	Down	0.719518	FALSE	0.0195595	Up	0.871714	FALSE	FALSE	FALSE	FALSE
ENSG00000072832	CRMP1	-0.140229	Down	0.129621	FALSE	-0.0716177	Down	0.695021	FALSE	FALSE	FALSE	FALSE
ENSG00000072840	EVC	0.233103	Up	0.0394341	TRUE	0.0103494	Up	0.97574	FALSE	FALSE	TRUE	FALSE
ENSG00000072849	DERL2	0.0947545	Up	0.204911	FALSE	0.0838363	Up	0.5085	FALSE	FALSE	FALSE	FALSE
ENSG00000072858	SIDT1	0.0354143	Up	0.805434	FALSE	0.14245	Up	0.351254	FALSE	FALSE	FALSE	FALSE
ENSG00000072864	NDE1	-0.120658	Down	0.653597	FALSE	-0.302426	Down	0.354199	FALSE	FALSE	FALSE	FALSE
ENSG00000072952	MRVI1	0.320067	Up	0.0738105	FALSE	-0.0622163	Down	0.861531	FALSE	FALSE	FALSE	FALSE
ENSG00000072954	TMEM38A	-0.100895	Down	0.407892	FALSE	-0.018918	Down	0.952194	FALSE	FALSE	FALSE	FALSE
ENSG00000072958	AP1M1	-0.0117603	Down	0.92037	FALSE	0.030622	Up	0.875571	FALSE	FALSE	FALSE	FALSE
ENSG00000073008	PVR	0.0822144	Up	0.30944	FALSE	0.124315	Up	0.251732	FALSE	FALSE	FALSE	FALSE
ENSG00000073009	IKBKG	-0.00298671	Down	0.98033	FALSE	-0.0595115	Down	0.717334	FALSE	FALSE	FALSE	FALSE
ENSG00000073050	XRCC1	-0.0752178	Down	0.409552	FALSE	-0.0756244	Down	0.6282	FALSE	FALSE	FALSE	FALSE
ENSG00000073060	SCARB1	0.0231878	Up	0.88861	FALSE	-0.0664472	Down	0.786126	FALSE	FALSE	FALSE	FALSE
ENSG00000073111	MCM2	0.0553235	Up	0.628499	FALSE	0.0626535	Up	0.746048	FALSE	FALSE	FALSE	FALSE
ENSG00000073150	PANX2	-0.090423	Down	0.625165	FALSE	-0.139963	Down	0.62484	FALSE	FALSE	FALSE	FALSE
ENSG00000073169	RP3-402G11.5	-0.0359429	Down	0.754725	FALSE	-0.0539947	Down	0.772135	FALSE	FALSE	FALSE	FALSE
ENSG00000073417	PDE8A	-0.236193	Down	0.127243	FALSE	-0.288298	Down	0.181515	FALSE	FALSE	FALSE	FALSE
ENSG00000073464	CLCN4	-0.213006	Down	0.00969405	TRUE	-0.0447388	Down	0.735487	FALSE	FALSE	TRUE	FALSE
ENSG00000073536	NLE1	0.033977	Up	0.732666	FALSE	0.0221451	Up	0.914428	FALSE	FALSE	FALSE	FALSE
ENSG00000073578	SDHA	-0.147186	Down	0.000977347	TRUE	-0.0952998	Down	0.145399	FALSE	FALSE	TRUE	FALSE
ENSG00000073584	SMARCE1	-0.058445	Down	0.346808	FALSE	-0.0406301	Down	0.726233	FALSE	FALSE	FALSE	FALSE
ENSG00000073605	GSDMB	0.13043	Up	0.305825	FALSE	0.0924317	Up	0.69983	FALSE	FALSE	FALSE	FALSE
ENSG00000073614	KDM5A	0.0926002	Up	0.0934894	FALSE	0.0576465	Up	0.57301	FALSE	FALSE	FALSE	FALSE
ENSG00000073670	ADAM11	-0.144551	Down	0.121263	FALSE	-0.0808712	Down	0.650089	FALSE	FALSE	FALSE	FALSE
ENSG00000073711	PPP2R3A	0.0297935	Up	0.807976	FALSE	0.00558577	Up	0.985491	FALSE	FALSE	FALSE	FALSE
ENSG00000073712	FERMT2	0.428833	Up	0.00021653	TRUE	0.149324	Up	0.353085	FALSE	FALSE	TRUE	FALSE
ENSG00000073756	PTGS2	0.538239	Up	0.0265128	TRUE	0.514703	Up	0.146233	FALSE	FALSE	TRUE	FALSE
ENSG00000073803	MAP3K13	-0.0388368	Down	0.586986	FALSE	0.00923794	Up	0.958339	FALSE	FALSE	FALSE	FALSE
ENSG00000073849	ST6GAL1	0.0360339	Up	0.808754	FALSE	0.000945777	Up	0.99734	FALSE	FALSE	FALSE	FALSE
ENSG00000073905	VDAC1P1	-0.172449	Down	0.0986778	FALSE	0.00248616	Up	0.994565	FALSE	FALSE	FALSE	FALSE
ENSG00000073910	FRY	-0.130168	Down	0.0697916	FALSE	-0.0110672	Down	0.951784	FALSE	FALSE	FALSE	FALSE
ENSG00000073921	PICALM	0.05082	Up	0.632881	FALSE	0.036396	Up	0.863728	FALSE	FALSE	FALSE	FALSE
ENSG00000073969	NSF	-0.222972	Down	0.0532783	FALSE	0.00323222	Up	0.992293	FALSE	FALSE	FALSE	FALSE
ENSG00000074054	CLASP1	0.00189534	Up	0.973921	FALSE	0.00316407	Up	0.981179	FALSE	FALSE	FALSE	FALSE
ENSG00000074071	MRPS34	-0.00761245	Down	0.930196	FALSE	0.0572439	Up	0.550961	FALSE	FALSE	FALSE	FALSE
ENSG00000074181	NOTCH3	-0.0958795	Down	0.723438	FALSE	-0.195342	Down	0.621572	FALSE	FALSE	FALSE	FALSE
ENSG00000074201	CLNS1A	0.0171479	Up	0.844542	FALSE	0.0136592	Up	0.939451	FALSE	FALSE	FALSE	FALSE
ENSG00000074211	PPP2R2C	-0.0466907	Down	0.66643	FALSE	-0.0273411	Down	0.905957	FALSE	FALSE	FALSE	FALSE
ENSG00000074266	EED	0.0295589	Up	0.765842	FALSE	0.03921	Up	0.817216	FALSE	FALSE	FALSE	FALSE
ENSG00000074276	CDHR2	0.261961	Up	0.0581014	FALSE	0.192715	Up	0.406552	FALSE	FALSE	FALSE	FALSE
ENSG00000074317	SNCB	-0.128717	Down	0.359175	FALSE	-0.0215627	Down	0.953314	FALSE	FALSE	FALSE	FALSE
ENSG00000074319	TSG101	-0.0255828	Down	0.65803	FALSE	0.0144407	Up	0.90269	FALSE	FALSE	FALSE	FALSE
ENSG00000074356	C17orf85	0.0191981	Up	0.858741	FALSE	-0.0158916	Down	0.941422	FALSE	FALSE	FALSE	FALSE
ENSG00000074416	MGLL	0.0749957	Up	0.387318	FALSE	-0.0240972	Down	0.89686	FALSE	FALSE	FALSE	FALSE
ENSG00000074527	NTN4	-0.201816	Down	0.0790827	FALSE	-0.0821658	Down	0.709054	FALSE	FALSE	FALSE	FALSE
ENSG00000074582	BCS1L	0.0129338	Up	0.863992	FALSE	0.0548124	Up	0.555538	FALSE	FALSE	FALSE	FALSE
ENSG00000074590	NUAK1	-0.247525	Down	0.00330106	TRUE	-0.0843212	Down	0.490719	FALSE	FALSE	TRUE	FALSE
ENSG00000074603	DPP8	-0.11333	Down	0.141896	FALSE	-0.0575807	Down	0.701821	FALSE	FALSE	FALSE	FALSE
ENSG00000074621	SLC24A1	0.0252359	Up	0.752695	FALSE	0.0126065	Up	0.941942	FALSE	FALSE	FALSE	FALSE
ENSG00000074657	ZNF532	0.0851613	Up	0.254309	FALSE	0.00179938	Up	0.994565	FALSE	FALSE	FALSE	FALSE
ENSG00000074660	SCARF1	0.0745462	Up	0.672771	FALSE	-0.118917	Down	0.630819	FALSE	FALSE	FALSE	FALSE
ENSG00000074695	LMAN1	0.0655823	Up	0.540719	FALSE	0.0342582	Up	0.880672	FALSE	FALSE	FALSE	FALSE
ENSG00000074696	PTPLAD1	0.0977518	Up	0.234446	FALSE	0.110615	Up	0.371954	FALSE	FALSE	FALSE	FALSE
ENSG00000074706	IPCEF1	-0.29592	Down	0.00380945	TRUE	-0.128265	Down	0.416823	FALSE	FALSE	TRUE	FALSE
ENSG00000074755	ZZEF1	-0.028004	Down	0.63963	FALSE	-0.0555916	Down	0.499853	FALSE	FALSE	FALSE	FALSE
ENSG00000074800	ENO1	0.137245	Up	0.0111682	TRUE	0.112217	Up	0.167884	FALSE	FALSE	TRUE	FALSE
ENSG00000074842	C19orf10	0.124288	Up	0.0965392	FALSE	0.195809	Up	0.028351	TRUE	TRUE	FALSE	FALSE
ENSG00000074855	ANO8	-0.0496741	Down	0.752361	FALSE	-0.154223	Down	0.407092	FALSE	FALSE	FALSE	FALSE
ENSG00000074935	TUBE1	-0.0121341	Down	0.923635	FALSE	0.0188214	Up	0.937675	FALSE	FALSE	FALSE	FALSE
ENSG00000074964	ARHGEF10L	0.0435699	Up	0.78662	FALSE	-0.0462854	Down	0.874665	FALSE	FALSE	FALSE	FALSE
ENSG00000075035	WSCD2	-0.0400335	Down	0.732047	FALSE	0.0697119	Up	0.663307	FALSE	FALSE	FALSE	FALSE
ENSG00000075043	KCNQ2	0.0910179	Up	0.528322	FALSE	0.0838716	Up	0.741539	FALSE	FALSE	FALSE	FALSE
ENSG00000075073	TACR2	0.0189674	Up	0.921013	FALSE	0.0241588	Up	0.94897	FALSE	FALSE	FALSE	FALSE
ENSG00000075089	ACTR6	-0.0951417	Down	0.479674	FALSE	0.00340396	Up	0.993746	FALSE	FALSE	FALSE	FALSE
ENSG00000075131	TIPIN	0.162067	Up	0.11921	FALSE	0.0981404	Up	0.616414	FALSE	FALSE	FALSE	FALSE
ENSG00000075142	SRI	0.191662	Up	0.067419	FALSE	0.0650836	Up	0.757202	FALSE	FALSE	FALSE	FALSE
ENSG00000075151	EIF4G3	-0.109401	Down	0.0457553	TRUE	-0.0143528	Down	0.910389	FALSE	FALSE	TRUE	FALSE
ENSG00000075188	NUP37	0.0822356	Up	0.504467	FALSE	0.0166733	Up	0.959473	FALSE	FALSE	FALSE	FALSE
ENSG00000075213	SEMA3A	-0.255389	Down	0.113397	FALSE	-0.144087	Down	0.630666	FALSE	FALSE	FALSE	FALSE
ENSG00000075223	SEMA3C	0.057986	Up	0.756917	FALSE	0.158971	Up	0.501575	FALSE	FALSE	FALSE	FALSE
ENSG00000075234	TTC38	0.298126	Up	0.0321332	TRUE	0.0288586	Up	0.937268	FALSE	FALSE	TRUE	FALSE
ENSG00000075239	ACAT1	-0.0336965	Down	0.68142	FALSE	-0.0175547	Down	0.921739	FALSE	FALSE	FALSE	FALSE
ENSG00000075240	GRAMD4	0.128368	Up	0.178381	FALSE	0.0726351	Up	0.69742	FALSE	FALSE	FALSE	FALSE
ENSG00000075292	ZNF638	0.00568991	Up	0.954682	FALSE	0.0139886	Up	0.941776	FALSE	FALSE	FALSE	FALSE
ENSG00000075303	SLC25A40	-0.189649	Down	0.048691	TRUE	-0.090431	Down	0.609129	FALSE	FALSE	TRUE	FALSE
ENSG00000075336	TIMM21	0.0487646	Up	0.556099	FALSE	0.0648623	Up	0.623374	FALSE	FALSE	FALSE	FALSE
ENSG00000075340	ADD2	-0.15303	Down	0.105769	FALSE	-0.0234558	Down	0.920677	FALSE	FALSE	FALSE	FALSE
ENSG00000075391	RASAL2	-0.0645349	Down	0.435812	FALSE	0.0353757	Up	0.804412	FALSE	FALSE	FALSE	FALSE
ENSG00000075399	VPS9D1	0.0101137	Up	0.949033	FALSE	-0.0120773	Down	0.971406	FALSE	FALSE	FALSE	FALSE
ENSG00000075407	ZNF37A	0.0887833	Up	0.118764	FALSE	0.115488	Up	0.13036	FALSE	FALSE	FALSE	FALSE
ENSG00000075413	MARK3	0.066189	Up	0.106692	FALSE	0.0610788	Up	0.343965	FALSE	FALSE	FALSE	FALSE
ENSG00000075415	SLC25A3	-0.142617	Down	0.00816744	TRUE	-0.0601715	Down	0.502697	FALSE	FALSE	TRUE	FALSE
ENSG00000075420	FNDC3B	0.369517	Up	2.67259e-05	TRUE	0.183924	Up	0.115589	FALSE	FALSE	TRUE	FALSE
ENSG00000075426	FOSL2	0.299958	Up	0.0730106	FALSE	0.105816	Up	0.764859	FALSE	FALSE	FALSE	FALSE
ENSG00000075429	CACNG5	0.121641	Up	0.525899	FALSE	0.0309813	Up	0.948039	FALSE	FALSE	FALSE	FALSE
ENSG00000075461	CACNG4	0.247909	Up	0.0867642	FALSE	0.111865	Up	0.69983	FALSE	FALSE	FALSE	FALSE
ENSG00000075539	FRYL	-0.118069	Down	0.401635	FALSE	-0.136344	Down	0.550564	FALSE	FALSE	FALSE	FALSE
ENSG00000075568	TMEM131	-0.0340729	Down	0.409936	FALSE	-0.00474164	Down	0.967491	FALSE	FALSE	FALSE	FALSE
ENSG00000075618	FSCN1	-0.0846067	Down	0.595377	FALSE	-0.0524026	Down	0.874665	FALSE	FALSE	FALSE	FALSE
ENSG00000075624	ACTB	0.0174703	Up	0.913523	FALSE	0.0249467	Up	0.936214	FALSE	FALSE	FALSE	FALSE
ENSG00000075651	PLD1	-0.169425	Down	0.466995	FALSE	-0.173707	Down	0.665308	FALSE	FALSE	FALSE	FALSE
ENSG00000075711	DLG1	-0.0874145	Down	0.323232	FALSE	-0.0356844	Down	0.855223	FALSE	FALSE	FALSE	FALSE
ENSG00000075785	RAB7A	0.082738	Up	0.446892	FALSE	0.0688873	Up	0.725882	FALSE	FALSE	FALSE	FALSE
ENSG00000075790	BCAP29	-0.10314	Down	0.25339	FALSE	-0.00251704	Down	0.99326	FALSE	FALSE	FALSE	FALSE
ENSG00000075826	SEC31B	-0.055399	Down	0.563951	FALSE	-0.141212	Down	0.179003	FALSE	FALSE	FALSE	FALSE
ENSG00000075856	SART3	0.0448778	Up	0.282378	FALSE	0.0617905	Up	0.289456	FALSE	FALSE	FALSE	FALSE
ENSG00000075886	TUBA3D	-0.027076	Down	0.896047	FALSE	-0.0339518	Down	0.934884	FALSE	FALSE	FALSE	FALSE
ENSG00000075914	EXOSC7	-0.0373308	Down	0.539283	FALSE	-0.00553044	Down	0.973201	FALSE	FALSE	FALSE	FALSE
ENSG00000075945	KIFAP3	-0.16678	Down	0.0659018	FALSE	-0.00931821	Down	0.967628	FALSE	FALSE	FALSE	FALSE
ENSG00000075975	MKRN2	0.0156214	Up	0.819678	FALSE	0.0605839	Up	0.426305	FALSE	FALSE	FALSE	FALSE
ENSG00000076003	MCM6	-0.0462186	Down	0.696043	FALSE	0.0197396	Up	0.939451	FALSE	FALSE	FALSE	FALSE
ENSG00000076043	REXO2	0.0821664	Up	0.304817	FALSE	0.092527	Up	0.458411	FALSE	FALSE	FALSE	FALSE
ENSG00000076053	RBM7	0.132772	Up	0.0955638	FALSE	0.084909	Up	0.558281	FALSE	FALSE	FALSE	FALSE
ENSG00000076067	RBMS2	0.206271	Up	0.116583	FALSE	-0.0870716	Down	0.644804	FALSE	FALSE	FALSE	FALSE
ENSG00000076108	BAZ2A	0.0967676	Up	0.375186	FALSE	-0.0278382	Down	0.910741	FALSE	FALSE	FALSE	FALSE
ENSG00000076201	PTPN23	0.00666777	Up	0.975368	FALSE	-0.0786421	Down	0.810929	FALSE	FALSE	FALSE	FALSE
ENSG00000076242	MLH1	-0.00543851	Down	0.940557	FALSE	-0.0081656	Down	0.953314	FALSE	FALSE	FALSE	FALSE
ENSG00000076248	UNG	0.19511	Up	0.0225538	TRUE	0.0429548	Up	0.805335	FALSE	FALSE	TRUE	FALSE
ENSG00000076321	KLHL20	-0.0256955	Down	0.745394	FALSE	-0.00780047	Down	0.967491	FALSE	FALSE	FALSE	FALSE
ENSG00000076344	RGS11	0.0113249	Up	0.951968	FALSE	-0.0582932	Down	0.836927	FALSE	FALSE	FALSE	FALSE
ENSG00000076356	PLXNA2	-0.101251	Down	0.300093	FALSE	-0.094108	Down	0.576399	FALSE	FALSE	FALSE	FALSE
ENSG00000076382	SPAG5	0.26118	Up	0.0176898	TRUE	0.21856	Up	0.188322	FALSE	FALSE	TRUE	FALSE
ENSG00000076513	ANKRD13A	-0.00356526	Down	0.978926	FALSE	-0.0359371	Down	0.872995	FALSE	FALSE	FALSE	FALSE
ENSG00000076554	TPD52	-0.0627662	Down	0.495647	FALSE	0.0546712	Up	0.684153	FALSE	FALSE	FALSE	FALSE
ENSG00000076555	ACACB	0.0284593	Up	0.891683	FALSE	-0.258913	Down	0.0646395	FALSE	FALSE	FALSE	FALSE
ENSG00000076604	TRAF4	0.131472	Up	0.403402	FALSE	-0.101342	Down	0.684455	FALSE	FALSE	FALSE	FALSE
ENSG00000076641	PAG1	0.125557	Up	0.166207	FALSE	0.0896121	Up	0.587476	FALSE	FALSE	FALSE	FALSE
ENSG00000076650	GPATCH1	-0.0976868	Down	0.069344	FALSE	-0.0735993	Down	0.410705	FALSE	FALSE	FALSE	FALSE
ENSG00000076662	ICAM3	0.323952	Up	0.0203856	TRUE	0.132255	Up	0.625573	FALSE	FALSE	TRUE	FALSE
ENSG00000076685	NT5C2	0.145513	Up	0.00676983	TRUE	0.0867696	Up	0.312344	FALSE	FALSE	TRUE	FALSE
ENSG00000076706	MCAM	-0.339035	Down	0.0313306	TRUE	-0.37933	Down	0.0780069	FALSE	FALSE	TRUE	FALSE
ENSG00000076716	GPC4	0.318967	Up	0.000268139	TRUE	0.201157	Up	0.105232	FALSE	FALSE	TRUE	FALSE
ENSG00000076826	CAMSAP3	0.0764462	Up	0.696914	FALSE	0.0222007	Up	0.964271	FALSE	FALSE	FALSE	FALSE
ENSG00000076864	RAP1GAP	-0.0213902	Down	0.885847	FALSE	0.0120569	Up	0.971563	FALSE	FALSE	FALSE	FALSE
ENSG00000076924	XAB2	0.0487413	Up	0.621719	FALSE	0.0474983	Up	0.790626	FALSE	FALSE	FALSE	FALSE
ENSG00000076928	ARHGEF1	0.0429794	Up	0.848516	FALSE	-0.0906727	Down	0.791467	FALSE	FALSE	FALSE	FALSE
ENSG00000076984	MAP2K7	-0.0745083	Down	0.5129	FALSE	-0.0966391	Down	0.594679	FALSE	FALSE	FALSE	FALSE
ENSG00000077044	DGKD	-0.0131296	Down	0.925589	FALSE	-0.0495048	Down	0.813053	FALSE	FALSE	FALSE	FALSE
ENSG00000077063	CTTNBP2	-0.10045	Down	0.137148	FALSE	-0.0682142	Down	0.582682	FALSE	FALSE	FALSE	FALSE
ENSG00000077080	ACTL6B	-0.12125	Down	0.22759	FALSE	0.0428306	Up	0.803448	FALSE	FALSE	FALSE	FALSE
ENSG00000077092	RARB	-0.0979656	Down	0.439393	FALSE	0.0320439	Up	0.906649	FALSE	FALSE	FALSE	FALSE
ENSG00000077097	TOP2B	-0.0906848	Down	0.225905	FALSE	-0.023707	Down	0.89332	FALSE	FALSE	FALSE	FALSE
ENSG00000077147	TM9SF3	-0.0490873	Down	0.636907	FALSE	-0.0109012	Down	0.967491	FALSE	FALSE	FALSE	FALSE
ENSG00000077150	NFKB2	1.02761	Up	4.17618e-07	TRUE	0.538597	Up	0.0548881	FALSE	FALSE	TRUE	FALSE
ENSG00000077152	UBE2T	-0.138046	Down	0.415646	FALSE	0.0877833	Up	0.734507	FALSE	FALSE	FALSE	FALSE
ENSG00000077157	PPP1R12B	-0.0793402	Down	0.108795	FALSE	-0.0328132	Down	0.737569	FALSE	FALSE	FALSE	FALSE
ENSG00000077232	DNAJC10	-0.131127	Down	0.125695	FALSE	-0.0400457	Down	0.827339	FALSE	FALSE	FALSE	FALSE
ENSG00000077235	GTF3C1	0.0323102	Up	0.660179	FALSE	0.050073	Up	0.664049	FALSE	FALSE	FALSE	FALSE
ENSG00000077238	IL4R	0.852101	Up	0.000597338	TRUE	0.402721	Up	0.329451	FALSE	FALSE	TRUE	FALSE
ENSG00000077254	USP33	-0.136078	Down	0.124609	FALSE	-0.0294238	Down	0.884163	FALSE	FALSE	FALSE	FALSE
ENSG00000077264	PAK3	3.84411e-05	Up	0.99983	FALSE	0.126449	Up	0.361951	FALSE	FALSE	FALSE	FALSE
ENSG00000077279	DCX	-0.0847777	Down	0.408832	FALSE	-0.0182368	Down	0.943226	FALSE	FALSE	FALSE	FALSE
ENSG00000077312	SNRPA	0.177007	Up	0.0216818	TRUE	0.166153	Up	0.139836	FALSE	FALSE	TRUE	FALSE
ENSG00000077348	EXOSC5	-0.0849405	Down	0.379516	FALSE	-0.0116587	Down	0.966647	FALSE	FALSE	FALSE	FALSE
ENSG00000077380	DYNC1I2	-0.0831482	Down	0.327926	FALSE	-0.0395217	Down	0.825552	FALSE	FALSE	FALSE	FALSE
ENSG00000077420	APBB1IP	0.3728	Up	0.0455117	TRUE	0.421858	Up	0.102165	FALSE	FALSE	TRUE	FALSE
ENSG00000077454	LRCH4	0.177627	Up	0.215684	FALSE	0.0292756	Up	0.939451	FALSE	FALSE	FALSE	FALSE
ENSG00000077458	FAM76B	-0.0657337	Down	0.571293	FALSE	-0.082722	Down	0.66332	FALSE	FALSE	FALSE	FALSE
ENSG00000077463	SIRT6	0.0433473	Up	0.742186	FALSE	-0.0220196	Down	0.938592	FALSE	FALSE	FALSE	FALSE
ENSG00000077514	POLD3	-0.0550641	Down	0.331785	FALSE	-0.0342386	Down	0.750557	FALSE	FALSE	FALSE	FALSE
ENSG00000077522	ACTN2	-0.0378849	Down	0.735452	FALSE	0.0152266	Up	0.951784	FALSE	FALSE	FALSE	FALSE
ENSG00000077549	CAPZB	0.00499712	Up	0.962016	FALSE	0.0217815	Up	0.905627	FALSE	FALSE	FALSE	FALSE
ENSG00000077585	GPR137B	0.336295	Up	0.000108475	TRUE	0.115574	Up	0.2894	FALSE	FALSE	TRUE	FALSE
ENSG00000077616	NAALAD2	0.158649	Up	0.180583	FALSE	0.205086	Up	0.213715	FALSE	FALSE	FALSE	FALSE
ENSG00000077684	PHF17	0.0480882	Up	0.526745	FALSE	0.064722	Up	0.588706	FALSE	FALSE	FALSE	FALSE
ENSG00000077713	SLC25A43	0.386389	Up	8.6897e-05	TRUE	0.253335	Up	0.0659678	FALSE	FALSE	TRUE	FALSE
ENSG00000077721	UBE2A	0.0617605	Up	0.417317	FALSE	0.0981869	Up	0.337118	FALSE	FALSE	FALSE	FALSE
ENSG00000077782	FGFR1	0.288851	Up	0.00567494	TRUE	0.148514	Up	0.399472	FALSE	FALSE	TRUE	FALSE
ENSG00000077809	GTF2I	0.00958961	Up	0.898408	FALSE	0.0063851	Up	0.969474	FALSE	FALSE	FALSE	FALSE
ENSG00000077942	FBLN1	0.203098	Up	0.184398	FALSE	-0.0638309	Down	0.82783	FALSE	FALSE	FALSE	FALSE
ENSG00000077943	ITGA8	-0.104022	Down	0.412791	FALSE	-0.0998228	Down	0.650756	FALSE	FALSE	FALSE	FALSE
ENSG00000078018	MAP2	-0.0984491	Down	0.358059	FALSE	0.0522034	Up	0.770291	FALSE	FALSE	FALSE	FALSE
ENSG00000078043	PIAS2	-0.0218652	Down	0.779631	FALSE	0.0293086	Up	0.814445	FALSE	FALSE	FALSE	FALSE
ENSG00000078053	AMPH	-0.0209163	Down	0.86842	FALSE	0.112551	Up	0.339079	FALSE	FALSE	FALSE	FALSE
ENSG00000078061	ARAF	0.106507	Up	0.19948	FALSE	0.0205888	Up	0.923196	FALSE	FALSE	FALSE	FALSE
ENSG00000078070	MCCC1	0.00231072	Up	0.977141	FALSE	0.0151322	Up	0.91982	FALSE	FALSE	FALSE	FALSE
ENSG00000078114	NEBL	0.170106	Up	0.0867419	FALSE	0.0465746	Up	0.829603	FALSE	FALSE	FALSE	FALSE
ENSG00000078124	ACER3	-0.0743398	Down	0.484092	FALSE	-0.0602783	Down	0.756099	FALSE	FALSE	FALSE	FALSE
ENSG00000078140	UBE2K	-0.0570076	Down	0.646801	FALSE	0.0715726	Up	0.68271	FALSE	FALSE	FALSE	FALSE
ENSG00000078142	PIK3C3	-0.0555838	Down	0.501973	FALSE	0.0195991	Up	0.911091	FALSE	FALSE	FALSE	FALSE
ENSG00000078177	N4BP2	0.253674	Up	0.00353143	TRUE	0.227137	Up	0.0674761	FALSE	FALSE	TRUE	FALSE
ENSG00000078237	C12orf5	-0.0130406	Down	0.934052	FALSE	0.0889541	Up	0.624108	FALSE	FALSE	FALSE	FALSE
ENSG00000078246	TULP3	0.0714998	Up	0.627554	FALSE	-0.12919	Down	0.441305	FALSE	FALSE	FALSE	FALSE
ENSG00000078269	SYNJ2	-0.237128	Down	0.0358653	TRUE	-0.219625	Down	0.192631	FALSE	FALSE	TRUE	FALSE
ENSG00000078295	ADCY2	-0.0107545	Down	0.917454	FALSE	0.0178672	Up	0.926528	FALSE	FALSE	FALSE	FALSE
ENSG00000078304	PPP2R5C	-0.0506664	Down	0.471959	FALSE	-0.00171735	Down	0.994311	FALSE	FALSE	FALSE	FALSE
ENSG00000078319	PMS2P1	-0.170981	Down	0.102206	FALSE	-0.200308	Down	0.174474	FALSE	FALSE	FALSE	FALSE
ENSG00000078328	RBFOX1	-0.182941	Down	0.0583019	FALSE	-0.0381297	Down	0.85747	FALSE	FALSE	FALSE	FALSE
ENSG00000078369	GNB1	-0.0856289	Down	0.217065	FALSE	-0.0434579	Down	0.752677	FALSE	FALSE	FALSE	FALSE
ENSG00000078401	EDN1	0.0296387	Up	0.945746	FALSE	-0.438446	Down	0.207207	FALSE	FALSE	FALSE	FALSE
ENSG00000078403	MLLT10	0.011552	Up	0.87495	FALSE	0.00182507	Up	0.992719	FALSE	FALSE	FALSE	FALSE
ENSG00000078487	ZCWPW1	-0.0180162	Down	0.910877	FALSE	-0.0608944	Down	0.800182	FALSE	FALSE	FALSE	FALSE
ENSG00000078549	ADCYAP1R1	0.203292	Up	0.00111523	TRUE	0.0876816	Up	0.356084	FALSE	FALSE	TRUE	FALSE
ENSG00000078596	ITM2A	-0.321354	Down	0.0082177	TRUE	-0.364364	Down	0.0238898	TRUE	FALSE	FALSE	TRUE
ENSG00000078618	NRD1	-0.0912949	Down	0.0217334	TRUE	-0.0185185	Down	0.812981	FALSE	FALSE	TRUE	FALSE
ENSG00000078668	VDAC3	-0.166088	Down	0.0349849	TRUE	-0.0232004	Down	0.889324	FALSE	FALSE	TRUE	FALSE
ENSG00000078674	PCM1	-0.0341428	Down	0.680894	FALSE	-0.0189492	Down	0.914803	FALSE	FALSE	FALSE	FALSE
ENSG00000078687	TNRC6C	0.00773976	Up	0.939145	FALSE	-0.0171866	Down	0.923852	FALSE	FALSE	FALSE	FALSE
ENSG00000078699	CBFA2T2	0.0483865	Up	0.527256	FALSE	-0.00103822	Down	0.996327	FALSE	FALSE	FALSE	FALSE
ENSG00000078725	DBC1	-0.104106	Down	0.237277	FALSE	-0.013937	Down	0.952	FALSE	FALSE	FALSE	FALSE
ENSG00000078747	ITCH	-0.0577703	Down	0.543187	FALSE	-0.0121687	Down	0.960416	FALSE	FALSE	FALSE	FALSE
ENSG00000078804	TP53INP2	-0.0208016	Down	0.952757	FALSE	-0.235875	Down	0.563371	FALSE	FALSE	FALSE	FALSE
ENSG00000078808	SDF4	0.13519	Up	0.15006	FALSE	0.062532	Up	0.739545	FALSE	FALSE	FALSE	FALSE
ENSG00000078814	MYH7B	-0.114387	Down	0.552143	FALSE	-0.193311	Down	0.479899	FALSE	FALSE	FALSE	FALSE
ENSG00000078902	TOLLIP	-0.0250438	Down	0.839938	FALSE	0.0275343	Up	0.905792	FALSE	FALSE	FALSE	FALSE
ENSG00000078967	UBE2D4	-0.0119539	Down	0.891511	FALSE	-0.00633217	Down	0.975496	FALSE	FALSE	FALSE	FALSE
ENSG00000079101	CLUL1	-0.187239	Down	0.440696	FALSE	-0.0555806	Down	0.923852	FALSE	FALSE	FALSE	FALSE
ENSG00000079102	RUNX1T1	-0.0309608	Down	0.809335	FALSE	0.0468551	Up	0.818733	FALSE	FALSE	FALSE	FALSE
ENSG00000079134	THOC1	-0.0368407	Down	0.717174	FALSE	-0.0326719	Down	0.867885	FALSE	FALSE	FALSE	FALSE
ENSG00000079156	OSBPL6	-0.084219	Down	0.312123	FALSE	-0.034412	Down	0.850287	FALSE	FALSE	FALSE	FALSE
ENSG00000079215	SLC1A3	0.592225	Up	0.000401765	TRUE	0.1568	Up	0.510327	FALSE	FALSE	TRUE	FALSE
ENSG00000079246	XRCC5	-0.0532854	Down	0.528152	FALSE	0.0458357	Up	0.715943	FALSE	FALSE	FALSE	FALSE
ENSG00000079257	LXN	-0.0144757	Down	0.939636	FALSE	0.00871466	Up	0.983188	FALSE	FALSE	FALSE	FALSE
ENSG00000079277	MKNK1	0.134541	Up	0.082249	FALSE	0.142366	Up	0.211114	FALSE	FALSE	FALSE	FALSE
ENSG00000079308	TNS1	0.0412005	Up	0.85362	FALSE	-0.112279	Down	0.715847	FALSE	FALSE	FALSE	FALSE
ENSG00000079313	REXO1	0.00856365	Up	0.974906	FALSE	-0.135536	Down	0.709083	FALSE	FALSE	FALSE	FALSE
ENSG00000079332	SAR1A	-0.0320699	Down	0.736322	FALSE	0.0117931	Up	0.956392	FALSE	FALSE	FALSE	FALSE
ENSG00000079335	CDC14A	0.372146	Up	0.0036695	TRUE	0.0345461	Up	0.893466	FALSE	FALSE	TRUE	FALSE
ENSG00000079337	RAPGEF3	0.110123	Up	0.526714	FALSE	-0.0381302	Down	0.921739	FALSE	FALSE	FALSE	FALSE
ENSG00000079387	SENP1	0.140448	Up	0.124787	FALSE	0.0754022	Up	0.673845	FALSE	FALSE	FALSE	FALSE
ENSG00000079432	CIC	0.103452	Up	0.597204	FALSE	-0.00541619	Down	0.99306	FALSE	FALSE	FALSE	FALSE
ENSG00000079435	LIPE	-0.254238	Down	0.250705	FALSE	-0.334499	Down	0.285461	FALSE	FALSE	FALSE	FALSE
ENSG00000079459	FDFT1	-0.0701597	Down	0.273575	FALSE	-0.0666278	Down	0.539474	FALSE	FALSE	FALSE	FALSE
ENSG00000079462	PAFAH1B3	0.0862671	Up	0.318398	FALSE	0.12746	Up	0.279818	FALSE	FALSE	FALSE	FALSE
ENSG00000079482	OPHN1	0.157164	Up	0.00985933	TRUE	0.0143291	Up	0.909673	FALSE	FALSE	TRUE	FALSE
ENSG00000079616	KIF22	-0.12761	Down	0.0186883	TRUE	-0.115936	Down	0.146034	FALSE	FALSE	TRUE	FALSE
ENSG00000079691	LRRC16A	0.234863	Up	0.00398798	TRUE	0.0399164	Up	0.773217	FALSE	FALSE	TRUE	FALSE
ENSG00000079739	PGM1	0.139009	Up	0.0276816	TRUE	0.0352013	Up	0.777661	FALSE	FALSE	TRUE	FALSE
ENSG00000079785	DDX1	-0.149962	Down	0.0540192	FALSE	-0.00514322	Down	0.980052	FALSE	FALSE	FALSE	FALSE
ENSG00000079805	DNM2	0.00181789	Up	0.991494	FALSE	-0.0851837	Down	0.718742	FALSE	FALSE	FALSE	FALSE
ENSG00000079819	EPB41L2	0.100664	Up	0.119017	FALSE	0.0943341	Up	0.351481	FALSE	FALSE	FALSE	FALSE
ENSG00000079841	RIMS1	-0.0864578	Down	0.452224	FALSE	-0.0188162	Down	0.94814	FALSE	FALSE	FALSE	FALSE
ENSG00000079931	MOXD1	0.116178	Up	0.472371	FALSE	0.0722522	Up	0.823844	FALSE	FALSE	FALSE	FALSE
ENSG00000079950	STX7	-0.0581975	Down	0.577525	FALSE	0.0240912	Up	0.911884	FALSE	FALSE	FALSE	FALSE
ENSG00000079974	RABL2B	-0.0214949	Down	0.874721	FALSE	-0.043465	Down	0.851008	FALSE	FALSE	FALSE	FALSE
ENSG00000079999	KEAP1	-0.0040914	Down	0.969178	FALSE	0.00974055	Up	0.965288	FALSE	FALSE	FALSE	FALSE
ENSG00000080031	PTPRH	-0.0980032	Down	0.746643	FALSE	-0.225072	Down	0.5982	FALSE	FALSE	FALSE	FALSE
ENSG00000080189	SLC35C2	-0.0808749	Down	0.290859	FALSE	-0.156901	Down	0.0674761	FALSE	FALSE	FALSE	FALSE
ENSG00000080200	CRYBG3	0.0493929	Up	0.770568	FALSE	-0.074516	Down	0.772735	FALSE	FALSE	FALSE	FALSE
ENSG00000080224	EPHA6	0.113095	Up	0.460356	FALSE	0.190096	Up	0.352435	FALSE	FALSE	FALSE	FALSE
ENSG00000080298	RFX3	0.112026	Up	0.335014	FALSE	0.161257	Up	0.31638	FALSE	FALSE	FALSE	FALSE
ENSG00000080345	RIF1	-0.0225048	Down	0.837411	FALSE	0.038814	Up	0.821795	FALSE	FALSE	FALSE	FALSE
ENSG00000080371	RAB21	0.118292	Up	0.0531803	FALSE	0.0919679	Up	0.352506	FALSE	FALSE	FALSE	FALSE
ENSG00000080493	SLC4A4	0.40187	Up	0.0137981	TRUE	0.0274096	Up	0.940777	FALSE	FALSE	TRUE	FALSE
ENSG00000080503	SMARCA2	0.00531645	Up	0.95447	FALSE	0.0307199	Up	0.82905	FALSE	FALSE	FALSE	FALSE
ENSG00000080546	SESN1	-0.0164519	Down	0.918725	FALSE	0.0323864	Up	0.909747	FALSE	FALSE	FALSE	FALSE
ENSG00000080561	MID2	-0.109834	Down	0.13888	FALSE	-0.0613623	Down	0.667863	FALSE	FALSE	FALSE	FALSE
ENSG00000080573	COL5A3	-0.121761	Down	0.594113	FALSE	-0.215902	Down	0.504229	FALSE	FALSE	FALSE	FALSE
ENSG00000080603	SRCAP	0.00852112	Up	0.962299	FALSE	-0.0653774	Down	0.799565	FALSE	FALSE	FALSE	FALSE
ENSG00000080608	KIAA0020	0.100724	Up	0.154832	FALSE	0.125689	Up	0.20377	FALSE	FALSE	FALSE	FALSE
ENSG00000080618	CPB2	-0.144507	Down	0.497981	FALSE	-0.18047	Down	0.600891	FALSE	FALSE	FALSE	FALSE
ENSG00000080709	KCNN2	-0.0315657	Down	0.834421	FALSE	-0.0486451	Down	0.85231	FALSE	FALSE	FALSE	FALSE
ENSG00000080802	CNOT4	0.0584818	Up	0.216227	FALSE	0.0329958	Up	0.717311	FALSE	FALSE	FALSE	FALSE
ENSG00000080815	PSEN1	-0.0726184	Down	0.542591	FALSE	-0.0678492	Down	0.746611	FALSE	FALSE	FALSE	FALSE
ENSG00000080819	CPOX	-0.156843	Down	0.136713	FALSE	-0.131035	Down	0.456565	FALSE	FALSE	FALSE	FALSE
ENSG00000080822	CLDND1	-0.161594	Down	0.525357	FALSE	-0.230625	Down	0.553896	FALSE	FALSE	FALSE	FALSE
ENSG00000080823	MOK	0.0820455	Up	0.398764	FALSE	0.00437575	Up	0.989092	FALSE	FALSE	FALSE	FALSE
ENSG00000080824	HSP90AA1	0.36758	Up	0.00120054	TRUE	0.407957	Up	0.00638241	TRUE	FALSE	FALSE	TRUE
ENSG00000080839	RBL1	0.102024	Up	0.317297	FALSE	0.0140106	Up	0.960416	FALSE	FALSE	FALSE	FALSE
ENSG00000080845	DLGAP4	0.0735087	Up	0.727908	FALSE	-0.0553949	Down	0.893665	FALSE	FALSE	FALSE	FALSE
ENSG00000080854	IGSF9B	0.476275	Up	0.0248251	TRUE	0.121242	Up	0.799556	FALSE	FALSE	TRUE	FALSE
ENSG00000080947	CROCCP3	-0.0121459	Down	0.930588	FALSE	-0.0261166	Down	0.915922	FALSE	FALSE	FALSE	FALSE
ENSG00000081014	AP4E1	-0.0121499	Down	0.901702	FALSE	0.00537026	Up	0.981415	FALSE	FALSE	FALSE	FALSE
ENSG00000081019	RSBN1	0.00125454	Up	0.991445	FALSE	0.0509342	Up	0.754719	FALSE	FALSE	FALSE	FALSE
ENSG00000081026	MAGI3	-0.0296094	Down	0.7733	FALSE	0.0461987	Up	0.759547	FALSE	FALSE	FALSE	FALSE
ENSG00000081059	TCF7	0.22518	Up	0.0656662	FALSE	0.0173798	Up	0.961013	FALSE	FALSE	FALSE	FALSE
ENSG00000081087	OSTM1	-0.00664871	Down	0.956406	FALSE	0.0489255	Up	0.771513	FALSE	FALSE	FALSE	FALSE
ENSG00000081138	CDH7	-0.0545223	Down	0.742626	FALSE	0.0872003	Up	0.708436	FALSE	FALSE	FALSE	FALSE
ENSG00000081154	PCNP	-0.00989016	Down	0.941686	FALSE	0.0303437	Up	0.892743	FALSE	FALSE	FALSE	FALSE
ENSG00000081177	EXD2	0.0301195	Up	0.549061	FALSE	0.0212868	Up	0.828996	FALSE	FALSE	FALSE	FALSE
ENSG00000081181	ARG2	-0.000288601	Down	0.998617	FALSE	0.0207453	Up	0.9243	FALSE	FALSE	FALSE	FALSE
ENSG00000081189	MEF2C	-0.106573	Down	0.47318	FALSE	0.0797224	Up	0.715943	FALSE	FALSE	FALSE	FALSE
ENSG00000081237	PTPRC	0.608432	Up	0.000746342	TRUE	0.483784	Up	0.0636768	FALSE	FALSE	TRUE	FALSE
ENSG00000081307	UBA5	-0.0545279	Down	0.63644	FALSE	0.0340268	Up	0.87654	FALSE	FALSE	FALSE	FALSE
ENSG00000081320	STK17B	0.668499	Up	1.41948e-05	TRUE	0.319444	Up	0.121176	FALSE	FALSE	TRUE	FALSE
ENSG00000081377	CDC14B	0.0679449	Up	0.559161	FALSE	-0.0688825	Down	0.69983	FALSE	FALSE	FALSE	FALSE
ENSG00000081386	ZNF510	-0.0121486	Down	0.908837	FALSE	0.0398339	Up	0.793974	FALSE	FALSE	FALSE	FALSE
ENSG00000081479	LRP2	-0.233899	Down	0.545103	FALSE	-0.410205	Down	0.442127	FALSE	FALSE	FALSE	FALSE
ENSG00000081665	ZNF506	-0.0313917	Down	0.637126	FALSE	-0.0689663	Down	0.420221	FALSE	FALSE	FALSE	FALSE
ENSG00000081692	JMJD4	0.0124185	Up	0.893892	FALSE	0.00610435	Up	0.97701	FALSE	FALSE	FALSE	FALSE
ENSG00000081721	DUSP12	-0.0994428	Down	0.227218	FALSE	-0.02227	Down	0.911091	FALSE	FALSE	FALSE	FALSE
ENSG00000081760	AACS	-0.0479696	Down	0.714024	FALSE	-0.0494017	Down	0.837022	FALSE	FALSE	FALSE	FALSE
ENSG00000081791	KIAA0141	-0.0405737	Down	0.43032	FALSE	-0.0602165	Down	0.410332	FALSE	FALSE	FALSE	FALSE
ENSG00000081803	CADPS2	-0.313445	Down	0.0347852	TRUE	-0.159341	Down	0.536518	FALSE	FALSE	TRUE	FALSE
ENSG00000081818	PCDHB4	-0.15114	Down	0.0996756	FALSE	-0.172518	Down	0.187004	FALSE	FALSE	FALSE	FALSE
ENSG00000081842	PCDHA6	-0.231421	Down	0.0234155	TRUE	-0.0869235	Down	0.653332	FALSE	FALSE	TRUE	FALSE
ENSG00000081853	PCDHGA2	0.211599	Up	0.0169753	TRUE	0.122093	Up	0.41173	FALSE	FALSE	TRUE	FALSE
ENSG00000081870	HSPB11	-0.00671437	Down	0.954005	FALSE	0.0214065	Up	0.917334	FALSE	FALSE	FALSE	FALSE
ENSG00000081913	PHLPP1	-0.0485694	Down	0.761974	FALSE	-0.165595	Down	0.353627	FALSE	FALSE	FALSE	FALSE
ENSG00000081923	ATP8B1	0.0557898	Up	0.625165	FALSE	0.020233	Up	0.939825	FALSE	FALSE	FALSE	FALSE
ENSG00000081985	IL12RB2	0.0515218	Up	0.764463	FALSE	0.0816315	Up	0.766778	FALSE	FALSE	FALSE	FALSE
ENSG00000082014	SMARCD3	0.175168	Up	0.000676326	TRUE	0.173978	Up	0.0129794	TRUE	FALSE	FALSE	TRUE
ENSG00000082068	WDR70	-0.109427	Down	0.0529924	FALSE	-0.074544	Down	0.435702	FALSE	FALSE	FALSE	FALSE
ENSG00000082074	FYB	0.49658	Up	0.00858765	TRUE	0.410458	Up	0.146233	FALSE	FALSE	TRUE	FALSE
ENSG00000082146	STRADB	0.0614526	Up	0.528235	FALSE	0.046374	Up	0.80202	FALSE	FALSE	FALSE	FALSE
ENSG00000082153	BZW1	-0.0397637	Down	0.68791	FALSE	0.0123184	Up	0.958549	FALSE	FALSE	FALSE	FALSE
ENSG00000082196	C1QTNF3	0.00427263	Up	0.978928	FALSE	-0.0593274	Down	0.806992	FALSE	FALSE	FALSE	FALSE
ENSG00000082212	ME2	0.103349	Up	0.151079	FALSE	0.128217	Up	0.201261	FALSE	FALSE	FALSE	FALSE
ENSG00000082213	C5orf22	-0.118451	Down	0.139119	FALSE	0.0146869	Up	0.935585	FALSE	FALSE	FALSE	FALSE
ENSG00000082258	CCNT2	0.00474768	Up	0.970893	FALSE	0.046657	Up	0.802501	FALSE	FALSE	FALSE	FALSE
ENSG00000082269	FAM135A	0.00896524	Up	0.949046	FALSE	0.0670028	Up	0.707768	FALSE	FALSE	FALSE	FALSE
ENSG00000082293	COL19A1	-0.231569	Down	0.0397856	TRUE	-0.0908677	Down	0.660774	FALSE	FALSE	TRUE	FALSE
ENSG00000082397	EPB41L3	-0.175741	Down	0.00984916	TRUE	-0.0432177	Down	0.718977	FALSE	FALSE	TRUE	FALSE
ENSG00000082438	COBLL1	-0.201077	Down	0.0329455	TRUE	-0.245551	Down	0.047193	TRUE	FALSE	FALSE	TRUE
ENSG00000082458	DLG3	-0.147435	Down	0.0967468	FALSE	0.00759903	Up	0.975477	FALSE	FALSE	FALSE	FALSE
ENSG00000082482	KCNK2	-0.0793635	Down	0.609701	FALSE	0.0323502	Up	0.923739	FALSE	FALSE	FALSE	FALSE
ENSG00000082497	SERTAD4	-0.405269	Down	0.00698061	TRUE	-0.21822	Down	0.355427	FALSE	FALSE	TRUE	FALSE
ENSG00000082512	TRAF5	0.0108576	Up	0.941686	FALSE	0.0597734	Up	0.766676	FALSE	FALSE	FALSE	FALSE
ENSG00000082515	MRPL22	-0.0337459	Down	0.718469	FALSE	0.000520388	Up	0.997815	FALSE	FALSE	FALSE	FALSE
ENSG00000082516	GEMIN5	-0.0073461	Down	0.908772	FALSE	0.00933871	Up	0.939825	FALSE	FALSE	FALSE	FALSE
ENSG00000082556	OPRK1	0.083471	Up	0.649883	FALSE	0.213371	Up	0.316914	FALSE	FALSE	FALSE	FALSE
ENSG00000082641	NFE2L1	-0.0122298	Down	0.93526	FALSE	-0.0129727	Down	0.967491	FALSE	FALSE	FALSE	FALSE
ENSG00000082684	SEMA5B	-0.00974088	Down	0.956406	FALSE	-0.0505838	Down	0.860824	FALSE	FALSE	FALSE	FALSE
ENSG00000082701	GSK3B	-0.141806	Down	0.0346024	TRUE	-0.0360301	Down	0.786557	FALSE	FALSE	TRUE	FALSE
ENSG00000082781	ITGB5	0.354273	Up	0.000483622	TRUE	0.144341	Up	0.345397	FALSE	FALSE	TRUE	FALSE
ENSG00000082805	ERC1	0.0846956	Up	0.171693	FALSE	0.0665471	Up	0.542092	FALSE	FALSE	FALSE	FALSE
ENSG00000082898	XPO1	0.199456	Up	0.013664	TRUE	0.176427	Up	0.138916	FALSE	FALSE	TRUE	FALSE
ENSG00000082996	RNF13	-0.0841548	Down	0.603128	FALSE	-0.097335	Down	0.718742	FALSE	FALSE	FALSE	FALSE
ENSG00000083067	TRPM3	-0.098277	Down	0.501761	FALSE	-0.169515	Down	0.388857	FALSE	FALSE	FALSE	FALSE
ENSG00000083093	PALB2	-0.0570375	Down	0.439634	FALSE	-0.0092698	Down	0.962861	FALSE	FALSE	FALSE	FALSE
ENSG00000083097	DOPEY1	-0.134883	Down	0.110923	FALSE	-0.0411344	Down	0.818894	FALSE	FALSE	FALSE	FALSE
ENSG00000083099	LYRM2	-0.00837882	Down	0.902384	FALSE	0.0228084	Up	0.826925	FALSE	FALSE	FALSE	FALSE
ENSG00000083123	BCKDHB	0.0343066	Up	0.790017	FALSE	-0.034976	Down	0.880378	FALSE	FALSE	FALSE	FALSE
ENSG00000083168	KAT6A	0.0615281	Up	0.286992	FALSE	-0.0106099	Down	0.940019	FALSE	FALSE	FALSE	FALSE
ENSG00000083223	ZCCHC6	0.0786891	Up	0.234446	FALSE	0.0476964	Up	0.707923	FALSE	FALSE	FALSE	FALSE
ENSG00000083290	ULK2	-0.0991409	Down	0.103312	FALSE	-0.0538824	Down	0.63979	FALSE	FALSE	FALSE	FALSE
ENSG00000083312	TNPO1	0.101258	Up	0.276071	FALSE	0.0907784	Up	0.574121	FALSE	FALSE	FALSE	FALSE
ENSG00000083444	PLOD1	0.396265	Up	2.9994e-05	TRUE	0.331487	Up	0.0106141	TRUE	FALSE	FALSE	TRUE
ENSG00000083454	P2RX5	-0.10638	Down	0.439634	FALSE	-0.0843608	Down	0.735849	FALSE	FALSE	FALSE	FALSE
ENSG00000083520	DIS3	0.00399661	Up	0.972038	FALSE	0.0509884	Up	0.7342	FALSE	FALSE	FALSE	FALSE
ENSG00000083535	PIBF1	0.0499466	Up	0.625269	FALSE	0.0680748	Up	0.682732	FALSE	FALSE	FALSE	FALSE
ENSG00000083544	TDRD3	-0.0433692	Down	0.644206	FALSE	-0.040855	Down	0.813044	FALSE	FALSE	FALSE	FALSE
ENSG00000083635	NUFIP1	0.107563	Up	0.175783	FALSE	0.14681	Up	0.167105	FALSE	FALSE	FALSE	FALSE
ENSG00000083642	PDS5B	-0.0801739	Down	0.376962	FALSE	0.0308363	Up	0.859585	FALSE	FALSE	FALSE	FALSE
ENSG00000083720	OXCT1	-0.0725917	Down	0.554473	FALSE	0.0882524	Up	0.556459	FALSE	FALSE	FALSE	FALSE
ENSG00000083750	RRAGB	-0.0492044	Down	0.622858	FALSE	0.0525109	Up	0.721764	FALSE	FALSE	FALSE	FALSE
ENSG00000083799	CYLD	0.00582658	Up	0.954182	FALSE	0.093287	Up	0.292819	FALSE	FALSE	FALSE	FALSE
ENSG00000083807	SLC27A5	0.0820753	Up	0.292463	FALSE	0.0129358	Up	0.949724	FALSE	FALSE	FALSE	FALSE
ENSG00000083812	ZNF324	0.00911087	Up	0.924715	FALSE	0.002037	Up	0.993475	FALSE	FALSE	FALSE	FALSE
ENSG00000083814	ZNF671	-0.10468	Down	0.0924373	FALSE	-0.0618161	Down	0.591109	FALSE	FALSE	FALSE	FALSE
ENSG00000083817	ZNF416	0.0284282	Up	0.686475	FALSE	0.0620086	Up	0.518204	FALSE	FALSE	FALSE	FALSE
ENSG00000083828	ZNF586	0.155078	Up	0.031989	TRUE	0.071493	Up	0.596639	FALSE	FALSE	TRUE	FALSE
ENSG00000083838	ZNF446	0.0617849	Up	0.471925	FALSE	-0.00755453	Down	0.975085	FALSE	FALSE	FALSE	FALSE
ENSG00000083844	ZNF264	0.0297903	Up	0.600622	FALSE	0.0351029	Up	0.711804	FALSE	FALSE	FALSE	FALSE
ENSG00000083845	RPS5	0.137861	Up	0.0662745	FALSE	0.139112	Up	0.213542	FALSE	FALSE	FALSE	FALSE
ENSG00000083857	FAT1	0.243644	Up	0.0361687	TRUE	0.0375459	Up	0.889946	FALSE	FALSE	TRUE	FALSE
ENSG00000083896	YTHDC1	0.030564	Up	0.644417	FALSE	0.0121643	Up	0.936983	FALSE	FALSE	FALSE	FALSE
ENSG00000083937	CHMP2B	-0.0480348	Down	0.658922	FALSE	0.00255374	Up	0.994004	FALSE	FALSE	FALSE	FALSE
ENSG00000084070	SMAP2	-0.138013	Down	0.0924373	FALSE	-0.0180226	Down	0.931701	FALSE	FALSE	FALSE	FALSE
ENSG00000084072	PPIE	-0.124791	Down	0.0555534	FALSE	-0.0858415	Down	0.435888	FALSE	FALSE	FALSE	FALSE
ENSG00000084073	ZMPSTE24	0.0975281	Up	0.280971	FALSE	0.120957	Up	0.360028	FALSE	FALSE	FALSE	FALSE
ENSG00000084090	STARD7	-0.0284229	Down	0.498681	FALSE	-0.00522891	Down	0.962639	FALSE	FALSE	FALSE	FALSE
ENSG00000084092	NOA1	-0.0205334	Down	0.748321	FALSE	0.0401814	Up	0.633383	FALSE	FALSE	FALSE	FALSE
ENSG00000084093	REST	0.384985	Up	0.00363994	TRUE	0.0726147	Up	0.781991	FALSE	FALSE	TRUE	FALSE
ENSG00000084112	SSH1	0.117775	Up	0.121422	FALSE	0.112486	Up	0.343938	FALSE	FALSE	FALSE	FALSE
ENSG00000084207	GSTP1	0.189621	Up	0.0225538	TRUE	0.104807	Up	0.463405	FALSE	FALSE	TRUE	FALSE
ENSG00000084234	APLP2	-0.0408181	Down	0.597265	FALSE	0.0345225	Up	0.788688	FALSE	FALSE	FALSE	FALSE
ENSG00000084444	KIAA1467	-0.208878	Down	0.0117643	TRUE	-0.0703696	Down	0.631261	FALSE	FALSE	TRUE	FALSE
ENSG00000084453	SLCO1A2	-0.298186	Down	0.220635	FALSE	-0.410148	Down	0.216111	FALSE	FALSE	FALSE	FALSE
ENSG00000084463	WBP11	-0.0554908	Down	0.57893	FALSE	-0.0275586	Down	0.899906	FALSE	FALSE	FALSE	FALSE
ENSG00000084623	EIF3I	0.0598641	Up	0.296877	FALSE	0.117878	Up	0.0643567	FALSE	FALSE	FALSE	FALSE
ENSG00000084628	NKAIN1	-0.0233838	Down	0.922026	FALSE	-0.0357551	Down	0.938209	FALSE	FALSE	FALSE	FALSE
ENSG00000084636	COL16A1	-0.194669	Down	0.167662	FALSE	-0.298306	Down	0.0933341	FALSE	FALSE	FALSE	FALSE
ENSG00000084652	TXLNA	0.179958	Up	0.00194124	TRUE	0.126311	Up	0.146252	FALSE	FALSE	TRUE	FALSE
ENSG00000084676	NCOA1	0.0354252	Up	0.526775	FALSE	0.044143	Up	0.627139	FALSE	FALSE	FALSE	FALSE
ENSG00000084693	AGBL5	0.0350156	Up	0.519558	FALSE	0.0225356	Up	0.835125	FALSE	FALSE	FALSE	FALSE
ENSG00000084710	EFR3B	-0.0134605	Down	0.924513	FALSE	0.000953192	Up	0.997165	FALSE	FALSE	FALSE	FALSE
ENSG00000084731	KIF3C	-0.035121	Down	0.817747	FALSE	0.0227938	Up	0.941643	FALSE	FALSE	FALSE	FALSE
ENSG00000084733	RAB10	0.0480025	Up	0.509963	FALSE	0.0582694	Up	0.624482	FALSE	FALSE	FALSE	FALSE
ENSG00000084754	HADHA	0.0877917	Up	0.260659	FALSE	-0.0397741	Down	0.75545	FALSE	FALSE	FALSE	FALSE
ENSG00000084764	MAPRE3	-0.0532768	Down	0.650146	FALSE	0.0236571	Up	0.926272	FALSE	FALSE	FALSE	FALSE
ENSG00000084774	CAD	-0.0473434	Down	0.625586	FALSE	-0.0567847	Down	0.725882	FALSE	FALSE	FALSE	FALSE
ENSG00000085063	CD59	0.285981	Up	0.000796934	TRUE	0.165909	Up	0.192506	FALSE	FALSE	TRUE	FALSE
ENSG00000085117	CD82	0.160912	Up	0.456589	FALSE	-0.0572825	Down	0.905797	FALSE	FALSE	FALSE	FALSE
ENSG00000085185	BCORL1	0.246206	Up	0.156774	FALSE	0.0269534	Up	0.957226	FALSE	FALSE	FALSE	FALSE
ENSG00000085224	ATRX	-0.0330641	Down	0.683547	FALSE	0.029638	Up	0.831913	FALSE	FALSE	FALSE	FALSE
ENSG00000085231	TAF9	-0.0679567	Down	0.545252	FALSE	0.041506	Up	0.836927	FALSE	FALSE	FALSE	FALSE
ENSG00000085274	MYNN	-0.00575698	Down	0.965741	FALSE	0.027391	Up	0.904131	FALSE	FALSE	FALSE	FALSE
ENSG00000085276	MECOM	0.0806428	Up	0.668248	FALSE	-0.15023	Down	0.502753	FALSE	FALSE	FALSE	FALSE
ENSG00000085365	SCAMP1	-0.10441	Down	0.495408	FALSE	0.0434095	Up	0.886382	FALSE	FALSE	FALSE	FALSE
ENSG00000085377	PREP	-0.202099	Down	0.00659319	TRUE	-0.0754841	Down	0.539568	FALSE	FALSE	TRUE	FALSE
ENSG00000085382	HACE1	-0.0837191	Down	0.329696	FALSE	0.0214125	Up	0.906546	FALSE	FALSE	FALSE	FALSE
ENSG00000085415	SEH1L	-0.0701875	Down	0.330662	FALSE	0.0350269	Up	0.76288	FALSE	FALSE	FALSE	FALSE
ENSG00000085433	WDR47	-0.137057	Down	0.199917	FALSE	0.0363748	Up	0.845965	FALSE	FALSE	FALSE	FALSE
ENSG00000085449	WDFY1	0.00666785	Up	0.950566	FALSE	0.0362788	Up	0.817216	FALSE	FALSE	FALSE	FALSE
ENSG00000085465	OVGP1	-0.323333	Down	0.00105729	TRUE	-0.279694	Down	0.0458911	TRUE	FALSE	FALSE	TRUE
ENSG00000085491	SLC25A24	0.00634172	Up	0.971639	FALSE	0.052841	Up	0.847549	FALSE	FALSE	FALSE	FALSE
ENSG00000085511	MAP3K4	0.03644	Up	0.649504	FALSE	0.0803496	Up	0.435702	FALSE	FALSE	FALSE	FALSE
ENSG00000085514	PILRA	0.185249	Up	0.332191	FALSE	0.177788	Up	0.587476	FALSE	FALSE	FALSE	FALSE
ENSG00000085563	ABCB1	-0.323443	Down	0.0142946	TRUE	-0.468797	Down	0.00217897	TRUE	FALSE	FALSE	TRUE
ENSG00000085644	ZNF213	-0.0235836	Down	0.913053	FALSE	-0.106475	Down	0.712595	FALSE	FALSE	FALSE	FALSE
ENSG00000085662	AKR1B1	-0.0427578	Down	0.554629	FALSE	0.0172636	Up	0.911148	FALSE	FALSE	FALSE	FALSE
ENSG00000085719	CPNE3	0.297963	Up	0.0014932	TRUE	0.169979	Up	0.230596	FALSE	FALSE	TRUE	FALSE
ENSG00000085721	RRN3	0.123264	Up	0.0701184	FALSE	0.15513	Up	0.0862986	FALSE	FALSE	FALSE	FALSE
ENSG00000085733	CTTN	0.0125788	Up	0.908837	FALSE	-0.0376312	Down	0.821584	FALSE	FALSE	FALSE	FALSE
ENSG00000085760	MTIF2	-0.0319575	Down	0.786458	FALSE	0.0460189	Up	0.803448	FALSE	FALSE	FALSE	FALSE
ENSG00000085788	DDHD2	-0.227185	Down	0.00372496	TRUE	-0.0937618	Down	0.421281	FALSE	FALSE	TRUE	FALSE
ENSG00000085832	EPS15	-0.148076	Down	0.0746611	FALSE	-0.0545924	Down	0.735849	FALSE	FALSE	FALSE	FALSE
ENSG00000085871	MGST2	0.11629	Up	0.428983	FALSE	0.0784027	Up	0.783358	FALSE	FALSE	FALSE	FALSE
ENSG00000085872	CHERP	0.226163	Up	0.230451	FALSE	0.0124039	Up	0.983188	FALSE	FALSE	FALSE	FALSE
ENSG00000085978	ATG16L1	-0.214471	Down	2.1764e-05	TRUE	-0.116496	Down	0.0577833	FALSE	FALSE	TRUE	FALSE
ENSG00000085982	USP40	-0.0166309	Down	0.904245	FALSE	-0.114411	Down	0.421281	FALSE	FALSE	FALSE	FALSE
ENSG00000085998	POMGNT1	-0.0833387	Down	0.13418	FALSE	-0.0799839	Down	0.358176	FALSE	FALSE	FALSE	FALSE
ENSG00000085999	RAD54L	0.25154	Up	0.029193	TRUE	0.119529	Up	0.584163	FALSE	FALSE	TRUE	FALSE
ENSG00000086015	MAST2	0.0510691	Up	0.60231	FALSE	0.0292275	Up	0.887335	FALSE	FALSE	FALSE	FALSE
ENSG00000086061	DNAJA1	0.248347	Up	0.0171966	TRUE	0.32084	Up	0.0147097	TRUE	FALSE	FALSE	TRUE
ENSG00000086062	B4GALT1	0.440507	Up	0.0016693	TRUE	0.206634	Up	0.365289	FALSE	FALSE	TRUE	FALSE
ENSG00000086065	CHMP5	-0.0458388	Down	0.698595	FALSE	0.0550438	Up	0.760674	FALSE	FALSE	FALSE	FALSE
ENSG00000086102	NFX1	-0.0441336	Down	0.352904	FALSE	-0.0299946	Down	0.736468	FALSE	FALSE	FALSE	FALSE
ENSG00000086189	DIMT1	0.0114107	Up	0.940814	FALSE	0.0220433	Up	0.938611	FALSE	FALSE	FALSE	FALSE
ENSG00000086200	IPO11	0.0104109	Up	0.925981	FALSE	0.0898563	Up	0.410449	FALSE	FALSE	FALSE	FALSE
ENSG00000086205	FOLH1	-0.400923	Down	0.169698	FALSE	-0.471125	Down	0.267392	FALSE	FALSE	FALSE	FALSE
ENSG00000086232	EIF2AK1	-0.0785859	Down	0.100045	FALSE	-0.0161104	Down	0.88561	FALSE	FALSE	FALSE	FALSE
ENSG00000086289	EPDR1	-0.1094	Down	0.432593	FALSE	0.0853718	Up	0.661648	FALSE	FALSE	FALSE	FALSE
ENSG00000086300	SNX10	-0.127692	Down	0.438035	FALSE	0.102507	Up	0.654004	FALSE	FALSE	FALSE	FALSE
ENSG00000086475	SEPHS1	0.00752329	Up	0.937846	FALSE	0.00669178	Up	0.974687	FALSE	FALSE	FALSE	FALSE
ENSG00000086504	MRPL28	-0.029802	Down	0.818007	FALSE	0.058519	Up	0.755696	FALSE	FALSE	FALSE	FALSE
ENSG00000086506	HBQ1	-0.257641	Down	0.157376	FALSE	-0.200981	Down	0.528356	FALSE	FALSE	FALSE	FALSE
ENSG00000086544	ITPKC	0.512116	Up	0.00228937	TRUE	0.191324	Up	0.536478	FALSE	FALSE	TRUE	FALSE
ENSG00000086570	FAT2	-0.407711	Down	0.418472	FALSE	-0.284363	Down	0.763369	FALSE	FALSE	FALSE	FALSE
ENSG00000086589	RBM22	0.0469442	Up	0.368223	FALSE	0.0551049	Up	0.502056	FALSE	FALSE	FALSE	FALSE
ENSG00000086598	TMED2	0.0194511	Up	0.859563	FALSE	0.070163	Up	0.626036	FALSE	FALSE	FALSE	FALSE
ENSG00000086619	ERO1LB	0.152998	Up	0.0398399	TRUE	0.128936	Up	0.265519	FALSE	FALSE	TRUE	FALSE
ENSG00000086666	ZFAND6	0.173477	Up	0.0425499	TRUE	0.128551	Up	0.352506	FALSE	FALSE	TRUE	FALSE
ENSG00000086712	TXLNG	0.0207397	Up	0.736402	FALSE	0.0120622	Up	0.928023	FALSE	FALSE	FALSE	FALSE
ENSG00000086717	PPEF1	-0.203231	Down	0.310447	FALSE	-0.00778713	Down	0.990616	FALSE	FALSE	FALSE	FALSE
ENSG00000086730	LAT2	0.679809	Up	5.00685e-05	TRUE	0.494211	Up	0.0379408	TRUE	FALSE	FALSE	TRUE
ENSG00000086758	HUWE1	-0.0239204	Down	0.755796	FALSE	-0.00763946	Down	0.967491	FALSE	FALSE	FALSE	FALSE
ENSG00000086827	ZW10	-0.0710336	Down	0.40886	FALSE	-0.0107039	Down	0.963586	FALSE	FALSE	FALSE	FALSE
ENSG00000086848	ALG9	-0.0412617	Down	0.515154	FALSE	-0.0139959	Down	0.923852	FALSE	FALSE	FALSE	FALSE
ENSG00000087008	ACOX3	0.00571579	Up	0.95202	FALSE	0.00165037	Up	0.994565	FALSE	FALSE	FALSE	FALSE
ENSG00000087053	MTMR2	-0.125783	Down	0.13439	FALSE	-0.039772	Down	0.825579	FALSE	FALSE	FALSE	FALSE
ENSG00000087074	PPP1R15A	0.601584	Up	0.0010077	TRUE	0.37972	Up	0.183094	FALSE	FALSE	TRUE	FALSE
ENSG00000087076	HSD17B14	0.245915	Up	0.0440628	TRUE	0.0259302	Up	0.935271	FALSE	FALSE	TRUE	FALSE
ENSG00000087077	TRIP6	0.349099	Up	0.0150739	TRUE	0.130511	Up	0.631901	FALSE	FALSE	TRUE	FALSE
ENSG00000087085	ACHE	-0.00974106	Down	0.95758	FALSE	0.00871088	Up	0.983188	FALSE	FALSE	FALSE	FALSE
ENSG00000087086	FTL	0.648744	Up	1.06052e-07	TRUE	0.487224	Up	0.00219135	TRUE	FALSE	FALSE	TRUE
ENSG00000087087	SRRT	0.185082	Up	0.0402005	TRUE	0.128962	Up	0.391418	FALSE	FALSE	TRUE	FALSE
ENSG00000087088	BAX	0.198396	Up	0.0963866	FALSE	0.101345	Up	0.667057	FALSE	FALSE	FALSE	FALSE
ENSG00000087095	NLK	-0.155166	Down	0.0617789	FALSE	-0.0386773	Down	0.823627	FALSE	FALSE	FALSE	FALSE
ENSG00000087111	PIGS	-0.0466466	Down	0.489547	FALSE	-0.0472327	Down	0.688098	FALSE	FALSE	FALSE	FALSE
ENSG00000087152	ATXN7L3	-0.0976442	Down	0.275569	FALSE	-0.0699935	Down	0.677225	FALSE	FALSE	FALSE	FALSE
ENSG00000087157	PGS1	0.110462	Up	0.0331368	TRUE	0.0997089	Up	0.200892	FALSE	FALSE	TRUE	FALSE
ENSG00000087191	PSMC5	-0.0638371	Down	0.404123	FALSE	-0.0183291	Down	0.921044	FALSE	FALSE	FALSE	FALSE
ENSG00000087206	UIMC1	0.0533711	Up	0.407134	FALSE	0.0107931	Up	0.947476	FALSE	FALSE	FALSE	FALSE
ENSG00000087250	MT3	0.163222	Up	0.125162	FALSE	0.00609625	Up	0.985184	FALSE	FALSE	FALSE	FALSE
ENSG00000087253	LPCAT2	0.0396784	Up	0.865461	FALSE	0.0707969	Up	0.861531	FALSE	FALSE	FALSE	FALSE
ENSG00000087258	GNAO1	0.0193868	Up	0.915912	FALSE	-0.0170898	Down	0.966647	FALSE	FALSE	FALSE	FALSE
ENSG00000087263	OGFOD1	0.0481014	Up	0.278031	FALSE	0.00935667	Up	0.935585	FALSE	FALSE	FALSE	FALSE
ENSG00000087266	SH3BP2	0.318238	Up	0.0553454	FALSE	-0.000569627	Down	0.999302	FALSE	FALSE	FALSE	FALSE
ENSG00000087269	NOP14	0.0874099	Up	0.333168	FALSE	0.0125086	Up	0.960416	FALSE	FALSE	FALSE	FALSE
ENSG00000087274	ADD1	-0.0885943	Down	0.036227	TRUE	-0.10665	Down	0.0591315	FALSE	FALSE	TRUE	FALSE
ENSG00000087299	L2HGDH	-0.109799	Down	0.0806086	FALSE	-0.056883	Down	0.630456	FALSE	FALSE	FALSE	FALSE
ENSG00000087301	TXNDC16	-0.0805184	Down	0.522979	FALSE	-0.024987	Down	0.934567	FALSE	FALSE	FALSE	FALSE
ENSG00000087302	C14orf166	0.0207893	Up	0.857335	FALSE	0.0976814	Up	0.442413	FALSE	FALSE	FALSE	FALSE
ENSG00000087303	NID2	-0.030155	Down	0.718731	FALSE	-0.0113722	Down	0.952589	FALSE	FALSE	FALSE	FALSE
ENSG00000087338	GMCL1	-0.11669	Down	0.127948	FALSE	-0.0573016	Down	0.701296	FALSE	FALSE	FALSE	FALSE
ENSG00000087365	SF3B2	0.0426659	Up	0.536459	FALSE	0.0400713	Up	0.739622	FALSE	FALSE	FALSE	FALSE
ENSG00000087448	KLHDC5	-0.104251	Down	0.183686	FALSE	0.0238375	Up	0.876215	FALSE	FALSE	FALSE	FALSE
ENSG00000087460	GNAS	-0.0564874	Down	0.526714	FALSE	0.0203955	Up	0.916219	FALSE	FALSE	FALSE	FALSE
ENSG00000087470	DNM1L	-0.178752	Down	0.0429433	TRUE	-0.0393859	Down	0.821811	FALSE	FALSE	TRUE	FALSE
ENSG00000087494	PTHLH	0.0475069	Up	0.797474	FALSE	0.123805	Up	0.627139	FALSE	FALSE	FALSE	FALSE
ENSG00000087495	PHACTR3	-0.00164427	Down	0.986282	FALSE	-0.0795245	Down	0.446287	FALSE	FALSE	FALSE	FALSE
ENSG00000087502	ERGIC2	0.0234339	Up	0.863051	FALSE	0.0597684	Up	0.770646	FALSE	FALSE	FALSE	FALSE
ENSG00000087842	PIR	0.317152	Up	0.01249	TRUE	0.200937	Up	0.332532	FALSE	FALSE	TRUE	FALSE
ENSG00000087884	AAMDC	0.133527	Up	0.252943	FALSE	0.026358	Up	0.930814	FALSE	FALSE	FALSE	FALSE
ENSG00000087995	METTL2A	-0.020235	Down	0.822826	FALSE	-0.00947078	Down	0.963338	FALSE	FALSE	FALSE	FALSE
ENSG00000088035	ALG6	-0.0997232	Down	0.320335	FALSE	-0.0598673	Down	0.757014	FALSE	FALSE	FALSE	FALSE
ENSG00000088038	CNOT3	0.152214	Up	0.281074	FALSE	0.00451494	Up	0.99266	FALSE	FALSE	FALSE	FALSE
ENSG00000088179	PTPN4	-0.0160758	Down	0.922154	FALSE	0.088481	Up	0.655631	FALSE	FALSE	FALSE	FALSE
ENSG00000088205	DDX18	-0.020863	Down	0.800441	FALSE	0.0221085	Up	0.880754	FALSE	FALSE	FALSE	FALSE
ENSG00000088247	KHSRP	0.0203339	Up	0.9162	FALSE	-0.0196218	Down	0.961827	FALSE	FALSE	FALSE	FALSE
ENSG00000088256	GNA11	0.0531127	Up	0.643604	FALSE	-0.000945421	Down	0.997165	FALSE	FALSE	FALSE	FALSE
ENSG00000088280	ASAP3	0.326823	Up	0.000348627	TRUE	0.145296	Up	0.278446	FALSE	FALSE	TRUE	FALSE
ENSG00000088298	EDEM2	0.024144	Up	0.852028	FALSE	0.0348927	Up	0.880378	FALSE	FALSE	FALSE	FALSE
ENSG00000088325	TPX2	0.120892	Up	0.261166	FALSE	0.149804	Up	0.338673	FALSE	FALSE	FALSE	FALSE
ENSG00000088356	PDRG1	0.119378	Up	0.121695	FALSE	0.116445	Up	0.331061	FALSE	FALSE	FALSE	FALSE
ENSG00000088367	EPB41L1	-0.0661868	Down	0.626413	FALSE	-0.0450292	Down	0.871009	FALSE	FALSE	FALSE	FALSE
ENSG00000088387	DOCK9	-0.0315811	Down	0.628433	FALSE	-0.0173886	Down	0.902474	FALSE	FALSE	FALSE	FALSE
ENSG00000088448	ANKRD10	0.0355707	Up	0.658092	FALSE	0.0709862	Up	0.524082	FALSE	FALSE	FALSE	FALSE
ENSG00000088451	TGDS	0.127502	Up	0.259298	FALSE	0.0776066	Up	0.722796	FALSE	FALSE	FALSE	FALSE
ENSG00000088538	DOCK3	-0.181267	Down	0.00981907	TRUE	-0.0669985	Down	0.584163	FALSE	FALSE	TRUE	FALSE
ENSG00000088543	C3orf18	-0.1316	Down	0.0652715	FALSE	-0.0732904	Down	0.578838	FALSE	FALSE	FALSE	FALSE
ENSG00000088682	COQ9	0.00713727	Up	0.929498	FALSE	-0.00798317	Down	0.961352	FALSE	FALSE	FALSE	FALSE
ENSG00000088727	KIF9	-0.0228103	Down	0.862532	FALSE	-0.0517381	Down	0.804614	FALSE	FALSE	FALSE	FALSE
ENSG00000088766	CRLS1	-0.028647	Down	0.778583	FALSE	0.000494406	Up	0.998033	FALSE	FALSE	FALSE	FALSE
ENSG00000088808	PPP1R13B	0.0948566	Up	0.422619	FALSE	0.0257292	Up	0.929964	FALSE	FALSE	FALSE	FALSE
ENSG00000088812	ATRN	-0.162284	Down	0.00345452	TRUE	-0.0670975	Down	0.4272	FALSE	FALSE	TRUE	FALSE
ENSG00000088826	SMOX	0.29423	Up	0.0100466	TRUE	0.0230663	Up	0.932198	FALSE	FALSE	TRUE	FALSE
ENSG00000088832	FKBP1A	0.0455079	Up	0.669296	FALSE	0.105301	Up	0.440481	FALSE	FALSE	FALSE	FALSE
ENSG00000088833	NSFL1C	-0.0391492	Down	0.311023	FALSE	-0.0112571	Down	0.90411	FALSE	FALSE	FALSE	FALSE
ENSG00000088854	C20orf194	-0.0237171	Down	0.696585	FALSE	-0.0341397	Down	0.728398	FALSE	FALSE	FALSE	FALSE
ENSG00000088876	ZNF343	-0.0137201	Down	0.86983	FALSE	-0.00494793	Down	0.980744	FALSE	FALSE	FALSE	FALSE
ENSG00000088881	EBF4	-0.058612	Down	0.780463	FALSE	-0.221183	Down	0.339883	FALSE	FALSE	FALSE	FALSE
ENSG00000088888	MAVS	0.149466	Up	0.215902	FALSE	0.00205726	Up	0.995612	FALSE	FALSE	FALSE	FALSE
ENSG00000088899	PROSAPIP1	-0.0701001	Down	0.528235	FALSE	-0.0329236	Down	0.893135	FALSE	FALSE	FALSE	FALSE
ENSG00000088930	XRN2	0.0666744	Up	0.277889	FALSE	0.0759931	Up	0.418592	FALSE	FALSE	FALSE	FALSE
ENSG00000088970	PLK1S1	-0.0280787	Down	0.793689	FALSE	-0.0090491	Down	0.972482	FALSE	FALSE	FALSE	FALSE
ENSG00000088986	DYNLL1	0.0784739	Up	0.390554	FALSE	0.18587	Up	0.0403445	TRUE	TRUE	FALSE	FALSE
ENSG00000088992	TESC	-0.103793	Down	0.460163	FALSE	-0.0217334	Down	0.951784	FALSE	FALSE	FALSE	FALSE
ENSG00000089006	SNX5	0.111814	Up	0.0494993	TRUE	0.0418548	Up	0.70662	FALSE	FALSE	TRUE	FALSE
ENSG00000089009	RPL6	0.0714691	Up	0.255257	FALSE	0.116421	Up	0.136004	FALSE	FALSE	FALSE	FALSE
ENSG00000089022	MAPKAPK5	-0.0443848	Down	0.38232	FALSE	-0.0436855	Down	0.616555	FALSE	FALSE	FALSE	FALSE
ENSG00000089041	P2RX7	0.00416026	Up	0.985335	FALSE	-0.0430881	Down	0.921907	FALSE	FALSE	FALSE	FALSE
ENSG00000089048	ESF1	0.0552507	Up	0.457293	FALSE	0.0431022	Up	0.75227	FALSE	FALSE	FALSE	FALSE
ENSG00000089050	RBBP9	0.0434372	Up	0.646801	FALSE	0.0356729	Up	0.845032	FALSE	FALSE	FALSE	FALSE
ENSG00000089053	ANAPC5	-0.22233	Down	0.000553772	TRUE	-0.141589	Down	0.12272	FALSE	FALSE	TRUE	FALSE
ENSG00000089057	SLC23A2	-0.0345292	Down	0.548232	FALSE	-0.0153072	Down	0.905682	FALSE	FALSE	FALSE	FALSE
ENSG00000089060	SLC24A6	0.388674	Up	0.00297682	TRUE	0.179373	Up	0.424405	FALSE	FALSE	TRUE	FALSE
ENSG00000089063	TMEM230	-0.00582514	Down	0.959078	FALSE	0.0449109	Up	0.773573	FALSE	FALSE	FALSE	FALSE
ENSG00000089091	DZANK1	-0.0979004	Down	0.205232	FALSE	-0.0640209	Down	0.659733	FALSE	FALSE	FALSE	FALSE
ENSG00000089094	KDM2B	-0.041891	Down	0.683361	FALSE	-0.0715462	Down	0.648425	FALSE	FALSE	FALSE	FALSE
ENSG00000089123	TASP1	-0.134421	Down	0.12931	FALSE	-0.0452701	Down	0.808833	FALSE	FALSE	FALSE	FALSE
ENSG00000089127	OAS1	0.317533	Up	0.167602	FALSE	0.254848	Up	0.524082	FALSE	FALSE	FALSE	FALSE
ENSG00000089154	GCN1L1	0.0174351	Up	0.845152	FALSE	-0.00443854	Down	0.983449	FALSE	FALSE	FALSE	FALSE
ENSG00000089157	RPLP0	0.20192	Up	0.00557814	TRUE	0.152089	Up	0.169015	FALSE	FALSE	TRUE	FALSE
ENSG00000089159	PXN	0.531036	Up	0.000837785	TRUE	0.249468	Up	0.33551	FALSE	FALSE	TRUE	FALSE
ENSG00000089163	SIRT4	0.0660159	Up	0.667799	FALSE	0.0832829	Up	0.743019	FALSE	FALSE	FALSE	FALSE
ENSG00000089169	RPH3A	-0.296175	Down	0.0295408	TRUE	-0.265328	Down	0.192506	FALSE	FALSE	TRUE	FALSE
ENSG00000089177	KIF16B	-0.0255097	Down	0.759025	FALSE	-0.0411272	Down	0.75384	FALSE	FALSE	FALSE	FALSE
ENSG00000089195	TRMT6	-0.0251697	Down	0.834821	FALSE	0.0388941	Up	0.842671	FALSE	FALSE	FALSE	FALSE
ENSG00000089199	CHGB	-0.157284	Down	0.254481	FALSE	-0.0368253	Down	0.912718	FALSE	FALSE	FALSE	FALSE
ENSG00000089220	PEBP1	-0.108037	Down	0.0640199	FALSE	-0.0116884	Down	0.935585	FALSE	FALSE	FALSE	FALSE
ENSG00000089234	BRAP	0.00646022	Up	0.942862	FALSE	0.0310057	Up	0.812384	FALSE	FALSE	FALSE	FALSE
ENSG00000089248	ERP29	0.0025067	Up	0.978926	FALSE	0.040365	Up	0.760674	FALSE	FALSE	FALSE	FALSE
ENSG00000089250	NOS1	-0.132692	Down	0.219242	FALSE	-0.117955	Down	0.521199	FALSE	FALSE	FALSE	FALSE
ENSG00000089280	FUS	-0.0516766	Down	0.605598	FALSE	-0.0739455	Down	0.639362	FALSE	FALSE	FALSE	FALSE
ENSG00000089289	IGBP1	-0.05461	Down	0.459118	FALSE	0.0409127	Up	0.709496	FALSE	FALSE	FALSE	FALSE
ENSG00000089335	ZNF302	-0.0398442	Down	0.756443	FALSE	-0.00877654	Down	0.978513	FALSE	FALSE	FALSE	FALSE
ENSG00000089351	GRAMD1A	0.0929236	Up	0.439196	FALSE	0.0216835	Up	0.942017	FALSE	FALSE	FALSE	FALSE
ENSG00000089472	HEPH	0.331066	Up	0.0399542	TRUE	-0.0451427	Down	0.88513	FALSE	FALSE	TRUE	FALSE
ENSG00000089486	CDIP1	-0.0201649	Down	0.860629	FALSE	-0.015093	Down	0.949974	FALSE	FALSE	FALSE	FALSE
ENSG00000089505	CMTM1	0.0123245	Up	0.937054	FALSE	0.0125423	Up	0.968869	FALSE	FALSE	FALSE	FALSE
ENSG00000089558	KCNH4	0.0891425	Up	0.793952	FALSE	0.0050065	Up	0.995503	FALSE	FALSE	FALSE	FALSE
ENSG00000089597	GANAB	-0.0534757	Down	0.333716	FALSE	0.00433231	Up	0.978303	FALSE	FALSE	FALSE	FALSE
ENSG00000089639	GMIP	0.338329	Up	0.024993	TRUE	0.228453	Up	0.357721	FALSE	FALSE	TRUE	FALSE
ENSG00000089682	RBM41	-0.0180614	Down	0.856957	FALSE	0.016109	Up	0.936241	FALSE	FALSE	FALSE	FALSE
ENSG00000089693	MLF2	-0.139252	Down	0.125464	FALSE	-0.0535355	Down	0.778812	FALSE	FALSE	FALSE	FALSE
ENSG00000089723	OTUB2	0.123156	Up	0.345567	FALSE	0.145177	Up	0.4742	FALSE	FALSE	FALSE	FALSE
ENSG00000089737	DDX24	-0.130023	Down	0.0333667	TRUE	-0.00788506	Down	0.960061	FALSE	FALSE	TRUE	FALSE
ENSG00000089775	ZBTB25	0.0473219	Up	0.383397	FALSE	0.0288093	Up	0.788688	FALSE	FALSE	FALSE	FALSE
ENSG00000089818	NECAP1	-0.0934499	Down	0.47408	FALSE	0.0963319	Up	0.550564	FALSE	FALSE	FALSE	FALSE
ENSG00000089820	ARHGAP4	0.300494	Up	0.0427446	TRUE	0.313592	Up	0.139836	FALSE	FALSE	TRUE	FALSE
ENSG00000089847	ANKRD24	-0.104791	Down	0.460163	FALSE	-0.106146	Down	0.665042	FALSE	FALSE	FALSE	FALSE
ENSG00000089876	DHX32	-0.0476244	Down	0.581048	FALSE	-0.0367582	Down	0.82474	FALSE	FALSE	FALSE	FALSE
ENSG00000089902	RCOR1	0.0509998	Up	0.448018	FALSE	0.000170497	Up	0.999302	FALSE	FALSE	FALSE	FALSE
ENSG00000089916	GPATCH2L	0.020879	Up	0.739962	FALSE	0.065592	Up	0.349645	FALSE	FALSE	FALSE	FALSE
ENSG00000090006	LTBP4	0.36582	Up	0.0573428	FALSE	0.165976	Up	0.667863	FALSE	FALSE	FALSE	FALSE
ENSG00000090013	BLVRB	0.179816	Up	0.00434654	TRUE	0.186998	Up	0.029281	TRUE	FALSE	FALSE	TRUE
ENSG00000090020	SLC9A1	-0.0116081	Down	0.965734	FALSE	-0.102415	Down	0.785667	FALSE	FALSE	FALSE	FALSE
ENSG00000090054	SPTLC1	-0.0176918	Down	0.844721	FALSE	0.0140255	Up	0.938747	FALSE	FALSE	FALSE	FALSE
ENSG00000090060	PAPOLA	0.193313	Up	0.0134282	TRUE	0.188954	Up	0.0886717	FALSE	FALSE	TRUE	FALSE
ENSG00000090061	CCNK	0.0883703	Up	0.162372	FALSE	0.00318772	Up	0.98754	FALSE	FALSE	FALSE	FALSE
ENSG00000090097	PCBP4	-0.143868	Down	0.270143	FALSE	-0.189444	Down	0.307892	FALSE	FALSE	FALSE	FALSE
ENSG00000090104	RGS1	1.43192	Up	0.000601441	TRUE	1.14488	Up	0.059523	FALSE	FALSE	TRUE	FALSE
ENSG00000090238	YPEL3	-0.097483	Down	0.435709	FALSE	-0.0755466	Down	0.740413	FALSE	FALSE	FALSE	FALSE
ENSG00000090263	MRPS33	-0.0948725	Down	0.358064	FALSE	0.0110893	Up	0.96794	FALSE	FALSE	FALSE	FALSE
ENSG00000090266	NDUFB2	-0.086475	Down	0.290109	FALSE	0.0160646	Up	0.933374	FALSE	FALSE	FALSE	FALSE
ENSG00000090273	NUDC	0.192978	Up	0.0401059	TRUE	0.183137	Up	0.18875	FALSE	FALSE	TRUE	FALSE
ENSG00000090316	MAEA	-0.0222016	Down	0.827004	FALSE	0.0128482	Up	0.952194	FALSE	FALSE	FALSE	FALSE
ENSG00000090339	ICAM1	1.44376	Up	2.20184e-07	TRUE	0.80885	Up	0.0375203	TRUE	FALSE	FALSE	TRUE
ENSG00000090372	STRN4	0.00621748	Up	0.969351	FALSE	-0.0366818	Down	0.893665	FALSE	FALSE	FALSE	FALSE
ENSG00000090432	MUL1	-0.0620029	Down	0.371025	FALSE	-0.0632696	Down	0.589496	FALSE	FALSE	FALSE	FALSE
ENSG00000090447	TFAP4	0.0119935	Up	0.949465	FALSE	-0.0917827	Down	0.703116	FALSE	FALSE	FALSE	FALSE
ENSG00000090470	PDCD7	-0.072589	Down	0.214347	FALSE	-0.0575772	Down	0.581971	FALSE	FALSE	FALSE	FALSE
ENSG00000090487	SPG21	0.0602625	Up	0.345695	FALSE	0.0581414	Up	0.595267	FALSE	FALSE	FALSE	FALSE
ENSG00000090520	DNAJB11	0.151401	Up	0.0661899	FALSE	0.173743	Up	0.1315	FALSE	FALSE	FALSE	FALSE
ENSG00000090534	THPO	0.14982	Up	0.484394	FALSE	-0.0522776	Down	0.912718	FALSE	FALSE	FALSE	FALSE
ENSG00000090539	CHRD	-0.148054	Down	0.075267	FALSE	-0.124508	Down	0.349645	FALSE	FALSE	FALSE	FALSE
ENSG00000090565	RAB11FIP3	0.0245615	Up	0.868894	FALSE	-0.0433837	Down	0.863933	FALSE	FALSE	FALSE	FALSE
ENSG00000090581	GNPTG	0.00463512	Up	0.965032	FALSE	-0.0432244	Down	0.757236	FALSE	FALSE	FALSE	FALSE
ENSG00000090612	ZNF268	0.0745939	Up	0.50234	FALSE	0.0795685	Up	0.677785	FALSE	FALSE	FALSE	FALSE
ENSG00000090615	GOLGA3	0.0605021	Up	0.429251	FALSE	0.0608369	Up	0.643236	FALSE	FALSE	FALSE	FALSE
ENSG00000090621	PABPC4	0.18366	Up	0.0017468	TRUE	0.182688	Up	0.0233993	TRUE	FALSE	FALSE	TRUE
ENSG00000090661	CERS4	0.0484277	Up	0.700424	FALSE	-0.0246411	Down	0.928413	FALSE	FALSE	FALSE	FALSE
ENSG00000090674	MCOLN1	-0.0952858	Down	0.549378	FALSE	-0.0920374	Down	0.739755	FALSE	FALSE	FALSE	FALSE
ENSG00000090686	USP48	-0.100246	Down	0.0517552	FALSE	-0.0557692	Down	0.551802	FALSE	FALSE	FALSE	FALSE
ENSG00000090776	EFNB1	0.481093	Up	4.30953e-05	TRUE	0.299644	Up	0.0732456	FALSE	FALSE	TRUE	FALSE
ENSG00000090857	PDPR	0.0727878	Up	0.654613	FALSE	-0.00248484	Down	0.995556	FALSE	FALSE	FALSE	FALSE
ENSG00000090861	AARS	-0.0913673	Down	0.100493	FALSE	0.017286	Up	0.869815	FALSE	FALSE	FALSE	FALSE
ENSG00000090863	GLG1	-0.0824412	Down	0.0946963	FALSE	-0.0679399	Down	0.402247	FALSE	FALSE	FALSE	FALSE
ENSG00000090905	TNRC6A	-0.0156722	Down	0.803625	FALSE	-0.0468913	Down	0.565125	FALSE	FALSE	FALSE	FALSE
ENSG00000090932	DLL3	0.200608	Up	0.0653304	FALSE	0.182539	Up	0.2792	FALSE	FALSE	FALSE	FALSE
ENSG00000090971	NAT14	-0.0408525	Down	0.782497	FALSE	0.014176	Up	0.967491	FALSE	FALSE	FALSE	FALSE
ENSG00000090975	PITPNM2	0.0892652	Up	0.613362	FALSE	0.0167447	Up	0.971676	FALSE	FALSE	FALSE	FALSE
ENSG00000090989	EXOC1	-0.0814258	Down	0.36141	FALSE	0.022801	Up	0.904342	FALSE	FALSE	FALSE	FALSE
ENSG00000091009	RBM27	0.052461	Up	0.413265	FALSE	0.0557811	Up	0.604964	FALSE	FALSE	FALSE	FALSE
ENSG00000091039	OSBPL8	0.0011922	Up	0.993131	FALSE	0.0934389	Up	0.572205	FALSE	FALSE	FALSE	FALSE
ENSG00000091073	DTX2	0.433862	Up	0.0137691	TRUE	0.238708	Up	0.435702	FALSE	FALSE	TRUE	FALSE
ENSG00000091106	NLRC4	0.189009	Up	0.0843543	FALSE	0.144471	Up	0.432909	FALSE	FALSE	FALSE	FALSE
ENSG00000091127	PUS7	-0.0780136	Down	0.220095	FALSE	-0.0171984	Down	0.911209	FALSE	FALSE	FALSE	FALSE
ENSG00000091129	NRCAM	-0.0715151	Down	0.383161	FALSE	0.0249763	Up	0.879404	FALSE	FALSE	FALSE	FALSE
ENSG00000091136	LAMB1	-0.234076	Down	0.0301295	TRUE	-0.154798	Down	0.386659	FALSE	FALSE	TRUE	FALSE
ENSG00000091137	SLC26A4	-0.102614	Down	0.381735	FALSE	-0.0284193	Down	0.920677	FALSE	FALSE	FALSE	FALSE
ENSG00000091140	DLD	-0.0884254	Down	0.307679	FALSE	-0.0102604	Down	0.967128	FALSE	FALSE	FALSE	FALSE
ENSG00000091157	WDR7	-0.129095	Down	0.0881572	FALSE	0.00196759	Up	0.993093	FALSE	FALSE	FALSE	FALSE
ENSG00000091164	TXNL1	0.00719305	Up	0.949765	FALSE	0.0902031	Up	0.40525	FALSE	FALSE	FALSE	FALSE
ENSG00000091317	CMTM6	0.318366	Up	0.00601706	TRUE	0.196446	Up	0.28798	FALSE	FALSE	TRUE	FALSE
ENSG00000091409	ITGA6	0.101865	Up	0.572626	FALSE	-0.217033	Down	0.136789	FALSE	FALSE	FALSE	FALSE
ENSG00000091428	RAPGEF4	0.0688123	Up	0.622435	FALSE	0.0313728	Up	0.920217	FALSE	FALSE	FALSE	FALSE
ENSG00000091436	MLTK	0.393716	Up	2.96035e-05	TRUE	0.237507	Up	0.0627473	FALSE	FALSE	TRUE	FALSE
ENSG00000091482	SMPX	-0.338144	Down	0.0914202	FALSE	-0.140899	Down	0.713532	FALSE	FALSE	FALSE	FALSE
ENSG00000091483	FH	-0.129359	Down	0.106095	FALSE	-0.0433944	Down	0.793985	FALSE	FALSE	FALSE	FALSE
ENSG00000091490	SEL1L3	0.0847327	Up	0.563283	FALSE	0.0853161	Up	0.735849	FALSE	FALSE	FALSE	FALSE
ENSG00000091513	TF	-0.488129	Down	0.0874007	FALSE	-0.479867	Down	0.268702	FALSE	FALSE	FALSE	FALSE
ENSG00000091527	CDV3	0.0754453	Up	0.219593	FALSE	0.0996622	Up	0.244573	FALSE	FALSE	FALSE	FALSE
ENSG00000091542	ALKBH5	0.0744951	Up	0.06448	FALSE	0.0989594	Up	0.0576039	FALSE	FALSE	FALSE	FALSE
ENSG00000091592	NLRP1	0.0560952	Up	0.581699	FALSE	0.129471	Up	0.281512	FALSE	FALSE	FALSE	FALSE
ENSG00000091622	PITPNM3	-0.00175022	Down	0.991445	FALSE	-0.023549	Down	0.94191	FALSE	FALSE	FALSE	FALSE
ENSG00000091640	SPAG7	-0.0746231	Down	0.311215	FALSE	-0.000867797	Down	0.996678	FALSE	FALSE	FALSE	FALSE
ENSG00000091651	ORC6	0.0330001	Up	0.707591	FALSE	-0.0471741	Down	0.715847	FALSE	FALSE	FALSE	FALSE
ENSG00000091656	ZFHX4	0.135153	Up	0.30436	FALSE	-0.0674343	Down	0.764184	FALSE	FALSE	FALSE	FALSE
ENSG00000091664	SLC17A6	-0.127055	Down	0.532983	FALSE	0.0715845	Up	0.850236	FALSE	FALSE	FALSE	FALSE
ENSG00000091732	ZC3HC1	-0.0347086	Down	0.630286	FALSE	-0.0123398	Down	0.940777	FALSE	FALSE	FALSE	FALSE
ENSG00000091844	RGS17	0.0980707	Up	0.45049	FALSE	0.199481	Up	0.180767	FALSE	FALSE	FALSE	FALSE
ENSG00000091879	ANGPT2	0.396125	Up	0.0212809	TRUE	0.0911963	Up	0.806992	FALSE	FALSE	TRUE	FALSE
ENSG00000091947	TMEM101	-0.0107714	Down	0.891279	FALSE	0.0354799	Up	0.738929	FALSE	FALSE	FALSE	FALSE
ENSG00000091972	CD200	-0.131665	Down	0.134992	FALSE	0.0346904	Up	0.816963	FALSE	FALSE	FALSE	FALSE
ENSG00000091986	CCDC80	0.37912	Up	0.0454011	TRUE	0.0891303	Up	0.833513	FALSE	FALSE	TRUE	FALSE
ENSG00000092010	PSME1	0.143367	Up	0.0748629	FALSE	0.0907094	Up	0.534733	FALSE	FALSE	FALSE	FALSE
ENSG00000092020	PPP2R3C	-0.0110984	Down	0.943145	FALSE	0.0306699	Up	0.908636	FALSE	FALSE	FALSE	FALSE
ENSG00000092036	HAUS4	0.0418913	Up	0.811402	FALSE	-0.0499379	Down	0.87464	FALSE	FALSE	FALSE	FALSE
ENSG00000092051	JPH4	0.0640403	Up	0.738032	FALSE	-0.0138436	Down	0.97701	FALSE	FALSE	FALSE	FALSE
ENSG00000092068	SLC7A8	-0.12099	Down	0.350666	FALSE	-0.0965282	Down	0.685405	FALSE	FALSE	FALSE	FALSE
ENSG00000092094	OSGEP	-0.151868	Down	0.0934894	FALSE	-0.131932	Down	0.360384	FALSE	FALSE	FALSE	FALSE
ENSG00000092096	SLC22A17	-0.167089	Down	0.0953096	FALSE	-0.0603866	Down	0.771513	FALSE	FALSE	FALSE	FALSE
ENSG00000092098	RNF31	0.0596712	Up	0.515976	FALSE	0.0341739	Up	0.858679	FALSE	FALSE	FALSE	FALSE
ENSG00000092108	SCFD1	-0.0618594	Down	0.536694	FALSE	0.0114271	Up	0.964691	FALSE	FALSE	FALSE	FALSE
ENSG00000092140	G2E3	0.0463741	Up	0.693437	FALSE	0.0997702	Up	0.536643	FALSE	FALSE	FALSE	FALSE
ENSG00000092148	HECTD1	-0.0720849	Down	0.294313	FALSE	0.0125026	Up	0.938747	FALSE	FALSE	FALSE	FALSE
ENSG00000092199	HNRNPC	0.0522146	Up	0.398541	FALSE	0.096072	Up	0.202836	FALSE	FALSE	FALSE	FALSE
ENSG00000092201	SUPT16H	-0.104361	Down	0.0716085	FALSE	-0.0157084	Down	0.909139	FALSE	FALSE	FALSE	FALSE
ENSG00000092203	TOX4	-0.032089	Down	0.599564	FALSE	0.00726095	Up	0.962269	FALSE	FALSE	FALSE	FALSE
ENSG00000092208	GEMIN2	-0.0291889	Down	0.809143	FALSE	-0.0121638	Down	0.966144	FALSE	FALSE	FALSE	FALSE
ENSG00000092330	TINF2	0.0440412	Up	0.474905	FALSE	0.0129997	Up	0.930814	FALSE	FALSE	FALSE	FALSE
ENSG00000092421	SEMA6A	-0.157037	Down	0.327581	FALSE	-0.214939	Down	0.345397	FALSE	FALSE	FALSE	FALSE
ENSG00000092439	TRPM7	0.0476617	Up	0.58842	FALSE	0.0609912	Up	0.673726	FALSE	FALSE	FALSE	FALSE
ENSG00000092445	TYRO3	-0.112354	Down	0.154205	FALSE	-0.0543953	Down	0.727376	FALSE	FALSE	FALSE	FALSE
ENSG00000092529	CAPN3	-0.222992	Down	0.313922	FALSE	-0.279931	Down	0.39605	FALSE	FALSE	FALSE	FALSE
ENSG00000092531	SNAP23	0.563095	Up	6.93081e-05	TRUE	0.327843	Up	0.113411	FALSE	FALSE	TRUE	FALSE
ENSG00000092621	PHGDH	0.0930433	Up	0.591656	FALSE	-0.137838	Down	0.528959	FALSE	FALSE	FALSE	FALSE
ENSG00000092758	COL9A3	-0.27169	Down	0.183686	FALSE	-0.416281	Down	0.110611	FALSE	FALSE	FALSE	FALSE
ENSG00000092820	EZR	0.472684	Up	4.5958e-05	TRUE	0.126734	Up	0.349645	FALSE	FALSE	TRUE	FALSE
ENSG00000092841	MYL6	0.0758562	Up	0.313629	FALSE	0.101034	Up	0.347567	FALSE	FALSE	FALSE	FALSE
ENSG00000092847	EIF2C1	-0.0727062	Down	0.0786224	FALSE	-0.0670292	Down	0.296486	FALSE	FALSE	FALSE	FALSE
ENSG00000092871	RFFL	-0.0334901	Down	0.892299	FALSE	-0.154676	Down	0.630004	FALSE	FALSE	FALSE	FALSE
ENSG00000092931	MFSD11	-0.0401597	Down	0.587968	FALSE	-5.43254e-05	Down	0.999901	FALSE	FALSE	FALSE	FALSE
ENSG00000092964	DPYSL2	-0.0570753	Down	0.386166	FALSE	-0.0286045	Down	0.83539	FALSE	FALSE	FALSE	FALSE
ENSG00000092969	TGFB2	0.577669	Up	9.334e-06	TRUE	0.280838	Up	0.0662574	FALSE	FALSE	TRUE	FALSE
ENSG00000092978	GPATCH2	-0.0449724	Down	0.594887	FALSE	0.0215273	Up	0.902534	FALSE	FALSE	FALSE	FALSE
ENSG00000093000	NUP50	-0.0121498	Down	0.880549	FALSE	0.0620368	Up	0.453051	FALSE	FALSE	FALSE	FALSE
ENSG00000093010	COMT	0.116698	Up	0.175468	FALSE	0.00129295	Up	0.996251	FALSE	FALSE	FALSE	FALSE
ENSG00000093072	CECR1	0.246839	Up	0.0963703	FALSE	0.16294	Up	0.545126	FALSE	FALSE	FALSE	FALSE
ENSG00000093144	ECHDC1	-0.035567	Down	0.70445	FALSE	0.00599254	Up	0.980744	FALSE	FALSE	FALSE	FALSE
ENSG00000093167	LRRFIP2	-0.0327876	Down	0.667156	FALSE	-0.0160719	Down	0.923852	FALSE	FALSE	FALSE	FALSE
ENSG00000093183	SEC22C	-0.0019617	Down	0.981388	FALSE	0.0393804	Up	0.73481	FALSE	FALSE	FALSE	FALSE
ENSG00000093217	XYLB	-0.0683669	Down	0.473881	FALSE	-0.0778766	Down	0.623363	FALSE	FALSE	FALSE	FALSE
ENSG00000094631	HDAC6	-0.0268976	Down	0.680586	FALSE	-0.0507545	Down	0.594845	FALSE	FALSE	FALSE	FALSE
ENSG00000094804	CDC6	0.215894	Up	0.1341	FALSE	0.22342	Up	0.30696	FALSE	FALSE	FALSE	FALSE
ENSG00000094841	UPRT	0.0652009	Up	0.632881	FALSE	0.12864	Up	0.490719	FALSE	FALSE	FALSE	FALSE
ENSG00000094880	CDC23	-0.0385273	Down	0.645002	FALSE	0.00850591	Up	0.967491	FALSE	FALSE	FALSE	FALSE
ENSG00000094914	AAAS	0.000613423	Up	0.994816	FALSE	-0.002037	Down	0.993508	FALSE	FALSE	FALSE	FALSE
ENSG00000094916	CBX5	-0.0107704	Down	0.895087	FALSE	0.0200126	Up	0.887855	FALSE	FALSE	FALSE	FALSE
ENSG00000094975	SUCO	0.0914941	Up	0.263264	FALSE	0.0650649	Up	0.669965	FALSE	FALSE	FALSE	FALSE
ENSG00000095002	MSH2	-0.0946978	Down	0.313525	FALSE	0.0297031	Up	0.87189	FALSE	FALSE	FALSE	FALSE
ENSG00000095015	MAP3K1	0.0961781	Up	0.333523	FALSE	0.0383264	Up	0.861531	FALSE	FALSE	FALSE	FALSE
ENSG00000095059	DHPS	-0.106391	Down	0.00901987	TRUE	-0.0337586	Down	0.64477	FALSE	FALSE	TRUE	FALSE
ENSG00000095066	HOOK2	0.0317844	Up	0.794123	FALSE	-0.021164	Down	0.934289	FALSE	FALSE	FALSE	FALSE
ENSG00000095139	ARCN1	-0.0216079	Down	0.680586	FALSE	0.0383896	Up	0.555891	FALSE	FALSE	FALSE	FALSE
ENSG00000095203	EPB41L4B	-0.045295	Down	0.745236	FALSE	0.0202175	Up	0.946331	FALSE	FALSE	FALSE	FALSE
ENSG00000095209	TMEM38B	0.104392	Up	0.550287	FALSE	0.00367863	Up	0.994787	FALSE	FALSE	FALSE	FALSE
ENSG00000095261	PSMD5	0.00537073	Up	0.954595	FALSE	0.0618435	Up	0.567125	FALSE	FALSE	FALSE	FALSE
ENSG00000095303	PTGS1	0.144795	Up	0.47441	FALSE	0.147534	Up	0.674481	FALSE	FALSE	FALSE	FALSE
ENSG00000095319	NUP188	0.0676622	Up	0.443898	FALSE	-0.0138994	Down	0.949724	FALSE	FALSE	FALSE	FALSE
ENSG00000095321	CRAT	0.058247	Up	0.575324	FALSE	-0.0172579	Down	0.942411	FALSE	FALSE	FALSE	FALSE
ENSG00000095370	SH2D3C	0.00380743	Up	0.980721	FALSE	-0.0553731	Down	0.827272	FALSE	FALSE	FALSE	FALSE
ENSG00000095380	NANS	0.0752241	Up	0.343709	FALSE	0.11867	Up	0.258002	FALSE	FALSE	FALSE	FALSE
ENSG00000095383	TBC1D2	0.0183989	Up	0.948137	FALSE	-0.0760823	Down	0.863544	FALSE	FALSE	FALSE	FALSE
ENSG00000095397	DFNB31	0.16518	Up	0.481959	FALSE	0.0234468	Up	0.971851	FALSE	FALSE	FALSE	FALSE
ENSG00000095485	CWF19L1	0.010554	Up	0.910877	FALSE	0.016681	Up	0.924295	FALSE	FALSE	FALSE	FALSE
ENSG00000095539	SEMA4G	-0.00907117	Down	0.952076	FALSE	-0.0677732	Down	0.734507	FALSE	FALSE	FALSE	FALSE
ENSG00000095564	BTAF1	0.00959846	Up	0.940284	FALSE	0.0158034	Up	0.947953	FALSE	FALSE	FALSE	FALSE
ENSG00000095574	IKZF5	-0.00922187	Down	0.949033	FALSE	-0.0266503	Down	0.915918	FALSE	FALSE	FALSE	FALSE
ENSG00000095587	TLL2	-0.064903	Down	0.579621	FALSE	-0.00490674	Down	0.989102	FALSE	FALSE	FALSE	FALSE
ENSG00000095596	CYP26A1	-0.056686	Down	0.816587	FALSE	0.0693781	Up	0.871478	FALSE	FALSE	FALSE	FALSE
ENSG00000095637	SORBS1	0.0982756	Up	0.149729	FALSE	-0.00373526	Down	0.985491	FALSE	FALSE	FALSE	FALSE
ENSG00000095713	CRTAC1	-0.262087	Down	0.0296739	TRUE	-0.115146	Down	0.608655	FALSE	FALSE	TRUE	FALSE
ENSG00000095739	BAMBI	0.12664	Up	0.419956	FALSE	0.0119288	Up	0.979983	FALSE	FALSE	FALSE	FALSE
ENSG00000095787	WAC	-0.0170847	Down	0.8148	FALSE	0.0128476	Up	0.929964	FALSE	FALSE	FALSE	FALSE
ENSG00000095794	CREM	0.217318	Up	0.0168907	TRUE	0.133346	Up	0.376258	FALSE	FALSE	TRUE	FALSE
ENSG00000095906	NUBP2	-0.00222522	Down	0.982911	FALSE	-0.0218528	Down	0.908807	FALSE	FALSE	FALSE	FALSE
ENSG00000095932	C19orf77	-0.0783481	Down	0.825508	FALSE	-0.183955	Down	0.723059	FALSE	FALSE	FALSE	FALSE
ENSG00000095951	HIVEP1	-0.0792973	Down	0.310447	FALSE	-0.0553262	Down	0.70662	FALSE	FALSE	FALSE	FALSE
ENSG00000095970	TREM2	0.807687	Up	0.000759089	TRUE	0.83447	Up	0.00979013	TRUE	FALSE	FALSE	TRUE
ENSG00000096060	FKBP5	0.334554	Up	0.277345	FALSE	-0.0836428	Down	0.908646	FALSE	FALSE	FALSE	FALSE
ENSG00000096063	SRPK1	0.0124538	Up	0.914151	FALSE	0.0732529	Up	0.596079	FALSE	FALSE	FALSE	FALSE
ENSG00000096070	BRPF3	-0.0142605	Down	0.921098	FALSE	-0.0146361	Down	0.961341	FALSE	FALSE	FALSE	FALSE
ENSG00000096080	MRPS18A	0.0372451	Up	0.706275	FALSE	0.0958964	Up	0.432977	FALSE	FALSE	FALSE	FALSE
ENSG00000096092	TMEM14A	-0.191538	Down	0.125725	FALSE	-0.0144928	Down	0.967121	FALSE	FALSE	FALSE	FALSE
ENSG00000096093	EFHC1	-0.0544484	Down	0.472366	FALSE	-0.0410499	Down	0.772135	FALSE	FALSE	FALSE	FALSE
ENSG00000096384	HSP90AB1	0.0811681	Up	0.435098	FALSE	0.20008	Up	0.060303	FALSE	FALSE	FALSE	FALSE
ENSG00000096401	CDC5L	0.0281219	Up	0.747127	FALSE	0.0816759	Up	0.432977	FALSE	FALSE	FALSE	FALSE
ENSG00000096433	ITPR3	0.158691	Up	0.378998	FALSE	-0.0430363	Down	0.918056	FALSE	FALSE	FALSE	FALSE
ENSG00000096654	ZNF184	0.0392943	Up	0.795351	FALSE	0.111655	Up	0.579408	FALSE	FALSE	FALSE	FALSE
ENSG00000096696	DSP	0.270212	Up	0.342859	FALSE	-0.00092809	Down	0.999302	FALSE	FALSE	FALSE	FALSE
ENSG00000096717	SIRT1	0.0369859	Up	0.662071	FALSE	0.0026219	Up	0.992109	FALSE	FALSE	FALSE	FALSE
ENSG00000096746	HNRNPH3	0.109691	Up	0.120854	FALSE	0.0721801	Up	0.578838	FALSE	FALSE	FALSE	FALSE
ENSG00000096872	IFT74	0.11903	Up	0.131752	FALSE	0.130534	Up	0.263504	FALSE	FALSE	FALSE	FALSE
ENSG00000096968	JAK2	0.0322799	Up	0.765989	FALSE	0.0641522	Up	0.693871	FALSE	FALSE	FALSE	FALSE
ENSG00000097007	ABL1	0.0944117	Up	0.48162	FALSE	-0.00662161	Down	0.986993	FALSE	FALSE	FALSE	FALSE
ENSG00000097021	ACOT7	-0.13507	Down	0.19081	FALSE	-0.0204541	Down	0.939825	FALSE	FALSE	FALSE	FALSE
ENSG00000097033	SH3GLB1	0.184153	Up	0.0156028	TRUE	0.0904265	Up	0.490719	FALSE	FALSE	TRUE	FALSE
ENSG00000097046	CDC7	-0.199266	Down	0.103912	FALSE	-0.0863307	Down	0.716941	FALSE	FALSE	FALSE	FALSE
ENSG00000097096	SYDE2	0.14064	Up	0.077868	FALSE	0.134393	Up	0.268992	FALSE	FALSE	FALSE	FALSE
ENSG00000099139	PCSK5	0.381062	Up	0.000521507	TRUE	0.150523	Up	0.373747	FALSE	FALSE	TRUE	FALSE
ENSG00000099194	SCD	-0.152869	Down	0.492098	FALSE	-0.363876	Down	0.138204	FALSE	FALSE	FALSE	FALSE
ENSG00000099203	TMED1	0.0793439	Up	0.639486	FALSE	0.0129473	Up	0.97701	FALSE	FALSE	FALSE	FALSE
ENSG00000099204	ABLIM1	0.0572564	Up	0.563362	FALSE	-0.0229258	Down	0.912718	FALSE	FALSE	FALSE	FALSE
ENSG00000099219	ERMP1	-0.0995491	Down	0.36591	FALSE	-0.114805	Down	0.512448	FALSE	FALSE	FALSE	FALSE
ENSG00000099246	RAB18	0.00971798	Up	0.949576	FALSE	0.070693	Up	0.721561	FALSE	FALSE	FALSE	FALSE
ENSG00000099250	NRP1	0.0787117	Up	0.548499	FALSE	-0.0475636	Down	0.845227	FALSE	FALSE	FALSE	FALSE
ENSG00000099251	HSD17B7P2	0.081392	Up	0.639617	FALSE	-0.0743375	Down	0.803631	FALSE	FALSE	FALSE	FALSE
ENSG00000099256	PRTFDC1	0.00218036	Up	0.987816	FALSE	-0.0852386	Down	0.655784	FALSE	FALSE	FALSE	FALSE
ENSG00000099260	PALMD	0.0682636	Up	0.739608	FALSE	0.00177427	Up	0.997107	FALSE	FALSE	FALSE	FALSE
ENSG00000099282	TSPAN15	-0.282117	Down	0.233658	FALSE	-0.379508	Down	0.250077	FALSE	FALSE	FALSE	FALSE
ENSG00000099284	H2AFY2	0.0129992	Up	0.903926	FALSE	0.0970206	Up	0.351074	FALSE	FALSE	FALSE	FALSE
ENSG00000099290	FAM21A	-0.058634	Down	0.695224	FALSE	-0.0482399	Down	0.870134	FALSE	FALSE	FALSE	FALSE
ENSG00000099308	MAST3	-0.0614892	Down	0.748011	FALSE	-0.0710843	Down	0.833619	FALSE	FALSE	FALSE	FALSE
ENSG00000099326	MZF1	-0.00965788	Down	0.93526	FALSE	-0.0235351	Down	0.909366	FALSE	FALSE	FALSE	FALSE
ENSG00000099330	OCEL1	-0.0794523	Down	0.587009	FALSE	-0.113296	Down	0.62249	FALSE	FALSE	FALSE	FALSE
ENSG00000099331	MYO9B	0.205496	Up	0.24801	FALSE	0.0116051	Up	0.983188	FALSE	FALSE	FALSE	FALSE
ENSG00000099341	PSMD8	0.0151827	Up	0.901498	FALSE	0.128239	Up	0.222651	FALSE	FALSE	FALSE	FALSE
ENSG00000099364	FBXL19	0.0268101	Up	0.875842	FALSE	0.0124649	Up	0.97574	FALSE	FALSE	FALSE	FALSE
ENSG00000099365	STX1B	-0.140944	Down	0.400173	FALSE	-0.152096	Down	0.584724	FALSE	FALSE	FALSE	FALSE
ENSG00000099377	HSD3B7	0.467953	Up	0.00248293	TRUE	0.214227	Up	0.414881	FALSE	FALSE	TRUE	FALSE
ENSG00000099381	SETD1A	0.110388	Up	0.617306	FALSE	-0.0615957	Down	0.893135	FALSE	FALSE	FALSE	FALSE
ENSG00000099385	BCL7C	0.13865	Up	0.153063	FALSE	-0.000956431	Down	0.997165	FALSE	FALSE	FALSE	FALSE
ENSG00000099622	CIRBP	-0.235092	Down	0.00920249	TRUE	-0.227664	Down	0.0750839	FALSE	FALSE	TRUE	FALSE
ENSG00000099624	ATP5D	-0.126996	Down	0.330267	FALSE	-0.126411	Down	0.565522	FALSE	FALSE	FALSE	FALSE
ENSG00000099625	C19orf26	0.133754	Up	0.588419	FALSE	-0.06831	Down	0.895075	FALSE	FALSE	FALSE	FALSE
ENSG00000099715	PCDH11Y	-0.384104	Down	0.0435206	TRUE	-0.340949	Down	0.240241	FALSE	FALSE	TRUE	FALSE
ENSG00000099725	PRKY	-0.0589656	Down	0.850648	FALSE	-0.285609	Down	0.409235	FALSE	FALSE	FALSE	FALSE
ENSG00000099783	HNRNPM	0.108475	Up	0.16312	FALSE	0.0974041	Up	0.445239	FALSE	FALSE	FALSE	FALSE
ENSG00000099785	2002-03-01	-0.0443014	Down	0.539046	FALSE	-0.062495	Down	0.576754	FALSE	FALSE	FALSE	FALSE
ENSG00000099795	NDUFB7	-0.0369683	Down	0.665977	FALSE	0.0410596	Up	0.757087	FALSE	FALSE	FALSE	FALSE
ENSG00000099797	TECR	0.18192	Up	0.0402756	TRUE	0.0814012	Up	0.634622	FALSE	FALSE	TRUE	FALSE
ENSG00000099800	TIMM13	-0.0284526	Down	0.746805	FALSE	0.00278493	Up	0.99118	FALSE	FALSE	FALSE	FALSE
ENSG00000099804	CDC34	0.0754398	Up	0.368885	FALSE	0.0727518	Up	0.616204	FALSE	FALSE	FALSE	FALSE
ENSG00000099810	MTAP	-6.81037e-05	Down	0.999647	FALSE	-0.0175681	Down	0.940777	FALSE	FALSE	FALSE	FALSE
ENSG00000099814	KIAA0284	0.0088621	Up	0.968509	FALSE	-0.0548285	Down	0.882893	FALSE	FALSE	FALSE	FALSE
ENSG00000099817	POLR2E	-0.0351256	Down	0.731057	FALSE	-0.0241726	Down	0.909065	FALSE	FALSE	FALSE	FALSE
ENSG00000099821	POLRMT	-0.0759093	Down	0.51162	FALSE	-0.0878069	Down	0.648447	FALSE	FALSE	FALSE	FALSE
ENSG00000099822	HCN2	-0.027624	Down	0.893059	FALSE	-0.074174	Down	0.818669	FALSE	FALSE	FALSE	FALSE
ENSG00000099834	CDHR5	-0.0249125	Down	0.943145	FALSE	-0.359069	Down	0.24671	FALSE	FALSE	FALSE	FALSE
ENSG00000099840	IZUMO4	0.151671	Up	0.326603	FALSE	-0.0479651	Down	0.887014	FALSE	FALSE	FALSE	FALSE
ENSG00000099849	RASSF7	0.0780567	Up	0.592424	FALSE	0.0514614	Up	0.861397	FALSE	FALSE	FALSE	FALSE
ENSG00000099860	GADD45B	1.52531	Up	6.14849e-07	TRUE	0.739286	Up	0.103598	FALSE	FALSE	TRUE	FALSE
ENSG00000099864	PALM	0.111402	Up	0.478995	FALSE	0.0114276	Up	0.980052	FALSE	FALSE	FALSE	FALSE
ENSG00000099875	MKNK2	0.583993	Up	2.56863e-05	TRUE	0.317684	Up	0.113123	FALSE	FALSE	TRUE	FALSE
ENSG00000099889	ARVCF	-0.0975469	Down	0.442251	FALSE	-0.126678	Down	0.519232	FALSE	FALSE	FALSE	FALSE
ENSG00000099899	TRMT2A	-0.0304044	Down	0.739608	FALSE	-0.0164357	Down	0.935572	FALSE	FALSE	FALSE	FALSE
ENSG00000099901	RANBP1	-0.102526	Down	0.102869	FALSE	-0.0308923	Down	0.822965	FALSE	FALSE	FALSE	FALSE
ENSG00000099904	ZDHHC8	-0.00246432	Down	0.989817	FALSE	-0.0434908	Down	0.902903	FALSE	FALSE	FALSE	FALSE
ENSG00000099910	KLHL22	-0.0921378	Down	0.0853917	FALSE	-0.0369932	Down	0.7294	FALSE	FALSE	FALSE	FALSE
ENSG00000099917	MED15	0.0882813	Up	0.502337	FALSE	0.00423834	Up	0.992193	FALSE	FALSE	FALSE	FALSE
ENSG00000099937	SERPIND1	0.0261194	Up	0.873023	FALSE	-0.074515	Down	0.748015	FALSE	FALSE	FALSE	FALSE
ENSG00000099940	SNAP29	0.0172183	Up	0.845038	FALSE	0.0456303	Up	0.716941	FALSE	FALSE	FALSE	FALSE
ENSG00000099942	CRKL	0.0941429	Up	0.0074987	TRUE	0.0833968	Up	0.104185	FALSE	FALSE	TRUE	FALSE
ENSG00000099949	LZTR1	0.120351	Up	0.0949601	FALSE	0.10952	Up	0.334109	FALSE	FALSE	FALSE	FALSE
ENSG00000099954	CECR2	0.166285	Up	0.393542	FALSE	-0.0699334	Down	0.862136	FALSE	FALSE	FALSE	FALSE
ENSG00000099956	SMARCB1	-0.0251554	Down	0.771864	FALSE	0.000958529	Up	0.996678	FALSE	FALSE	FALSE	FALSE
ENSG00000099957	P2RX6	-0.0999941	Down	0.476081	FALSE	-0.0286643	Down	0.934517	FALSE	FALSE	FALSE	FALSE
ENSG00000099960	SLC7A4	-0.0889336	Down	0.595192	FALSE	-0.0279605	Down	0.943226	FALSE	FALSE	FALSE	FALSE
ENSG00000099968	BCL2L13	0.101165	Up	0.04754	TRUE	0.141056	Up	0.0246374	TRUE	FALSE	FALSE	TRUE
ENSG00000099977	DDT	0.0333551	Up	0.845038	FALSE	-0.0187079	Down	0.960416	FALSE	FALSE	FALSE	FALSE
ENSG00000099984	GSTT2	-0.0303427	Down	0.940785	FALSE	0.0146584	Up	0.98754	FALSE	FALSE	FALSE	FALSE
ENSG00000099991	CABIN1	-0.0130761	Down	0.925346	FALSE	-0.0135152	Down	0.963208	FALSE	FALSE	FALSE	FALSE
ENSG00000099992	TBC1D10A	0.230086	Up	0.0602928	FALSE	0.0073197	Up	0.983851	FALSE	FALSE	FALSE	FALSE
ENSG00000099995	SF3A1	-0.0301283	Down	0.735968	FALSE	-0.0497171	Down	0.719365	FALSE	FALSE	FALSE	FALSE
ENSG00000099998	GGT5	0.160463	Up	0.581868	FALSE	-0.205696	Down	0.630004	FALSE	FALSE	FALSE	FALSE
ENSG00000099999	RNF215	-0.100586	Down	0.131157	FALSE	-0.0754924	Down	0.518363	FALSE	FALSE	FALSE	FALSE
ENSG00000100003	SEC14L2	0.311146	Up	0.00054689	TRUE	0.174486	Up	0.195295	FALSE	FALSE	TRUE	FALSE
ENSG00000100014	SPECC1L	0.0553663	Up	0.264214	FALSE	0.0489145	Up	0.571392	FALSE	FALSE	FALSE	FALSE
ENSG00000100023	PPIL2	0.0696654	Up	0.514793	FALSE	0.0011471	Up	0.996887	FALSE	FALSE	FALSE	FALSE
ENSG00000100027	YPEL1	0.161309	Up	0.0806726	FALSE	0.155213	Up	0.270325	FALSE	FALSE	FALSE	FALSE
ENSG00000100028	SNRPD3	0.0147759	Up	0.826479	FALSE	0.0654273	Up	0.354199	FALSE	FALSE	FALSE	FALSE
ENSG00000100029	PES1	0.0388287	Up	0.577983	FALSE	0.0747274	Up	0.417758	FALSE	FALSE	FALSE	FALSE
ENSG00000100030	MAPK1	0.0473567	Up	0.62737	FALSE	0.141869	Up	0.143875	FALSE	FALSE	FALSE	FALSE
ENSG00000100033	PRODH	0.0782717	Up	0.685377	FALSE	-0.128324	Down	0.617215	FALSE	FALSE	FALSE	FALSE
ENSG00000100034	PPM1F	0.0667248	Up	0.395753	FALSE	0.0492634	Up	0.735349	FALSE	FALSE	FALSE	FALSE
ENSG00000100036	SLC35E4	0.0839856	Up	0.385529	FALSE	0.0412592	Up	0.840861	FALSE	FALSE	FALSE	FALSE
ENSG00000100038	TOP3B	-0.015558	Down	0.885521	FALSE	-0.0496808	Down	0.747353	FALSE	FALSE	FALSE	FALSE
ENSG00000100053	CRYBB3	0.467194	Up	0.0169753	TRUE	0.27834	Up	0.407453	FALSE	FALSE	TRUE	FALSE
ENSG00000100055	CYTH4	0.547549	Up	0.000321343	TRUE	0.489829	Up	0.0202108	TRUE	FALSE	FALSE	TRUE
ENSG00000100056	DGCR14	0.100247	Up	0.168736	FALSE	0.117408	Up	0.268702	FALSE	FALSE	FALSE	FALSE
ENSG00000100058	CRYBB2P1	0.0646392	Up	0.573285	FALSE	0.056881	Up	0.787624	FALSE	FALSE	FALSE	FALSE
ENSG00000100068	LRP5L	0.148685	Up	0.300173	FALSE	0.0602678	Up	0.849276	FALSE	FALSE	FALSE	FALSE
ENSG00000100075	SLC25A1	0.272174	Up	0.00137327	TRUE	0.159909	Up	0.224943	FALSE	FALSE	TRUE	FALSE
ENSG00000100077	ADRBK2	-0.106147	Down	0.20996	FALSE	-0.00437971	Down	0.986703	FALSE	FALSE	FALSE	FALSE
ENSG00000100083	GGA1	0.0587202	Up	0.559451	FALSE	0.000739154	Up	0.997312	FALSE	FALSE	FALSE	FALSE
ENSG00000100084	HIRA	-0.00345067	Down	0.972983	FALSE	-0.0024198	Down	0.99266	FALSE	FALSE	FALSE	FALSE
ENSG00000100095	SEZ6L	-0.105773	Down	0.290599	FALSE	0.00631567	Up	0.983188	FALSE	FALSE	FALSE	FALSE
ENSG00000100097	LGALS1	0.0371387	Up	0.805434	FALSE	0.106486	Up	0.596494	FALSE	FALSE	FALSE	FALSE
ENSG00000100099	HPS4	-0.0077648	Down	0.909714	FALSE	-0.0108614	Down	0.935347	FALSE	FALSE	FALSE	FALSE
ENSG00000100100	PIK3IP1	0.0718772	Up	0.651937	FALSE	-0.0806589	Down	0.746536	FALSE	FALSE	FALSE	FALSE
ENSG00000100104	SRRD	0.0274673	Up	0.683361	FALSE	0.0609125	Up	0.504523	FALSE	FALSE	FALSE	FALSE
ENSG00000100105	PATZ1	0.043352	Up	0.709474	FALSE	-0.0323717	Down	0.885884	FALSE	FALSE	FALSE	FALSE
ENSG00000100109	TFIP11	0.122677	Up	0.00876197	TRUE	0.123284	Up	0.0600779	FALSE	FALSE	TRUE	FALSE
ENSG00000100116	GCAT	-0.011169	Down	0.926396	FALSE	0.00742772	Up	0.977786	FALSE	FALSE	FALSE	FALSE
ENSG00000100122	CRYBB1	-0.0238689	Down	0.931932	FALSE	-0.151761	Down	0.667396	FALSE	FALSE	FALSE	FALSE
ENSG00000100124	ANKRD54	0.00398782	Up	0.972038	FALSE	-0.00333592	Down	0.990616	FALSE	FALSE	FALSE	FALSE
ENSG00000100129	EIF3L	-0.0228387	Down	0.809934	FALSE	0.0599189	Up	0.612295	FALSE	FALSE	FALSE	FALSE
ENSG00000100138	NHP2L1	-0.146139	Down	0.0182658	TRUE	-0.0418854	Down	0.717334	FALSE	FALSE	TRUE	FALSE
ENSG00000100139	MICALL1	0.0175915	Up	0.952302	FALSE	-0.116214	Down	0.774879	FALSE	FALSE	FALSE	FALSE
ENSG00000100142	POLR2F	-0.041241	Down	0.760567	FALSE	-0.0628658	Down	0.774542	FALSE	FALSE	FALSE	FALSE
ENSG00000100146	SOX10	-0.0859877	Down	0.78016	FALSE	-0.207207	Down	0.634663	FALSE	FALSE	FALSE	FALSE
ENSG00000100147	CCDC134	-0.0370139	Down	0.808284	FALSE	-0.110887	Down	0.581869	FALSE	FALSE	FALSE	FALSE
ENSG00000100150	DEPDC5	-0.152339	Down	0.00142419	TRUE	-0.131347	Down	0.0548742	FALSE	FALSE	TRUE	FALSE
ENSG00000100151	PICK1	-0.184538	Down	0.00552195	TRUE	-0.129941	Down	0.202325	FALSE	FALSE	TRUE	FALSE
ENSG00000100154	TTC28	0.0867734	Up	0.145432	FALSE	0.0470046	Up	0.686325	FALSE	FALSE	FALSE	FALSE
ENSG00000100156	SLC16A8	-0.00804952	Down	0.975352	FALSE	-0.0608486	Down	0.894578	FALSE	FALSE	FALSE	FALSE
ENSG00000100167	2003-09-01	-0.0455305	Down	0.716511	FALSE	0.00754612	Up	0.982157	FALSE	FALSE	FALSE	FALSE
ENSG00000100181	TPTEP1	-0.0758993	Down	0.66464	FALSE	-0.211567	Down	0.287488	FALSE	FALSE	FALSE	FALSE
ENSG00000100191	SLC5A4	0.474484	Up	0.00533139	TRUE	0.508886	Up	0.0270468	TRUE	FALSE	FALSE	TRUE
ENSG00000100196	KDELR3	0.265744	Up	0.0420145	TRUE	0.166726	Up	0.463082	FALSE	FALSE	TRUE	FALSE
ENSG00000100197	CYP2D6	0.0935147	Up	0.603224	FALSE	-0.0263133	Down	0.951762	FALSE	FALSE	FALSE	FALSE
ENSG00000100201	DDX17	-0.086493	Down	0.12529	FALSE	-0.0960929	Down	0.245757	FALSE	FALSE	FALSE	FALSE
ENSG00000100207	TCF20	-0.0251615	Down	0.72204	FALSE	0.0248341	Up	0.841393	FALSE	FALSE	FALSE	FALSE
ENSG00000100209	HSCB	0.0539676	Up	0.639572	FALSE	0.0122393	Up	0.967491	FALSE	FALSE	FALSE	FALSE
ENSG00000100211	CBY1	-0.0244294	Down	0.715465	FALSE	-0.0408594	Down	0.69742	FALSE	FALSE	FALSE	FALSE
ENSG00000100216	TOMM22	-0.0666129	Down	0.42104	FALSE	0.0712664	Up	0.440805	FALSE	FALSE	FALSE	FALSE
ENSG00000100218	RTDR1	0.161797	Up	0.158387	FALSE	0.192639	Up	0.240241	FALSE	FALSE	FALSE	FALSE
ENSG00000100219	XBP1	0.32632	Up	0.000279664	TRUE	0.262938	Up	0.038242	TRUE	FALSE	FALSE	TRUE
ENSG00000100220	C22orf28	-0.0628554	Down	0.361365	FALSE	0.01323	Up	0.936108	FALSE	FALSE	FALSE	FALSE
ENSG00000100221	JOSD1	0.033609	Up	0.63086	FALSE	0.0582156	Up	0.574082	FALSE	FALSE	FALSE	FALSE
ENSG00000100225	FBXO7	-0.0777967	Down	0.4819	FALSE	-0.117355	Down	0.463518	FALSE	FALSE	FALSE	FALSE
ENSG00000100226	GTPBP1	0.00803721	Up	0.945091	FALSE	-0.0576317	Down	0.691858	FALSE	FALSE	FALSE	FALSE
ENSG00000100227	POLDIP3	0.0582847	Up	0.469495	FALSE	-0.000666933	Down	0.997213	FALSE	FALSE	FALSE	FALSE
ENSG00000100228	RAB36	-0.00568962	Down	0.97416	FALSE	-0.0314576	Down	0.923852	FALSE	FALSE	FALSE	FALSE
ENSG00000100234	TIMP3	0.313547	Up	0.0149561	TRUE	-0.0671028	Down	0.699698	FALSE	FALSE	TRUE	FALSE
ENSG00000100239	PPP6R2	-0.0329796	Down	0.661792	FALSE	-0.0292511	Down	0.836465	FALSE	FALSE	FALSE	FALSE
ENSG00000100241	SBF1	0.0261902	Up	0.858006	FALSE	-0.0119041	Down	0.971851	FALSE	FALSE	FALSE	FALSE
ENSG00000100242	SUN2	-0.108503	Down	0.581699	FALSE	-0.173567	Down	0.555343	FALSE	FALSE	FALSE	FALSE
ENSG00000100243	CYB5R3	0.0704006	Up	0.676552	FALSE	-0.0817422	Down	0.75988	FALSE	FALSE	FALSE	FALSE
ENSG00000100246	DNAL4	-0.0071829	Down	0.967189	FALSE	0.0642609	Up	0.791185	FALSE	FALSE	FALSE	FALSE
ENSG00000100258	LMF2	-0.0192962	Down	0.897487	FALSE	-0.0458739	Down	0.854641	FALSE	FALSE	FALSE	FALSE
ENSG00000100263	RHBDD3	0.0494853	Up	0.626117	FALSE	0.0124338	Up	0.961549	FALSE	FALSE	FALSE	FALSE
ENSG00000100266	PACSIN2	0.156073	Up	0.00378545	TRUE	0.103542	Up	0.214685	FALSE	FALSE	TRUE	FALSE
ENSG00000100271	TTLL1	-0.0232919	Down	0.838351	FALSE	0.0879769	Up	0.463405	FALSE	FALSE	FALSE	FALSE
ENSG00000100276	RASL10A	0.0894308	Up	0.58842	FALSE	0.172336	Up	0.435702	FALSE	FALSE	FALSE	FALSE
ENSG00000100280	AP1B1	-0.00920566	Down	0.935606	FALSE	0.00628782	Up	0.980052	FALSE	FALSE	FALSE	FALSE
ENSG00000100281	HMGXB4	-0.0428463	Down	0.568763	FALSE	-0.0684874	Down	0.537577	FALSE	FALSE	FALSE	FALSE
ENSG00000100284	TOM1	-0.013929	Down	0.913347	FALSE	0.00702263	Up	0.981088	FALSE	FALSE	FALSE	FALSE
ENSG00000100285	NEFH	-0.243253	Down	0.230537	FALSE	-0.161652	Down	0.674552	FALSE	FALSE	FALSE	FALSE
ENSG00000100292	HMOX1	1.72843	Up	4.74641e-10	TRUE	1.33008	Up	0.000217238	TRUE	FALSE	FALSE	TRUE
ENSG00000100294	MCAT	-0.117424	Down	0.129767	FALSE	-0.0348186	Down	0.840157	FALSE	FALSE	FALSE	FALSE
ENSG00000100296	THOC5	-0.0465322	Down	0.340498	FALSE	-0.00907914	Down	0.941422	FALSE	FALSE	FALSE	FALSE
ENSG00000100297	MCM5	0.220977	Up	0.217007	FALSE	0.0579518	Up	0.894069	FALSE	FALSE	FALSE	FALSE
ENSG00000100299	ARSA	-0.0317583	Down	0.843953	FALSE	-0.0765941	Down	0.747096	FALSE	FALSE	FALSE	FALSE
ENSG00000100300	TSPO	0.329321	Up	0.0571511	FALSE	0.182195	Up	0.575679	FALSE	FALSE	FALSE	FALSE
ENSG00000100302	RASD2	0.119994	Up	0.509832	FALSE	0.0943068	Up	0.782881	FALSE	FALSE	FALSE	FALSE
ENSG00000100304	TTLL12	-0.148555	Down	0.109665	FALSE	-0.166029	Down	0.218571	FALSE	FALSE	FALSE	FALSE
ENSG00000100307	CBX7	-0.113133	Down	0.286364	FALSE	-0.136038	Down	0.39307	FALSE	FALSE	FALSE	FALSE
ENSG00000100311	PDGFB	0.243731	Up	0.123632	FALSE	0.118302	Up	0.708042	FALSE	FALSE	FALSE	FALSE
ENSG00000100314	CABP7	-0.123557	Down	0.483832	FALSE	-0.210495	Down	0.377563	FALSE	FALSE	FALSE	FALSE
ENSG00000100316	RPL3	0.062938	Up	0.271178	FALSE	0.0558122	Up	0.576399	FALSE	FALSE	FALSE	FALSE
ENSG00000100319	ZMAT5	0.149569	Up	0.111888	FALSE	0.0804422	Up	0.656763	FALSE	FALSE	FALSE	FALSE
ENSG00000100320	RBFOX2	-0.0812836	Down	0.371944	FALSE	0.0332172	Up	0.846461	FALSE	FALSE	FALSE	FALSE
ENSG00000100321	SYNGR1	-0.129552	Down	0.16132	FALSE	-0.0796073	Down	0.649162	FALSE	FALSE	FALSE	FALSE
ENSG00000100324	TAB1	-0.138598	Down	0.133254	FALSE	-0.164441	Down	0.212969	FALSE	FALSE	FALSE	FALSE
ENSG00000100325	ASCC2	0.172904	Up	0.0566582	FALSE	0.0798153	Up	0.65333	FALSE	FALSE	FALSE	FALSE
ENSG00000100330	MTMR3	0.0959369	Up	0.0176413	TRUE	0.0209286	Up	0.793783	FALSE	FALSE	TRUE	FALSE
ENSG00000100335	SMCR7L	-0.0142753	Down	0.840973	FALSE	-0.0119957	Down	0.934884	FALSE	FALSE	FALSE	FALSE
ENSG00000100336	APOL4	0.449168	Up	0.00903267	TRUE	0.141899	Up	0.683566	FALSE	FALSE	TRUE	FALSE
ENSG00000100341	PNPLA5	0.220485	Up	0.184129	FALSE	0.125353	Up	0.700129	FALSE	FALSE	FALSE	FALSE
ENSG00000100342	APOL1	0.6451	Up	0.00099983	TRUE	0.468423	Up	0.109255	FALSE	FALSE	TRUE	FALSE
ENSG00000100344	PNPLA3	-0.0452678	Down	0.832717	FALSE	-0.168814	Down	0.520208	FALSE	FALSE	FALSE	FALSE
ENSG00000100345	MYH9	0.235306	Up	0.0854359	FALSE	0.0904269	Up	0.748298	FALSE	FALSE	FALSE	FALSE
ENSG00000100346	CACNA1I	0.03945	Up	0.842233	FALSE	0.0361453	Up	0.928127	FALSE	FALSE	FALSE	FALSE
ENSG00000100347	SAMM50	-0.121473	Down	0.00290299	TRUE	-0.0859793	Down	0.154634	FALSE	FALSE	TRUE	FALSE
ENSG00000100348	TXN2	-0.00466699	Down	0.964619	FALSE	-0.0341398	Down	0.82599	FALSE	FALSE	FALSE	FALSE
ENSG00000100350	FOXRED2	-0.000704409	Down	0.997253	FALSE	-0.0213734	Down	0.951784	FALSE	FALSE	FALSE	FALSE
ENSG00000100353	EIF3D	0.0348286	Up	0.572031	FALSE	0.0778941	Up	0.290594	FALSE	FALSE	FALSE	FALSE
ENSG00000100354	TNRC6B	0.0148066	Up	0.793598	FALSE	0.0183038	Up	0.857926	FALSE	FALSE	FALSE	FALSE
ENSG00000100359	SGSM3	0.0390139	Up	0.662443	FALSE	0.0359331	Up	0.829083	FALSE	FALSE	FALSE	FALSE
ENSG00000100360	IFT27	-0.0974475	Down	0.197818	FALSE	-0.121527	Down	0.262561	FALSE	FALSE	FALSE	FALSE
ENSG00000100362	PVALB	-0.734996	Down	0.00272684	TRUE	-0.531517	Down	0.141579	FALSE	FALSE	TRUE	FALSE
ENSG00000100364	KIAA0930	0.137378	Up	0.15596	FALSE	0.0659752	Up	0.73424	FALSE	FALSE	FALSE	FALSE
ENSG00000100372	SLC25A17	-0.10221	Down	0.236462	FALSE	-0.0328348	Down	0.866591	FALSE	FALSE	FALSE	FALSE
ENSG00000100376	FAM118A	-0.016636	Down	0.934868	FALSE	0.0358496	Up	0.920677	FALSE	FALSE	FALSE	FALSE
ENSG00000100379	KCTD17	-0.0393711	Down	0.711251	FALSE	0.0215716	Up	0.923739	FALSE	FALSE	FALSE	FALSE
ENSG00000100380	ST13	0.169272	Up	0.0124948	TRUE	0.168015	Up	0.0778337	FALSE	FALSE	TRUE	FALSE
ENSG00000100387	RBX1	-0.11496	Down	0.216066	FALSE	-0.174099	Down	0.145399	FALSE	FALSE	FALSE	FALSE
ENSG00000100393	EP300	0.0166981	Up	0.873471	FALSE	-0.0328028	Down	0.851008	FALSE	FALSE	FALSE	FALSE
ENSG00000100395	L3MBTL2	-0.0720843	Down	0.359283	FALSE	-0.0473135	Down	0.753101	FALSE	FALSE	FALSE	FALSE
ENSG00000100399	CHADL	-0.172885	Down	0.518905	FALSE	-0.300909	Down	0.411586	FALSE	FALSE	FALSE	FALSE
ENSG00000100401	RANGAP1	-0.0951114	Down	0.402989	FALSE	-0.0682213	Down	0.747353	FALSE	FALSE	FALSE	FALSE
ENSG00000100403	ZC3H7B	-0.0339859	Down	0.744931	FALSE	-0.0517497	Down	0.756898	FALSE	FALSE	FALSE	FALSE
ENSG00000100410	PHF5A	0.0534187	Up	0.588231	FALSE	0.0747476	Up	0.630343	FALSE	FALSE	FALSE	FALSE
ENSG00000100412	ACO2	0.01184	Up	0.872362	FALSE	0.0176386	Up	0.897666	FALSE	FALSE	FALSE	FALSE
ENSG00000100413	POLR3H	0.0972539	Up	0.208393	FALSE	0.070302	Up	0.619737	FALSE	FALSE	FALSE	FALSE
ENSG00000100416	TRMU	0.0155247	Up	0.893059	FALSE	-0.0471288	Down	0.781531	FALSE	FALSE	FALSE	FALSE
ENSG00000100417	PMM1	0.0632079	Up	0.499041	FALSE	0.0530017	Up	0.754558	FALSE	FALSE	FALSE	FALSE
ENSG00000100418	DESI1	-0.00344868	Down	0.970424	FALSE	-0.00141117	Down	0.994933	FALSE	FALSE	FALSE	FALSE
ENSG00000100422	CERK	-0.0859081	Down	0.16312	FALSE	-0.024213	Down	0.862136	FALSE	FALSE	FALSE	FALSE
ENSG00000100425	BRD1	0.0761378	Up	0.302207	FALSE	0.037549	Up	0.806493	FALSE	FALSE	FALSE	FALSE
ENSG00000100426	ZBED4	0.0841611	Up	0.115378	FALSE	0.0637817	Up	0.48767	FALSE	FALSE	FALSE	FALSE
ENSG00000100427	MLC1	0.395574	Up	0.00140996	TRUE	0.0290869	Up	0.897547	FALSE	FALSE	TRUE	FALSE
ENSG00000100433	KCNK10	-0.075331	Down	0.463793	FALSE	-0.0484804	Down	0.81239	FALSE	FALSE	FALSE	FALSE
ENSG00000100439	ABHD4	0.463526	Up	0.00198703	TRUE	0.180143	Up	0.490875	FALSE	FALSE	TRUE	FALSE
ENSG00000100441	KHNYN	0.124506	Up	0.290599	FALSE	-0.0213571	Down	0.940976	FALSE	FALSE	FALSE	FALSE
ENSG00000100442	FKBP3	-0.0631649	Down	0.417817	FALSE	0.0055895	Up	0.980052	FALSE	FALSE	FALSE	FALSE
ENSG00000100445	SDR39U1	-0.165048	Down	0.0488568	TRUE	-0.169885	Down	0.162132	FALSE	FALSE	TRUE	FALSE
ENSG00000100461	RBM23	-0.0559529	Down	0.190533	FALSE	-0.00143325	Down	0.992193	FALSE	FALSE	FALSE	FALSE
ENSG00000100462	PRMT5	0.0364131	Up	0.638475	FALSE	0.0532264	Up	0.665417	FALSE	FALSE	FALSE	FALSE
ENSG00000100473	COCH	-0.039094	Down	0.837385	FALSE	0.0014073	Up	0.997165	FALSE	FALSE	FALSE	FALSE
ENSG00000100478	AP4S1	-0.0206195	Down	0.785495	FALSE	0.0394638	Up	0.703973	FALSE	FALSE	FALSE	FALSE
ENSG00000100479	POLE2	0.295512	Up	0.00763511	TRUE	0.27601	Up	0.0806669	FALSE	FALSE	TRUE	FALSE
ENSG00000100483	METTL21D	-0.107477	Down	0.214107	FALSE	-0.0578705	Down	0.731414	FALSE	FALSE	FALSE	FALSE
ENSG00000100485	SOS2	0.0308515	Up	0.763614	FALSE	-0.0225141	Down	0.910693	FALSE	FALSE	FALSE	FALSE
ENSG00000100490	CDKL1	-0.0588462	Down	0.49212	FALSE	-0.0800106	Down	0.548329	FALSE	FALSE	FALSE	FALSE
ENSG00000100503	NIN	0.0693429	Up	0.33918	FALSE	0.0178799	Up	0.920591	FALSE	FALSE	FALSE	FALSE
ENSG00000100504	PYGL	0.555149	Up	0.000313286	TRUE	0.382328	Up	0.0910841	FALSE	FALSE	TRUE	FALSE
ENSG00000100505	TRIM9	-0.0356361	Down	0.689308	FALSE	-0.028356	Down	0.8733	FALSE	FALSE	FALSE	FALSE
ENSG00000100519	PSMC6	-0.0953132	Down	0.225243	FALSE	-0.00258987	Down	0.992193	FALSE	FALSE	FALSE	FALSE
ENSG00000100522	GNPNAT1	0.059561	Up	0.448552	FALSE	0.126447	Up	0.151251	FALSE	FALSE	FALSE	FALSE
ENSG00000100523	DDHD1	-0.0776932	Down	0.254309	FALSE	-0.0165458	Down	0.921739	FALSE	FALSE	FALSE	FALSE
ENSG00000100526	CDKN3	0.0860522	Up	0.598779	FALSE	-0.0171291	Down	0.967491	FALSE	FALSE	FALSE	FALSE
ENSG00000100528	CNIH	0.0682473	Up	0.473742	FALSE	0.0865498	Up	0.565832	FALSE	FALSE	FALSE	FALSE
ENSG00000100532	CGRRF1	0.12019	Up	0.280732	FALSE	0.0428849	Up	0.863992	FALSE	FALSE	FALSE	FALSE
ENSG00000100554	ATP6V1D	-0.106965	Down	0.260753	FALSE	0.0377784	Up	0.816237	FALSE	FALSE	FALSE	FALSE
ENSG00000100564	PIGH	-0.0404109	Down	0.677122	FALSE	0.021055	Up	0.914803	FALSE	FALSE	FALSE	FALSE
ENSG00000100567	PSMA3	-0.0295756	Down	0.633559	FALSE	-0.0217762	Down	0.859799	FALSE	FALSE	FALSE	FALSE
ENSG00000100568	VTI1B	0.016184	Up	0.837325	FALSE	0.0522936	Up	0.610367	FALSE	FALSE	FALSE	FALSE
ENSG00000100575	TIMM9	-0.0700471	Down	0.371459	FALSE	-0.006511	Down	0.97701	FALSE	FALSE	FALSE	FALSE
ENSG00000100577	GSTZ1	-0.170432	Down	0.0305499	TRUE	-0.218674	Down	0.029281	TRUE	FALSE	FALSE	TRUE
ENSG00000100578	KIAA0586	-0.00806418	Down	0.918103	FALSE	-0.00176553	Down	0.993093	FALSE	FALSE	FALSE	FALSE
ENSG00000100580	TMED8	-0.00682751	Down	0.938317	FALSE	0.0111811	Up	0.944882	FALSE	FALSE	FALSE	FALSE
ENSG00000100583	SAMD15	0.202507	Up	0.0318002	TRUE	0.144352	Up	0.343965	FALSE	FALSE	TRUE	FALSE
ENSG00000100591	AHSA1	0.233076	Up	0.0110159	TRUE	0.279874	Up	0.0183477	TRUE	FALSE	FALSE	TRUE
ENSG00000100592	DAAM1	0.0667213	Up	0.289546	FALSE	0.0990948	Up	0.240241	FALSE	FALSE	FALSE	FALSE
ENSG00000100596	SPTLC2	-0.0972008	Down	0.486884	FALSE	-0.070697	Down	0.792102	FALSE	FALSE	FALSE	FALSE
ENSG00000100599	RIN3	0.235051	Up	0.149642	FALSE	0.115809	Up	0.721669	FALSE	FALSE	FALSE	FALSE
ENSG00000100600	LGMN	0.119233	Up	0.211722	FALSE	0.210472	Up	0.0583388	FALSE	FALSE	FALSE	FALSE
ENSG00000100601	ALKBH1	-0.00424445	Down	0.964825	FALSE	-0.00528536	Down	0.980052	FALSE	FALSE	FALSE	FALSE
ENSG00000100603	SNW1	-0.00155899	Down	0.981951	FALSE	0.0291871	Up	0.770865	FALSE	FALSE	FALSE	FALSE
ENSG00000100604	CHGA	-0.23586	Down	0.0540427	FALSE	-0.153529	Down	0.469836	FALSE	FALSE	FALSE	FALSE
ENSG00000100605	ITPK1	-0.0535338	Down	0.615152	FALSE	-0.0972677	Down	0.522497	FALSE	FALSE	FALSE	FALSE
ENSG00000100612	DHRS7	-0.0434256	Down	0.615152	FALSE	-0.0289893	Down	0.868606	FALSE	FALSE	FALSE	FALSE
ENSG00000100614	PPM1A	-0.0446434	Down	0.715972	FALSE	0.0273598	Up	0.911148	FALSE	FALSE	FALSE	FALSE
ENSG00000100625	SIX4	0.739665	Up	2.88004e-05	TRUE	0.513894	Up	0.0392615	TRUE	FALSE	FALSE	TRUE
ENSG00000100626	GALNTL1	0.110999	Up	0.30338	FALSE	0.0753867	Up	0.709544	FALSE	FALSE	FALSE	FALSE
ENSG00000100628	ASB2	0.190235	Up	0.286509	FALSE	0.20369	Up	0.472564	FALSE	FALSE	FALSE	FALSE
ENSG00000100629	CEP128	0.0550194	Up	0.605807	FALSE	-0.0217196	Down	0.926272	FALSE	FALSE	FALSE	FALSE
ENSG00000100632	ERH	-0.0352693	Down	0.800839	FALSE	0.00786341	Up	0.982262	FALSE	FALSE	FALSE	FALSE
ENSG00000100644	HIF1A	0.255372	Up	0.00426304	TRUE	0.161909	Up	0.244819	FALSE	FALSE	TRUE	FALSE
ENSG00000100647	KIAA0247	0.0586171	Up	0.721487	FALSE	-0.0489862	Down	0.875872	FALSE	FALSE	FALSE	FALSE
ENSG00000100650	SRSF5	-0.0573138	Down	0.46017	FALSE	-0.0532928	Down	0.698947	FALSE	FALSE	FALSE	FALSE
ENSG00000100652	SLC10A1	0.681827	Up	0.00221415	TRUE	0.453757	Up	0.192346	FALSE	FALSE	TRUE	FALSE
ENSG00000100664	EIF5	-0.00489197	Down	0.966531	FALSE	0.0678396	Up	0.610267	FALSE	FALSE	FALSE	FALSE
ENSG00000100678	SLC8A3	-0.116514	Down	0.248941	FALSE	-0.00561846	Down	0.984928	FALSE	FALSE	FALSE	FALSE
ENSG00000100697	DICER1	0.00425958	Up	0.972038	FALSE	0.00530581	Up	0.984214	FALSE	FALSE	FALSE	FALSE
ENSG00000100711	ZFYVE21	0.147466	Up	0.0160125	TRUE	0.0282857	Up	0.824794	FALSE	FALSE	TRUE	FALSE
ENSG00000100714	MTHFD1	-0.0340784	Down	0.587041	FALSE	-0.00800446	Down	0.960352	FALSE	FALSE	FALSE	FALSE
ENSG00000100722	ZC3H14	-0.024449	Down	0.682761	FALSE	0.0148126	Up	0.902903	FALSE	FALSE	FALSE	FALSE
ENSG00000100726	TELO2	-0.0142686	Down	0.94745	FALSE	-0.0866506	Down	0.77046	FALSE	FALSE	FALSE	FALSE
ENSG00000100731	PCNX	-0.0295032	Down	0.642575	FALSE	0.00633977	Up	0.968116	FALSE	FALSE	FALSE	FALSE
ENSG00000100744	GSKIP	-0.108752	Down	0.392511	FALSE	0.0332059	Up	0.90216	FALSE	FALSE	FALSE	FALSE
ENSG00000100749	VRK1	-0.124624	Down	0.229079	FALSE	-0.0584634	Down	0.78285	FALSE	FALSE	FALSE	FALSE
ENSG00000100764	PSMC1	-0.0784013	Down	0.25011	FALSE	0.041682	Up	0.661648	FALSE	FALSE	FALSE	FALSE
ENSG00000100767	PAPLN	0.0724201	Up	0.754515	FALSE	-0.258898	Down	0.183023	FALSE	FALSE	FALSE	FALSE
ENSG00000100784	RPS6KA5	0.0161485	Up	0.925439	FALSE	-0.00216373	Down	0.995612	FALSE	FALSE	FALSE	FALSE
ENSG00000100796	SMEK1	0.0854222	Up	0.167001	FALSE	0.0888349	Up	0.347861	FALSE	FALSE	FALSE	FALSE
ENSG00000100802	C14orf93	0.0220679	Up	0.882725	FALSE	-0.115707	Down	0.472439	FALSE	FALSE	FALSE	FALSE
ENSG00000100804	PSMB5	-0.149755	Down	0.0318937	TRUE	-0.0461685	Down	0.723519	FALSE	FALSE	TRUE	FALSE
ENSG00000100811	YY1	0.0511943	Up	0.254365	FALSE	0.065262	Up	0.312655	FALSE	FALSE	FALSE	FALSE
ENSG00000100813	ACIN1	0.0443592	Up	0.460163	FALSE	0.0158985	Up	0.909065	FALSE	FALSE	FALSE	FALSE
ENSG00000100814	CCNB1IP1	-0.0700893	Down	0.435284	FALSE	-0.0104281	Down	0.967121	FALSE	FALSE	FALSE	FALSE
ENSG00000100815	TRIP11	0.0329619	Up	0.711354	FALSE	0.0221682	Up	0.905627	FALSE	FALSE	FALSE	FALSE
ENSG00000100823	APEX1	-0.0808966	Down	0.240537	FALSE	-0.0254933	Down	0.872995	FALSE	FALSE	FALSE	FALSE
ENSG00000100836	PABPN1	-0.077695	Down	0.190725	FALSE	-0.0629471	Down	0.546849	FALSE	FALSE	FALSE	FALSE
ENSG00000100842	EFS	-0.230755	Down	0.349252	FALSE	-0.339712	Down	0.321625	FALSE	FALSE	FALSE	FALSE
ENSG00000100852	ARHGAP5	0.239949	Up	0.0183281	TRUE	0.105641	Up	0.564313	FALSE	FALSE	TRUE	FALSE
ENSG00000100865	CINP	-0.070162	Down	0.251117	FALSE	-0.0791614	Down	0.397063	FALSE	FALSE	FALSE	FALSE
ENSG00000100883	SRP54	-0.0463007	Down	0.6493	FALSE	0.0235137	Up	0.910637	FALSE	FALSE	FALSE	FALSE
ENSG00000100884	CPNE6	0.152841	Up	0.350965	FALSE	0.217771	Up	0.345397	FALSE	FALSE	FALSE	FALSE
ENSG00000100888	CHD8	-0.0510734	Down	0.101253	FALSE	-0.0127555	Down	0.855714	FALSE	FALSE	FALSE	FALSE
ENSG00000100889	PCK2	0.22598	Up	0.0452284	TRUE	0.0995386	Up	0.648208	FALSE	FALSE	TRUE	FALSE
ENSG00000100897	DCAF11	-0.0381904	Down	0.500518	FALSE	-0.00968382	Down	0.943686	FALSE	FALSE	FALSE	FALSE
ENSG00000100906	NFKBIA	0.289787	Up	0.0311404	TRUE	0.066519	Up	0.824639	FALSE	FALSE	TRUE	FALSE
ENSG00000100908	EMC9	-0.111263	Down	0.247258	FALSE	-0.0386404	Down	0.85777	FALSE	FALSE	FALSE	FALSE
ENSG00000100911	PSME2	0.180054	Up	0.0447351	TRUE	0.144156	Up	0.314827	FALSE	FALSE	TRUE	FALSE
ENSG00000100916	BRMS1L	-0.0229329	Down	0.868684	FALSE	0.10313	Up	0.473804	FALSE	FALSE	FALSE	FALSE
ENSG00000100918	REC8	0.16911	Up	0.200989	FALSE	0.0588901	Up	0.842854	FALSE	FALSE	FALSE	FALSE
ENSG00000100934	SEC23A	-0.161796	Down	0.115939	FALSE	-0.0276684	Down	0.90881	FALSE	FALSE	FALSE	FALSE
ENSG00000100938	GMPR2	-0.112165	Down	0.0317135	TRUE	-0.0500357	Down	0.600049	FALSE	FALSE	TRUE	FALSE
ENSG00000100941	PNN	0.06091	Up	0.444435	FALSE	0.00671252	Up	0.976556	FALSE	FALSE	FALSE	FALSE
ENSG00000100949	RABGGTA	-0.133298	Down	0.0867365	FALSE	-0.0778374	Down	0.591529	FALSE	FALSE	FALSE	FALSE
ENSG00000100968	NFATC4	0.249106	Up	0.0852206	FALSE	-0.00729269	Down	0.986993	FALSE	FALSE	FALSE	FALSE
ENSG00000100979	PLTP	0.578637	Up	2.48726e-06	TRUE	0.254299	Up	0.0898575	FALSE	FALSE	TRUE	FALSE
ENSG00000100982	PCIF1	-0.0400874	Down	0.733764	FALSE	-0.0786562	Down	0.652662	FALSE	FALSE	FALSE	FALSE
ENSG00000100983	GSS	-0.133177	Down	0.0467569	TRUE	-0.047138	Down	0.714779	FALSE	FALSE	TRUE	FALSE
ENSG00000100991	TRPC4AP	-0.0972197	Down	0.124095	FALSE	-0.0622184	Down	0.594679	FALSE	FALSE	FALSE	FALSE
ENSG00000100994	PYGB	-0.105695	Down	0.177041	FALSE	-0.113915	Down	0.338673	FALSE	FALSE	FALSE	FALSE
ENSG00000100997	ABHD12	-0.113341	Down	0.113638	FALSE	-0.0866415	Down	0.481087	FALSE	FALSE	FALSE	FALSE
ENSG00000101000	PROCR	0.2513	Up	0.254728	FALSE	0.11798	Up	0.798692	FALSE	FALSE	FALSE	FALSE
ENSG00000101003	GINS1	0.0248932	Up	0.849306	FALSE	0.0478388	Up	0.821442	FALSE	FALSE	FALSE	FALSE
ENSG00000101004	NINL	-0.0247332	Down	0.881087	FALSE	-0.151695	Down	0.373404	FALSE	FALSE	FALSE	FALSE
ENSG00000101019	UQCC	-0.0775246	Down	0.0727679	FALSE	-0.0355588	Down	0.668785	FALSE	FALSE	FALSE	FALSE
ENSG00000101040	ZMYND8	0.14475	Up	0.0948415	FALSE	0.0627323	Up	0.716556	FALSE	FALSE	FALSE	FALSE
ENSG00000101049	SGK2	-0.375006	Down	0.144033	FALSE	-0.500558	Down	0.163877	FALSE	FALSE	FALSE	FALSE
ENSG00000101052	IFT52	-0.132801	Down	0.0636799	FALSE	-0.068037	Down	0.613297	FALSE	FALSE	FALSE	FALSE
ENSG00000101079	NDRG3	-0.253968	Down	0.00258001	TRUE	-0.0863987	Down	0.463021	FALSE	FALSE	TRUE	FALSE
ENSG00000101084	C20orf24	0.141868	Up	0.0971613	FALSE	0.137191	Up	0.294496	FALSE	FALSE	FALSE	FALSE
ENSG00000101098	RIMS4	0.0765748	Up	0.460163	FALSE	0.104292	Up	0.507852	FALSE	FALSE	FALSE	FALSE
[truncated: 19,866 more rows]

## Sheet: GO CI Up
FDR	Term Size	Query Size	Intersection	Term ID	Source	Term Name	Effective Domain Size
0.0422349	28	21	2	GO:0097431	GO:CC	mitotic spindle pole	20445
0.0321521	4	21	1	GO:0001537	GO:MF	N-acetylgalactosamine 4-O-sulfotransferase activity	20445
0.0321521	5	21	1	GO:0042608	GO:MF	T cell receptor binding	20445
0.0321521	1	21	1	GO:0034649	GO:MF	histone demethylase activity (H3-monomethyl-K4 specific)	20445
0.0321521	4	21	1	GO:0034648	GO:MF	histone demethylase activity (H3-dimethyl-K4 specific)	20445
0.0321521	4	21	1	GO:0034481	GO:MF	chondroitin sulfotransferase activity	20445
0.0321521	3	21	1	GO:0032393	GO:MF	MHC class I receptor activity	20445
0.0321521	2	21	1	GO:0047756	GO:MF	chondroitin 4-sulfotransferase activity	20445
0.0321521	5	21	1	GO:0030881	GO:MF	beta-2-microglobulin binding	20445
0.0321521	3	21	1	GO:0017176	GO:MF	phosphatidylinositol N-acetylglucosaminyltransferase activity	20445
0.0321521	1	21	1	GO:0004757	GO:MF	sepiapterin reductase activity	20445
0.0321521	327	21	3	GO:0003682	GO:MF	chromatin binding	20445
0.03535	6	21	1	GO:0031995	GO:MF	insulin-like growth factor II binding	20445
0.0380506	7	21	1	GO:0032453	GO:MF	histone demethylase activity (H3-K4 specific)	20445

## Sheet: GO CI Dn
FDR	Term Size	Query Size	Intersection	Term ID	Source	Term Name	Effective Domain Size
0.000501289	131	44	6	GO:0003018	GO:BP	vascular process in circulatory system	20445
0.00256245	318	44	7	GO:0003013	GO:BP	circulatory system process	20445
0.00256245	4334	44	23	GO:0051179	GO:BP	localization	20445
0.00364265	67	44	4	GO:0010232	GO:BP	vascular transport	20445
0.00364265	67	44	4	GO:0150104	GO:BP	transport across blood-brain barrier	20445
0.00594686	5102	44	24	GO:0050896	GO:BP	response to stimulus	20445
0.00620453	3734	44	20	GO:0032501	GO:BP	multicellular organismal process	20445
0.00669076	3852	44	20	GO:0007154	GO:BP	cell communication	20445
0.00669076	3532	44	19	GO:0007165	GO:BP	signal transduction	20445
0.00669076	31	44	3	GO:0045332	GO:BP	phospholipid translocation	20445
0.00669076	33	44	3	GO:0034204	GO:BP	lipid translocation	20445
0.00707283	837	44	9	GO:0003008	GO:BP	system process	20445
0.00798237	38	44	3	GO:0097035	GO:BP	regulation of membrane lipid distribution	20445
0.00798237	2381	44	15	GO:0065008	GO:BP	regulation of biological quality	20445
0.00802104	677	44	8	GO:0051094	GO:BP	positive regulation of developmental process	20445
0.00907728	4405	44	21	GO:0051716	GO:BP	cellular response to stimulus	20445
0.0095036	1132	44	10	GO:0006955	GO:BP	immune response	20445
0.010006	1393	44	11	GO:0050793	GO:BP	regulation of developmental process	20445
0.010006	536	44	7	GO:0072359	GO:BP	circulatory system development	20445
0.0105008	739	44	8	GO:0051240	GO:BP	positive regulation of multicellular organismal process	20445
0.0105008	378	44	6	GO:0001944	GO:BP	vasculature development	20445
0.0106258	3847	44	19	GO:0023052	GO:BP	signaling	20445
0.0106258	7358	44	28	GO:0050789	GO:BP	regulation of biological process	20445
0.0109155	6983	44	27	GO:0050794	GO:BP	regulation of cellular process	20445
0.0109155	3211	44	17	GO:0032502	GO:BP	developmental process	20445
0.0109155	10	44	2	GO:0032328	GO:BP	alanine transport	20445
0.0117283	2931	44	16	GO:0048856	GO:BP	anatomical structure development	20445
0.0117283	2611	44	15	GO:0048583	GO:BP	regulation of response to stimulus	20445
0.0121643	57	44	3	GO:0015914	GO:BP	phospholipid transport	20445
0.0151934	619	44	7	GO:0022603	GO:BP	regulation of anatomical structure morphogenesis	20445
0.0151934	439	44	6	GO:0045597	GO:BP	positive regulation of cell differentiation	20445
0.0160989	158	44	4	GO:0015849	GO:BP	organic acid transport	20445
0.0172411	67	44	3	GO:0008217	GO:BP	regulation of blood pressure	20445
0.018774	15	44	2	GO:0001945	GO:BP	lymph vessel development	20445
0.018774	7746	44	28	GO:0065007	GO:BP	biological regulation	20445
0.018774	1351	44	10	GO:0009605	GO:BP	response to external stimulus	20445
0.0190465	308	44	5	GO:0001525	GO:BP	angiogenesis	20445
0.0190465	1627	44	11	GO:0002376	GO:BP	immune system process	20445
0.0227888	78	44	3	GO:0015748	GO:BP	organophosphate ester transport	20445
0.023145	18	44	2	GO:0021766	GO:BP	hippocampus development	20445
0.023145	3215	44	16	GO:0006810	GO:BP	transport	20445
0.023145	1415	44	10	GO:0048513	GO:BP	animal organ development	20445
0.0241092	86	44	3	GO:1903825	GO:BP	organic acid transmembrane transport	20445
0.0241092	85	44	3	GO:1905039	GO:BP	carboxylic acid transmembrane transport	20445
0.0241092	714	44	7	GO:2000026	GO:BP	regulation of multicellular organismal development	20445
0.0241092	20	44	2	GO:0042908	GO:BP	xenobiotic transport	20445
0.0241092	2000	44	12	GO:0030154	GO:BP	cell differentiation	20445
0.0241092	339	44	5	GO:0048514	GO:BP	blood vessel morphogenesis	20445
0.0241092	2599	44	14	GO:0007275	GO:BP	multicellular organism development	20445
0.0244977	2320	44	13	GO:0042221	GO:BP	response to chemical	20445
0.0256546	92	44	3	GO:0045766	GO:BP	positive regulation of angiogenesis	20445
0.0256546	92	44	3	GO:1904018	GO:BP	positive regulation of vasculature development	20445
0.0256546	359	44	5	GO:0001568	GO:BP	blood vessel development	20445
0.0256546	3322	44	16	GO:0051234	GO:BP	establishment of localization	20445
0.0256546	203	44	4	GO:0006869	GO:BP	lipid transport	20445
0.0256546	2050	44	12	GO:0048869	GO:BP	cellular developmental process	20445
0.0274483	23	44	2	GO:0021761	GO:BP	limbic system development	20445
0.0281036	1513	44	10	GO:0051239	GO:BP	regulation of multicellular organismal process	20445
0.0310439	2426	44	13	GO:0048731	GO:BP	system development	20445
0.0310439	25	44	2	GO:0015804	GO:BP	neutral amino acid transport	20445
0.0354147	232	44	4	GO:0010876	GO:BP	lipid localization	20445
0.0370942	236	44	4	GO:0006820	GO:BP	anion transport	20445
0.0373565	1	44	1	GO:0150178	GO:BP	regulation of phosphatidylserine metabolic process	20445
0.0373565	1	44	1	GO:1900035	GO:BP	negative regulation of cellular response to heat	20445
0.0373565	1	44	1	GO:1901258	GO:BP	positive regulation of macrophage colony-stimulating factor production	20445
0.0373565	1	44	1	GO:0051977	GO:BP	lysophospholipid transport	20445
0.0373565	1	44	1	GO:1903713	GO:BP	asparagine transmembrane transport	20445
0.0373565	1	44	1	GO:0003406	GO:BP	retinal pigment epithelium development	20445
0.0373565	1	44	1	GO:0071657	GO:BP	positive regulation of granulocyte colony-stimulating factor production	20445
0.0373565	1600	44	10	GO:0051128	GO:BP	regulation of cellular component organization	20445
0.0373565	839	44	7	GO:0006811	GO:BP	ion transport	20445
0.0373565	1	44	1	GO:0060854	GO:BP	branching involved in lymph vessel morphogenesis	20445
0.0373565	1	44	1	GO:0072011	GO:BP	glomerular endothelium development	20445
0.0373565	826	44	7	GO:0002682	GO:BP	regulation of immune system process	20445
0.0373565	1	44	1	GO:0006572	GO:BP	tyrosine catabolic process	20445
0.0373565	1	44	1	GO:0021541	GO:BP	ammon gyrus development	20445
0.0373565	1	44	1	GO:0035759	GO:BP	mesangial cell-matrix adhesion	20445
0.0373565	1	44	1	GO:0150175	GO:BP	regulation of phosphatidylethanolamine metabolic process	20445
0.0373565	1	44	1	GO:0140329	GO:BP	lysophospholipid translocation	20445
0.0373565	410	44	5	GO:0035239	GO:BP	tube morphogenesis	20445
0.0373565	31	44	2	GO:0085029	GO:BP	extracellular matrix assembly	20445
0.0384721	121	44	3	GO:0046942	GO:BP	carboxylic acid transport	20445
0.0405242	872	44	7	GO:0045595	GO:BP	regulation of cell differentiation	20445
0.0405242	34	44	2	GO:0001570	GO:BP	vasculogenesis	20445
0.0405242	11383	44	34	GO:0008150	GO:BP	biological_process	20445
0.0429256	1404	44	9	GO:0009653	GO:BP	anatomical structure morphogenesis	20445
0.0439928	36	44	2	GO:0051145	GO:BP	smooth muscle cell differentiation	20445
0.0453996	37	44	2	GO:0072089	GO:BP	stem cell proliferation	20445
0.0453996	456	44	5	GO:0035295	GO:BP	tube development	20445
0.0499619	2	44	1	GO:0071866	GO:BP	negative regulation of apoptotic process in bone marrow cell	20445
0.0499619	2	44	1	GO:0006570	GO:BP	tyrosine metabolic process	20445
0.0499619	41	44	2	GO:0051058	GO:BP	negative regulation of small GTPase mediated signal transduction	20445
0.0499619	2	44	1	GO:2000299	GO:BP	negative regulation of Rho-dependent protein serine/threonine kinase activity	20445
0.0499619	2	44	1	GO:0046865	GO:BP	terpenoid transport	20445
0.0499619	151	44	3	GO:0042886	GO:BP	amide transport	20445
0.0499619	2	44	1	GO:0044467	GO:BP	glial cell-derived neurotrophic factor production	20445
0.0499619	2	44	1	GO:0042482	GO:BP	positive regulation of odontogenesis	20445
0.0499619	2	44	1	GO:0042481	GO:BP	regulation of odontogenesis	20445
0.0499619	2	44	1	GO:0032714	GO:BP	negative regulation of interleukin-5 production	20445
0.0499619	2	44	1	GO:0032696	GO:BP	negative regulation of interleukin-13 production	20445
0.0499619	2	44	1	GO:0046864	GO:BP	isoprenoid transport	20445
0.0499619	2	44	1	GO:0006559	GO:BP	L-phenylalanine catabolic process	20445
0.0499619	2	44	1	GO:1902222	GO:BP	erythrose 4-phosphate/phosphoenolpyruvate family amino acid catabolic process	20445
0.0499619	2	44	1	GO:1901529	GO:BP	positive regulation of anion channel activity	20445
0.0499619	2	44	1	GO:0072209	GO:BP	metanephric mesangial cell differentiation	20445
0.0499619	2	44	1	GO:0072254	GO:BP	metanephric glomerular mesangial cell differentiation	20445
0.0499619	2	44	1	GO:0071865	GO:BP	regulation of apoptotic process in bone marrow cell	20445
0.0499619	2	44	1	GO:0071839	GO:BP	apoptotic process in bone marrow cell	20445
0.0499619	2	44	1	GO:0071655	GO:BP	regulation of granulocyte colony-stimulating factor production	20445
0.0499619	2	44	1	GO:0099040	GO:BP	ceramide translocation	20445
0.0499619	42	44	2	GO:0120192	GO:BP	tight junction assembly	20445
0.0499619	44	44	2	GO:0120193	GO:BP	tight junction organization	20445
0.0499619	2	44	1	GO:0071611	GO:BP	granulocyte colony-stimulating factor production	20445
0.0499619	40	44	2	GO:0070830	GO:BP	bicellular tight junction assembly	20445
0.0499619	2	44	1	GO:0060585	GO:BP	positive regulation of prostaglandin-endoperoxide synthase activity	20445
0.0499619	2	44	1	GO:0060584	GO:BP	regulation of prostaglandin-endoperoxide synthase activity	20445
0.0499619	2	44	1	GO:1900166	GO:BP	regulation of glial cell-derived neurotrophic factor production	20445
0.0499619	2	44	1	GO:1900168	GO:BP	positive regulation of glial cell-derived neurotrophic factor production	20445
0.0499619	2	44	1	GO:0060290	GO:BP	transdifferentiation	20445
0.0499619	2	44	1	GO:0071899	GO:BP	obsolete negative regulation of estrogen receptor binding	20445
0.0499619	2385	44	12	GO:0006950	GO:BP	response to stress	20445
3.68212e-05	932	44	12	GO:0005887	GO:CC	integral component of plasma membrane	20445
3.68212e-05	1546	44	15	GO:0016021	GO:CC	integral component of membrane	20445
3.68212e-05	980	44	12	GO:0031226	GO:CC	intrinsic component of plasma membrane	20445
3.68212e-05	1624	44	15	GO:0031224	GO:CC	intrinsic component of membrane	20445
0.000141535	3249	44	20	GO:0071944	GO:CC	cell periphery	20445
0.000144946	2984	44	19	GO:0005886	GO:CC	plasma membrane	20445
0.000375012	5297	44	25	GO:0016020	GO:CC	membrane	20445
0.00291178	362	44	6	GO:0009986	GO:CC	cell surface	20445
0.00380802	130	44	4	GO:0016324	GO:CC	apical plasma membrane	20445
0.00440572	258	44	5	GO:0043235	GO:CC	receptor complex	20445
0.00519276	152	44	4	GO:0045177	GO:CC	apical part of cell	20445
0.00519276	278	44	5	GO:0098552	GO:CC	side of membrane	20445
0.0176645	557	44	6	GO:0098590	GO:CC	plasma membrane region	20445
0.0205143	11651	44	35	GO:0005575	GO:CC	cellular_component	20445
0.0239836	120	44	3	GO:0009897	GO:CC	external side of plasma membrane	20445
0.0239836	1	44	1	GO:1904602	GO:CC	serotonin-activated cation-selective channel complex	20445
0.0239836	1	44	1	GO:0150057	GO:CC	amylin receptor complex 2	20445
0.0239836	1	44	1	GO:0036053	GO:CC	glomerular endothelium fenestra	20445
0.0266911	127	44	3	GO:0009925	GO:CC	basal plasma membrane	20445
0.0275341	133	44	3	GO:0045178	GO:CC	basal part of cell	20445
0.0275341	11475	44	34	GO:0110165	GO:CC	cellular anatomical entity	20445
0.0385019	2	44	1	GO:0033093	GO:CC	Weibel-Palade body	20445
0.000570982	99	44	5	GO:0005319	GO:MF	lipid transporter activity	20445
0.00470609	101	44	4	GO:0046943	GO:MF	carboxylic acid transmembrane transporter activity	20445
0.00470609	40	44	3	GO:0005548	GO:MF	phospholipid transporter activity	20445
0.00470609	703	44	8	GO:0005215	GO:MF	transporter activity	20445
0.00470609	102	44	4	GO:0005342	GO:MF	organic acid transmembrane transporter activity	20445
0.00470609	115	44	4	GO:0008514	GO:MF	organic anion transmembrane transporter activity	20445
0.00585654	9	44	2	GO:0022858	GO:MF	alanine transmembrane transporter activity	20445
0.00639683	10	44	2	GO:0140333	GO:MF	glycerophospholipid flippase activity	20445
0.00831677	12	44	2	GO:0140327	GO:MF	flippase activity	20445
0.0112791	15	44	2	GO:0046624	GO:MF	sphingolipid transporter activity	20445
0.0112791	16	44	2	GO:0042910	GO:MF	xenobiotic transmembrane transporter activity	20445
0.0112791	16	44	2	GO:0008525	GO:MF	phosphatidylcholine transporter activity	20445
0.0141123	193	44	4	GO:0022804	GO:MF	active transmembrane transporter activity	20445
0.0141123	191	44	4	GO:0008509	GO:MF	anion transmembrane transporter activity	20445
0.014209	20	44	2	GO:0140326	GO:MF	ATPase-coupled intramembrane lipid transporter activity	20445
0.0159988	554	44	6	GO:0060089	GO:MF	molecular transducer activity	20445
0.0159988	554	44	6	GO:0038023	GO:MF	signaling receptor activity	20445
0.0159988	23	44	2	GO:0140303	GO:MF	intramembrane lipid transporter activity	20445
0.0175914	25	44	2	GO:0015175	GO:MF	neutral amino acid transmembrane transporter activity	20445
0.0202458	1	44	1	GO:0000250	GO:MF	lanosterol synthase activity	20445
0.0202458	621	44	6	GO:0022857	GO:MF	transmembrane transporter activity	20445
0.0202458	1	44	1	GO:1901480	GO:MF	oleate transmembrane transporter activity	20445
0.0202458	1	44	1	GO:0005369	GO:MF	taurine:sodium symporter activity	20445
0.0202458	1	44	1	GO:0051978	GO:MF	lysophospholipid:sodium symporter activity	20445
0.0202458	1	44	1	GO:0031559	GO:MF	oxidosqualene cyclase activity	20445
0.0202458	1	44	1	GO:0022850	GO:MF	serotonin-gated cation-selective channel activity	20445
0.0202458	1	44	1	GO:0016034	GO:MF	maleylacetoacetate isomerase activity	20445
0.0219521	11919	44	35	GO:0003674	GO:MF	molecular_function	20445
0.0219521	34	44	2	GO:0008028	GO:MF	monocarboxylic acid transmembrane transporter activity	20445
0.0232851	130	44	3	GO:0015291	GO:MF	secondary active transmembrane transporter activity	20445
0.0235466	37	44	2	GO:0015370	GO:MF	solute:sodium symporter activity	20445
0.0266372	2	44	1	GO:0071714	GO:MF	icosanoid transmembrane transporter activity	20445
0.0266372	2	44	1	GO:0030284	GO:MF	estrogen receptor activity	20445
0.0266372	2	44	1	GO:0031708	GO:MF	endothelin B receptor binding	20445
0.0266372	2	44	1	GO:0099038	GO:MF	ceramide floppase activity	20445
0.0266372	142	44	3	GO:0022853	GO:MF	active ion transmembrane transporter activity	20445
0.0266372	2	44	1	GO:0015132	GO:MF	prostaglandin transmembrane transporter activity	20445
0.0266372	10058	44	31	GO:0005515	GO:MF	protein binding	20445
0.0266372	2	44	1	GO:0038025	GO:MF	reelin receptor activity	20445
0.0266372	2	44	1	GO:1990409	GO:MF	adrenomedullin binding	20445
0.0266372	44	44	2	GO:0030246	GO:MF	carbohydrate binding	20445
0.0274448	508	44	5	GO:0015075	GO:MF	ion transmembrane transporter activity	20445
0.0314705	3	44	1	GO:0030229	GO:MF	very-low-density lipoprotein particle receptor activity	20445
0.0314705	3	44	1	GO:0015182	GO:MF	L-asparagine transmembrane transporter activity	20445
0.0314705	3	44	1	GO:0031705	GO:MF	bombesin receptor binding	20445
0.0314705	3	44	1	GO:0042959	GO:MF	alkanesulfonate transmembrane transporter activity	20445
0.0314705	3	44	1	GO:0097643	GO:MF	amylin receptor activity	20445
0.0314705	3	44	1	GO:0097644	GO:MF	calcitonin family binding	20445
0.0314705	3	44	1	GO:0046623	GO:MF	sphingolipid floppase activity	20445
0.0314705	3	44	1	GO:0005368	GO:MF	taurine transmembrane transporter activity	20445
0.0314705	3	44	1	GO:0140351	GO:MF	glycosylceramide flippase activity	20445
0.0314705	3	44	1	GO:0001605	GO:MF	adrenomedullin receptor activity	20445
0.0321174	57	44	2	GO:0015171	GO:MF	amino acid transmembrane transporter activity	20445
0.034184	60	44	2	GO:0015294	GO:MF	solute:cation symporter activity	20445
0.034184	60	44	2	GO:0015293	GO:MF	symporter activity	20445
0.0375803	4	44	1	GO:0090554	GO:MF	phosphatidylcholine floppase activity	20445
0.0375803	4	44	1	GO:0097642	GO:MF	calcitonin family receptor activity	20445
0.0375803	4	44	1	GO:0090555	GO:MF	phosphatidylethanolamine flippase activity	20445
0.0412381	393	44	4	GO:0008324	GO:MF	cation transmembrane transporter activity	20445
0.0412381	5	44	1	GO:0015187	GO:MF	glycine transmembrane transporter activity	20445
0.0412381	5	44	1	GO:0005436	GO:MF	sodium:phosphate symporter activity	20445
0.0412381	5	44	1	GO:0015245	GO:MF	fatty acid transmembrane transporter activity	20445
0.0412381	5	44	1	GO:0005290	GO:MF	L-histidine transmembrane transporter activity	20445
0.0412381	5	44	1	GO:0019865	GO:MF	immunoglobulin binding	20445
0.0412381	5	44	1	GO:0140345	GO:MF	phosphatidylcholine flippase activity	20445
0.0412381	5	44	1	GO:0140328	GO:MF	floppase activity	20445
0.0486959	6	44	1	GO:0015194	GO:MF	L-serine transmembrane transporter activity	20445
0.0386031	5439	44	22	KEGG:00000	KEGG	KEGG root term	20445
0.0386031	94	44	3	KEGG:04270	KEGG	Vascular smooth muscle contraction	20445
0.0243454	13	44	2	WP:WP3678	WP	Amplification and Expansion of Oncogenic Pathways as Metastatic Traits	20445

## Sheet: GO CD Up
FDR	Term Size	Query Size	Intersection	Term ID	Source	Term Name	Effective Domain Size
6.504e-85	5102	1811	824	GO:0050896	GO:BP	response to stimulus	20445
1.53516e-65	4405	1811	703	GO:0051716	GO:BP	cellular response to stimulus	20445
4.31343e-65	11383	1811	1352	GO:0008150	GO:BP	biological_process	20445
5.64464e-65	7746	1811	1036	GO:0065007	GO:BP	biological regulation	20445
4.05395e-64	1882	1811	398	GO:0070887	GO:BP	cellular response to chemical stimulus	20445
1.24865e-63	2320	1811	454	GO:0042221	GO:BP	response to chemical	20445
1.78657e-63	3847	1811	635	GO:0023052	GO:BP	signaling	20445
2.66896e-63	3852	1811	635	GO:0007154	GO:BP	cell communication	20445
4.77481e-63	3532	1811	598	GO:0007165	GO:BP	signal transduction	20445
4.77481e-63	1761	1811	379	GO:0010033	GO:BP	response to organic substance	20445
6.73687e-63	1749	1811	377	GO:0007166	GO:BP	cell surface receptor signaling pathway	20445
1.04256e-60	1519	1811	341	GO:0071310	GO:BP	cellular response to organic substance	20445
8.49713e-60	10895	1811	1297	GO:0009987	GO:BP	cellular process	20445
8.33674e-59	2611	1811	479	GO:0048583	GO:BP	regulation of response to stimulus	20445
9.7774e-59	7358	1811	981	GO:0050789	GO:BP	regulation of biological process	20445
1.19825e-55	2385	1811	444	GO:0006950	GO:BP	response to stress	20445
1.10869e-54	1627	1811	344	GO:0002376	GO:BP	immune system process	20445
6.51728e-54	3892	1811	615	GO:0048518	GO:BP	positive regulation of biological process	20445
1.74094e-53	619	1811	190	GO:0034097	GO:BP	response to cytokine	20445
3.6316e-53	6983	1811	929	GO:0050794	GO:BP	regulation of cellular process	20445
1.13754e-50	574	1811	178	GO:0071345	GO:BP	cellular response to cytokine stimulus	20445
2.54617e-50	1132	1811	266	GO:0006955	GO:BP	immune response	20445
3.79037e-48	1308	1811	287	GO:0048584	GO:BP	positive regulation of response to stimulus	20445
4.31045e-47	3734	1811	579	GO:0032501	GO:BP	multicellular organismal process	20445
3.48209e-46	465	1811	152	GO:0019221	GO:BP	cytokine-mediated signaling pathway	20445
5.21871e-43	3593	1811	552	GO:0048522	GO:BP	positive regulation of cellular process	20445
1.06823e-42	758	1811	196	GO:0006952	GO:BP	defense response	20445
4.23988e-40	761	1811	192	GO:0001775	GO:BP	cell activation	20445
9.69363e-40	1513	1811	297	GO:0051239	GO:BP	regulation of multicellular organismal process	20445
5.8894e-38	2006	1811	355	GO:0009966	GO:BP	regulation of signal transduction	20445
9.8027e-38	3516	1811	528	GO:0048519	GO:BP	negative regulation of biological process	20445
1.12764e-37	1351	1811	271	GO:0009605	GO:BP	response to external stimulus	20445
3.29882e-37	2238	1811	381	GO:0023051	GO:BP	regulation of signaling	20445
5.8263e-37	3211	1811	492	GO:0032502	GO:BP	developmental process	20445
2.90289e-36	2209	1811	375	GO:0010646	GO:BP	regulation of cell communication	20445
5.31368e-36	4596	1811	637	GO:0019222	GO:BP	regulation of metabolic process	20445
6.26261e-36	667	1811	170	GO:0045321	GO:BP	leukocyte activation	20445
4.68061e-35	2931	1811	455	GO:0048856	GO:BP	anatomical structure development	20445
5.05543e-34	948	1811	208	GO:0080134	GO:BP	regulation of response to stress	20445
7.63344e-34	620	1811	159	GO:0009607	GO:BP	response to biotic stimulus	20445
6.22453e-33	964	1811	208	GO:0009967	GO:BP	positive regulation of signal transduction	20445
7.25866e-33	1059	1811	221	GO:0023056	GO:BP	positive regulation of signaling	20445
8.79573e-33	826	1811	188	GO:0002682	GO:BP	regulation of immune system process	20445
1.1213e-32	739	1811	175	GO:0051240	GO:BP	positive regulation of multicellular organismal process	20445
2.09619e-32	1052	1811	219	GO:0010647	GO:BP	positive regulation of cell communication	20445
3.22868e-32	594	1811	152	GO:0043207	GO:BP	response to external biotic stimulus	20445
3.22868e-32	594	1811	152	GO:0051707	GO:BP	response to other organism	20445
8.49833e-32	1211	1811	239	GO:0008219	GO:BP	cell death	20445
9.64363e-32	711	1811	169	GO:0044419	GO:BP	biological process involved in interspecies interaction between organisms	20445
1.66484e-31	2375	1811	381	GO:0009893	GO:BP	positive regulation of metabolic process	20445
3.82715e-31	4199	1811	579	GO:0060255	GO:BP	regulation of macromolecule metabolic process	20445
8.20663e-31	7394	1811	892	GO:0071704	GO:BP	organic substance metabolic process	20445
8.85357e-31	1415	1811	263	GO:0048513	GO:BP	animal organ development	20445
2.72584e-30	7782	1811	926	GO:0008152	GO:BP	metabolic process	20445
1.19801e-29	3112	1811	458	GO:0048523	GO:BP	negative regulation of cellular process	20445
6.12236e-29	947	1811	197	GO:0010941	GO:BP	regulation of cell death	20445
2.29955e-28	1105	1811	217	GO:0012501	GO:BP	programmed cell death	20445
2.71874e-28	1791	1811	303	GO:0035556	GO:BP	intracellular signal transduction	20445
4.67449e-28	2599	1811	396	GO:0007275	GO:BP	multicellular organism development	20445
4.67449e-28	1043	1811	208	GO:0006915	GO:BP	apoptotic process	20445
4.76566e-28	2050	1811	333	GO:0048869	GO:BP	cellular developmental process	20445
5.19469e-28	2000	1811	327	GO:0030154	GO:BP	cell differentiation	20445
1.82886e-27	2168	1811	345	GO:0010604	GO:BP	positive regulation of macromolecule metabolic process	20445
1.84652e-27	579	1811	141	GO:0002252	GO:BP	immune effector process	20445
2.05331e-27	1184	1811	225	GO:1902531	GO:BP	regulation of intracellular signal transduction	20445
2.30489e-27	465	1811	123	GO:0098542	GO:BP	defense response to other organism	20445
5.07024e-27	4093	1811	553	GO:0031323	GO:BP	regulation of cellular metabolic process	20445
5.42799e-27	2426	1811	373	GO:0048731	GO:BP	system development	20445
1.16972e-26	1697	1811	287	GO:0051246	GO:BP	regulation of protein metabolic process	20445
1.52422e-26	4334	1811	576	GO:0051179	GO:BP	localization	20445
1.67902e-26	827	1811	175	GO:0009888	GO:BP	tissue development	20445
2.17647e-26	793	1811	170	GO:0007155	GO:BP	cell adhesion	20445
3.40938e-26	796	1811	170	GO:0022610	GO:BP	biological adhesion	20445
4.93921e-26	1393	1811	248	GO:0050793	GO:BP	regulation of developmental process	20445
5.37695e-26	960	1811	192	GO:0048870	GO:BP	cell motility	20445
5.37695e-26	960	1811	192	GO:0051674	GO:BP	localization of cell	20445
5.43766e-26	879	1811	181	GO:0016477	GO:BP	cell migration	20445
7.30415e-26	823	1811	173	GO:0042981	GO:BP	regulation of apoptotic process	20445
8.37624e-26	2381	1811	364	GO:0065008	GO:BP	regulation of biological quality	20445
1.43321e-25	624	1811	144	GO:1902533	GO:BP	positive regulation of intracellular signal transduction	20445
1.44765e-25	1066	1811	205	GO:0040011	GO:BP	locomotion	20445
3.11799e-25	1126	1811	212	GO:0048585	GO:BP	negative regulation of response to stimulus	20445
3.65626e-25	3902	1811	526	GO:0080090	GO:BP	regulation of primary metabolic process	20445
3.67201e-25	549	1811	132	GO:0050776	GO:BP	regulation of immune response	20445
3.93451e-25	415	1811	111	GO:0002274	GO:BP	myeloid leukocyte activation	20445
4.96675e-25	1687	1811	281	GO:0065009	GO:BP	regulation of molecular function	20445
6.08132e-25	4397	1811	576	GO:1901564	GO:BP	organonitrogen compound metabolic process	20445
8.26958e-25	855	1811	175	GO:0043067	GO:BP	regulation of programmed cell death	20445
1.16356e-24	477	1811	120	GO:0002684	GO:BP	positive regulation of immune system process	20445
1.20618e-24	1580	1811	267	GO:0032268	GO:BP	regulation of cellular protein metabolic process	20445
4.78658e-24	2132	1811	330	GO:0009892	GO:BP	negative regulation of metabolic process	20445
7.30642e-24	2076	1811	323	GO:0031325	GO:BP	positive regulation of cellular metabolic process	20445
8.17276e-24	939	1811	184	GO:0008283	GO:BP	cell population proliferation	20445
1.31222e-23	3787	1811	508	GO:0051171	GO:BP	regulation of nitrogen compound metabolic process	20445
2.09885e-23	434	1811	111	GO:0002366	GO:BP	leukocyte activation involved in immune response	20445
2.37114e-23	6364	1811	763	GO:0043170	GO:BP	macromolecule metabolic process	20445
2.4381e-23	6966	1811	820	GO:0044238	GO:BP	primary metabolic process	20445
3.65906e-23	846	1811	170	GO:0042127	GO:BP	regulation of cell population proliferation	20445
4.20844e-23	258	1811	81	GO:0050865	GO:BP	regulation of cell activation	20445
4.54137e-23	438	1811	111	GO:0002263	GO:BP	cell activation involved in immune response	20445
5.33861e-23	370	1811	100	GO:0045087	GO:BP	innate immune response	20445
5.37293e-23	654	1811	143	GO:0010628	GO:BP	positive regulation of gene expression	20445
5.43365e-23	3296	1811	454	GO:0010468	GO:BP	regulation of gene expression	20445
5.53871e-23	452	1811	113	GO:0002443	GO:BP	leukocyte mediated immunity	20445
6.91741e-23	335	1811	94	GO:0006954	GO:BP	inflammatory response	20445
8.56731e-23	714	1811	151	GO:2000026	GO:BP	regulation of multicellular organismal development	20445
2.09204e-22	1978	1811	307	GO:0010605	GO:BP	negative regulation of macromolecule metabolic process	20445
3.25989e-22	1236	1811	218	GO:0050790	GO:BP	regulation of catalytic activity	20445
6.29182e-22	7389	1811	853	GO:0044237	GO:BP	cellular metabolic process	20445
8.09979e-22	440	1811	109	GO:0001816	GO:BP	cytokine production	20445
4.13052e-21	1927	1811	297	GO:0051173	GO:BP	positive regulation of nitrogen compound metabolic process	20445
4.54633e-21	436	1811	107	GO:0001817	GO:BP	regulation of cytokine production	20445
4.54633e-21	3731	1811	492	GO:0019538	GO:BP	protein metabolic process	20445
5.7493e-21	5584	1811	677	GO:0044260	GO:BP	cellular macromolecule metabolic process	20445
8.61849e-21	540	1811	122	GO:0060548	GO:BP	negative regulation of cell death	20445
1.62282e-20	235	1811	73	GO:0002694	GO:BP	regulation of leukocyte activation	20445
2.60748e-20	1022	1811	186	GO:0031399	GO:BP	regulation of protein modification process	20445
2.93539e-20	1717	1811	270	GO:0032879	GO:BP	regulation of localization	20445
3.28371e-20	1273	1811	217	GO:0006928	GO:BP	movement of cell or subcellular component	20445
3.68261e-20	454	1811	108	GO:0098609	GO:BP	cell-cell adhesion	20445
4.59959e-20	6662	1811	776	GO:0006807	GO:BP	nitrogen compound metabolic process	20445
7.59772e-20	367	1811	94	GO:0002275	GO:BP	myeloid cell activation involved in immune response	20445
9.0776e-20	527	1811	118	GO:0045055	GO:BP	regulated exocytosis	20445
1.17843e-19	209	1811	67	GO:2001233	GO:BP	regulation of apoptotic signaling pathway	20445
1.69612e-19	860	1811	163	GO:0046903	GO:BP	secretion	20445
2.0614e-19	854	1811	162	GO:0009719	GO:BP	response to endogenous stimulus	20445
2.1265e-19	617	1811	130	GO:0032101	GO:BP	regulation of response to external stimulus	20445
2.66957e-19	367	1811	93	GO:0043299	GO:BP	leukocyte degranulation	20445
2.8384e-19	677	1811	138	GO:0051094	GO:BP	positive regulation of developmental process	20445
2.88614e-19	1404	1811	230	GO:0009653	GO:BP	anatomical structure morphogenesis	20445
5.84855e-19	371	1811	93	GO:0002444	GO:BP	myeloid leukocyte mediated immunity	20445
1.48011e-18	863	1811	161	GO:0140352	GO:BP	export from cell	20445
1.48011e-18	894	1811	165	GO:0010648	GO:BP	negative regulation of cell communication	20445
1.54268e-18	469	1811	107	GO:0043066	GO:BP	negative regulation of apoptotic process	20445
1.6916e-18	872	1811	162	GO:0045595	GO:BP	regulation of cell differentiation	20445
1.81447e-18	896	1811	165	GO:0023057	GO:BP	negative regulation of signaling	20445
1.81447e-18	935	1811	170	GO:0032270	GO:BP	positive regulation of cellular protein metabolic process	20445
2.1998e-18	1000	1811	178	GO:0051247	GO:BP	positive regulation of protein metabolic process	20445
2.36002e-18	1564	1811	246	GO:0051172	GO:BP	negative regulation of nitrogen compound metabolic process	20445
2.40491e-18	829	1811	156	GO:0032940	GO:BP	secretion by cell	20445
2.5601e-18	486	1811	109	GO:0043069	GO:BP	negative regulation of programmed cell death	20445
3.53121e-18	1690	1811	260	GO:0031324	GO:BP	negative regulation of cellular metabolic process	20445
3.59876e-18	3453	1811	451	GO:0044267	GO:BP	cellular protein metabolic process	20445
3.75175e-18	368	1811	91	GO:0097190	GO:BP	apoptotic signaling pathway	20445
3.80157e-18	682	1811	136	GO:0007167	GO:BP	enzyme linked receptor protein signaling pathway	20445
4.27787e-18	211	1811	65	GO:0050900	GO:BP	leukocyte migration	20445
4.74804e-18	350	1811	88	GO:0002446	GO:BP	neutrophil mediated immunity	20445
5.64666e-18	153	1811	54	GO:0002697	GO:BP	regulation of immune effector process	20445
6.19746e-18	345	1811	87	GO:0043312	GO:BP	neutrophil degranulation	20445
7.52972e-18	346	1811	87	GO:0002283	GO:BP	neutrophil activation involved in immune response	20445
7.84771e-18	855	1811	158	GO:0009968	GO:BP	negative regulation of signal transduction	20445
1.10842e-17	348	1811	87	GO:0042119	GO:BP	neutrophil activation	20445
1.10863e-17	427	1811	99	GO:0031347	GO:BP	regulation of defense response	20445
1.62943e-17	376	1811	91	GO:0010942	GO:BP	positive regulation of cell death	20445
1.63907e-17	605	1811	124	GO:0006887	GO:BP	exocytosis	20445
1.74727e-17	344	1811	86	GO:0050778	GO:BP	positive regulation of immune response	20445
1.94114e-17	351	1811	87	GO:0036230	GO:BP	granulocyte activation	20445
2.52631e-17	405	1811	95	GO:0043408	GO:BP	regulation of MAPK cascade	20445
2.9391e-17	174	1811	57	GO:0009617	GO:BP	response to bacterium	20445
3.18638e-17	91	1811	40	GO:0034341	GO:BP	response to interferon-gamma	20445
4.85822e-17	1055	1811	181	GO:0042592	GO:BP	homeostatic process	20445
5.09739e-17	999	1811	174	GO:0044093	GO:BP	positive regulation of molecular function	20445
6.56467e-17	735	1811	140	GO:0001932	GO:BP	regulation of protein phosphorylation	20445
8.32205e-17	523	1811	111	GO:0048646	GO:BP	anatomical structure formation involved in morphogenesis	20445
9.49767e-17	567	1811	117	GO:0051241	GO:BP	negative regulation of multicellular organismal process	20445
1.06153e-16	212	1811	63	GO:0002521	GO:BP	leukocyte differentiation	20445
1.1955e-16	576	1811	118	GO:0045937	GO:BP	positive regulation of phosphate metabolic process	20445
1.1955e-16	576	1811	118	GO:0010562	GO:BP	positive regulation of phosphorus metabolic process	20445
1.31055e-16	512	1811	109	GO:0080135	GO:BP	regulation of cellular response to stress	20445
1.39155e-16	985	1811	171	GO:0019220	GO:BP	regulation of phosphate metabolic process	20445
1.53412e-16	986	1811	171	GO:0051174	GO:BP	regulation of phosphorus metabolic process	20445
1.53767e-16	267	1811	72	GO:0002683	GO:BP	negative regulation of immune system process	20445
1.57348e-16	859	1811	155	GO:0042325	GO:BP	regulation of phosphorylation	20445
2.37336e-16	439	1811	98	GO:0045597	GO:BP	positive regulation of cell differentiation	20445
2.77244e-16	1873	1811	274	GO:0006796	GO:BP	phosphate-containing compound metabolic process	20445
3.09314e-16	327	1811	81	GO:0009611	GO:BP	response to wounding	20445
4.7563e-16	729	1811	137	GO:1901700	GO:BP	response to oxygen-containing compound	20445
5.07954e-16	285	1811	74	GO:0043410	GO:BP	positive regulation of MAPK cascade	20445
5.92301e-16	785	1811	144	GO:0071495	GO:BP	cellular response to endogenous stimulus	20445
5.92349e-16	537	1811	111	GO:0042327	GO:BP	positive regulation of phosphorylation	20445
6.09752e-16	459	1811	100	GO:0002520	GO:BP	immune system development	20445
6.87263e-16	604	1811	120	GO:2000145	GO:BP	regulation of cell motility	20445
7.06788e-16	649	1811	126	GO:0051270	GO:BP	regulation of cellular component movement	20445
7.74708e-16	1897	1811	275	GO:0006793	GO:BP	phosphorus metabolic process	20445
9.1937e-16	1519	1811	232	GO:0033554	GO:BP	cellular response to stress	20445
9.78965e-16	997	1811	170	GO:0006468	GO:BP	protein phosphorylation	20445
1.3866e-15	536	1811	110	GO:0072359	GO:BP	circulatory system development	20445
1.48445e-15	625	1811	122	GO:0040012	GO:BP	regulation of locomotion	20445
1.50442e-15	166	1811	53	GO:0007159	GO:BP	leukocyte cell-cell adhesion	20445
1.75084e-15	567	1811	114	GO:0030334	GO:BP	regulation of cell migration	20445
1.7604e-15	649	1811	125	GO:0031401	GO:BP	positive regulation of protein modification process	20445
1.80028e-15	254	1811	68	GO:0001819	GO:BP	positive regulation of cytokine production	20445
1.86945e-15	4039	1811	498	GO:0010467	GO:BP	gene expression	20445
1.94759e-15	425	1811	94	GO:0070848	GO:BP	response to growth factor	20445
1.94759e-15	425	1811	94	GO:0048534	GO:BP	hematopoietic or lymphoid organ development	20445
2.05871e-15	3322	1811	425	GO:0051234	GO:BP	establishment of localization	20445
2.96748e-15	79	1811	35	GO:0071346	GO:BP	cellular response to interferon-gamma	20445
3.20333e-15	88	1811	37	GO:2001236	GO:BP	regulation of extrinsic apoptotic signaling pathway	20445
3.3557e-15	282	1811	72	GO:0046649	GO:BP	lymphocyte activation	20445
3.39894e-15	169	1811	53	GO:0070371	GO:BP	ERK1 and ERK2 cascade	20445
4.61351e-15	1163	1811	188	GO:0016310	GO:BP	phosphorylation	20445
5.67029e-15	418	1811	92	GO:0030097	GO:BP	hemopoiesis	20445
5.77538e-15	350	1811	82	GO:0051272	GO:BP	positive regulation of cellular component movement	20445
7.20408e-15	476	1811	100	GO:0001934	GO:BP	positive regulation of protein phosphorylation	20445
1.16678e-14	334	1811	79	GO:0033993	GO:BP	response to lipid	20445
1.2597e-14	575	1811	113	GO:0000165	GO:BP	MAPK cascade	20445
1.31029e-14	759	1811	137	GO:0043085	GO:BP	positive regulation of catalytic activity	20445
1.37874e-14	136	1811	46	GO:0002221	GO:BP	pattern recognition receptor signaling pathway	20445
1.49205e-14	3215	1811	410	GO:0006810	GO:BP	transport	20445
1.5311e-14	329	1811	78	GO:0043065	GO:BP	positive regulation of apoptotic process	20445
1.86576e-14	181	1811	54	GO:0042110	GO:BP	T cell activation	20445
2.22583e-14	413	1811	90	GO:0071363	GO:BP	cellular response to growth factor stimulus	20445
2.25425e-14	2637	1811	349	GO:0006464	GO:BP	cellular protein modification process	20445
2.25425e-14	2637	1811	349	GO:0036211	GO:BP	protein modification process	20445
2.27827e-14	338	1811	79	GO:0043068	GO:BP	positive regulation of programmed cell death	20445
3.40772e-14	388	1811	86	GO:0030155	GO:BP	regulation of cell adhesion	20445
3.80784e-14	584	1811	113	GO:0051336	GO:BP	regulation of hydrolase activity	20445
4.22867e-14	156	1811	49	GO:0050867	GO:BP	positive regulation of cell activation	20445
4.69556e-14	1564	1811	231	GO:1901575	GO:BP	organic substance catabolic process	20445
4.83995e-14	151	1811	48	GO:0002696	GO:BP	positive regulation of leukocyte activation	20445
5.32095e-14	343	1811	79	GO:2000147	GO:BP	positive regulation of cell motility	20445
5.50533e-14	215	1811	59	GO:0043062	GO:BP	extracellular structure organization	20445
5.50533e-14	130	1811	44	GO:0097191	GO:BP	extrinsic apoptotic signaling pathway	20445
5.50533e-14	215	1811	59	GO:0030198	GO:BP	extracellular matrix organization	20445
5.83589e-14	448	1811	94	GO:0008284	GO:BP	positive regulation of cell population proliferation	20445
6.87131e-14	216	1811	59	GO:0045229	GO:BP	external encapsulating structure organization	20445
7.94761e-14	332	1811	77	GO:0030335	GO:BP	positive regulation of cell migration	20445
1.06883e-13	2819	1811	365	GO:0009889	GO:BP	regulation of biosynthetic process	20445
1.23983e-13	138	1811	45	GO:0002250	GO:BP	adaptive immune response	20445
1.32082e-13	282	1811	69	GO:0042060	GO:BP	wound healing	20445
1.41486e-13	349	1811	79	GO:0040017	GO:BP	positive regulation of locomotion	20445
1.66492e-13	1432	1811	214	GO:0016192	GO:BP	vesicle-mediated transport	20445
2.06556e-13	265	1811	66	GO:0032103	GO:BP	positive regulation of response to external stimulus	20445
3.43386e-13	193	1811	54	GO:0051249	GO:BP	regulation of lymphocyte activation	20445
3.9742e-13	142	1811	45	GO:0006986	GO:BP	response to unfolded protein	20445
4.74783e-13	485	1811	97	GO:0007169	GO:BP	transmembrane receptor protein tyrosine kinase signaling pathway	20445
5.07831e-13	715	1811	127	GO:0051248	GO:BP	negative regulation of protein metabolic process	20445
5.07831e-13	2533	1811	332	GO:0051252	GO:BP	regulation of RNA metabolic process	20445
5.09193e-13	96	1811	36	GO:0002224	GO:BP	toll-like receptor signaling pathway	20445
5.38462e-13	4308	1811	512	GO:0009058	GO:BP	biosynthetic process	20445
6.57666e-13	208	1811	56	GO:0022407	GO:BP	regulation of cell-cell adhesion	20445
8.11632e-13	881	1811	147	GO:0010629	GO:BP	negative regulation of gene expression	20445
9.18883e-13	162	1811	48	GO:0035966	GO:BP	response to topologically incorrect protein	20445
9.74799e-13	2737	1811	352	GO:0019219	GO:BP	regulation of nucleobase-containing compound metabolic process	20445
1.03782e-12	1042	1811	166	GO:0051254	GO:BP	positive regulation of RNA metabolic process	20445
1.04907e-12	597	1811	111	GO:1901701	GO:BP	cellular response to oxygen-containing compound	20445
1.16155e-12	1154	1811	179	GO:0009891	GO:BP	positive regulation of biosynthetic process	20445
1.46505e-12	2803	1811	358	GO:0043412	GO:BP	macromolecule modification	20445
1.53953e-12	212	1811	56	GO:0045785	GO:BP	positive regulation of cell adhesion	20445
1.72088e-12	225	1811	58	GO:0050727	GO:BP	regulation of inflammatory response	20445
1.81979e-12	159	1811	47	GO:0070372	GO:BP	regulation of ERK1 and ERK2 cascade	20445
2.19326e-12	154	1811	46	GO:1903131	GO:BP	mononuclear cell differentiation	20445
2.61847e-12	190	1811	52	GO:0043405	GO:BP	regulation of MAP kinase activity	20445
2.92447e-12	2788	1811	355	GO:0031326	GO:BP	regulation of cellular biosynthetic process	20445
2.97787e-12	59	1811	27	GO:0060333	GO:BP	interferon-gamma-mediated signaling pathway	20445
3.2193e-12	1910	1811	262	GO:0009056	GO:BP	catabolic process	20445
4.13317e-12	102	1811	36	GO:0002237	GO:BP	response to molecule of bacterial origin	20445
4.26059e-12	73	1811	30	GO:2001235	GO:BP	positive regulation of apoptotic signaling pathway	20445
4.80943e-12	4209	1811	497	GO:0044249	GO:BP	cellular biosynthetic process	20445
4.86958e-12	1164	1811	178	GO:0045935	GO:BP	positive regulation of nucleobase-containing compound metabolic process	20445
9.47472e-12	1138	1811	174	GO:0031328	GO:BP	positive regulation of cellular biosynthetic process	20445
1.11454e-11	254	1811	61	GO:0002831	GO:BP	regulation of response to biotic stimulus	20445
1.20487e-11	197	1811	52	GO:1903706	GO:BP	regulation of hemopoiesis	20445
1.233e-11	837	1811	138	GO:0003008	GO:BP	system process	20445
1.29367e-11	4264	1811	500	GO:1901576	GO:BP	organic substance biosynthetic process	20445
1.52879e-11	2696	1811	342	GO:0010556	GO:BP	regulation of macromolecule biosynthetic process	20445
1.52997e-11	217	1811	55	GO:0030099	GO:BP	myeloid cell differentiation	20445
1.58832e-11	1076	1811	166	GO:0010557	GO:BP	positive regulation of macromolecule biosynthetic process	20445
1.67573e-11	96	1811	34	GO:0032496	GO:BP	response to lipopolysaccharide	20445
1.87911e-11	112	1811	37	GO:1902105	GO:BP	regulation of leukocyte differentiation	20445
2.19854e-11	419	1811	84	GO:0030162	GO:BP	regulation of proteolysis	20445
2.51617e-11	135	1811	41	GO:2001234	GO:BP	negative regulation of apoptotic signaling pathway	20445
2.51839e-11	912	1811	146	GO:0045893	GO:BP	positive regulation of transcription	DNA-templated	20445
2.51839e-11	912	1811	146	GO:1903508	GO:BP	positive regulation of nucleic acid-templated transcription	20445
2.64406e-11	259	1811	61	GO:0071396	GO:BP	cellular response to lipid	20445
2.72577e-11	913	1811	146	GO:1902680	GO:BP	positive regulation of RNA biosynthetic process	20445
3.05119e-11	2672	1811	338	GO:2000112	GO:BP	regulation of cellular macromolecule biosynthetic process	20445
3.15067e-11	474	1811	91	GO:0060429	GO:BP	epithelium development	20445
3.1904e-11	1600	1811	224	GO:0051128	GO:BP	regulation of cellular component organization	20445
3.32669e-11	452	1811	88	GO:0051093	GO:BP	negative regulation of developmental process	20445
5.50457e-11	456	1811	88	GO:0035295	GO:BP	tube development	20445
5.61219e-11	1719	1811	236	GO:0044248	GO:BP	cellular catabolic process	20445
7.82619e-11	157	1811	44	GO:0006909	GO:BP	phagocytosis	20445
9.03152e-11	96	1811	33	GO:0002460	GO:BP	adaptive immune response based on somatic recombination of immune receptors built from immunoglobulin superfamily domains	20445
9.71129e-11	86	1811	31	GO:0050866	GO:BP	negative regulation of cell activation	20445
1.39433e-10	108	1811	35	GO:0002699	GO:BP	positive regulation of immune effector process	20445
1.48513e-10	142	1811	41	GO:1903037	GO:BP	regulation of leukocyte cell-cell adhesion	20445
1.80589e-10	662	1811	113	GO:0032269	GO:BP	negative regulation of cellular protein metabolic process	20445
1.86487e-10	198	1811	50	GO:0007249	GO:BP	I-kappaB kinase/NF-kappaB signaling	20445
1.86794e-10	2276	1811	293	GO:2001141	GO:BP	regulation of RNA biosynthetic process	20445
1.91325e-10	88	1811	31	GO:0002703	GO:BP	regulation of leukocyte mediated immunity	20445
1.92748e-10	78	1811	29	GO:0002819	GO:BP	regulation of adaptive immune response	20445
2.01642e-10	126	1811	38	GO:0060759	GO:BP	regulation of response to cytokine stimulus	20445
2.10093e-10	2269	1811	292	GO:0006355	GO:BP	regulation of transcription	DNA-templated	20445
2.10999e-10	3485	1811	416	GO:0009059	GO:BP	macromolecule biosynthetic process	20445
2.15641e-10	132	1811	39	GO:0050863	GO:BP	regulation of T cell activation	20445
2.17006e-10	378	1811	76	GO:0001944	GO:BP	vasculature development	20445
2.21796e-10	265	1811	60	GO:0002253	GO:BP	activation of immune response	20445
2.41569e-10	110	1811	35	GO:0070661	GO:BP	leukocyte proliferation	20445
2.42378e-10	232	1811	55	GO:0050878	GO:BP	regulation of body fluid levels	20445
2.65022e-10	2274	1811	292	GO:1903506	GO:BP	regulation of nucleic acid-templated transcription	20445
2.72109e-10	213	1811	52	GO:0052547	GO:BP	regulation of peptidase activity	20445
2.91125e-10	2907	1811	357	GO:1901362	GO:BP	organic cyclic compound biosynthetic process	20445
3.14183e-10	359	1811	73	GO:0001568	GO:BP	blood vessel development	20445
3.19226e-10	1082	1811	162	GO:0006508	GO:BP	proteolysis	20445
3.38452e-10	176	1811	46	GO:0006457	GO:BP	protein folding	20445
3.38452e-10	2433	1811	308	GO:0032774	GO:BP	RNA biosynthetic process	20445
4.79592e-10	66	1811	26	GO:0071222	GO:BP	cellular response to lipopolysaccharide	20445
5.56131e-10	2424	1811	306	GO:0006351	GO:BP	transcription	DNA-templated	20445
5.76465e-10	160	1811	43	GO:0050777	GO:BP	negative regulation of immune response	20445
6.70728e-10	2428	1811	306	GO:0097659	GO:BP	nucleic acid-templated transcription	20445
6.90837e-10	628	1811	107	GO:0044092	GO:BP	negative regulation of molecular function	20445
6.95376e-10	131	1811	38	GO:0051251	GO:BP	positive regulation of lymphocyte activation	20445
7.18697e-10	87	1811	30	GO:0071216	GO:BP	cellular response to biotic stimulus	20445
7.3104e-10	410	1811	79	GO:0035239	GO:BP	tube morphogenesis	20445
7.462e-10	72	1811	27	GO:0071219	GO:BP	cellular response to molecule of bacterial origin	20445
7.48958e-10	3437	1811	408	GO:0034645	GO:BP	cellular macromolecule biosynthetic process	20445
7.54028e-10	180	1811	46	GO:0001503	GO:BP	ossification	20445
7.54547e-10	2772	1811	341	GO:0034654	GO:BP	nucleobase-containing compound biosynthetic process	20445
8.32711e-10	126	1811	37	GO:0022409	GO:BP	positive regulation of cell-cell adhesion	20445
8.54969e-10	316	1811	66	GO:0045596	GO:BP	negative regulation of cell differentiation	20445
8.83181e-10	2815	1811	345	GO:0018130	GO:BP	heterocycle biosynthetic process	20445
1.0613e-09	73	1811	27	GO:0002695	GO:BP	negative regulation of leukocyte activation	20445
1.08232e-09	99	1811	32	GO:0002573	GO:BP	myeloid leukocyte differentiation	20445
1.15988e-09	384	1811	75	GO:0008285	GO:BP	negative regulation of cell population proliferation	20445
1.26003e-09	1093	1811	161	GO:0009057	GO:BP	macromolecule catabolic process	20445
1.47211e-09	2817	1811	344	GO:0019438	GO:BP	aromatic compound biosynthetic process	20445
1.67153e-09	654	1811	109	GO:0051338	GO:BP	regulation of transferase activity	20445
1.67153e-09	197	1811	48	GO:0052548	GO:BP	regulation of endopeptidase activity	20445
1.98653e-09	185	1811	46	GO:0031349	GO:BP	positive regulation of defense response	20445
2.08529e-09	3403	1811	402	GO:0044271	GO:BP	cellular nitrogen compound biosynthetic process	20445
2.12971e-09	404	1811	77	GO:0009725	GO:BP	response to hormone	20445
2.20505e-09	148	1811	40	GO:0060326	GO:BP	cell chemotaxis	20445
2.36091e-09	56	1811	23	GO:0030278	GO:BP	regulation of ossification	20445
2.39001e-09	199	1811	48	GO:0050673	GO:BP	epithelial cell proliferation	20445
2.43122e-09	561	1811	97	GO:0097435	GO:BP	supramolecular fiber organization	20445
2.55203e-09	43	1811	20	GO:0050764	GO:BP	regulation of phagocytosis	20445
2.73078e-09	635	1811	106	GO:0009628	GO:BP	response to abiotic stimulus	20445
2.80099e-09	619	1811	104	GO:0022603	GO:BP	regulation of anatomical structure morphogenesis	20445
2.84696e-09	187	1811	46	GO:0009615	GO:BP	response to virus	20445
3.09338e-09	162	1811	42	GO:0018212	GO:BP	peptidyl-tyrosine modification	20445
3.43026e-09	188	1811	46	GO:0048598	GO:BP	embryonic morphogenesis	20445
3.53217e-09	57	1811	23	GO:0050729	GO:BP	positive regulation of inflammatory response	20445
4.49683e-09	343	1811	68	GO:0051345	GO:BP	positive regulation of hydrolase activity	20445
4.76877e-09	411	1811	77	GO:0043086	GO:BP	negative regulation of catalytic activity	20445
5.06971e-09	116	1811	34	GO:0001959	GO:BP	regulation of cytokine-mediated signaling pathway	20445
5.17963e-09	244	1811	54	GO:0034976	GO:BP	response to endoplasmic reticulum stress	20445
5.94066e-09	191	1811	46	GO:0045088	GO:BP	regulation of innate immune response	20445
5.99005e-09	159	1811	41	GO:0018108	GO:BP	peptidyl-tyrosine phosphorylation	20445
6.63936e-09	604	1811	101	GO:0048878	GO:BP	chemical homeostasis	20445
6.82041e-09	135	1811	37	GO:0043406	GO:BP	positive regulation of MAP kinase activity	20445
6.85584e-09	339	1811	67	GO:0048514	GO:BP	blood vessel morphogenesis	20445
7.53235e-09	4461	1811	502	GO:0016043	GO:BP	cellular component organization	20445
7.80708e-09	59	1811	23	GO:2001237	GO:BP	negative regulation of extrinsic apoptotic signaling pathway	20445
8.1516e-09	2553	1811	313	GO:0051641	GO:BP	cellular localization	20445
8.77744e-09	341	1811	67	GO:0006935	GO:BP	chemotaxis	20445
8.77744e-09	341	1811	67	GO:0042330	GO:BP	taxis	20445
9.27835e-09	187	1811	45	GO:0007596	GO:BP	blood coagulation	20445
9.42345e-09	674	1811	109	GO:0045944	GO:BP	positive regulation of transcription by RNA polymerase II	20445
9.93396e-09	96	1811	30	GO:0070663	GO:BP	regulation of leukocyte proliferation	20445
9.93396e-09	96	1811	30	GO:0032943	GO:BP	mononuclear cell proliferation	20445
1.04721e-08	4648	1811	519	GO:0071840	GO:BP	cellular component organization or biogenesis	20445
1.09828e-08	188	1811	45	GO:0097193	GO:BP	intrinsic apoptotic signaling pathway	20445
1.09828e-08	188	1811	45	GO:0050817	GO:BP	coagulation	20445
1.1007e-08	102	1811	31	GO:0070374	GO:BP	positive regulation of ERK1 and ERK2 cascade	20445
1.1192e-08	60	1811	23	GO:0060337	GO:BP	type I interferon signaling pathway	20445
1.1192e-08	60	1811	23	GO:0071357	GO:BP	cellular response to type I interferon	20445
1.16516e-08	65	1811	24	GO:0034340	GO:BP	response to type I interferon	20445
1.16543e-08	195	1811	46	GO:0031348	GO:BP	negative regulation of defense response	20445
1.24807e-08	257	1811	55	GO:0030855	GO:BP	epithelial cell differentiation	20445
1.3002e-08	126	1811	35	GO:0051607	GO:BP	defense response to virus	20445
1.3002e-08	126	1811	35	GO:0140546	GO:BP	defense response to symbiont	20445
1.30164e-08	30	1811	16	GO:1902893	GO:BP	regulation of pri-miRNA transcription by RNA polymerase II	20445
1.38379e-08	308	1811	62	GO:0001525	GO:BP	angiogenesis	20445
1.40374e-08	103	1811	31	GO:1903039	GO:BP	positive regulation of leukocyte cell-cell adhesion	20445
1.40729e-08	398	1811	74	GO:0009887	GO:BP	animal organ morphogenesis	20445
1.52842e-08	190	1811	45	GO:0007599	GO:BP	hemostasis	20445
1.60782e-08	224	1811	50	GO:0007507	GO:BP	heart development	20445
1.66225e-08	245	1811	53	GO:0002764	GO:BP	immune response-regulating signaling pathway	20445
1.68977e-08	184	1811	44	GO:0050678	GO:BP	regulation of epithelial cell proliferation	20445
1.82526e-08	957	1811	141	GO:1901565	GO:BP	organonitrogen compound catabolic process	20445
1.83532e-08	4189	1811	473	GO:1901360	GO:BP	organic cyclic compound metabolic process	20445
2.23769e-08	166	1811	41	GO:0071559	GO:BP	response to transforming growth factor beta	20445
2.26671e-08	39	1811	18	GO:0002698	GO:BP	negative regulation of immune effector process	20445
2.29014e-08	67	1811	24	GO:0002822	GO:BP	regulation of adaptive immune response based on somatic recombination of immune receptors built from immunoglobulin superfamily domains	20445
2.38535e-08	31	1811	16	GO:0061614	GO:BP	pri-miRNA transcription by RNA polymerase II	20445
2.50874e-08	48	1811	20	GO:0042116	GO:BP	macrophage activation	20445
2.68041e-08	167	1811	41	GO:0043122	GO:BP	regulation of I-kappaB kinase/NF-kappaB signaling	20445
3.09254e-08	24	1811	14	GO:1902895	GO:BP	positive regulation of pri-miRNA transcription by RNA polymerase II	20445
3.1598e-08	124	1811	34	GO:0034620	GO:BP	cellular response to unfolded protein	20445
3.24249e-08	63	1811	23	GO:1902107	GO:BP	positive regulation of leukocyte differentiation	20445
3.24249e-08	63	1811	23	GO:1903708	GO:BP	positive regulation of hemopoiesis	20445
3.284e-08	95	1811	29	GO:0046651	GO:BP	lymphocyte proliferation	20445
3.49708e-08	308	1811	61	GO:0071900	GO:BP	regulation of protein serine/threonine kinase activity	20445
3.49708e-08	162	1811	40	GO:0071560	GO:BP	cellular response to transforming growth factor beta stimulus	20445
3.54051e-08	1029	1811	148	GO:0048468	GO:BP	cell development	20445
3.73925e-08	182	1811	43	GO:0045765	GO:BP	regulation of angiogenesis	20445
3.76845e-08	3230	1811	377	GO:0016070	GO:BP	RNA metabolic process	20445
3.96044e-08	244	1811	52	GO:0002768	GO:BP	immune response-regulating cell surface receptor signaling pathway	20445
4.92724e-08	151	1811	38	GO:1901214	GO:BP	regulation of neuron death	20445
5.0238e-08	91	1811	28	GO:0050870	GO:BP	positive regulation of T cell activation	20445
5.27978e-08	184	1811	43	GO:1901342	GO:BP	regulation of vasculature development	20445
5.85901e-08	86	1811	27	GO:0050731	GO:BP	positive regulation of peptidyl-tyrosine phosphorylation	20445
5.87512e-08	41	1811	18	GO:0045824	GO:BP	negative regulation of innate immune response	20445
6.2055e-08	226	1811	49	GO:0002429	GO:BP	immune response-activating cell surface receptor signaling pathway	20445
6.2055e-08	226	1811	49	GO:0002757	GO:BP	immune response-activating signal transduction	20445
6.32385e-08	412	1811	74	GO:0040007	GO:BP	growth	20445
7.18835e-08	1094	1811	154	GO:0009890	GO:BP	negative regulation of biosynthetic process	20445
7.66337e-08	2022	1811	253	GO:0033036	GO:BP	macromolecule localization	20445
8.22465e-08	278	1811	56	GO:0032102	GO:BP	negative regulation of response to external stimulus	20445
8.41674e-08	51	1811	20	GO:0070167	GO:BP	regulation of biomineral tissue development	20445
8.41674e-08	51	1811	20	GO:0110149	GO:BP	regulation of biomineralization	20445
8.98415e-08	495	1811	84	GO:0045859	GO:BP	regulation of protein kinase activity	20445
9.4091e-08	105	1811	30	GO:0030595	GO:BP	leukocyte chemotaxis	20445
1.13081e-07	4059	1811	455	GO:0006725	GO:BP	cellular aromatic compound metabolic process	20445
1.19636e-07	106	1811	30	GO:2001242	GO:BP	regulation of intrinsic apoptotic signaling pathway	20445
1.19638e-07	118	1811	32	GO:0072593	GO:BP	reactive oxygen species metabolic process	20445
1.2196e-07	143	1811	36	GO:0035967	GO:BP	cellular response to topologically incorrect protein	20445
1.24513e-07	564	1811	92	GO:0043549	GO:BP	regulation of kinase activity	20445
1.27563e-07	969	1811	139	GO:0045934	GO:BP	negative regulation of nucleobase-containing compound metabolic process	20445
1.27563e-07	4489	1811	496	GO:0034641	GO:BP	cellular nitrogen compound metabolic process	20445
1.27609e-07	57	1811	21	GO:0051250	GO:BP	negative regulation of lymphocyte activation	20445
1.30667e-07	1041	1811	147	GO:0051049	GO:BP	regulation of transport	20445
1.49048e-07	3944	1811	443	GO:0006139	GO:BP	nucleobase-containing compound metabolic process	20445
1.52098e-07	84	1811	26	GO:0030217	GO:BP	T cell differentiation	20445
1.58263e-07	298	1811	58	GO:0051090	GO:BP	regulation of DNA-binding transcription factor activity	20445
1.59455e-07	184	1811	42	GO:0001818	GO:BP	negative regulation of cytokine production	20445
1.63539e-07	68	1811	23	GO:0031214	GO:BP	biomineral tissue development	20445
1.63539e-07	68	1811	23	GO:0110148	GO:BP	biomineralization	20445
1.74613e-07	63	1811	22	GO:0007229	GO:BP	integrin-mediated signaling pathway	20445
1.74647e-07	430	1811	75	GO:0051347	GO:BP	positive regulation of transferase activity	20445
1.81894e-07	511	1811	85	GO:0019725	GO:BP	cellular homeostasis	20445
1.97082e-07	85	1811	26	GO:0032944	GO:BP	regulation of mononuclear cell proliferation	20445
1.973e-07	3583	1811	407	GO:0090304	GO:BP	nucleic acid metabolic process	20445
1.98318e-07	74	1811	24	GO:0006959	GO:BP	humoral immune response	20445
2.03601e-07	941	1811	135	GO:0044265	GO:BP	cellular macromolecule catabolic process	20445
2.12757e-07	127	1811	33	GO:0030098	GO:BP	lymphocyte differentiation	20445
2.14428e-07	4049	1811	452	GO:0046483	GO:BP	heterocycle metabolic process	20445
2.16496e-07	27	1811	14	GO:2001238	GO:BP	positive regulation of extrinsic apoptotic signaling pathway	20445
2.16496e-07	27	1811	14	GO:0001910	GO:BP	regulation of leukocyte mediated cytotoxicity	20445
2.19112e-07	31	1811	15	GO:0060760	GO:BP	positive regulation of response to cytokine stimulus	20445
2.28091e-07	214	1811	46	GO:0062197	GO:BP	cellular response to chemical stress	20445
2.5423e-07	187	1811	42	GO:0034599	GO:BP	cellular response to oxidative stress	20445
3.07631e-07	216	1811	46	GO:0007178	GO:BP	transmembrane receptor protein serine/threonine kinase signaling pathway	20445
3.15161e-07	168	1811	39	GO:0070997	GO:BP	neuron death	20445
3.16625e-07	129	1811	33	GO:0050730	GO:BP	regulation of peptidyl-tyrosine phosphorylation	20445
3.38018e-07	358	1811	65	GO:1902532	GO:BP	negative regulation of intracellular signal transduction	20445
3.47678e-07	76	1811	24	GO:2000377	GO:BP	regulation of reactive oxygen species metabolic process	20445
3.5549e-07	275	1811	54	GO:0048729	GO:BP	tissue morphogenesis	20445
3.63004e-07	149	1811	36	GO:0050851	GO:BP	antigen receptor-mediated signaling pathway	20445
3.81238e-07	14	1811	10	GO:1905332	GO:BP	positive regulation of morphogenesis of an epithelium	20445
3.91329e-07	156	1811	37	GO:0071356	GO:BP	cellular response to tumor necrosis factor	20445
4.1308e-07	41	1811	17	GO:0030500	GO:BP	regulation of bone mineralization	20445
4.54069e-07	177	1811	40	GO:0001501	GO:BP	skeletal system development	20445
4.72614e-07	46	1811	18	GO:1904035	GO:BP	regulation of epithelial cell apoptotic process	20445
4.77078e-07	198	1811	43	GO:0090287	GO:BP	regulation of cellular response to growth factor stimulus	20445
4.9911e-07	1661	1811	211	GO:0006357	GO:BP	regulation of transcription by RNA polymerase II	20445
5.13837e-07	171	1811	39	GO:0034612	GO:BP	response to tumor necrosis factor	20445
5.94427e-07	67	1811	22	GO:0001906	GO:BP	cell killing	20445
5.97332e-07	1076	1811	148	GO:0031327	GO:BP	negative regulation of cellular biosynthetic process	20445
6.00943e-07	887	1811	127	GO:0051253	GO:BP	negative regulation of RNA metabolic process	20445
6.08313e-07	33	1811	15	GO:0007492	GO:BP	endoderm development	20445
6.21685e-07	42	1811	17	GO:0032609	GO:BP	interferon-gamma production	20445
6.21685e-07	42	1811	17	GO:0032649	GO:BP	regulation of interferon-gamma production	20445
6.45002e-07	84	1811	25	GO:0071674	GO:BP	mononuclear cell migration	20445
6.45002e-07	84	1811	25	GO:0050670	GO:BP	regulation of lymphocyte proliferation	20445
6.50547e-07	341	1811	62	GO:0006897	GO:BP	endocytosis	20445
6.5697e-07	318	1811	59	GO:0003013	GO:BP	circulatory system process	20445
6.81714e-07	47	1811	18	GO:1903557	GO:BP	positive regulation of tumor necrosis factor superfamily cytokine production	20445
7.00686e-07	52	1811	19	GO:0008625	GO:BP	extrinsic apoptotic signaling pathway via death domain receptors	20445
7.00686e-07	334	1811	61	GO:0040008	GO:BP	regulation of growth	20445
7.2357e-07	127	1811	32	GO:0043123	GO:BP	positive regulation of I-kappaB kinase/NF-kappaB signaling	20445
7.8177e-07	68	1811	22	GO:0042098	GO:BP	T cell proliferation	20445
8.83562e-07	313	1811	58	GO:0009790	GO:BP	embryo development	20445
9.9661e-07	80	1811	24	GO:0045598	GO:BP	regulation of fat cell differentiation	20445
1.00141e-06	1792	1811	223	GO:0006366	GO:BP	transcription by RNA polymerase II	20445
1.02105e-06	322	1811	59	GO:0060627	GO:BP	regulation of vesicle-mediated transport	20445
1.02105e-06	254	1811	50	GO:0006979	GO:BP	response to oxidative stress	20445
1.03906e-06	69	1811	22	GO:0007369	GO:BP	gastrulation	20445
1.09852e-06	346	1811	62	GO:0032870	GO:BP	cellular response to hormone stimulus	20445
1.13381e-06	362	1811	64	GO:0033674	GO:BP	positive regulation of kinase activity	20445
1.17122e-06	26	1811	13	GO:0050766	GO:BP	positive regulation of phagocytosis	20445
1.17783e-06	550	1811	87	GO:0051050	GO:BP	positive regulation of transport	20445
1.1931e-06	156	1811	36	GO:0007423	GO:BP	sensory organ development	20445
1.23365e-06	278	1811	53	GO:0061061	GO:BP	muscle structure development	20445
1.26004e-06	371	1811	65	GO:0031400	GO:BP	negative regulation of protein modification process	20445
1.2836e-06	59	1811	20	GO:0048771	GO:BP	tissue remodeling	20445
1.33547e-06	1045	1811	143	GO:0010558	GO:BP	negative regulation of macromolecule biosynthetic process	20445
1.34244e-06	1036	1811	142	GO:2000113	GO:BP	negative regulation of cellular macromolecule biosynthetic process	20445
1.38543e-06	137	1811	33	GO:0045637	GO:BP	regulation of myeloid cell differentiation	20445
1.3861e-06	49	1811	18	GO:0002821	GO:BP	positive regulation of adaptive immune response	20445
1.50781e-06	35	1811	15	GO:2000379	GO:BP	positive regulation of reactive oxygen species metabolic process	20445
1.51666e-06	470	1811	77	GO:0016032	GO:BP	viral process	20445
1.78964e-06	71	1811	22	GO:0042742	GO:BP	defense response to bacterium	20445
1.80606e-06	31	1811	14	GO:0032757	GO:BP	positive regulation of interleukin-8 production	20445
1.80606e-06	31	1811	14	GO:0050854	GO:BP	regulation of antigen receptor-mediated signaling pathway	20445
1.81376e-06	312	1811	57	GO:0045860	GO:BP	positive regulation of protein kinase activity	20445
1.83429e-06	693	1811	103	GO:0031329	GO:BP	regulation of cellular catabolic process	20445
1.86235e-06	1992	1811	242	GO:0051649	GO:BP	establishment of localization in cell	20445
1.92324e-06	45	1811	17	GO:0002456	GO:BP	T cell mediated immunity	20445
1.92324e-06	45	1811	17	GO:0031341	GO:BP	regulation of cell killing	20445
1.92324e-06	45	1811	17	GO:0001704	GO:BP	formation of primary germ layer	20445
1.92426e-06	208	1811	43	GO:0030522	GO:BP	intracellular receptor signaling pathway	20445
1.99612e-06	194	1811	41	GO:0070482	GO:BP	response to oxygen levels	20445
2.09763e-06	95	1811	26	GO:0097529	GO:BP	myeloid leukocyte migration	20445
2.13622e-06	120	1811	30	GO:0045444	GO:BP	fat cell differentiation	20445
2.30228e-06	72	1811	22	GO:0048010	GO:BP	vascular endothelial growth factor receptor signaling pathway	20445
2.3537e-06	467	1811	76	GO:0030036	GO:BP	actin cytoskeleton organization	20445
2.48352e-06	254	1811	49	GO:0045862	GO:BP	positive regulation of proteolysis	20445
2.51914e-06	210	1811	43	GO:0031589	GO:BP	cell-substrate adhesion	20445
2.57419e-06	795	1811	114	GO:0009894	GO:BP	regulation of catabolic process	20445
2.60042e-06	96	1811	26	GO:0002685	GO:BP	regulation of leukocyte migration	20445
2.6778e-06	67	1811	21	GO:0034101	GO:BP	erythrocyte homeostasis	20445
2.6778e-06	67	1811	21	GO:0045619	GO:BP	regulation of lymphocyte differentiation	20445
2.68618e-06	51	1811	18	GO:1904019	GO:BP	epithelial cell apoptotic process	20445
2.72359e-06	46	1811	17	GO:0032760	GO:BP	positive regulation of tumor necrosis factor production	20445
2.85778e-06	486	1811	78	GO:1901361	GO:BP	organic cyclic compound catabolic process	20445
2.92839e-06	503	1811	80	GO:0010243	GO:BP	response to organonitrogen compound	20445
2.95168e-06	73	1811	22	GO:0045165	GO:BP	cell fate commitment	20445
3.05953e-06	190	1811	40	GO:0031098	GO:BP	stress-activated protein kinase signaling cascade	20445
3.18972e-06	1531	1811	193	GO:0071702	GO:BP	organic substance transport	20445
3.19339e-06	20	1811	11	GO:0050856	GO:BP	regulation of T cell receptor signaling pathway	20445
3.22354e-06	85	1811	24	GO:0071706	GO:BP	tumor necrosis factor superfamily cytokine production	20445
3.22354e-06	85	1811	24	GO:1903555	GO:BP	regulation of tumor necrosis factor superfamily cytokine production	20445
3.43023e-06	962	1811	132	GO:0007010	GO:BP	cytoskeleton organization	20445
3.43023e-06	37	1811	15	GO:0002709	GO:BP	regulation of T cell mediated immunity	20445
3.57283e-06	177	1811	38	GO:0051091	GO:BP	positive regulation of DNA-binding transcription factor activity	20445
3.75904e-06	104	1811	27	GO:0050679	GO:BP	positive regulation of epithelial cell proliferation	20445
3.75904e-06	42	1811	16	GO:0034121	GO:BP	regulation of toll-like receptor signaling pathway	20445
4.02744e-06	670	1811	99	GO:0044087	GO:BP	regulation of cellular component biogenesis	20445
4.02744e-06	63	1811	20	GO:0030199	GO:BP	collagen fibril organization	20445
4.03721e-06	86	1811	24	GO:0022408	GO:BP	negative regulation of cell-cell adhesion	20445
4.11337e-06	178	1811	38	GO:0051403	GO:BP	stress-activated MAPK cascade	20445
4.55382e-06	534	1811	83	GO:0072657	GO:BP	protein localization to membrane	20445
4.55402e-06	58	1811	19	GO:0002705	GO:BP	positive regulation of leukocyte mediated immunity	20445
4.57678e-06	105	1811	27	GO:0030968	GO:BP	endoplasmic reticulum unfolded protein response	20445
4.72097e-06	131	1811	31	GO:0150063	GO:BP	visual system development	20445
4.8375e-06	17	1811	10	GO:0071384	GO:BP	cellular response to corticosteroid stimulus	20445
4.96812e-06	93	1811	25	GO:0002449	GO:BP	lymphocyte mediated immunity	20445
5.06901e-06	527	1811	82	GO:0030029	GO:BP	actin filament-based process	20445
5.25505e-06	64	1811	20	GO:0062207	GO:BP	regulation of pattern recognition receptor signaling pathway	20445
5.25505e-06	64	1811	20	GO:0002832	GO:BP	negative regulation of response to biotic stimulus	20445
5.5553e-06	106	1811	27	GO:0051092	GO:BP	positive regulation of NF-kappaB transcription factor activity	20445
5.6169e-06	808	1811	114	GO:0045892	GO:BP	negative regulation of transcription	DNA-templated	20445
5.90726e-06	21	1811	11	GO:1905330	GO:BP	regulation of morphogenesis of an epithelium	20445
5.9115e-06	25	1811	12	GO:0030224	GO:BP	monocyte differentiation	20445
6.1131e-06	94	1811	25	GO:0000187	GO:BP	activation of MAPK activity	20445
6.24832e-06	181	1811	38	GO:0071902	GO:BP	positive regulation of protein serine/threonine kinase activity	20445
6.24832e-06	181	1811	38	GO:0036293	GO:BP	response to decreased oxygen levels	20445
6.54924e-06	255	1811	48	GO:0008015	GO:BP	blood circulation	20445
6.58126e-06	133	1811	31	GO:0048880	GO:BP	sensory system development	20445
6.60051e-06	34	1811	14	GO:1902041	GO:BP	regulation of extrinsic apoptotic signaling pathway via death domain receptors	20445
6.8479e-06	472	1811	75	GO:0019439	GO:BP	aromatic compound catabolic process	20445
7.11174e-06	147	1811	33	GO:0002833	GO:BP	positive regulation of response to biotic stimulus	20445
7.25731e-06	49	1811	17	GO:0032677	GO:BP	regulation of interleukin-8 production	20445
7.25731e-06	49	1811	17	GO:0032637	GO:BP	interleukin-8 production	20445
7.32765e-06	39	1811	15	GO:0001909	GO:BP	leukocyte mediated cytotoxicity	20445
7.48931e-06	813	1811	114	GO:1902679	GO:BP	negative regulation of RNA biosynthetic process	20445
7.48931e-06	813	1811	114	GO:1903507	GO:BP	negative regulation of nucleic acid-templated transcription	20445
7.9036e-06	60	1811	19	GO:0042129	GO:BP	regulation of T cell proliferation	20445
7.9238e-06	311	1811	55	GO:0007264	GO:BP	small GTPase mediated signal transduction	20445
7.9238e-06	424	1811	69	GO:0044283	GO:BP	small molecule biosynthetic process	20445
8.01419e-06	141	1811	32	GO:0007179	GO:BP	transforming growth factor beta receptor signaling pathway	20445
8.19974e-06	30	1811	13	GO:0001706	GO:BP	endoderm formation	20445
8.19974e-06	30	1811	13	GO:0031343	GO:BP	positive regulation of cell killing	20445
8.6158e-06	128	1811	30	GO:0050852	GO:BP	T cell receptor signaling pathway	20445
8.75876e-06	66	1811	20	GO:0030856	GO:BP	regulation of epithelial cell differentiation	20445
9.54128e-06	177	1811	37	GO:0001666	GO:BP	response to hypoxia	20445
9.60578e-06	149	1811	33	GO:2000116	GO:BP	regulation of cysteine-type endopeptidase activity	20445
9.61671e-06	26	1811	12	GO:0001961	GO:BP	positive regulation of cytokine-mediated signaling pathway	20445
9.61671e-06	109	1811	27	GO:0000302	GO:BP	response to reactive oxygen species	20445
9.61671e-06	26	1811	12	GO:0035987	GO:BP	endodermal cell differentiation	20445
9.61671e-06	26	1811	12	GO:0042531	GO:BP	positive regulation of tyrosine phosphorylation of STAT protein	20445
9.63965e-06	156	1811	34	GO:0043491	GO:BP	protein kinase B signaling	20445
1.02564e-05	61	1811	19	GO:0050864	GO:BP	regulation of B cell activation	20445
1.02814e-05	22	1811	11	GO:0001912	GO:BP	positive regulation of leukocyte mediated cytotoxicity	20445
1.03004e-05	554	1811	84	GO:1901698	GO:BP	response to nitrogen compound	20445
1.032e-05	45	1811	16	GO:0002824	GO:BP	positive regulation of adaptive immune response based on somatic recombination of immune receptors built from immunoglobulin superfamily domains	20445
1.04865e-05	116	1811	28	GO:0001649	GO:BP	osteoblast differentiation	20445
1.09776e-05	97	1811	25	GO:0048872	GO:BP	homeostasis of number of cells	20445
1.1785e-05	56	1811	18	GO:0030282	GO:BP	bone mineralization	20445
1.18762e-05	85	1811	23	GO:0071774	GO:BP	response to fibroblast growth factor	20445
1.20553e-05	186	1811	38	GO:0051346	GO:BP	negative regulation of hydrolase activity	20445
1.2298e-05	238	1811	45	GO:0002009	GO:BP	morphogenesis of an epithelium	20445
1.32051e-05	51	1811	17	GO:0061077	GO:BP	chaperone-mediated protein folding	20445
1.329e-05	62	1811	19	GO:0002706	GO:BP	regulation of lymphocyte mediated immunity	20445
1.329e-05	62	1811	19	GO:0009636	GO:BP	response to toxic substance	20445
1.35757e-05	878	1811	120	GO:0006629	GO:BP	lipid metabolic process	20445
1.40865e-05	15	1811	9	GO:0001913	GO:BP	T cell mediated cytotoxicity	20445
1.44953e-05	465	1811	73	GO:0046700	GO:BP	heterocycle catabolic process	20445
1.46192e-05	41	1811	15	GO:0071887	GO:BP	leukocyte apoptotic process	20445
1.46192e-05	41	1811	15	GO:0045621	GO:BP	positive regulation of lymphocyte differentiation	20445
1.46192e-05	41	1811	15	GO:0050868	GO:BP	negative regulation of T cell activation	20445
1.46192e-05	41	1811	15	GO:1901216	GO:BP	positive regulation of neuron death	20445
1.47352e-05	74	1811	21	GO:0007259	GO:BP	receptor signaling pathway via JAK-STAT	20445
1.53534e-05	342	1811	58	GO:0045936	GO:BP	negative regulation of phosphate metabolic process	20445
1.55544e-05	1725	1811	209	GO:0008104	GO:BP	protein localization	20445
1.60688e-05	99	1811	25	GO:0030168	GO:BP	platelet activation	20445
1.68307e-05	343	1811	58	GO:0010563	GO:BP	negative regulation of phosphorus metabolic process	20445
1.73427e-05	23	1811	11	GO:0036003	GO:BP	positive regulation of transcription from RNA polymerase II promoter in response to stress	20445
1.73427e-05	23	1811	11	GO:0034142	GO:BP	toll-like receptor 4 signaling pathway	20445
1.73427e-05	23	1811	11	GO:0002755	GO:BP	MyD88-dependent toll-like receptor signaling pathway	20445
1.73638e-05	19	1811	10	GO:2001239	GO:BP	regulation of extrinsic apoptotic signaling pathway in absence of ligand	20445
1.74408e-05	52	1811	17	GO:0002761	GO:BP	regulation of myeloid leukocyte differentiation	20445
1.76944e-05	536	1811	81	GO:0000122	GO:BP	negative regulation of transcription by RNA polymerase II	20445
1.77529e-05	106	1811	26	GO:0032606	GO:BP	type I interferon production	20445
1.77529e-05	106	1811	26	GO:0032479	GO:BP	regulation of type I interferon production	20445
1.82683e-05	81	1811	22	GO:0061448	GO:BP	connective tissue development	20445
1.83388e-05	75	1811	21	GO:0002262	GO:BP	myeloid cell homeostasis	20445
1.85721e-05	32	1811	13	GO:0045669	GO:BP	positive regulation of osteoblast differentiation	20445
1.85721e-05	32	1811	13	GO:0006801	GO:BP	superoxide metabolic process	20445
1.86818e-05	265	1811	48	GO:1902903	GO:BP	regulation of supramolecular fiber organization	20445
2.02367e-05	42	1811	15	GO:0045600	GO:BP	positive regulation of fat cell differentiation	20445
2.05795e-05	94	1811	24	GO:0072001	GO:BP	renal system development	20445
2.08589e-05	470	1811	73	GO:0044270	GO:BP	cellular nitrogen compound catabolic process	20445
2.14189e-05	127	1811	29	GO:0042063	GO:BP	gliogenesis	20445
2.14189e-05	127	1811	29	GO:0048017	GO:BP	inositol lipid-mediated signaling	20445
2.16252e-05	64	1811	19	GO:2001243	GO:BP	negative regulation of intrinsic apoptotic signaling pathway	20445
2.16252e-05	88	1811	23	GO:0002576	GO:BP	platelet degranulation	20445
2.16691e-05	346	1811	58	GO:0071417	GO:BP	cellular response to organonitrogen compound	20445
2.21941e-05	162	1811	34	GO:0090092	GO:BP	regulation of transmembrane receptor protein serine/threonine kinase signaling pathway	20445
2.25065e-05	70	1811	20	GO:0050921	GO:BP	positive regulation of chemotaxis	20445
2.31682e-05	463	1811	72	GO:0007186	GO:BP	G protein-coupled receptor signaling pathway	20445
2.35106e-05	28	1811	12	GO:0043030	GO:BP	regulation of macrophage activation	20445
2.39051e-05	413	1811	66	GO:0055082	GO:BP	cellular chemical homeostasis	20445
2.49732e-05	128	1811	29	GO:0010952	GO:BP	positive regulation of peptidase activity	20445
2.49732e-05	128	1811	29	GO:0001654	GO:BP	eye development	20445
2.63786e-05	332	1811	56	GO:0014070	GO:BP	response to organic cyclic compound	20445
2.72691e-05	33	1811	13	GO:0038066	GO:BP	p38MAPK cascade	20445
2.72691e-05	33	1811	13	GO:1903053	GO:BP	regulation of extracellular matrix organization	20445
2.72691e-05	33	1811	13	GO:0045582	GO:BP	positive regulation of T cell differentiation	20445
2.7312e-05	65	1811	19	GO:0030218	GO:BP	erythrocyte differentiation	20445
2.7312e-05	83	1811	22	GO:0044344	GO:BP	cellular response to fibroblast growth factor stimulus	20445
2.7312e-05	83	1811	22	GO:0032640	GO:BP	tumor necrosis factor production	20445
2.7312e-05	65	1811	19	GO:0045667	GO:BP	regulation of osteoblast differentiation	20445
2.7312e-05	83	1811	22	GO:0032680	GO:BP	regulation of tumor necrosis factor production	20445
2.74209e-05	16	1811	9	GO:0002704	GO:BP	negative regulation of leukocyte mediated immunity	20445
2.74226e-05	43	1811	15	GO:0098754	GO:BP	detoxification	20445
2.77456e-05	24	1811	11	GO:0031663	GO:BP	lipopolysaccharide-mediated signaling pathway	20445
2.85105e-05	285	1811	50	GO:0042176	GO:BP	regulation of protein catabolic process	20445
2.87454e-05	765	1811	106	GO:0051130	GO:BP	positive regulation of cellular component organization	20445
3.14948e-05	375	1811	61	GO:0055080	GO:BP	cation homeostasis	20445
3.27146e-05	103	1811	25	GO:0008544	GO:BP	epidermis development	20445
3.28489e-05	60	1811	18	GO:0070665	GO:BP	positive regulation of leukocyte proliferation	20445
3.39682e-05	49	1811	16	GO:0070373	GO:BP	negative regulation of ERK1 and ERK2 cascade	20445
3.39682e-05	49	1811	16	GO:1900407	GO:BP	regulation of cellular response to oxidative stress	20445
3.40729e-05	217	1811	41	GO:0007265	GO:BP	Ras protein signal transduction	20445
3.40955e-05	376	1811	61	GO:0098771	GO:BP	inorganic ion homeostasis	20445
3.4325e-05	144	1811	31	GO:0050728	GO:BP	negative regulation of inflammatory response	20445
3.70969e-05	117	1811	27	GO:0001659	GO:BP	temperature homeostasis	20445
3.74489e-05	44	1811	15	GO:0060395	GO:BP	SMAD protein signal transduction	20445
3.87995e-05	55	1811	17	GO:1902882	GO:BP	regulation of response to oxidative stress	20445
3.87995e-05	55	1811	17	GO:0097530	GO:BP	granulocyte migration	20445
3.91239e-05	7	1811	6	GO:0050862	GO:BP	positive regulation of T cell receptor signaling pathway	20445
3.94347e-05	39	1811	14	GO:0046634	GO:BP	regulation of alpha-beta T cell activation	20445
3.95779e-05	145	1811	31	GO:0051896	GO:BP	regulation of protein kinase B signaling	20445
3.95895e-05	181	1811	36	GO:0006898	GO:BP	receptor-mediated endocytosis	20445
3.97974e-05	345	1811	57	GO:0030003	GO:BP	cellular cation homeostasis	20445
4.00557e-05	13	1811	8	GO:0001914	GO:BP	regulation of T cell mediated cytotoxicity	20445
4.05521e-05	265	1811	47	GO:0042326	GO:BP	negative regulation of phosphorylation	20445
4.26902e-05	189	1811	37	GO:0032147	GO:BP	activation of protein kinase activity	20445
4.39934e-05	25	1811	11	GO:0006956	GO:BP	complement activation	20445
4.46896e-05	50	1811	16	GO:0046631	GO:BP	alpha-beta T cell activation	20445
4.50762e-05	322	1811	54	GO:0055065	GO:BP	metal ion homeostasis	20445
4.56535e-05	139	1811	30	GO:0060537	GO:BP	muscle tissue development	20445
4.5792e-05	92	1811	23	GO:0001822	GO:BP	kidney development	20445
4.5792e-05	92	1811	23	GO:1904018	GO:BP	positive regulation of vasculature development	20445
4.5792e-05	92	1811	23	GO:0045766	GO:BP	positive regulation of angiogenesis	20445
4.58079e-05	447	1811	69	GO:0034655	GO:BP	nucleobase-containing compound catabolic process	20445
5.0329e-05	21	1811	10	GO:0030449	GO:BP	regulation of complement activation	20445
5.0329e-05	21	1811	10	GO:0010742	GO:BP	macrophage derived foam cell differentiation	20445
5.0329e-05	21	1811	10	GO:0090077	GO:BP	foam cell differentiation	20445
5.0329e-05	183	1811	36	GO:1903320	GO:BP	regulation of protein modification by small protein conjugation or removal	20445
5.03377e-05	99	1811	24	GO:0001655	GO:BP	urogenital system development	20445
5.12978e-05	2146	1811	248	GO:0022607	GO:BP	cellular component assembly	20445
5.20839e-05	30	1811	12	GO:0002711	GO:BP	positive regulation of T cell mediated immunity	20445
5.20839e-05	30	1811	12	GO:0045778	GO:BP	positive regulation of ossification	20445
5.21744e-05	133	1811	29	GO:0043281	GO:BP	regulation of cysteine-type endopeptidase activity involved in apoptotic process	20445
5.40189e-05	268	1811	47	GO:0001558	GO:BP	regulation of cell growth	20445
5.40189e-05	268	1811	47	GO:0048871	GO:BP	multicellular organismal homeostasis	20445
5.48919e-05	35	1811	13	GO:0002286	GO:BP	T cell activation involved in immune response	20445
5.48919e-05	35	1811	13	GO:0007260	GO:BP	tyrosine phosphorylation of STAT protein	20445
5.51451e-05	349	1811	57	GO:0006873	GO:BP	cellular ion homeostasis	20445
5.7788e-05	51	1811	16	GO:0045639	GO:BP	positive regulation of myeloid cell differentiation	20445
5.7788e-05	51	1811	16	GO:1903038	GO:BP	negative regulation of leukocyte cell-cell adhesion	20445
5.7788e-05	51	1811	16	GO:0071621	GO:BP	granulocyte chemotaxis	20445
5.99552e-05	350	1811	57	GO:0031331	GO:BP	positive regulation of cellular catabolic process	20445
6.24928e-05	215	1811	40	GO:1901653	GO:BP	cellular response to peptide	20445
6.30462e-05	246	1811	44	GO:1901652	GO:BP	response to peptide	20445
6.33124e-05	57	1811	17	GO:0034109	GO:BP	homotypic cell-cell adhesion	20445
6.39914e-05	254	1811	45	GO:0010035	GO:BP	response to inorganic substance	20445
6.71099e-05	26	1811	11	GO:0050886	GO:BP	endocrine process	20445
6.84279e-05	121	1811	27	GO:0010950	GO:BP	positive regulation of endopeptidase activity	20445
7.0938e-05	101	1811	24	GO:0001837	GO:BP	epithelial to mesenchymal transition	20445
7.09886e-05	88	1811	22	GO:0048738	GO:BP	cardiac muscle tissue development	20445
7.09886e-05	88	1811	22	GO:1905952	GO:BP	regulation of lipid localization	20445
7.27411e-05	1242	1811	155	GO:0044281	GO:BP	small molecule metabolic process	20445
7.29755e-05	41	1811	14	GO:0061138	GO:BP	morphogenesis of a branching epithelium	20445
7.51138e-05	52	1811	16	GO:0046718	GO:BP	viral entry into host cell	20445
7.51138e-05	52	1811	16	GO:0032946	GO:BP	positive regulation of mononuclear cell proliferation	20445
7.54904e-05	403	1811	63	GO:0050801	GO:BP	ion homeostasis	20445
7.57346e-05	82	1811	21	GO:0097696	GO:BP	receptor signaling pathway via STAT	20445
7.7879e-05	95	1811	23	GO:0033002	GO:BP	muscle cell proliferation	20445
7.8893e-05	143	1811	30	GO:1902905	GO:BP	positive regulation of supramolecular fiber organization	20445
7.96201e-05	225	1811	41	GO:0003012	GO:BP	muscle system process	20445
8.03218e-05	14	1811	8	GO:0090322	GO:BP	regulation of superoxide metabolic process	20445
8.03218e-05	58	1811	17	GO:0002753	GO:BP	cytoplasmic pattern recognition receptor signaling pathway	20445
8.05033e-05	22	1811	10	GO:0032615	GO:BP	interleukin-12 production	20445
8.05033e-05	22	1811	10	GO:0031960	GO:BP	response to corticosteroid	20445
8.05033e-05	22	1811	10	GO:0032655	GO:BP	regulation of interleukin-12 production	20445
8.30274e-05	102	1811	24	GO:0043620	GO:BP	regulation of DNA-templated transcription in response to stress	20445
8.42462e-05	180	1811	35	GO:0044403	GO:BP	biological process involved in symbiotic interaction	20445
8.50092e-05	297	1811	50	GO:0006875	GO:BP	cellular metal ion homeostasis	20445
8.71616e-05	109	1811	25	GO:0042113	GO:BP	B cell activation	20445
8.78529e-05	18	1811	9	GO:0010743	GO:BP	regulation of macrophage derived foam cell differentiation	20445
8.78529e-05	18	1811	9	GO:0032689	GO:BP	negative regulation of interferon-gamma production	20445
8.78529e-05	704	1811	97	GO:0030163	GO:BP	protein catabolic process	20445
9.5315e-05	2368	1811	268	GO:0044085	GO:BP	cellular component biogenesis	20445
9.61906e-05	53	1811	16	GO:0045580	GO:BP	regulation of T cell differentiation	20445
9.72339e-05	227	1811	41	GO:0090132	GO:BP	epithelium migration	20445
9.72339e-05	42	1811	14	GO:0006984	GO:BP	ER-nucleus signaling pathway	20445
9.72339e-05	227	1811	41	GO:0010631	GO:BP	epithelial cell migration	20445
9.95837e-05	27	1811	11	GO:0070169	GO:BP	positive regulation of biomineral tissue development	20445
9.95837e-05	27	1811	11	GO:0110151	GO:BP	positive regulation of biomineralization	20445
0.000101066	984	1811	127	GO:0007267	GO:BP	cell-cell signaling	20445
0.000101711	110	1811	25	GO:0051897	GO:BP	positive regulation of protein kinase B signaling	20445
0.000101897	65	1811	18	GO:0032675	GO:BP	regulation of interleukin-6 production	20445
0.000101897	65	1811	18	GO:0032635	GO:BP	interleukin-6 production	20445
0.00010228	283	1811	48	GO:0071407	GO:BP	cellular response to organic cyclic compound	20445
0.000104545	37	1811	13	GO:0032755	GO:BP	positive regulation of interleukin-6 production	20445
0.000106327	32	1811	12	GO:0032663	GO:BP	regulation of interleukin-2 production	20445
0.000106327	32	1811	12	GO:0032623	GO:BP	interleukin-2 production	20445
0.000106953	228	1811	41	GO:0090130	GO:BP	tissue migration	20445
0.000108141	97	1811	23	GO:0043010	GO:BP	camera-type eye development	20445
0.000112254	48	1811	15	GO:0002708	GO:BP	positive regulation of lymphocyte mediated immunity	20445
0.000113301	11	1811	7	GO:0034975	GO:BP	protein folding in endoplasmic reticulum	20445
0.000113301	11	1811	7	GO:0034134	GO:BP	toll-like receptor 2 signaling pathway	20445
0.000113301	11	1811	7	GO:0043032	GO:BP	positive regulation of macrophage activation	20445
0.000121562	125	1811	27	GO:0048015	GO:BP	phosphatidylinositol-mediated signaling	20445
0.000122485	72	1811	19	GO:0034446	GO:BP	substrate adhesion-dependent cell spreading	20445
0.000122485	602	1811	85	GO:0051668	GO:BP	localization within membrane	20445
0.000124579	393	1811	61	GO:0009896	GO:BP	positive regulation of catabolic process	20445
0.000124958	23	1811	10	GO:0071634	GO:BP	regulation of transforming growth factor beta production	20445
0.000124958	23	1811	10	GO:0002920	GO:BP	regulation of humoral immune response	20445
0.000124958	23	1811	10	GO:0061035	GO:BP	regulation of cartilage development	20445
0.000125499	66	1811	18	GO:0009612	GO:BP	response to mechanical stimulus	20445
0.000132588	184	1811	35	GO:0031334	GO:BP	positive regulation of protein-containing complex assembly	20445
0.000140969	79	1811	20	GO:0010466	GO:BP	negative regulation of peptidase activity	20445
0.000140969	79	1811	20	GO:0048732	GO:BP	gland development	20445
0.000142175	38	1811	13	GO:0048754	GO:BP	branching morphogenesis of an epithelial tube	20445
0.000146816	19	1811	9	GO:1900745	GO:BP	positive regulation of p38MAPK cascade	20445
0.000148548	33	1811	12	GO:0006458	GO:BP	'de novo' protein folding	20445
0.000148548	15	1811	8	GO:0071385	GO:BP	cellular response to glucocorticoid stimulus	20445
0.000148548	73	1811	19	GO:0002285	GO:BP	lymphocyte activation involved in immune response	20445
0.000148548	33	1811	12	GO:0042509	GO:BP	regulation of tyrosine phosphorylation of STAT protein	20445
0.000148548	15	1811	8	GO:0060675	GO:BP	ureteric bud morphogenesis	20445
0.000148548	15	1811	8	GO:0001658	GO:BP	branching involved in ureteric bud morphogenesis	20445
0.000148548	15	1811	8	GO:0072171	GO:BP	mesonephric tubule morphogenesis	20445
0.000149722	99	1811	23	GO:0090101	GO:BP	negative regulation of transmembrane receptor protein serine/threonine kinase signaling pathway	20445
0.000153518	304	1811	50	GO:0016049	GO:BP	cell growth	20445
0.000156765	61	1811	17	GO:0008630	GO:BP	intrinsic apoptotic signaling pathway in response to DNA damage	20445
0.000158504	232	1811	41	GO:0010876	GO:BP	lipid localization	20445
0.000159931	127	1811	27	GO:0030100	GO:BP	regulation of endocytosis	20445
0.000163084	156	1811	31	GO:0031396	GO:BP	regulation of protein ubiquitination	20445
0.000164077	363	1811	57	GO:0051493	GO:BP	regulation of cytoskeleton organization	20445
0.000167156	93	1811	22	GO:0010001	GO:BP	glial cell differentiation	20445
0.000167847	44	1811	14	GO:0032648	GO:BP	regulation of interferon-beta production	20445
0.000167847	44	1811	14	GO:0032608	GO:BP	interferon-beta production	20445
0.000171737	389	1811	60	GO:1901699	GO:BP	cellular response to nitrogen compound	20445
0.000175382	142	1811	29	GO:0045861	GO:BP	negative regulation of proteolysis	20445
0.000180331	74	1811	19	GO:0002700	GO:BP	regulation of production of molecular mediator of immune response	20445
0.000181313	107	1811	24	GO:0106106	GO:BP	cold-induced thermogenesis	20445
0.000181313	107	1811	24	GO:0120161	GO:BP	regulation of cold-induced thermogenesis	20445
0.000182597	210	1811	38	GO:0022604	GO:BP	regulation of cell morphogenesis	20445
0.000183585	157	1811	31	GO:0007162	GO:BP	negative regulation of cell adhesion	20445
0.000188987	39	1811	13	GO:2001244	GO:BP	positive regulation of intrinsic apoptotic signaling pathway	20445
0.000188987	24	1811	10	GO:0071604	GO:BP	transforming growth factor beta production	20445
0.000188987	24	1811	10	GO:0051085	GO:BP	chaperone cofactor-dependent protein refolding	20445
0.000193476	62	1811	17	GO:0002687	GO:BP	positive regulation of leukocyte migration	20445
0.000193476	62	1811	17	GO:0044409	GO:BP	entry into host	20445
0.000196745	203	1811	37	GO:0006869	GO:BP	lipid transport	20445
0.000204162	34	1811	12	GO:0038034	GO:BP	signal transduction in absence of ligand	20445
0.000204162	34	1811	12	GO:0097192	GO:BP	extrinsic apoptotic signaling pathway in absence of ligand	20445
0.000212904	115	1811	25	GO:0001935	GO:BP	endothelial cell proliferation	20445
0.000212904	115	1811	25	GO:1990845	GO:BP	adaptive thermogenesis	20445
0.000218493	45	1811	14	GO:0070265	GO:BP	necrotic cell death	20445
0.000218493	45	1811	14	GO:0022617	GO:BP	extracellular matrix disassembly	20445
0.000224829	284	1811	47	GO:0001667	GO:BP	ameboidal-type cell migration	20445
0.000234211	12	1811	7	GO:0050857	GO:BP	positive regulation of antigen receptor-mediated signaling pathway	20445
0.000234211	12	1811	7	GO:0001916	GO:BP	positive regulation of T cell mediated cytotoxicity	20445
0.000234211	12	1811	7	GO:2001044	GO:BP	regulation of integrin-mediated signaling pathway	20445
0.000235537	51	1811	15	GO:0050671	GO:BP	positive regulation of lymphocyte proliferation	20445
0.000239851	130	1811	27	GO:0014706	GO:BP	striated muscle tissue development	20445
0.000244096	1351	1811	163	GO:0070727	GO:BP	cellular macromolecule localization	20445
0.000244433	182	1811	34	GO:0010632	GO:BP	regulation of epithelial cell migration	20445
0.000245114	116	1811	25	GO:1903364	GO:BP	positive regulation of cellular protein catabolic process	20445
0.000245114	116	1811	25	GO:0043409	GO:BP	negative regulation of MAPK cascade	20445
0.000250936	40	1811	13	GO:0003170	GO:BP	heart valve development	20445
0.000259003	16	1811	8	GO:0098869	GO:BP	cellular oxidant detoxification	20445
0.000272303	96	1811	22	GO:0043618	GO:BP	regulation of transcription from RNA polymerase II promoter in response to stress	20445
0.000277089	222	1811	39	GO:0010817	GO:BP	regulation of hormone levels	20445
0.000278689	103	1811	23	GO:1903900	GO:BP	regulation of viral life cycle	20445
0.000278689	25	1811	10	GO:0030501	GO:BP	positive regulation of bone mineralization	20445
0.000278689	25	1811	10	GO:1902042	GO:BP	negative regulation of extrinsic apoptotic signaling pathway via death domain receptors	20445
0.000278689	70	1811	18	GO:1905897	GO:BP	regulation of response to endoplasmic reticulum stress	20445
0.000278689	25	1811	10	GO:0060993	GO:BP	kidney morphogenesis	20445
0.000278689	25	1811	10	GO:0046661	GO:BP	male sex differentiation	20445
0.000278689	25	1811	10	GO:0046546	GO:BP	development of primary male sexual characteristics	20445
0.000278689	25	1811	10	GO:0070227	GO:BP	lymphocyte apoptotic process	20445
0.000280095	46	1811	14	GO:0001763	GO:BP	morphogenesis of a branching structure	20445
0.000280095	46	1811	14	GO:0045137	GO:BP	development of primary sexual characteristics	20445
0.000289447	30	1811	11	GO:0050830	GO:BP	defense response to Gram-positive bacterium	20445
0.000289447	30	1811	11	GO:0071260	GO:BP	cellular response to mechanical stimulus	20445
0.00030198	184	1811	34	GO:0016053	GO:BP	organic acid biosynthetic process	20445
0.000308229	321	1811	51	GO:0006402	GO:BP	mRNA catabolic process	20445
0.000312311	701	1811	94	GO:0044255	GO:BP	cellular lipid metabolic process	20445
0.000320013	200	1811	36	GO:0051235	GO:BP	maintenance of location	20445
0.000320425	9	1811	6	GO:0010745	GO:BP	negative regulation of macrophage derived foam cell differentiation	20445
0.000320425	9	1811	6	GO:0009620	GO:BP	response to fungus	20445
0.000322869	104	1811	23	GO:2001056	GO:BP	positive regulation of cysteine-type endopeptidase activity	20445
0.000327944	41	1811	13	GO:1902106	GO:BP	negative regulation of leukocyte differentiation	20445
0.000327944	41	1811	13	GO:1903201	GO:BP	regulation of oxidative stress-induced cell death	20445
0.000336409	71	1811	18	GO:0032368	GO:BP	regulation of lipid transport	20445
0.000353424	133	1811	27	GO:0009266	GO:BP	response to temperature stimulus	20445
0.0003573	265	1811	44	GO:0060284	GO:BP	regulation of cell development	20445
0.000358825	21	1811	9	GO:0034122	GO:BP	negative regulation of toll-like receptor signaling pathway	20445
0.000358825	21	1811	9	GO:0045576	GO:BP	mast cell activation	20445
0.000358825	21	1811	9	GO:0061333	GO:BP	renal tubule morphogenesis	20445
0.000358825	21	1811	9	GO:0001657	GO:BP	ureteric bud development	20445
0.000358825	21	1811	9	GO:0043300	GO:BP	regulation of leukocyte degranulation	20445
0.000359104	178	1811	33	GO:0046394	GO:BP	carboxylic acid biosynthetic process	20445
0.000361513	126	1811	26	GO:0048545	GO:BP	response to steroid hormone	20445
0.000363833	640	1811	87	GO:0000902	GO:BP	cell morphogenesis	20445
0.000372855	105	1811	23	GO:0051146	GO:BP	striated muscle cell differentiation	20445
0.000372897	112	1811	24	GO:0061572	GO:BP	actin filament bundle organization	20445
0.000376343	349	1811	54	GO:0051704	GO:BP	multi-organism process	20445
0.000389525	156	1811	30	GO:0060485	GO:BP	mesenchyme development	20445
0.000400061	31	1811	11	GO:0070664	GO:BP	negative regulation of leukocyte proliferation	20445
0.000400061	31	1811	11	GO:2000106	GO:BP	regulation of leukocyte apoptotic process	20445
0.000401603	26	1811	10	GO:0046635	GO:BP	positive regulation of alpha-beta T cell activation	20445
0.000402971	72	1811	18	GO:0010951	GO:BP	negative regulation of endopeptidase activity	20445
0.000405037	283	1811	46	GO:0034329	GO:BP	cell junction assembly	20445
0.000411381	127	1811	26	GO:0050920	GO:BP	regulation of chemotaxis	20445
0.000415555	92	1811	21	GO:0002440	GO:BP	production of molecular mediator of immune response	20445
0.000420778	195	1811	35	GO:0071496	GO:BP	cellular response to external stimulus	20445
0.00042428	42	1811	13	GO:0070527	GO:BP	platelet aggregation	20445
0.000425623	17	1811	8	GO:0007263	GO:BP	nitric oxide mediated signal transduction	20445
0.000427075	172	1811	32	GO:0042692	GO:BP	muscle cell differentiation	20445
0.000430321	142	1811	28	GO:0010594	GO:BP	regulation of endothelial cell migration	20445
0.000451919	60	1811	16	GO:0048525	GO:BP	negative regulation of viral process	20445
0.000461366	54	1811	15	GO:0014068	GO:BP	positive regulation of phosphatidylinositol 3-kinase signaling	20445
0.000467724	1340	1811	160	GO:0034613	GO:BP	cellular protein localization	20445
0.000472369	840	1811	108	GO:0033043	GO:BP	regulation of organelle organization	20445
0.000477114	212	1811	37	GO:0009895	GO:BP	negative regulation of catabolic process	20445
0.000491458	37	1811	12	GO:1902373	GO:BP	negative regulation of mRNA catabolic process	20445
0.000498208	692	1811	92	GO:0006082	GO:BP	organic acid metabolic process	20445
0.000502927	353	1811	54	GO:0006401	GO:BP	RNA catabolic process	20445
0.000519487	151	1811	29	GO:0045926	GO:BP	negative regulation of growth	20445
0.000519487	245	1811	41	GO:0072507	GO:BP	divalent inorganic cation homeostasis	20445
0.000522127	67	1811	17	GO:0008217	GO:BP	regulation of blood pressure	20445
0.000522894	237	1811	40	GO:0072503	GO:BP	cellular divalent inorganic cation homeostasis	20445
0.000525127	229	1811	39	GO:0006631	GO:BP	fatty acid metabolic process	20445
0.00053507	22	1811	9	GO:0002886	GO:BP	regulation of myeloid leukocyte mediated immunity	20445
0.00053507	22	1811	9	GO:0072163	GO:BP	mesonephric epithelium development	20445
0.00053507	22	1811	9	GO:0002526	GO:BP	acute inflammatory response	20445
0.00053507	22	1811	9	GO:0010543	GO:BP	regulation of platelet activation	20445
0.00053507	22	1811	9	GO:0072164	GO:BP	mesonephric tubule development	20445
0.00053507	22	1811	9	GO:0022612	GO:BP	gland morphogenesis	20445
0.000540413	32	1811	11	GO:1901224	GO:BP	positive regulation of NIK/NF-kappaB signaling	20445
0.000540413	32	1811	11	GO:0032728	GO:BP	positive regulation of interferon-beta production	20445
0.000540413	32	1811	11	GO:2000351	GO:BP	regulation of endothelial cell apoptotic process	20445
0.00054185	43	1811	13	GO:1903707	GO:BP	negative regulation of hemopoiesis	20445
0.00054185	43	1811	13	GO:1990266	GO:BP	neutrophil migration	20445
0.000547248	61	1811	16	GO:0002688	GO:BP	regulation of leukocyte chemotaxis	20445
0.00056193	27	1811	10	GO:0090505	GO:BP	epiboly involved in wound healing	20445
0.00056193	27	1811	10	GO:1904036	GO:BP	negative regulation of epithelial cell apoptotic process	20445
0.00056193	27	1811	10	GO:0044319	GO:BP	wound healing	spreading of cells	20445
0.00056193	198	1811	35	GO:0051348	GO:BP	negative regulation of transferase activity	20445
0.000562478	55	1811	15	GO:1901222	GO:BP	regulation of NIK/NF-kappaB signaling	20445
0.000562478	108	1811	23	GO:0001936	GO:BP	regulation of endothelial cell proliferation	20445
0.000562478	238	1811	40	GO:0001933	GO:BP	negative regulation of protein phosphorylation	20445
0.000562478	55	1811	15	GO:0045807	GO:BP	positive regulation of endocytosis	20445
0.000570809	4	1811	4	GO:0022614	GO:BP	membrane to membrane docking	20445
0.000570809	4	1811	4	GO:0097396	GO:BP	response to interleukin-17	20445
0.000570809	4	1811	4	GO:0097398	GO:BP	cellular response to interleukin-17	20445
0.000570809	4	1811	4	GO:0097400	GO:BP	interleukin-17-mediated signaling pathway	20445
0.000570809	4	1811	4	GO:0002291	GO:BP	T cell activation via T cell receptor contact with antigen bound to MHC molecule on antigen presenting cell	20445
0.000619154	68	1811	17	GO:0120162	GO:BP	positive regulation of cold-induced thermogenesis	20445
0.000625216	168	1811	31	GO:2001020	GO:BP	regulation of response to DNA damage stimulus	20445
0.000633318	38	1811	12	GO:0070741	GO:BP	response to interleukin-6	20445
0.000633318	88	1811	20	GO:0034614	GO:BP	cellular response to reactive oxygen species	20445
0.000633318	38	1811	12	GO:0002011	GO:BP	morphogenesis of an epithelial sheet	20445
0.000645923	109	1811	23	GO:0051017	GO:BP	actin filament bundle assembly	20445
0.000661253	248	1811	41	GO:0019216	GO:BP	regulation of lipid metabolic process	20445
0.000661639	62	1811	16	GO:0061041	GO:BP	regulation of wound healing	20445
0.000664276	18	1811	8	GO:0009595	GO:BP	detection of biotic stimulus	20445
0.000664276	18	1811	8	GO:0032330	GO:BP	regulation of chondrocyte differentiation	20445
0.000664276	18	1811	8	GO:0072078	GO:BP	nephron tubule morphogenesis	20445
0.000664276	18	1811	8	GO:0045687	GO:BP	positive regulation of glial cell differentiation	20445
0.000664276	18	1811	8	GO:0003044	GO:BP	regulation of systemic arterial blood pressure mediated by a chemical signal	20445
0.000664276	18	1811	8	GO:0032703	GO:BP	negative regulation of interleukin-2 production	20445
0.00066567	131	1811	26	GO:0003018	GO:BP	vascular process in circulatory system	20445
0.00066567	579	1811	79	GO:0032880	GO:BP	regulation of protein localization	20445
0.000669528	75	1811	18	GO:1903034	GO:BP	regulation of response to wounding	20445
0.000670342	10	1811	6	GO:0036500	GO:BP	ATF6-mediated unfolded protein response	20445
0.000674944	208	1811	36	GO:0051098	GO:BP	regulation of binding	20445
0.000679149	44	1811	13	GO:0002367	GO:BP	cytokine production involved in immune response	20445
0.000679149	401	1811	59	GO:0050877	GO:BP	nervous system process	20445
0.000679149	44	1811	13	GO:0002718	GO:BP	regulation of cytokine production involved in immune response	20445
0.000708294	82	1811	19	GO:0090288	GO:BP	negative regulation of cellular response to growth factor stimulus	20445
0.000708724	490	1811	69	GO:0051129	GO:BP	negative regulation of cellular component organization	20445
0.000711733	33	1811	11	GO:0003073	GO:BP	regulation of systemic arterial blood pressure	20445
0.000711733	33	1811	11	GO:0045646	GO:BP	regulation of erythrocyte differentiation	20445
0.00073755	201	1811	35	GO:0051056	GO:BP	regulation of small GTPase mediated signal transduction	20445
0.000745551	14	1811	7	GO:0010888	GO:BP	negative regulation of lipid storage	20445
0.000745551	14	1811	7	GO:2001240	GO:BP	negative regulation of extrinsic apoptotic signaling pathway in absence of ligand	20445
0.000745551	14	1811	7	GO:0032735	GO:BP	positive regulation of interleukin-12 production	20445
0.000745551	14	1811	7	GO:1901099	GO:BP	negative regulation of signal transduction in absence of ligand	20445
0.000746818	132	1811	26	GO:0051701	GO:BP	biological process involved in interaction with host	20445
0.000759415	655	1811	87	GO:0019752	GO:BP	carboxylic acid metabolic process	20445
0.000759423	170	1811	31	GO:0045732	GO:BP	positive regulation of protein catabolic process	20445
0.000761	23	1811	9	GO:0002763	GO:BP	positive regulation of myeloid leukocyte differentiation	20445
0.000761	23	1811	9	GO:0001823	GO:BP	mesonephros development	20445
0.000761	23	1811	9	GO:0032613	GO:BP	interleukin-10 production	20445
0.000763254	28	1811	10	GO:0090504	GO:BP	epiboly	20445
0.000763254	28	1811	10	GO:0034113	GO:BP	heterotypic cell-cell adhesion	20445
0.000803406	343	1811	52	GO:0016055	GO:BP	Wnt signaling pathway	20445
0.000805415	395	1811	58	GO:0022414	GO:BP	reproductive process	20445
0.000805415	309	1811	48	GO:0043254	GO:BP	regulation of protein-containing complex assembly	20445
0.000805415	39	1811	12	GO:0030593	GO:BP	neutrophil chemotaxis	20445
0.000805415	39	1811	12	GO:0030316	GO:BP	osteoclast differentiation	20445
0.000805415	39	1811	12	GO:0097300	GO:BP	programmed necrotic cell death	20445
0.000829768	111	1811	23	GO:0038127	GO:BP	ERBB signaling pathway	20445
0.000831173	57	1811	15	GO:0051216	GO:BP	cartilage development	20445
0.00084403	90	1811	20	GO:0017015	GO:BP	regulation of transforming growth factor beta receptor signaling pathway	20445
0.000851053	45	1811	13	GO:0008406	GO:BP	gonad development	20445
0.000851053	45	1811	13	GO:0010803	GO:BP	regulation of tumor necrosis factor-mediated signaling pathway	20445
0.000851053	45	1811	13	GO:0002690	GO:BP	positive regulation of leukocyte chemotaxis	20445
0.000851894	7	1811	5	GO:0031342	GO:BP	negative regulation of cell killing	20445
0.000851894	7	1811	5	GO:0090190	GO:BP	positive regulation of branching involved in ureteric bud morphogenesis	20445
0.000851894	7	1811	5	GO:0050832	GO:BP	defense response to fungus	20445
0.000851894	7	1811	5	GO:0090189	GO:BP	regulation of branching involved in ureteric bud morphogenesis	20445
0.000851894	7	1811	5	GO:0060561	GO:BP	apoptotic process involved in morphogenesis	20445
0.000851894	7	1811	5	GO:0001911	GO:BP	negative regulation of leukocyte mediated cytotoxicity	20445
0.000851894	7	1811	5	GO:0051770	GO:BP	positive regulation of nitric-oxide synthase biosynthetic process	20445
0.000851894	7	1811	5	GO:0002836	GO:BP	positive regulation of response to tumor cell	20445
0.000851894	7	1811	5	GO:0002839	GO:BP	positive regulation of immune response to tumor cell	20445
0.000857265	70	1811	17	GO:0048660	GO:BP	regulation of smooth muscle cell proliferation	20445
0.000868583	126	1811	25	GO:0045089	GO:BP	positive regulation of innate immune response	20445
0.000914447	244	1811	40	GO:0019058	GO:BP	viral life cycle	20445
0.000927742	236	1811	39	GO:0032956	GO:BP	regulation of actin cytoskeleton organization	20445
0.000927742	34	1811	11	GO:0045071	GO:BP	negative regulation of viral genome replication	20445
0.000927742	34	1811	11	GO:0003179	GO:BP	heart valve morphogenesis	20445
0.000933095	134	1811	26	GO:0007160	GO:BP	cell-matrix adhesion	20445
0.00093589	112	1811	23	GO:0071383	GO:BP	cellular response to steroid hormone stimulus	20445
0.000962362	810	1811	103	GO:0018193	GO:BP	peptidyl-amino acid modification	20445
0.000964144	398	1811	58	GO:0000003	GO:BP	reproduction	20445
0.000969073	91	1811	20	GO:1903844	GO:BP	regulation of cellular response to transforming growth factor beta stimulus	20445
0.000969386	98	1811	21	GO:0014065	GO:BP	phosphatidylinositol 3-kinase signaling	20445
0.000988193	19	1811	8	GO:0072088	GO:BP	nephron epithelium morphogenesis	20445
0.000988193	19	1811	8	GO:0072028	GO:BP	nephron morphogenesis	20445
0.000988193	19	1811	8	GO:0060416	GO:BP	response to growth hormone	20445
0.000988193	19	1811	8	GO:0002347	GO:BP	response to tumor cell	20445
0.000988193	19	1811	8	GO:0055094	GO:BP	response to lipoprotein particle	20445
0.000988193	19	1811	8	GO:1901522	GO:BP	positive regulation of transcription from RNA polymerase II promoter involved in cellular response to chemical stimulus	20445
0.000996097	58	1811	15	GO:0030512	GO:BP	negative regulation of transforming growth factor beta receptor signaling pathway	20445
0.0010202	40	1811	12	GO:0006081	GO:BP	cellular aldehyde metabolic process	20445
0.00102115	120	1811	24	GO:0010634	GO:BP	positive regulation of epithelial cell migration	20445
0.00102211	262	1811	42	GO:0030111	GO:BP	regulation of Wnt signaling pathway	20445
0.00102213	29	1811	10	GO:0051084	GO:BP	'de novo' posttranslational protein folding	20445
0.00102213	29	1811	10	GO:1905517	GO:BP	macrophage migration	20445
0.00102213	29	1811	10	GO:1900744	GO:BP	regulation of p38MAPK cascade	20445
0.00102282	181	1811	32	GO:0071375	GO:BP	cellular response to peptide hormone stimulus	20445
0.00103267	347	1811	52	GO:0198738	GO:BP	cell-cell signaling by wnt	20445
0.00103588	52	1811	14	GO:0035924	GO:BP	cellular response to vascular endothelial growth factor stimulus	20445
0.0010363	205	1811	35	GO:0043434	GO:BP	response to peptide hormone	20445
0.00105915	24	1811	9	GO:0008584	GO:BP	male gonad development	20445
0.00105915	24	1811	9	GO:0089718	GO:BP	amino acid import across plasma membrane	20445
0.00105915	24	1811	9	GO:0032729	GO:BP	positive regulation of interferon-gamma production	20445
0.0010618	78	1811	18	GO:1900034	GO:BP	regulation of cellular response to heat	20445
0.0010618	78	1811	18	GO:0014066	GO:BP	regulation of phosphatidylinositol 3-kinase signaling	20445
0.00108677	166	1811	30	GO:0046777	GO:BP	protein autophosphorylation	20445
0.00109493	85	1811	19	GO:0052126	GO:BP	movement in host environment	20445
0.00110044	99	1811	21	GO:0008360	GO:BP	regulation of cell shape	20445
0.00110205	92	1811	20	GO:0043523	GO:BP	regulation of neuron apoptotic process	20445
0.00110205	92	1811	20	GO:0043280	GO:BP	positive regulation of cysteine-type endopeptidase activity involved in apoptotic process	20445
0.00110205	92	1811	20	GO:0007173	GO:BP	epidermal growth factor receptor signaling pathway	20445
0.00110205	65	1811	16	GO:0060348	GO:BP	bone development	20445
0.00111913	182	1811	32	GO:0031330	GO:BP	negative regulation of cellular catabolic process	20445
0.00114252	121	1811	24	GO:0072330	GO:BP	monocarboxylic acid biosynthetic process	20445
0.0011821	114	1811	23	GO:0033209	GO:BP	tumor necrosis factor-mediated signaling pathway	20445
0.0011821	15	1811	7	GO:0045655	GO:BP	regulation of monocyte differentiation	20445
0.0011821	59	1811	15	GO:0007601	GO:BP	visual perception	20445
0.0011821	35	1811	11	GO:0046632	GO:BP	alpha-beta T cell differentiation	20445
0.0011821	72	1811	17	GO:0048659	GO:BP	smooth muscle cell proliferation	20445
0.0011821	35	1811	11	GO:0072577	GO:BP	endothelial cell apoptotic process	20445
0.0011821	35	1811	11	GO:0042102	GO:BP	positive regulation of T cell proliferation	20445
0.0011821	15	1811	7	GO:0033003	GO:BP	regulation of mast cell activation	20445
0.0011821	15	1811	7	GO:0070231	GO:BP	T cell apoptotic process	20445
0.0011821	35	1811	11	GO:0070266	GO:BP	necroptotic process	20445
0.0011821	15	1811	7	GO:0009409	GO:BP	response to cold	20445
0.0011821	15	1811	7	GO:1900102	GO:BP	negative regulation of endoplasmic reticulum unfolded protein response	20445
0.0011821	35	1811	11	GO:0034103	GO:BP	regulation of tissue remodeling	20445
0.0011821	15	1811	7	GO:0002483	GO:BP	antigen processing and presentation of endogenous peptide antigen	20445
0.00118668	167	1811	30	GO:0046395	GO:BP	carboxylic acid catabolic process	20445
0.00120785	175	1811	31	GO:0043542	GO:BP	endothelial cell migration	20445
0.00121727	11	1811	6	GO:0051769	GO:BP	regulation of nitric-oxide synthase biosynthetic process	20445
0.00121727	11	1811	6	GO:0090183	GO:BP	regulation of kidney development	20445
0.00121727	11	1811	6	GO:0097501	GO:BP	stress response to metal ion	20445
0.00121727	11	1811	6	GO:0002418	GO:BP	immune response to tumor cell	20445
0.00121727	11	1811	6	GO:0046184	GO:BP	aldehyde biosynthetic process	20445
0.00121727	11	1811	6	GO:1990440	GO:BP	positive regulation of transcription from RNA polymerase II promoter in response to endoplasmic reticulum stress	20445
0.00121727	675	1811	88	GO:0043436	GO:BP	oxoacid metabolic process	20445
0.00121727	11	1811	6	GO:0051767	GO:BP	nitric-oxide synthase biosynthetic process	20445
0.00124962	86	1811	19	GO:0042445	GO:BP	hormone metabolic process	20445
0.00126052	41	1811	12	GO:1903573	GO:BP	negative regulation of response to endoplasmic reticulum stress	20445
0.00126052	41	1811	12	GO:0060389	GO:BP	pathway-restricted SMAD protein phosphorylation	20445
0.00126052	41	1811	12	GO:0070059	GO:BP	intrinsic apoptotic signaling pathway in response to endoplasmic reticulum stress	20445
0.00127354	137	1811	26	GO:1905475	GO:BP	regulation of protein localization to membrane	20445
0.00133041	115	1811	23	GO:0007517	GO:BP	muscle organ development	20445
0.00134306	30	1811	10	GO:0048662	GO:BP	negative regulation of smooth muscle cell proliferation	20445
0.00134306	30	1811	10	GO:0052372	GO:BP	modulation by symbiont of entry into host	20445
0.0013568	548	1811	74	GO:0060341	GO:BP	regulation of cellular localization	20445
0.0014036	258	1811	41	GO:0032970	GO:BP	regulation of actin filament-based process	20445
0.00141812	80	1811	18	GO:0061458	GO:BP	reproductive system development	20445
0.00141812	138	1811	26	GO:0050792	GO:BP	regulation of viral process	20445
0.00141812	20	1811	8	GO:0002448	GO:BP	mast cell mediated immunity	20445
0.00141812	20	1811	8	GO:0030225	GO:BP	macrophage differentiation	20445
0.00141812	20	1811	8	GO:0071276	GO:BP	cellular response to cadmium ion	20445
0.00141812	20	1811	8	GO:0032607	GO:BP	interferon-alpha production	20445
0.00141812	20	1811	8	GO:0050829	GO:BP	defense response to Gram-negative bacterium	20445
0.00141812	80	1811	18	GO:0048608	GO:BP	reproductive structure development	20445
0.00141812	20	1811	8	GO:0032647	GO:BP	regulation of interferon-alpha production	20445
0.00141812	20	1811	8	GO:0051384	GO:BP	response to glucocorticoid	20445
0.00141812	20	1811	8	GO:0071402	GO:BP	cellular response to lipoprotein particle stimulus	20445
0.00142365	217	1811	36	GO:1903829	GO:BP	positive regulation of cellular protein localization	20445
0.00142904	25	1811	9	GO:0001774	GO:BP	microglial cell activation	20445
0.00142904	25	1811	9	GO:0046637	GO:BP	regulation of alpha-beta T cell differentiation	20445
0.00142904	87	1811	19	GO:0055088	GO:BP	lipid homeostasis	20445
0.00142904	25	1811	9	GO:0046596	GO:BP	regulation of viral entry into host cell	20445
0.00142904	25	1811	9	GO:0006882	GO:BP	cellular zinc ion homeostasis	20445
0.00142904	25	1811	9	GO:0010862	GO:BP	positive regulation of pathway-restricted SMAD protein phosphorylation	20445
0.00142904	94	1811	20	GO:0010595	GO:BP	positive regulation of endothelial cell migration	20445
0.00142904	87	1811	19	GO:0007266	GO:BP	Rho protein signal transduction	20445
0.00142904	25	1811	9	GO:1905314	GO:BP	semi-lunar valve development	20445
0.00149708	54	1811	14	GO:0043407	GO:BP	negative regulation of MAP kinase activity	20445
0.00150116	36	1811	11	GO:0071354	GO:BP	cellular response to interleukin-6	20445
0.00150116	36	1811	11	GO:0032480	GO:BP	negative regulation of type I interferon production	20445
0.00151094	154	1811	28	GO:0051495	GO:BP	positive regulation of cytoskeleton organization	20445
0.00151584	67	1811	16	GO:0055001	GO:BP	muscle cell development	20445
0.00151584	67	1811	16	GO:0001938	GO:BP	positive regulation of endothelial cell proliferation	20445
0.00154333	109	1811	22	GO:0000184	GO:BP	nuclear-transcribed mRNA catabolic process	nonsense-mediated decay	20445
0.00154333	109	1811	22	GO:0060562	GO:BP	epithelial tube morphogenesis	20445
0.00156674	42	1811	12	GO:1990874	GO:BP	vascular associated smooth muscle cell proliferation	20445
0.00156674	42	1811	12	GO:1904705	GO:BP	regulation of vascular associated smooth muscle cell proliferation	20445
0.00156953	389	1811	56	GO:1903827	GO:BP	regulation of cellular protein localization	20445
0.00158388	186	1811	32	GO:0006936	GO:BP	muscle contraction	20445
0.00163161	95	1811	20	GO:0045834	GO:BP	positive regulation of lipid metabolic process	20445
0.00167048	61	1811	15	GO:0036498	GO:BP	IRE1-mediated unfolded protein response	20445
0.00167048	61	1811	15	GO:0002702	GO:BP	positive regulation of production of molecular mediator of immune response	20445
0.00173623	921	1811	113	GO:0022008	GO:BP	neurogenesis	20445
0.00175249	31	1811	10	GO:1903202	GO:BP	negative regulation of oxidative stress-induced cell death	20445
0.00175249	31	1811	10	GO:1903036	GO:BP	positive regulation of response to wounding	20445
0.00175249	31	1811	10	GO:0043090	GO:BP	amino acid import	20445
0.00175249	31	1811	10	GO:0070423	GO:BP	nucleotide-binding oligomerization domain containing signaling pathway	20445
0.0017838	125	1811	24	GO:0030308	GO:BP	negative regulation of cell growth	20445
0.00179062	68	1811	16	GO:0120254	GO:BP	olefinic compound metabolic process	20445
0.00179062	68	1811	16	GO:0110020	GO:BP	regulation of actomyosin structure organization	20445
0.00179062	68	1811	16	GO:0032481	GO:BP	positive regulation of type I interferon production	20445
0.00180008	16	1811	7	GO:1900151	GO:BP	regulation of nuclear-transcribed mRNA catabolic process	deadenylation-dependent decay	20445
0.00180008	16	1811	7	GO:0032633	GO:BP	interleukin-4 production	20445
0.00180008	16	1811	7	GO:0019883	GO:BP	antigen processing and presentation of endogenous antigen	20445
0.00180008	16	1811	7	GO:0032673	GO:BP	regulation of interleukin-4 production	20445
0.00180008	16	1811	7	GO:0060688	GO:BP	regulation of morphogenesis of a branching structure	20445
0.00180008	148	1811	27	GO:0071453	GO:BP	cellular response to oxygen levels	20445
0.00180008	16	1811	7	GO:0036499	GO:BP	PERK-mediated unfolded protein response	20445
0.00180008	16	1811	7	GO:0071378	GO:BP	cellular response to growth hormone stimulus	20445
0.00180008	16	1811	7	GO:2001026	GO:BP	regulation of endothelial cell chemotaxis	20445
0.00180008	16	1811	7	GO:2000107	GO:BP	negative regulation of leukocyte apoptotic process	20445
0.00180008	16	1811	7	GO:0060396	GO:BP	growth hormone receptor signaling pathway	20445
0.00180008	55	1811	14	GO:0097006	GO:BP	regulation of plasma lipoprotein particle levels	20445
0.00183575	8	1811	5	GO:0048714	GO:BP	positive regulation of oligodendrocyte differentiation	20445
0.00183575	8	1811	5	GO:0070431	GO:BP	nucleotide-binding oligomerization domain containing 2 signaling pathway	20445
0.00183575	8	1811	5	GO:0070486	GO:BP	leukocyte aggregation	20445
0.00183575	8	1811	5	GO:0033625	GO:BP	positive regulation of integrin activation	20445
0.00183575	8	1811	5	GO:0002507	GO:BP	tolerance induction	20445
0.00185078	296	1811	45	GO:0007015	GO:BP	actin filament organization	20445
0.00186812	196	1811	33	GO:1903362	GO:BP	regulation of cellular protein catabolic process	20445
0.00187011	89	1811	19	GO:1901215	GO:BP	negative regulation of neuron death	20445
0.00187909	180	1811	31	GO:0016054	GO:BP	organic acid catabolic process	20445
0.00188263	49	1811	13	GO:1905954	GO:BP	positive regulation of lipid localization	20445
0.00188566	37	1811	11	GO:0035329	GO:BP	hippo signaling	20445
0.00188566	37	1811	11	GO:0072089	GO:BP	stem cell proliferation	20445
0.00192094	26	1811	9	GO:0070102	GO:BP	interleukin-6-mediated signaling pathway	20445
0.00192094	26	1811	9	GO:0055069	GO:BP	zinc ion homeostasis	20445
0.00192094	26	1811	9	GO:0097242	GO:BP	amyloid-beta clearance	20445
0.00192135	43	1811	12	GO:0033627	GO:BP	cell adhesion mediated by integrin	20445
0.00192135	43	1811	12	GO:0072676	GO:BP	lymphocyte migration	20445
0.0019446	314	1811	47	GO:1903530	GO:BP	regulation of secretion by cell	20445
0.0019446	62	1811	15	GO:2001021	GO:BP	negative regulation of response to DNA damage stimulus	20445
0.0019446	62	1811	15	GO:0050953	GO:BP	sensory perception of light stimulus	20445
0.0019446	384	1811	55	GO:0032787	GO:BP	monocarboxylic acid metabolic process	20445
0.0019446	62	1811	15	GO:0042590	GO:BP	antigen processing and presentation of exogenous peptide antigen via MHC class I	20445
0.0019446	62	1811	15	GO:0006919	GO:BP	activation of cysteine-type endopeptidase activity involved in apoptotic process	20445
0.00197222	21	1811	8	GO:0046686	GO:BP	response to cadmium ion	20445
0.00197222	21	1811	8	GO:1901031	GO:BP	regulation of response to reactive oxygen species	20445
0.00197222	21	1811	8	GO:2000637	GO:BP	positive regulation of gene silencing by miRNA	20445
0.00197222	21	1811	8	GO:0043616	GO:BP	keratinocyte proliferation	20445
0.00201809	367	1811	53	GO:0044089	GO:BP	positive regulation of cellular component biogenesis	20445
0.00202939	1348	1811	156	GO:1901566	GO:BP	organonitrogen compound biosynthetic process	20445
0.00204054	12	1811	6	GO:0090083	GO:BP	regulation of inclusion body assembly	20445
0.00204054	12	1811	6	GO:0098581	GO:BP	detection of external biotic stimulus	20445
0.00204054	12	1811	6	GO:0045589	GO:BP	regulation of regulatory T cell differentiation	20445
0.00204054	12	1811	6	GO:0045577	GO:BP	regulation of B cell differentiation	20445
0.00204054	12	1811	6	GO:0042733	GO:BP	embryonic digit morphogenesis	20445
0.00204054	12	1811	6	GO:0061036	GO:BP	positive regulation of cartilage development	20445
0.00204054	12	1811	6	GO:2001028	GO:BP	positive regulation of endothelial cell chemotaxis	20445
0.00204054	12	1811	6	GO:0019430	GO:BP	removal of superoxide radicals	20445
0.00204054	12	1811	6	GO:1902931	GO:BP	negative regulation of alcohol biosynthetic process	20445
0.00204444	69	1811	16	GO:0008543	GO:BP	fibroblast growth factor receptor signaling pathway	20445
0.00205085	119	1811	23	GO:0070302	GO:BP	regulation of stress-activated protein kinase signaling cascade	20445
0.00206316	97	1811	20	GO:0034605	GO:BP	cellular response to heat	20445
0.0020874	5	1811	4	GO:1904748	GO:BP	regulation of apoptotic process involved in development	20445
0.0020874	5	1811	4	GO:0038033	GO:BP	positive regulation of endothelial cell chemotaxis by VEGF-activated vascular endothelial growth factor receptor signaling pathway	20445
0.0020874	5	1811	4	GO:0090037	GO:BP	positive regulation of protein kinase C signaling	20445
0.0020874	5	1811	4	GO:1902337	GO:BP	regulation of apoptotic process involved in morphogenesis	20445
0.0020874	5	1811	4	GO:0032274	GO:BP	gonadotropin secretion	20445
0.00209703	56	1811	14	GO:0071675	GO:BP	regulation of mononuclear cell migration	20445
0.00209703	56	1811	14	GO:0035051	GO:BP	cardiocyte differentiation	20445
0.00214112	150	1811	27	GO:0010720	GO:BP	positive regulation of cell development	20445
0.00215543	127	1811	24	GO:0031032	GO:BP	actomyosin structure organization	20445
0.00217843	158	1811	28	GO:0015849	GO:BP	organic acid transport	20445
0.00220142	32	1811	10	GO:0010883	GO:BP	regulation of lipid storage	20445
0.00220142	32	1811	10	GO:2000177	GO:BP	regulation of neural precursor cell proliferation	20445
0.00220142	32	1811	10	GO:0031638	GO:BP	zymogen activation	20445
0.00220142	32	1811	10	GO:0035872	GO:BP	nucleotide-binding domain	leucine rich repeat containing receptor signaling pathway	20445
0.00224535	50	1811	13	GO:0062014	GO:BP	negative regulation of small molecule metabolic process	20445
0.00225181	105	1811	21	GO:0007219	GO:BP	Notch signaling pathway	20445
0.00227381	63	1811	15	GO:0031397	GO:BP	negative regulation of protein ubiquitination	20445
0.00228661	215	1811	35	GO:0072659	GO:BP	protein localization to plasma membrane	20445
0.00233849	38	1811	11	GO:0050871	GO:BP	positive regulation of B cell activation	20445
0.00233849	38	1811	11	GO:0060393	GO:BP	regulation of pathway-restricted SMAD protein phosphorylation	20445
0.00238203	70	1811	16	GO:1901184	GO:BP	regulation of ERBB signaling pathway	20445
0.00238203	70	1811	16	GO:0032231	GO:BP	regulation of actin filament bundle assembly	20445
0.00238203	70	1811	16	GO:1903321	GO:BP	negative regulation of protein modification by small protein conjugation or removal	20445
0.00240206	128	1811	24	GO:0045216	GO:BP	cell-cell junction organization	20445
0.00249923	136	1811	25	GO:0036294	GO:BP	cellular response to decreased oxygen levels	20445
0.00251142	57	1811	14	GO:0007548	GO:BP	sex differentiation	20445
0.00251142	57	1811	14	GO:0072006	GO:BP	nephron development	20445
0.0025294	27	1811	9	GO:0061326	GO:BP	renal tubule development	20445
0.0025294	27	1811	9	GO:0002088	GO:BP	lens development in camera-type eye	20445
0.00254405	106	1811	21	GO:0046890	GO:BP	regulation of lipid biosynthetic process	20445
0.00254405	106	1811	21	GO:0051402	GO:BP	neuron apoptotic process	20445
0.0026302	507	1811	68	GO:0008610	GO:BP	lipid biosynthetic process	20445
0.00263419	17	1811	7	GO:0007589	GO:BP	body fluid secretion	20445
0.00263419	17	1811	7	GO:0032350	GO:BP	regulation of hormone metabolic process	20445
0.00263419	17	1811	7	GO:0032727	GO:BP	positive regulation of interferon-alpha production	20445
0.00263419	17	1811	7	GO:0070841	GO:BP	inclusion body assembly	20445
0.00263419	17	1811	7	GO:0070228	GO:BP	regulation of lymphocyte apoptotic process	20445
0.00263419	17	1811	7	GO:0061384	GO:BP	heart trabecula morphogenesis	20445
0.0026781	64	1811	15	GO:0051492	GO:BP	regulation of stress fiber assembly	20445
0.0026978	328	1811	48	GO:0051046	GO:BP	regulation of secretion	20445
0.00270994	51	1811	13	GO:0019218	GO:BP	regulation of steroid metabolic process	20445
0.00271413	1348	1811	155	GO:0007399	GO:BP	nervous system development	20445
0.00271742	22	1811	8	GO:0060148	GO:BP	positive regulation of posttranscriptional gene silencing	20445
0.00271742	22	1811	8	GO:0032653	GO:BP	regulation of interleukin-10 production	20445
0.00277238	71	1811	16	GO:0070304	GO:BP	positive regulation of stress-activated protein kinase signaling cascade	20445
0.00280759	78	1811	17	GO:0046916	GO:BP	cellular transition metal ion homeostasis	20445
0.00282529	33	1811	10	GO:0048255	GO:BP	mRNA stabilization	20445
0.00282529	33	1811	10	GO:0042100	GO:BP	B cell proliferation	20445
0.00286046	45	1811	12	GO:0044706	GO:BP	multi-multicellular organism process	20445
0.00288626	436	1811	60	GO:0034330	GO:BP	cell junction organization	20445
0.00312555	261	1811	40	GO:0030001	GO:BP	metal ion transport	20445
0.00316486	65	1811	15	GO:0042058	GO:BP	regulation of epidermal growth factor receptor signaling pathway	20445
0.00319533	170	1811	29	GO:0006413	GO:BP	translational initiation	20445
0.00321715	86	1811	18	GO:0055076	GO:BP	transition metal ion homeostasis	20445
0.00324777	72	1811	16	GO:1903531	GO:BP	negative regulation of secretion by cell	20445
0.00328145	52	1811	13	GO:0060761	GO:BP	negative regulation of response to cytokine stimulus	20445
0.00330487	13	1811	6	GO:0071450	GO:BP	cellular response to oxygen radical	20445
0.00330487	13	1811	6	GO:2000353	GO:BP	positive regulation of endothelial cell apoptotic process	20445
0.00330487	13	1811	6	GO:0000303	GO:BP	response to superoxide	20445
0.00330487	13	1811	6	GO:0042088	GO:BP	T-helper 1 type immune response	20445
0.00330487	13	1811	6	GO:0120255	GO:BP	olefinic compound biosynthetic process	20445
0.00330487	13	1811	6	GO:0071404	GO:BP	cellular response to low-density lipoprotein particle stimulus	20445
0.00330487	13	1811	6	GO:0060976	GO:BP	coronary vasculature development	20445
0.00330487	13	1811	6	GO:0045066	GO:BP	regulatory T cell differentiation	20445
0.00330487	13	1811	6	GO:0071451	GO:BP	cellular response to superoxide	20445
0.00332683	28	1811	9	GO:0045454	GO:BP	cell redox homeostasis	20445
0.00332683	28	1811	9	GO:1990748	GO:BP	cellular detoxification	20445
0.00338789	139	1811	25	GO:0048762	GO:BP	mesenchymal cell differentiation	20445
0.00346758	9	1811	5	GO:0043901	GO:BP	negative regulation of multi-organism process	20445
0.00346758	9	1811	5	GO:0060397	GO:BP	growth hormone receptor signaling pathway via JAK-STAT	20445
0.00346758	9	1811	5	GO:0002837	GO:BP	regulation of immune response to tumor cell	20445
0.00346758	9	1811	5	GO:2000644	GO:BP	regulation of receptor catabolic process	20445
0.00346758	9	1811	5	GO:0002834	GO:BP	regulation of response to tumor cell	20445
0.00346758	9	1811	5	GO:0001990	GO:BP	regulation of systemic arterial blood pressure by hormone	20445
0.00346758	9	1811	5	GO:0060037	GO:BP	pharyngeal system development	20445
0.00346758	9	1811	5	GO:0090084	GO:BP	negative regulation of inclusion body assembly	20445
0.00346758	9	1811	5	GO:0045657	GO:BP	positive regulation of monocyte differentiation	20445
0.00351405	59	1811	14	GO:0002479	GO:BP	antigen processing and presentation of exogenous peptide antigen via MHC class I	TAP-dependent	20445
0.00358175	720	1811	90	GO:0019637	GO:BP	organophosphate metabolic process	20445
0.00361268	40	1811	11	GO:0035710	GO:BP	CD4-positive	alpha-beta T cell activation	20445
0.00361268	40	1811	11	GO:0007565	GO:BP	female pregnancy	20445
0.00361268	40	1811	11	GO:1900024	GO:BP	regulation of substrate adhesion-dependent cell spreading	20445
0.00365045	132	1811	24	GO:0071456	GO:BP	cellular response to hypoxia	20445
0.00370526	23	1811	8	GO:0072132	GO:BP	mesenchyme morphogenesis	20445
0.00370526	23	1811	8	GO:0045742	GO:BP	positive regulation of epidermal growth factor receptor signaling pathway	20445
0.00370526	23	1811	8	GO:0035767	GO:BP	endothelial cell chemotaxis	20445
0.00370526	23	1811	8	GO:0043900	GO:BP	regulation of multi-organism process	20445
0.00370526	23	1811	8	GO:0071827	GO:BP	plasma lipoprotein particle organization	20445
0.00378631	18	1811	7	GO:1903055	GO:BP	positive regulation of extracellular matrix organization	20445
0.00378631	18	1811	7	GO:0006968	GO:BP	cellular defense response	20445
0.00378631	18	1811	7	GO:0046638	GO:BP	positive regulation of alpha-beta T cell differentiation	20445
0.00378631	1160	1811	135	GO:0065003	GO:BP	protein-containing complex assembly	20445
0.00378631	18	1811	7	GO:0042026	GO:BP	protein refolding	20445
0.00378631	18	1811	7	GO:0035456	GO:BP	response to interferon-beta	20445
0.00378631	18	1811	7	GO:0010837	GO:BP	regulation of keratinocyte proliferation	20445
0.00378631	164	1811	28	GO:0019882	GO:BP	antigen processing and presentation	20445
0.00378631	18	1811	7	GO:0060986	GO:BP	endocrine hormone secretion	20445
0.00378631	117	1811	22	GO:0032872	GO:BP	regulation of stress-activated MAPK cascade	20445
0.00379488	608	1811	78	GO:0044257	GO:BP	cellular protein catabolic process	20445
0.00392375	222	1811	35	GO:0019080	GO:BP	viral gene expression	20445
0.00404727	214	1811	34	GO:0009991	GO:BP	response to extracellular stimulus	20445
0.00410224	1312	1811	150	GO:0071705	GO:BP	nitrogen compound transport	20445
0.0042044	47	1811	12	GO:0001960	GO:BP	negative regulation of cytokine-mediated signaling pathway	20445
0.0042044	47	1811	12	GO:0019915	GO:BP	lipid storage	20445
0.00421912	118	1811	22	GO:0043112	GO:BP	receptor metabolic process	20445
0.00429247	74	1811	16	GO:0043149	GO:BP	stress fiber assembly	20445
0.00429247	74	1811	16	GO:0030038	GO:BP	contractile actin filament bundle assembly	20445
0.00429265	29	1811	9	GO:0030888	GO:BP	regulation of B cell proliferation	20445
0.00429265	29	1811	9	GO:2000514	GO:BP	regulation of CD4-positive	alpha-beta T cell activation	20445
0.00429265	29	1811	9	GO:0032722	GO:BP	positive regulation of chemokine production	20445
0.00442862	182	1811	30	GO:0110053	GO:BP	regulation of actin filament organization	20445
0.00450292	35	1811	10	GO:0035722	GO:BP	interleukin-12-mediated signaling pathway	20445
0.00450292	35	1811	10	GO:0035108	GO:BP	limb morphogenesis	20445
0.00450292	35	1811	10	GO:0035107	GO:BP	appendage morphogenesis	20445
0.00450792	111	1811	21	GO:0009408	GO:BP	response to heat	20445
0.00451687	142	1811	25	GO:0071897	GO:BP	DNA biosynthetic process	20445
0.0045723	3	1811	3	GO:0043301	GO:BP	negative regulation of leukocyte degranulation	20445
0.0045723	3	1811	3	GO:0034136	GO:BP	negative regulation of toll-like receptor 2 signaling pathway	20445
0.0045723	3	1811	3	GO:0071830	GO:BP	triglyceride-rich lipoprotein particle clearance	20445
0.0045723	3	1811	3	GO:0001771	GO:BP	immunological synapse formation	20445
0.0045723	241	1811	37	GO:0060070	GO:BP	canonical Wnt signaling pathway	20445
0.0045723	3	1811	3	GO:0034382	GO:BP	chylomicron remnant clearance	20445
0.0045723	3	1811	3	GO:2001188	GO:BP	regulation of T cell activation via T cell receptor contact with antigen bound to MHC molecule on antigen presenting cell	20445
0.0045723	3	1811	3	GO:0090634	GO:BP	microglial cell mediated cytotoxicity	20445
0.0045723	3	1811	3	GO:0071332	GO:BP	cellular response to fructose stimulus	20445
0.0045723	3	1811	3	GO:0010757	GO:BP	negative regulation of plasminogen activation	20445
0.0045723	3	1811	3	GO:0010713	GO:BP	negative regulation of collagen metabolic process	20445
0.0045723	3	1811	3	GO:1904149	GO:BP	regulation of microglial cell mediated cytotoxicity	20445
0.0045723	54	1811	13	GO:0035265	GO:BP	organ growth	20445
0.0045723	3	1811	3	GO:1904151	GO:BP	positive regulation of microglial cell mediated cytotoxicity	20445
0.00481826	61	1811	14	GO:1903312	GO:BP	negative regulation of mRNA metabolic process	20445
0.00490194	242	1811	37	GO:0031647	GO:BP	regulation of protein stability	20445
0.00490194	242	1811	37	GO:1990778	GO:BP	protein localization to cell periphery	20445
0.00494156	24	1811	8	GO:1902229	GO:BP	regulation of intrinsic apoptotic signaling pathway in response to DNA damage	20445
0.00498273	383	1811	53	GO:1905114	GO:BP	cell surface receptor signaling pathway involved in cell-cell signaling	20445
0.00502452	48	1811	12	GO:1902369	GO:BP	negative regulation of RNA catabolic process	20445
0.00502452	48	1811	12	GO:0030183	GO:BP	B cell differentiation	20445
0.00502509	14	1811	6	GO:0000305	GO:BP	response to oxygen radical	20445
0.00502509	14	1811	6	GO:0002715	GO:BP	regulation of natural killer cell mediated immunity	20445
0.00502509	14	1811	6	GO:0042475	GO:BP	odontogenesis of dentin-containing tooth	20445
0.00502509	14	1811	6	GO:0042269	GO:BP	regulation of natural killer cell mediated cytotoxicity	20445
0.00502509	14	1811	6	GO:1900153	GO:BP	positive regulation of nuclear-transcribed mRNA catabolic process	deadenylation-dependent decay	20445
0.00511698	120	1811	22	GO:0038061	GO:BP	NIK/NF-kappaB signaling	20445
0.00511698	6	1811	4	GO:0010911	GO:BP	regulation of isomerase activity	20445
0.00511698	6	1811	4	GO:1904026	GO:BP	regulation of collagen fibril organization	20445
0.00511698	6	1811	4	GO:0006705	GO:BP	mineralocorticoid biosynthetic process	20445
0.00511698	6	1811	4	GO:0032341	GO:BP	aldosterone metabolic process	20445
0.00511698	6	1811	4	GO:0010912	GO:BP	positive regulation of isomerase activity	20445
0.00511698	6	1811	4	GO:0032342	GO:BP	aldosterone biosynthetic process	20445
0.00511698	6	1811	4	GO:0010838	GO:BP	positive regulation of keratinocyte proliferation	20445
0.00511698	6	1811	4	GO:1901388	GO:BP	regulation of transforming growth factor beta activation	20445
0.00511698	6	1811	4	GO:0045953	GO:BP	negative regulation of natural killer cell mediated cytotoxicity	20445
0.00511698	6	1811	4	GO:0060563	GO:BP	neuroepithelial cell differentiation	20445
0.00511698	6	1811	4	GO:2000646	GO:BP	positive regulation of receptor catabolic process	20445
0.00511698	6	1811	4	GO:0002455	GO:BP	humoral immune response mediated by circulating immunoglobulin	20445
0.00511698	6	1811	4	GO:0034127	GO:BP	regulation of MyD88-independent toll-like receptor signaling pathway	20445
0.00511698	6	1811	4	GO:0002716	GO:BP	negative regulation of natural killer cell mediated immunity	20445
0.00511698	6	1811	4	GO:0008212	GO:BP	mineralocorticoid metabolic process	20445
0.00511698	6	1811	4	GO:1902746	GO:BP	regulation of lens fiber cell differentiation	20445
0.00511698	6	1811	4	GO:0051045	GO:BP	negative regulation of membrane protein ectodomain proteolysis	20445
0.00521453	90	1811	18	GO:0006633	GO:BP	fatty acid biosynthetic process	20445
0.00523846	19	1811	7	GO:0043303	GO:BP	mast cell degranulation	20445
0.00523846	269	1811	40	GO:0044703	GO:BP	multi-organism reproductive process	20445
0.00523846	19	1811	7	GO:0007566	GO:BP	embryo implantation	20445
0.00523846	19	1811	7	GO:2000179	GO:BP	positive regulation of neural precursor cell proliferation	20445
0.00523846	19	1811	7	GO:0045665	GO:BP	negative regulation of neuron differentiation	20445
0.00523846	19	1811	7	GO:0002279	GO:BP	mast cell activation involved in immune response	20445
0.00523846	19	1811	7	GO:0030279	GO:BP	negative regulation of ossification	20445
0.00528631	42	1811	11	GO:0032642	GO:BP	regulation of chemokine production	20445
0.00528631	42	1811	11	GO:0032602	GO:BP	chemokine production	20445
0.00531988	55	1811	13	GO:0045069	GO:BP	regulation of viral genome replication	20445
0.00537147	30	1811	9	GO:0048644	GO:BP	muscle organ morphogenesis	20445
0.00537147	30	1811	9	GO:0060415	GO:BP	muscle tissue morphogenesis	20445
0.00537147	30	1811	9	GO:0010939	GO:BP	regulation of necrotic cell death	20445
0.00537147	30	1811	9	GO:1903409	GO:BP	reactive oxygen species biosynthetic process	20445
0.00537407	83	1811	17	GO:0043588	GO:BP	skin development	20445
0.00546242	36	1811	10	GO:0002062	GO:BP	chondrocyte differentiation	20445
0.00546242	36	1811	10	GO:0032370	GO:BP	positive regulation of lipid transport	20445
0.00551116	62	1811	14	GO:0010811	GO:BP	positive regulation of cell-substrate adhesion	20445
0.00551116	76	1811	16	GO:0016525	GO:BP	negative regulation of angiogenesis	20445
0.00556796	69	1811	15	GO:0032874	GO:BP	positive regulation of stress-activated MAPK cascade	20445
0.00587756	49	1811	12	GO:0048736	GO:BP	appendage development	20445
0.00587756	49	1811	12	GO:0043536	GO:BP	positive regulation of blood vessel endothelial cell migration	20445
0.00587756	10	1811	5	GO:2001185	GO:BP	regulation of CD8-positive	alpha-beta T cell activation	20445
0.00587756	10	1811	5	GO:0098543	GO:BP	detection of other organism	20445
0.00587756	49	1811	12	GO:0014902	GO:BP	myotube differentiation	20445
0.00587756	49	1811	12	GO:0060173	GO:BP	limb development	20445
0.00587756	10	1811	5	GO:0031639	GO:BP	plasminogen activation	20445
0.00587756	10	1811	5	GO:0044346	GO:BP	fibroblast apoptotic process	20445
0.00587756	10	1811	5	GO:0033623	GO:BP	regulation of integrin activation	20445
0.00612051	84	1811	17	GO:0043535	GO:BP	regulation of blood vessel endothelial cell migration	20445
0.00612234	178	1811	29	GO:0016042	GO:BP	lipid catabolic process	20445
0.00632631	77	1811	16	GO:2000181	GO:BP	negative regulation of blood vessel morphogenesis	20445
0.00632631	77	1811	16	GO:0002474	GO:BP	antigen processing and presentation of peptide antigen via MHC class I	20445
0.0063678	25	1811	8	GO:1901186	GO:BP	positive regulation of ERBB signaling pathway	20445
0.0063678	25	1811	8	GO:0014015	GO:BP	positive regulation of gliogenesis	20445
0.0063678	25	1811	8	GO:0032731	GO:BP	positive regulation of interleukin-1 beta production	20445
0.0063678	25	1811	8	GO:0007498	GO:BP	mesoderm development	20445
0.0063678	25	1811	8	GO:1903426	GO:BP	regulation of reactive oxygen species biosynthetic process	20445
0.0063678	25	1811	8	GO:0071825	GO:BP	protein-lipid complex subunit organization	20445
0.0063678	25	1811	8	GO:0050853	GO:BP	B cell receptor signaling pathway	20445
0.00662408	299	1811	43	GO:1901615	GO:BP	organic hydroxy compound metabolic process	20445
0.006758	37	1811	10	GO:0015909	GO:BP	long-chain fatty acid transport	20445
0.006758	37	1811	10	GO:0071349	GO:BP	cellular response to interleukin-12	20445
0.006758	37	1811	10	GO:0070671	GO:BP	response to interleukin-12	20445
0.00680701	31	1811	9	GO:0055017	GO:BP	cardiac muscle tissue growth	20445
0.00680701	31	1811	9	GO:0043367	GO:BP	CD4-positive	alpha-beta T cell differentiation	20445
0.00680701	31	1811	9	GO:0048708	GO:BP	astrocyte differentiation	20445
0.00711057	265	1811	39	GO:0051052	GO:BP	regulation of DNA metabolic process	20445
0.00718537	20	1811	7	GO:0035019	GO:BP	somatic stem cell population maintenance	20445
0.00718537	20	1811	7	GO:0048246	GO:BP	macrophage chemotaxis	20445
0.00718537	20	1811	7	GO:0003203	GO:BP	endocardial cushion morphogenesis	20445
0.00718537	20	1811	7	GO:0030890	GO:BP	positive regulation of B cell proliferation	20445
0.00718537	20	1811	7	GO:0030947	GO:BP	regulation of vascular endothelial growth factor receptor signaling pathway	20445
0.00718537	20	1811	7	GO:0140467	GO:BP	integrated stress response signaling	20445
0.00719556	78	1811	16	GO:1901343	GO:BP	negative regulation of vasculature development	20445
0.00720157	274	1811	40	GO:0044282	GO:BP	small molecule catabolic process	20445
0.00728218	108	1811	20	GO:0071347	GO:BP	cellular response to interleukin-1	20445
0.00728622	739	1811	90	GO:0033365	GO:BP	protein localization to organelle	20445
0.00729422	15	1811	6	GO:0002260	GO:BP	lymphocyte homeostasis	20445
0.00729422	15	1811	6	GO:0006907	GO:BP	pinocytosis	20445
0.00729949	57	1811	13	GO:0015914	GO:BP	phospholipid transport	20445
0.00729949	57	1811	13	GO:0061351	GO:BP	neural precursor cell proliferation	20445
0.00729949	57	1811	13	GO:0036473	GO:BP	cell death in response to oxidative stress	20445
0.00762626	124	1811	22	GO:0010810	GO:BP	regulation of cell-substrate adhesion	20445
0.00767209	275	1811	40	GO:0090066	GO:BP	regulation of anatomical structure size	20445
0.00768908	44	1811	11	GO:0032611	GO:BP	interleukin-1 beta production	20445
0.00768908	44	1811	11	GO:0032651	GO:BP	regulation of interleukin-1 beta production	20445
0.00769626	140	1811	24	GO:0098657	GO:BP	import into cell	20445
0.00776606	181	1811	29	GO:0034504	GO:BP	protein localization to nucleus	20445
0.00776606	181	1811	29	GO:0104004	GO:BP	cellular response to environmental stimulus	20445
0.00776606	181	1811	29	GO:0071214	GO:BP	cellular response to abiotic stimulus	20445
0.00801807	2913	1811	302	GO:0006996	GO:BP	organelle organization	20445
0.00809406	109	1811	20	GO:0098739	GO:BP	import across plasma membrane	20445
0.0081722	79	1811	16	GO:0002064	GO:BP	epithelial cell development	20445
0.0081722	79	1811	16	GO:0051048	GO:BP	negative regulation of secretion	20445
0.0082415	26	1811	8	GO:1903580	GO:BP	positive regulation of ATP metabolic process	20445
0.0082415	26	1811	8	GO:0072080	GO:BP	nephron tubule development	20445
0.0082415	26	1811	8	GO:0062208	GO:BP	positive regulation of pattern recognition receptor signaling pathway	20445
0.0082415	38	1811	10	GO:0046849	GO:BP	bone remodeling	20445
0.0082415	26	1811	8	GO:1900026	GO:BP	positive regulation of substrate adhesion-dependent cell spreading	20445
0.00844374	133	1811	23	GO:0045927	GO:BP	positive regulation of growth	20445
0.00849221	32	1811	9	GO:1905953	GO:BP	negative regulation of lipid localization	20445
0.00849221	32	1811	9	GO:0097237	GO:BP	cellular response to toxic substance	20445
0.00849221	32	1811	9	GO:1902930	GO:BP	regulation of alcohol biosynthetic process	20445
0.00849221	32	1811	9	GO:0045685	GO:BP	regulation of glial cell differentiation	20445
0.00852096	216	1811	33	GO:0060828	GO:BP	regulation of canonical Wnt signaling pathway	20445
0.00852096	199	1811	31	GO:0061013	GO:BP	regulation of mRNA catabolic process	20445
0.0085386	65	1811	14	GO:0090100	GO:BP	positive regulation of transmembrane receptor protein serine/threonine kinase signaling pathway	20445
0.00860416	174	1811	28	GO:0033673	GO:BP	negative regulation of kinase activity	20445
0.00866524	102	1811	19	GO:0003007	GO:BP	heart morphogenesis	20445
0.00866524	102	1811	19	GO:0051053	GO:BP	negative regulation of DNA metabolic process	20445
0.00919687	45	1811	11	GO:0043500	GO:BP	muscle adaptation	20445
0.00919687	45	1811	11	GO:0048145	GO:BP	regulation of fibroblast proliferation	20445
0.00924526	126	1811	22	GO:0007254	GO:BP	JNK cascade	20445
0.00925448	80	1811	16	GO:0033135	GO:BP	regulation of peptidyl-serine phosphorylation	20445
0.00930329	287	1811	41	GO:0044057	GO:BP	regulation of system process	20445
0.00930329	95	1811	18	GO:0033500	GO:BP	carbohydrate homeostasis	20445
0.00930329	95	1811	18	GO:0051100	GO:BP	negative regulation of binding	20445
0.00939342	11	1811	5	GO:0034433	GO:BP	steroid esterification	20445
0.00939342	11	1811	5	GO:0030730	GO:BP	sequestering of triglyceride	20445
0.00939342	11	1811	5	GO:0010889	GO:BP	regulation of sequestering of triglyceride	20445
0.00939342	11	1811	5	GO:0034369	GO:BP	plasma lipoprotein particle remodeling	20445
0.00939342	11	1811	5	GO:0034434	GO:BP	sterol esterification	20445
0.00939342	11	1811	5	GO:0034368	GO:BP	protein-lipid complex remodeling	20445
0.00939342	11	1811	5	GO:0034435	GO:BP	cholesterol esterification	20445
0.00939342	11	1811	5	GO:0036037	GO:BP	CD8-positive	alpha-beta T cell activation	20445
0.00939342	11	1811	5	GO:0002701	GO:BP	negative regulation of production of molecular mediator of immune response	20445
0.00939342	11	1811	5	GO:0090336	GO:BP	positive regulation of brown fat cell differentiation	20445
0.00939342	11	1811	5	GO:0061158	GO:BP	3'-UTR-mediated mRNA destabilization	20445
0.00939342	11	1811	5	GO:0061450	GO:BP	trophoblast cell migration	20445
0.00939342	11	1811	5	GO:1901163	GO:BP	regulation of trophoblast cell migration	20445
0.00939342	11	1811	5	GO:0045058	GO:BP	T cell selection	20445
0.00949227	21	1811	7	GO:0072091	GO:BP	regulation of stem cell proliferation	20445
0.00949227	21	1811	7	GO:0018126	GO:BP	protein hydroxylation	20445
0.00949227	73	1811	15	GO:0007568	GO:BP	aging	20445
0.00949227	21	1811	7	GO:0043370	GO:BP	regulation of CD4-positive	alpha-beta T cell differentiation	20445
0.00949227	21	1811	7	GO:0048247	GO:BP	lymphocyte chemotaxis	20445
0.00949227	21	1811	7	GO:0045620	GO:BP	negative regulation of lymphocyte differentiation	20445
0.00949227	73	1811	15	GO:0007044	GO:BP	cell-substrate junction assembly	20445
0.00949227	21	1811	7	GO:0061383	GO:BP	trabecula morphogenesis	20445
0.00957882	52	1811	12	GO:0034754	GO:BP	cellular hormone metabolic process	20445
0.00957882	52	1811	12	GO:0043903	GO:BP	regulation of biological process involved in symbiotic interaction	20445
0.00977755	88	1811	17	GO:0006614	GO:BP	SRP-dependent cotranslational protein targeting to membrane	20445
0.00977755	59	1811	13	GO:0033138	GO:BP	positive regulation of peptidyl-serine phosphorylation	20445
0.00981327	151	1811	25	GO:0051047	GO:BP	positive regulation of secretion	20445
0.00985891	1103	1811	126	GO:0045184	GO:BP	establishment of protein localization	20445
0.00986087	39	1811	10	GO:0030865	GO:BP	cortical cytoskeleton organization	20445
0.00988946	7	1811	4	GO:0001502	GO:BP	cartilage condensation	20445
0.00988946	7	1811	4	GO:0039663	GO:BP	membrane fusion involved in viral entry into host cell	20445
0.00988946	7	1811	4	GO:0036363	GO:BP	transforming growth factor beta activation	20445
0.00988946	7	1811	4	GO:0060100	GO:BP	positive regulation of phagocytosis	engulfment	20445
0.00988946	7	1811	4	GO:0060099	GO:BP	regulation of phagocytosis	engulfment	20445
0.00988946	7	1811	4	GO:1903428	GO:BP	positive regulation of reactive oxygen species biosynthetic process	20445
0.00988946	7	1811	4	GO:1903800	GO:BP	positive regulation of production of miRNAs involved in gene silencing by miRNA	20445
0.00988946	7	1811	4	GO:0010755	GO:BP	regulation of plasminogen activation	20445
0.00988946	7	1811	4	GO:0002480	GO:BP	antigen processing and presentation of exogenous peptide antigen via MHC class I	TAP-independent	20445
0.00988946	7	1811	4	GO:1905153	GO:BP	regulation of membrane invagination	20445
0.00988946	7	1811	4	GO:0034135	GO:BP	regulation of toll-like receptor 2 signaling pathway	20445
0.00988946	7	1811	4	GO:0044030	GO:BP	regulation of DNA methylation	20445
0.00988946	7	1811	4	GO:0002424	GO:BP	T cell mediated immune response to tumor cell	20445
0.00988946	7	1811	4	GO:0002523	GO:BP	leukocyte migration involved in inflammatory response	20445
0.00988946	7	1811	4	GO:1905155	GO:BP	positive regulation of membrane invagination	20445
0.00988946	7	1811	4	GO:0018401	GO:BP	peptidyl-proline hydroxylation to 4-hydroxy-L-proline	20445
0.00988946	7	1811	4	GO:0072574	GO:BP	hepatocyte proliferation	20445
0.00988946	7	1811	4	GO:1900272	GO:BP	negative regulation of long-term synaptic potentiation	20445
0.00988946	7	1811	4	GO:0072575	GO:BP	epithelial cell proliferation involved in liver morphogenesis	20445
0.00988946	7	1811	4	GO:0072576	GO:BP	liver morphogenesis	20445
0.00988946	7	1811	4	GO:0033483	GO:BP	gas homeostasis	20445
0.00988946	7	1811	4	GO:2001046	GO:BP	positive regulation of integrin-mediated signaling pathway	20445
0.00988946	7	1811	4	GO:0002719	GO:BP	negative regulation of cytokine production involved in immune response	20445
0.00988946	7	1811	4	GO:0035563	GO:BP	positive regulation of chromatin binding	20445
0.00988946	7	1811	4	GO:0044800	GO:BP	multi-organism membrane fusion	20445
0.00988946	7	1811	4	GO:0019064	GO:BP	fusion of virus membrane with host plasma membrane	20445
0.00988946	7	1811	4	GO:2000271	GO:BP	positive regulation of fibroblast apoptotic process	20445
0.00988946	7	1811	4	GO:0002281	GO:BP	macrophage activation involved in immune response	20445
0.00988946	127	1811	22	GO:0010959	GO:BP	regulation of metal ion transport	20445
0.0100459	16	1811	6	GO:0050869	GO:BP	negative regulation of B cell activation	20445
0.0100459	16	1811	6	GO:0033622	GO:BP	integrin activation	20445
0.0100459	16	1811	6	GO:0003272	GO:BP	endocardial cushion formation	20445
0.0100459	16	1811	6	GO:1904037	GO:BP	positive regulation of epithelial cell apoptotic process	20445
0.0100459	16	1811	6	GO:0090312	GO:BP	positive regulation of protein deacetylation	20445
0.0101106	81	1811	16	GO:0003158	GO:BP	endothelium development	20445
0.0101216	27	1811	8	GO:0072678	GO:BP	T cell migration	20445
0.0101216	27	1811	8	GO:0042476	GO:BP	odontogenesis	20445
0.0101216	27	1811	8	GO:0032945	GO:BP	negative regulation of mononuclear cell proliferation	20445
0.0101216	27	1811	8	GO:0050672	GO:BP	negative regulation of lymphocyte proliferation	20445
0.0101216	27	1811	8	GO:0090303	GO:BP	positive regulation of wound healing	20445
0.0101216	27	1811	8	GO:0014855	GO:BP	striated muscle cell proliferation	20445
0.0101216	27	1811	8	GO:1900101	GO:BP	regulation of endoplasmic reticulum unfolded protein response	20445
0.0101216	27	1811	8	GO:0055008	GO:BP	cardiac muscle tissue morphogenesis	20445
0.0101216	27	1811	8	GO:0006739	GO:BP	NADP metabolic process	20445
0.0101216	33	1811	9	GO:0061045	GO:BP	negative regulation of wound healing	20445
0.0101216	33	1811	9	GO:0051055	GO:BP	negative regulation of lipid biosynthetic process	20445
0.0101958	160	1811	26	GO:0006469	GO:BP	negative regulation of protein kinase activity	20445
0.0102045	202	1811	31	GO:0031667	GO:BP	response to nutrient levels	20445
0.0104941	46	1811	11	GO:0048144	GO:BP	fibroblast proliferation	20445
0.0104941	46	1811	11	GO:1901654	GO:BP	response to ketone	20445
0.0105633	112	1811	20	GO:0001894	GO:BP	tissue homeostasis	20445
0.0107979	317	1811	44	GO:0090150	GO:BP	establishment of protein localization to membrane	20445
0.0110458	60	1811	13	GO:0043524	GO:BP	negative regulation of neuron apoptotic process	20445
0.0113722	212	1811	32	GO:0006816	GO:BP	calcium ion transport	20445
0.0113913	82	1811	16	GO:0010976	GO:BP	positive regulation of neuron projection development	20445
0.0116486	40	1811	10	GO:0060840	GO:BP	artery development	20445
0.0116486	40	1811	10	GO:0019985	GO:BP	translesion synthesis	20445
0.0116675	221	1811	33	GO:0006066	GO:BP	alcohol metabolic process	20445
0.0117249	113	1811	20	GO:0046578	GO:BP	regulation of Ras protein signal transduction	20445
0.0118113	121	1811	21	GO:0016485	GO:BP	protein processing	20445
0.0120403	90	1811	17	GO:0019079	GO:BP	viral genome replication	20445
0.0121254	862	1811	101	GO:0048699	GO:BP	generation of neurons	20445
0.0121254	301	1811	42	GO:0046486	GO:BP	glycerolipid metabolic process	20445
0.0122151	22	1811	7	GO:0031641	GO:BP	regulation of myelination	20445
0.0122151	22	1811	7	GO:0045670	GO:BP	regulation of osteoclast differentiation	20445
0.0122151	22	1811	7	GO:0043555	GO:BP	regulation of translation in response to stress	20445
0.0122151	22	1811	7	GO:0008207	GO:BP	C21-steroid hormone metabolic process	20445
0.0122151	22	1811	7	GO:0035666	GO:BP	TRIF-dependent toll-like receptor signaling pathway	20445
0.0122996	196	1811	30	GO:0000956	GO:BP	nuclear-transcribed mRNA catabolic process	20445
0.0124345	68	1811	14	GO:0010717	GO:BP	regulation of epithelial to mesenchymal transition	20445
0.0124345	47	1811	11	GO:0015908	GO:BP	fatty acid transport	20445
0.0124345	47	1811	11	GO:2000241	GO:BP	regulation of reproductive process	20445
0.0124564	34	1811	9	GO:0007586	GO:BP	digestion	20445
0.0124564	34	1811	9	GO:0048844	GO:BP	artery morphogenesis	20445
0.0125497	146	1811	24	GO:1903532	GO:BP	positive regulation of secretion by cell	20445
0.0125497	266	1811	38	GO:0062012	GO:BP	regulation of small molecule metabolic process	20445
0.0127529	54	1811	12	GO:0060191	GO:BP	regulation of lipase activity	20445
0.0127593	28	1811	8	GO:0032732	GO:BP	positive regulation of interleukin-1 production	20445
0.0127593	28	1811	8	GO:0002065	GO:BP	columnar/cuboidal epithelial cell differentiation	20445
0.0127593	28	1811	8	GO:0031116	GO:BP	positive regulation of microtubule polymerization	20445
0.0127593	83	1811	16	GO:2000134	GO:BP	negative regulation of G1/S transition of mitotic cell cycle	20445
0.0127593	83	1811	16	GO:0002437	GO:BP	inflammatory response to antigenic stimulus	20445
0.0127593	28	1811	8	GO:0060021	GO:BP	roof of mouth development	20445
0.0128921	122	1811	21	GO:0070555	GO:BP	response to interleukin-1	20445
0.0133007	1014	1811	116	GO:0015031	GO:BP	protein transport	20445
0.0135139	76	1811	15	GO:0042493	GO:BP	response to drug	20445
0.0136356	12	1811	5	GO:1903798	GO:BP	regulation of production of miRNAs involved in gene silencing by miRNA	20445
0.0136356	12	1811	5	GO:0010894	GO:BP	negative regulation of steroid biosynthetic process	20445
0.0136356	17	1811	6	GO:0045581	GO:BP	negative regulation of T cell differentiation	20445
0.0136356	41	1811	10	GO:0046425	GO:BP	regulation of receptor signaling pathway via JAK-STAT	20445
0.0136356	41	1811	10	GO:0072073	GO:BP	kidney epithelium development	20445
0.0136356	41	1811	10	GO:0032233	GO:BP	positive regulation of actin filament bundle assembly	20445
0.0136356	17	1811	6	GO:0050873	GO:BP	brown fat cell differentiation	20445
0.0136356	12	1811	5	GO:0017145	GO:BP	stem cell division	20445
0.0136356	12	1811	5	GO:0036336	GO:BP	dendritic cell migration	20445
0.0136356	12	1811	5	GO:0032570	GO:BP	response to progesterone	20445
0.0136356	12	1811	5	GO:0043304	GO:BP	regulation of mast cell degranulation	20445
0.0136356	17	1811	6	GO:0035909	GO:BP	aorta morphogenesis	20445
0.0136356	12	1811	5	GO:0062099	GO:BP	negative regulation of programmed necrotic cell death	20445
0.0136356	12	1811	5	GO:0002707	GO:BP	negative regulation of lymphocyte mediated immunity	20445
0.0136356	12	1811	5	GO:0046885	GO:BP	regulation of hormone biosynthetic process	20445
0.0136356	12	1811	5	GO:0042219	GO:BP	cellular modified amino acid catabolic process	20445
0.0136356	12	1811	5	GO:0032733	GO:BP	positive regulation of interleukin-10 production	20445
0.0136356	12	1811	5	GO:1900221	GO:BP	regulation of amyloid-beta clearance	20445
0.0136356	12	1811	5	GO:0035094	GO:BP	response to nicotine	20445
0.0136356	12	1811	5	GO:0032753	GO:BP	positive regulation of interleukin-4 production	20445
0.0136356	12	1811	5	GO:0050860	GO:BP	negative regulation of T cell receptor signaling pathway	20445
0.0136356	12	1811	5	GO:0010566	GO:BP	regulation of ketone biosynthetic process	20445
0.0136356	17	1811	6	GO:0042417	GO:BP	dopamine metabolic process	20445
0.0136356	12	1811	5	GO:1903306	GO:BP	negative regulation of regulated secretory pathway	20445
0.0136356	17	1811	6	GO:0033555	GO:BP	multicellular organismal response to stress	20445
0.0136356	12	1811	5	GO:0033006	GO:BP	regulation of mast cell activation involved in immune response	20445
0.0136356	12	1811	5	GO:0070920	GO:BP	regulation of production of small RNA involved in gene silencing by RNA	20445
0.0136356	17	1811	6	GO:0070528	GO:BP	protein kinase C signaling	20445
0.0136356	41	1811	10	GO:0001836	GO:BP	release of cytochrome c from mitochondria	20445
0.0136356	17	1811	6	GO:0002820	GO:BP	negative regulation of adaptive immune response	20445
0.0136356	12	1811	5	GO:0140289	GO:BP	protein mono-ADP-ribosylation	20445
0.0136356	17	1811	6	GO:0051043	GO:BP	regulation of membrane protein ectodomain proteolysis	20445
0.0136554	215	1811	32	GO:0055074	GO:BP	calcium ion homeostasis	20445
0.013731	123	1811	21	GO:0007188	GO:BP	adenylate cyclase-modulating G protein-coupled receptor signaling pathway	20445
0.013731	4	1811	3	GO:2000121	GO:BP	regulation of removal of superoxide radicals	20445
0.013731	4	1811	3	GO:0032277	GO:BP	negative regulation of gonadotropin secretion	20445
0.013731	4	1811	3	GO:0042270	GO:BP	protection from natural killer cell mediated cytotoxicity	20445
0.013731	4	1811	3	GO:0061760	GO:BP	antifungal innate immune response	20445
0.013731	4	1811	3	GO:0043313	GO:BP	regulation of neutrophil degranulation	20445
0.013731	4	1811	3	GO:1903972	GO:BP	regulation of cellular response to macrophage colony-stimulating factor stimulus	20445
0.013731	4	1811	3	GO:0051902	GO:BP	negative regulation of mitochondrial depolarization	20445
0.013731	4	1811	3	GO:0072683	GO:BP	T cell extravasation	20445
0.013731	4	1811	3	GO:0010873	GO:BP	positive regulation of cholesterol esterification	20445
0.013731	4	1811	3	GO:0089700	GO:BP	protein kinase D signaling	20445
0.013731	4	1811	3	GO:1902339	GO:BP	positive regulation of apoptotic process involved in morphogenesis	20445
0.013731	4	1811	3	GO:1903969	GO:BP	regulation of response to macrophage colony-stimulating factor	20445
0.013731	4	1811	3	GO:2001187	GO:BP	positive regulation of CD8-positive	alpha-beta T cell activation	20445
0.013731	4	1811	3	GO:1904747	GO:BP	positive regulation of apoptotic process involved in development	20445
0.013731	4	1811	3	GO:1905278	GO:BP	positive regulation of epithelial tube formation	20445
0.013731	4	1811	3	GO:1903223	GO:BP	positive regulation of oxidative stress-induced neuron death	20445
0.013731	4	1811	3	GO:0048266	GO:BP	behavioral response to pain	20445
0.013731	69	1811	14	GO:0045446	GO:BP	endothelial cell differentiation	20445
0.013731	4	1811	3	GO:0002468	GO:BP	dendritic cell antigen processing and presentation	20445
0.013731	4	1811	3	GO:0034238	GO:BP	macrophage fusion	20445
0.013731	4	1811	3	GO:0009750	GO:BP	response to fructose	20445
0.013731	4	1811	3	GO:0002842	GO:BP	positive regulation of T cell mediated immune response to tumor cell	20445
0.013731	4	1811	3	GO:0032276	GO:BP	regulation of gonadotropin secretion	20445
0.013731	4	1811	3	GO:1905276	GO:BP	regulation of epithelial tube formation	20445
0.013731	4	1811	3	GO:1901727	GO:BP	positive regulation of histone deacetylase activity	20445
0.013731	4	1811	3	GO:2000347	GO:BP	positive regulation of hepatocyte proliferation	20445
0.013731	4	1811	3	GO:1904180	GO:BP	negative regulation of membrane depolarization	20445
0.013857	84	1811	16	GO:1902807	GO:BP	negative regulation of cell cycle G1/S phase transition	20445
0.01411	48	1811	11	GO:0072332	GO:BP	intrinsic apoptotic signaling pathway by p53 class mediator	20445
0.01411	48	1811	11	GO:0006576	GO:BP	cellular biogenic amine metabolic process	20445
0.01411	48	1811	11	GO:0035148	GO:BP	tube formation	20445
0.01466	35	1811	9	GO:0060419	GO:BP	heart growth	20445
0.01466	35	1811	9	GO:0019724	GO:BP	B cell mediated immunity	20445
0.01466	35	1811	9	GO:0016064	GO:BP	immunoglobulin mediated immune response	20445
0.01466	35	1811	9	GO:0050810	GO:BP	regulation of steroid biosynthetic process	20445
0.01466	35	1811	9	GO:0051289	GO:BP	protein homotetramerization	20445
0.0151133	116	1811	20	GO:0043393	GO:BP	regulation of protein binding	20445
0.0152131	23	1811	7	GO:0003197	GO:BP	endocardial cushion development	20445
0.0152131	23	1811	7	GO:0060038	GO:BP	cardiac muscle cell proliferation	20445
0.0152131	23	1811	7	GO:0030195	GO:BP	negative regulation of blood coagulation	20445
0.0152131	23	1811	7	GO:0003176	GO:BP	aortic valve development	20445
0.0152131	23	1811	7	GO:1900047	GO:BP	negative regulation of hemostasis	20445
0.0152131	23	1811	7	GO:1905521	GO:BP	regulation of macrophage migration	20445
0.0152131	23	1811	7	GO:0050691	GO:BP	regulation of defense response to virus by host	20445
0.0152131	23	1811	7	GO:0045601	GO:BP	regulation of endothelial cell differentiation	20445
0.0152131	23	1811	7	GO:0030866	GO:BP	cortical actin cytoskeleton organization	20445
0.0152131	23	1811	7	GO:0008347	GO:BP	glial cell migration	20445
0.0153456	29	1811	8	GO:0030193	GO:BP	regulation of blood coagulation	20445
0.0153456	29	1811	8	GO:1903317	GO:BP	regulation of protein maturation	20445
0.0153456	29	1811	8	GO:1900046	GO:BP	regulation of hemostasis	20445
0.0153456	29	1811	8	GO:0022600	GO:BP	digestive system process	20445
0.0153456	29	1811	8	GO:0042771	GO:BP	intrinsic apoptotic signaling pathway in response to DNA damage by p53 class mediator	20445
0.0153456	306	1811	42	GO:1903311	GO:BP	regulation of mRNA metabolic process	20445
0.0154387	85	1811	16	GO:1905039	GO:BP	carboxylic acid transmembrane transport	20445
0.015795	235	1811	34	GO:0010639	GO:BP	negative regulation of organelle organization	20445
0.0158266	42	1811	10	GO:0035296	GO:BP	regulation of tube diameter	20445
0.0158266	646	1811	78	GO:0006974	GO:BP	cellular response to DNA damage stimulus	20445
0.0158266	42	1811	10	GO:1903035	GO:BP	negative regulation of response to wounding	20445
0.0158266	42	1811	10	GO:0072175	GO:BP	epithelial tube formation	20445
0.0158266	42	1811	10	GO:0097746	GO:BP	blood vessel diameter maintenance	20445
0.0158266	42	1811	10	GO:0035150	GO:BP	regulation of tube size	20445
0.0158266	42	1811	10	GO:0043489	GO:BP	RNA stabilization	20445
0.0158266	42	1811	10	GO:0014812	GO:BP	muscle cell migration	20445
0.0159309	93	1811	17	GO:0042593	GO:BP	glucose homeostasis	20445
0.016285	158	1811	25	GO:0030178	GO:BP	negative regulation of Wnt signaling pathway	20445
0.0163485	56	1811	12	GO:0007569	GO:BP	cell aging	20445
0.0163485	8	1811	4	GO:0032930	GO:BP	positive regulation of superoxide anion generation	20445
0.0163485	8	1811	4	GO:0007595	GO:BP	lactation	20445
0.0163485	8	1811	4	GO:0032928	GO:BP	regulation of superoxide anion generation	20445
0.0163485	8	1811	4	GO:1903209	GO:BP	positive regulation of oxidative stress-induced cell death	20445
0.0163485	78	1811	15	GO:0015748	GO:BP	organophosphate ester transport	20445
0.0163485	8	1811	4	GO:0044803	GO:BP	multi-organism membrane organization	20445
0.0163485	8	1811	4	GO:0098743	GO:BP	cell aggregation	20445
0.0163485	8	1811	4	GO:0003222	GO:BP	ventricular trabecula myocardium morphogenesis	20445
0.0163485	8	1811	4	GO:0038089	GO:BP	positive regulation of cell migration by vascular endothelial growth factor signaling pathway	20445
0.0163485	8	1811	4	GO:1903054	GO:BP	negative regulation of extracellular matrix organization	20445
0.0163485	8	1811	4	GO:0010872	GO:BP	regulation of cholesterol esterification	20445
0.0163485	8	1811	4	GO:1903897	GO:BP	regulation of PERK-mediated unfolded protein response	20445
0.0163485	8	1811	4	GO:0006953	GO:BP	acute-phase response	20445
0.0163485	8	1811	4	GO:0010887	GO:BP	negative regulation of cholesterol storage	20445
0.0163485	8	1811	4	GO:0072497	GO:BP	mesenchymal stem cell differentiation	20445
0.0163485	8	1811	4	GO:0048265	GO:BP	response to pain	20445
0.0163485	8	1811	4	GO:0090385	GO:BP	phagosome-lysosome fusion	20445
0.0163485	8	1811	4	GO:0006853	GO:BP	carnitine shuttle	20445
0.0163485	8	1811	4	GO:1905668	GO:BP	positive regulation of protein localization to endosome	20445
0.0163485	8	1811	4	GO:0051238	GO:BP	sequestering of metal ion	20445
0.0163485	8	1811	4	GO:1902966	GO:BP	positive regulation of protein localization to early endosome	20445
0.0163485	8	1811	4	GO:1902965	GO:BP	regulation of protein localization to early endosome	20445
0.0163485	8	1811	4	GO:0060977	GO:BP	coronary vasculature morphogenesis	20445
0.0165575	236	1811	34	GO:0006820	GO:BP	anion transport	20445
0.0170437	86	1811	16	GO:1903825	GO:BP	organic acid transmembrane transport	20445
0.0173697	36	1811	9	GO:0033344	GO:BP	cholesterol efflux	20445
0.0173697	36	1811	9	GO:0001885	GO:BP	endothelial cell development	20445
0.0173697	36	1811	9	GO:0034381	GO:BP	plasma lipoprotein particle clearance	20445
0.0173697	36	1811	9	GO:0072009	GO:BP	nephron epithelium development	20445
0.0173697	36	1811	9	GO:0002720	GO:BP	positive regulation of cytokine production involved in immune response	20445
0.0176942	18	1811	6	GO:0045214	GO:BP	sarcomere organization	20445
0.0176942	18	1811	6	GO:0032069	GO:BP	regulation of nuclease activity	20445
0.0176942	202	1811	30	GO:0051271	GO:BP	negative regulation of cellular component movement	20445
0.0177803	102	1811	18	GO:0045047	GO:BP	protein targeting to ER	20445
0.0181563	168	1811	26	GO:0019083	GO:BP	viral transcription	20445
0.0182645	699	1811	83	GO:0006518	GO:BP	peptide metabolic process	20445
0.018276	79	1811	15	GO:0150115	GO:BP	cell-substrate junction organization	20445
0.018276	79	1811	15	GO:0007009	GO:BP	plasma membrane organization	20445
0.0184751	449	1811	57	GO:0000904	GO:BP	cell morphogenesis involved in differentiation	20445
0.0185037	194	1811	29	GO:0043488	GO:BP	regulation of mRNA stability	20445
0.0185037	43	1811	10	GO:0001523	GO:BP	retinoid metabolic process	20445
0.0186424	30	1811	8	GO:0048260	GO:BP	positive regulation of receptor-mediated endocytosis	20445
0.0186424	30	1811	8	GO:0042304	GO:BP	regulation of fatty acid biosynthetic process	20445
0.0186424	30	1811	8	GO:0031112	GO:BP	positive regulation of microtubule polymerization or depolymerization	20445
0.0186424	57	1811	12	GO:1901606	GO:BP	alpha-amino acid catabolic process	20445
0.0188164	50	1811	11	GO:0032652	GO:BP	regulation of interleukin-1 production	20445
0.0188164	135	1811	22	GO:0019884	GO:BP	antigen processing and presentation of exogenous antigen	20445
0.0188164	50	1811	11	GO:0032612	GO:BP	interleukin-1 production	20445
0.0189507	13	1811	5	GO:0044060	GO:BP	regulation of endocrine process	20445
0.0189507	13	1811	5	GO:0060547	GO:BP	negative regulation of necrotic cell death	20445
0.0189507	24	1811	7	GO:0150077	GO:BP	regulation of neuroinflammatory response	20445
0.0189507	24	1811	7	GO:0045648	GO:BP	positive regulation of erythrocyte differentiation	20445
0.0189507	13	1811	5	GO:0034143	GO:BP	regulation of toll-like receptor 4 signaling pathway	20445
0.0189507	13	1811	5	GO:0045939	GO:BP	negative regulation of steroid metabolic process	20445
0.0189507	13	1811	5	GO:0001541	GO:BP	ovarian follicle development	20445
0.0189507	24	1811	7	GO:0070098	GO:BP	chemokine-mediated signaling pathway	20445
0.0189507	13	1811	5	GO:0002823	GO:BP	negative regulation of adaptive immune response based on somatic recombination of immune receptors built from immunoglobulin superfamily domains	20445
0.0189507	13	1811	5	GO:0097028	GO:BP	dendritic cell differentiation	20445
0.0189507	13	1811	5	GO:0034367	GO:BP	protein-containing complex remodeling	20445
0.0189507	13	1811	5	GO:0031065	GO:BP	positive regulation of histone deacetylation	20445
0.0189507	13	1811	5	GO:0031664	GO:BP	regulation of lipopolysaccharide-mediated signaling pathway	20445
0.0192354	95	1811	17	GO:0006613	GO:BP	cotranslational protein targeting to membrane	20445
0.0192354	95	1811	17	GO:0007043	GO:BP	cell-cell junction assembly	20445
0.0192837	72	1811	14	GO:0002431	GO:BP	Fc receptor mediated stimulatory signaling pathway	20445
0.0192938	839	1811	97	GO:0006811	GO:BP	ion transport	20445
0.0193274	169	1811	26	GO:0007600	GO:BP	sensory perception	20445
0.0203316	80	1811	15	GO:0002861	GO:BP	regulation of inflammatory response to antigenic stimulus	20445
0.0203978	65	1811	13	GO:0048259	GO:BP	regulation of receptor-mediated endocytosis	20445
0.0204068	213	1811	31	GO:0006874	GO:BP	cellular calcium ion homeostasis	20445
0.0204982	683	1811	81	GO:0061024	GO:BP	membrane organization	20445
0.0207511	901	1811	103	GO:0043603	GO:BP	cellular amide metabolic process	20445
0.0211887	120	1811	20	GO:0043433	GO:BP	negative regulation of DNA-binding transcription factor activity	20445
0.021362	96	1811	17	GO:0032273	GO:BP	positive regulation of protein polymerization	20445
0.0216445	44	1811	10	GO:0090398	GO:BP	cellular senescence	20445
0.0224336	241	1811	34	GO:0003006	GO:BP	developmental process involved in reproduction	20445
0.0225379	259	1811	36	GO:0006650	GO:BP	glycerophospholipid metabolic process	20445
0.0226119	197	1811	29	GO:2000146	GO:BP	negative regulation of cell motility	20445
0.0227095	31	1811	8	GO:0050818	GO:BP	regulation of coagulation	20445
0.0227095	598	1811	72	GO:0016567	GO:BP	protein ubiquitination	20445
0.0227095	31	1811	8	GO:0048565	GO:BP	digestive tract development	20445
0.0227095	31	1811	8	GO:0045599	GO:BP	negative regulation of fat cell differentiation	20445
0.0231869	19	1811	6	GO:0033077	GO:BP	T cell differentiation in thymus	20445
0.0231869	19	1811	6	GO:0019229	GO:BP	regulation of vasoconstriction	20445
0.0231869	19	1811	6	GO:1904706	GO:BP	negative regulation of vascular associated smooth muscle cell proliferation	20445
0.0231869	19	1811	6	GO:0051131	GO:BP	chaperone-mediated protein complex assembly	20445
0.0231869	19	1811	6	GO:0010043	GO:BP	response to zinc ion	20445
0.0232248	305	1811	41	GO:0006644	GO:BP	phospholipid metabolic process	20445
0.0232725	89	1811	16	GO:0051260	GO:BP	protein homooligomerization	20445
0.0232725	89	1811	16	GO:0008637	GO:BP	apoptotic mitochondrial changes	20445
0.0232725	146	1811	23	GO:0038093	GO:BP	Fc receptor signaling pathway	20445
0.0236198	189	1811	28	GO:0030336	GO:BP	negative regulation of cell migration	20445
0.023768	25	1811	7	GO:0071364	GO:BP	cellular response to epidermal growth factor stimulus	20445
0.023768	25	1811	7	GO:0002756	GO:BP	MyD88-independent toll-like receptor signaling pathway	20445
0.023768	25	1811	7	GO:0050819	GO:BP	negative regulation of coagulation	20445
0.023768	25	1811	7	GO:0048146	GO:BP	positive regulation of fibroblast proliferation	20445
0.023768	25	1811	7	GO:0002548	GO:BP	monocyte chemotaxis	20445
0.0241412	561	1811	68	GO:0051603	GO:BP	proteolysis involved in cellular protein catabolic process	20445
0.0243947	74	1811	14	GO:0006638	GO:BP	neutral lipid metabolic process	20445
0.0243947	74	1811	14	GO:0006639	GO:BP	acylglycerol metabolic process	20445
0.0243947	74	1811	14	GO:1903305	GO:BP	regulation of regulated secretory pathway	20445
0.0245406	38	1811	9	GO:0048661	GO:BP	positive regulation of smooth muscle cell proliferation	20445
0.0250064	52	1811	11	GO:0030216	GO:BP	keratinocyte differentiation	20445
0.025114	147	1811	23	GO:1901617	GO:BP	organic hydroxy compound biosynthetic process	20445
0.0252107	45	1811	10	GO:0016101	GO:BP	diterpenoid metabolic process	20445
0.0257058	98	1811	17	GO:1903052	GO:BP	positive regulation of proteolysis involved in cellular protein catabolic process	20445
0.0257058	9	1811	4	GO:0051764	GO:BP	actin crosslink formation	20445
0.0257058	106	1811	18	GO:0072599	GO:BP	establishment of protein localization to endoplasmic reticulum	20445
0.0257058	9	1811	4	GO:0010273	GO:BP	detoxification of copper ion	20445
0.0257058	9	1811	4	GO:0023035	GO:BP	CD40 signaling pathway	20445
0.0257058	9	1811	4	GO:0032331	GO:BP	negative regulation of chondrocyte differentiation	20445
0.0257058	9	1811	4	GO:0070672	GO:BP	response to interleukin-15	20445
0.0257058	9	1811	4	GO:0070232	GO:BP	regulation of T cell apoptotic process	20445
0.0257058	9	1811	4	GO:1905666	GO:BP	regulation of protein localization to endosome	20445
0.0257058	9	1811	4	GO:0008356	GO:BP	asymmetric cell division	20445
0.0257058	9	1811	4	GO:0002888	GO:BP	positive regulation of myeloid leukocyte mediated immunity	20445
0.0257058	9	1811	4	GO:1990169	GO:BP	stress response to copper ion	20445
0.0257058	9	1811	4	GO:0034309	GO:BP	primary alcohol biosynthetic process	20445
0.0257058	9	1811	4	GO:0036462	GO:BP	TRAIL-activated apoptotic signaling pathway	20445
0.0257058	9	1811	4	GO:0061687	GO:BP	detoxification of inorganic compound	20445
0.0257058	9	1811	4	GO:0071350	GO:BP	cellular response to interleukin-15	20445
0.0257058	9	1811	4	GO:0016045	GO:BP	detection of bacterium	20445
0.0257058	9	1811	4	GO:0010996	GO:BP	response to auditory stimulus	20445
0.0257058	9	1811	4	GO:0001782	GO:BP	B cell homeostasis	20445
0.0257058	9	1811	4	GO:0072111	GO:BP	cell proliferation involved in kidney development	20445
0.0257058	9	1811	4	GO:0019511	GO:BP	peptidyl-proline hydroxylation	20445
0.0257058	9	1811	4	GO:0061037	GO:BP	negative regulation of cartilage development	20445
0.0257058	9	1811	4	GO:0035723	GO:BP	interleukin-15-mediated signaling pathway	20445
0.0257058	9	1811	4	GO:2000269	GO:BP	regulation of fibroblast apoptotic process	20445
0.0258198	156	1811	24	GO:0032271	GO:BP	regulation of protein polymerization	20445
0.0260747	14	1811	5	GO:1903203	GO:BP	regulation of oxidative stress-induced neuron death	20445
0.0260747	14	1811	5	GO:0090330	GO:BP	regulation of platelet aggregation	20445
0.0260747	14	1811	5	GO:0040037	GO:BP	negative regulation of fibroblast growth factor receptor signaling pathway	20445
0.0260747	14	1811	5	GO:0042698	GO:BP	ovulation cycle	20445
0.0260747	14	1811	5	GO:0090335	GO:BP	regulation of brown fat cell differentiation	20445
0.0260747	14	1811	5	GO:0010878	GO:BP	cholesterol storage	20445
0.0260747	14	1811	5	GO:0001569	GO:BP	branching involved in blood vessel morphogenesis	20445
0.0260747	14	1811	5	GO:0034377	GO:BP	plasma lipoprotein particle assembly	20445
0.0260747	14	1811	5	GO:0050858	GO:BP	negative regulation of antigen receptor-mediated signaling pathway	20445
0.0260747	14	1811	5	GO:0042554	GO:BP	superoxide anion generation	20445
0.0260747	14	1811	5	GO:0003209	GO:BP	cardiac atrium morphogenesis	20445
0.0260747	14	1811	5	GO:0043558	GO:BP	regulation of translational initiation in response to stress	20445
0.0260747	14	1811	5	GO:0010463	GO:BP	mesenchymal cell proliferation	20445
0.0265361	165	1811	25	GO:0010038	GO:BP	response to metal ion	20445
0.0266643	148	1811	23	GO:1903522	GO:BP	regulation of blood circulation	20445
0.0268341	32	1811	8	GO:0061028	GO:BP	establishment of endothelial barrier	20445
0.0268341	32	1811	8	GO:0019730	GO:BP	antimicrobial humoral response	20445
0.0268341	75	1811	14	GO:1903076	GO:BP	regulation of protein localization to plasma membrane	20445
0.0268341	32	1811	8	GO:0030239	GO:BP	myofibril assembly	20445
0.0268341	32	1811	8	GO:0055123	GO:BP	digestive system development	20445
0.0268341	32	1811	8	GO:0001954	GO:BP	positive regulation of cell-matrix adhesion	20445
0.0268341	75	1811	14	GO:0050680	GO:BP	negative regulation of epithelial cell proliferation	20445
0.0268341	32	1811	8	GO:0055002	GO:BP	striated muscle cell development	20445
0.026986	60	1811	12	GO:1990000	GO:BP	amyloid fibril formation	20445
0.026986	60	1811	12	GO:0016575	GO:BP	histone deacetylation	20445
0.0275192	140	1811	22	GO:0090090	GO:BP	negative regulation of canonical Wnt signaling pathway	20445
0.0275559	157	1811	24	GO:0003015	GO:BP	heart process	20445
0.0278063	5	1811	3	GO:0043587	GO:BP	tongue morphogenesis	20445
0.0278063	5	1811	3	GO:0070417	GO:BP	cellular response to cold	20445
0.0278063	5	1811	3	GO:0032364	GO:BP	oxygen homeostasis	20445
0.0278063	5	1811	3	GO:0070391	GO:BP	response to lipoteichoic acid	20445
0.0278063	5	1811	3	GO:0002501	GO:BP	peptide antigen assembly with MHC protein complex	20445
0.0278063	5	1811	3	GO:0043369	GO:BP	CD4-positive or CD8-positive	alpha-beta T cell lineage commitment	20445
0.0278063	5	1811	3	GO:0043373	GO:BP	CD4-positive	alpha-beta T cell lineage commitment	20445
0.0278063	5	1811	3	GO:0003081	GO:BP	regulation of systemic arterial blood pressure by renin-angiotensin	20445
0.0278063	5	1811	3	GO:0051541	GO:BP	elastin metabolic process	20445
0.0278063	5	1811	3	GO:0034128	GO:BP	negative regulation of MyD88-independent toll-like receptor signaling pathway	20445
0.0278063	5	1811	3	GO:0032351	GO:BP	negative regulation of hormone metabolic process	20445
0.0278063	5	1811	3	GO:0070242	GO:BP	thymocyte apoptotic process	20445
0.0278063	39	1811	9	GO:0032963	GO:BP	collagen metabolic process	20445
0.0278063	5	1811	3	GO:0072672	GO:BP	neutrophil extravasation	20445
0.0278063	5	1811	3	GO:0043586	GO:BP	tongue development	20445
0.0278063	5	1811	3	GO:0032347	GO:BP	regulation of aldosterone biosynthetic process	20445
0.0278063	5	1811	3	GO:0002363	GO:BP	alpha-beta T cell lineage commitment	20445
0.0278063	5	1811	3	GO:0010891	GO:BP	negative regulation of sequestering of triglyceride	20445
0.0278063	5	1811	3	GO:0002360	GO:BP	T cell lineage commitment	20445
0.0278063	53	1811	11	GO:0006821	GO:BP	chloride transport	20445
0.0278063	39	1811	9	GO:0016331	GO:BP	morphogenesis of embryonic epithelium	20445
0.0278063	91	1811	16	GO:0071901	GO:BP	negative regulation of protein serine/threonine kinase activity	20445
0.0278063	5	1811	3	GO:0061419	GO:BP	positive regulation of transcription from RNA polymerase II promoter in response to hypoxia	20445
0.0278063	39	1811	9	GO:0014013	GO:BP	regulation of gliogenesis	20445
0.0278063	5	1811	3	GO:2000345	GO:BP	regulation of hepatocyte proliferation	20445
0.0278063	5	1811	3	GO:0032344	GO:BP	regulation of aldosterone metabolic process	20445
0.0278063	5	1811	3	GO:0010749	GO:BP	regulation of nitric oxide mediated signal transduction	20445
0.0278063	5	1811	3	GO:0019062	GO:BP	virion attachment to host cell	20445
0.0278063	5	1811	3	GO:0055093	GO:BP	response to hyperoxia	20445
0.0278063	5	1811	3	GO:0032490	GO:BP	detection of molecule of bacterial origin	20445
0.0278063	39	1811	9	GO:0042149	GO:BP	cellular response to glucose starvation	20445
0.0278063	5	1811	3	GO:0071223	GO:BP	cellular response to lipoteichoic acid	20445
0.0278063	5	1811	3	GO:1902043	GO:BP	positive regulation of extrinsic apoptotic signaling pathway via death domain receptors	20445
0.0278063	5	1811	3	GO:0045672	GO:BP	positive regulation of osteoclast differentiation	20445
0.0278063	5	1811	3	GO:0098713	GO:BP	leucine import across plasma membrane	20445
0.0278063	5	1811	3	GO:1902563	GO:BP	regulation of neutrophil activation	20445
0.0278063	5	1811	3	GO:1901164	GO:BP	negative regulation of trophoblast cell migration	20445
0.0278063	5	1811	3	GO:1903801	GO:BP	L-leucine import across plasma membrane	20445
0.0278063	53	1811	11	GO:1900182	GO:BP	positive regulation of protein localization to nucleus	20445
0.0278063	53	1811	11	GO:0046470	GO:BP	phosphatidylcholine metabolic process	20445
0.0278063	5	1811	3	GO:0046415	GO:BP	urate metabolic process	20445
0.0278063	5	1811	3	GO:0006958	GO:BP	complement activation	classical pathway	20445
0.0278063	5	1811	3	GO:0035425	GO:BP	autocrine signaling	20445
0.0278063	5	1811	3	GO:1902747	GO:BP	negative regulation of lens fiber cell differentiation	20445
0.0278063	5	1811	3	GO:1903898	GO:BP	negative regulation of PERK-mediated unfolded protein response	20445
0.0280596	46	1811	10	GO:0000731	GO:BP	DNA synthesis involved in DNA repair	20445
0.0280596	46	1811	10	GO:0098586	GO:BP	cellular response to virus	20445
0.0280596	46	1811	10	GO:0008589	GO:BP	regulation of smoothened signaling pathway	20445
0.0281027	1402	1811	151	GO:0043933	GO:BP	protein-containing complex subunit organization	20445
0.0281489	26	1811	7	GO:0030326	GO:BP	embryonic limb morphogenesis	20445
0.0281489	26	1811	7	GO:0035113	GO:BP	embryonic appendage morphogenesis	20445
0.0281489	26	1811	7	GO:0045604	GO:BP	regulation of epidermal cell differentiation	20445
0.0281489	26	1811	7	GO:2000243	GO:BP	positive regulation of reproductive process	20445
0.0281489	26	1811	7	GO:0001889	GO:BP	liver development	20445
0.0281489	26	1811	7	GO:0002292	GO:BP	T cell differentiation involved in immune response	20445
0.0281489	26	1811	7	GO:0062098	GO:BP	regulation of programmed necrotic cell death	20445
0.0283192	20	1811	6	GO:0002724	GO:BP	regulation of T cell cytokine production	20445
0.0283192	20	1811	6	GO:0040036	GO:BP	regulation of fibroblast growth factor receptor signaling pathway	20445
0.0283192	20	1811	6	GO:1902230	GO:BP	negative regulation of intrinsic apoptotic signaling pathway in response to DNA damage	20445
0.0283192	20	1811	6	GO:0030851	GO:BP	granulocyte differentiation	20445
0.0283192	20	1811	6	GO:0009712	GO:BP	catechol-containing compound metabolic process	20445
0.0283192	20	1811	6	GO:0032373	GO:BP	positive regulation of sterol transport	20445
0.0283192	20	1811	6	GO:0045823	GO:BP	positive regulation of heart contraction	20445
0.0283192	124	1811	20	GO:0010565	GO:BP	regulation of cellular ketone metabolic process	20445
0.0283192	20	1811	6	GO:0002369	GO:BP	T cell cytokine production	20445
0.0283192	20	1811	6	GO:0030206	GO:BP	chondroitin sulfate biosynthetic process	20445
0.0283192	20	1811	6	GO:0006584	GO:BP	catecholamine metabolic process	20445
0.0283192	20	1811	6	GO:1903524	GO:BP	positive regulation of blood circulation	20445
0.0283192	20	1811	6	GO:0032376	GO:BP	positive regulation of cholesterol transport	20445
0.0283192	20	1811	6	GO:0060043	GO:BP	regulation of cardiac muscle cell proliferation	20445
0.0286739	158	1811	24	GO:0031669	GO:BP	cellular response to nutrient levels	20445
0.0289433	834	1811	95	GO:0070647	GO:BP	protein modification by small protein conjugation or removal	20445
0.0289433	76	1811	14	GO:0002862	GO:BP	negative regulation of inflammatory response to antigenic stimulus	20445
0.0289433	76	1811	14	GO:1900180	GO:BP	regulation of protein localization to nucleus	20445
0.0291806	636	1811	75	GO:0006812	GO:BP	cation transport	20445
0.0293995	108	1811	18	GO:0006997	GO:BP	nucleus organization	20445
0.029458	202	1811	29	GO:0071692	GO:BP	protein localization to extracellular region	20445
0.0295968	61	1811	12	GO:0042542	GO:BP	response to hydrogen peroxide	20445
0.029716	133	1811	21	GO:0051651	GO:BP	maintenance of location in cell	20445
0.0297732	92	1811	16	GO:1905477	GO:BP	positive regulation of protein localization to membrane	20445
0.0301005	176	1811	26	GO:0051604	GO:BP	protein maturation	20445
0.0310847	142	1811	22	GO:0009914	GO:BP	hormone transport	20445
0.0310875	33	1811	8	GO:0050999	GO:BP	regulation of nitric-oxide synthase activity	20445
0.0310875	33	1811	8	GO:0018208	GO:BP	peptidyl-proline modification	20445
0.0310875	33	1811	8	GO:0010718	GO:BP	positive regulation of epithelial to mesenchymal transition	20445
0.0310875	33	1811	8	GO:0006509	GO:BP	membrane protein ectodomain proteolysis	20445
0.0310875	54	1811	11	GO:0071466	GO:BP	cellular response to xenobiotic stimulus	20445
0.0310875	54	1811	11	GO:0006805	GO:BP	xenobiotic metabolic process	20445
0.0311252	69	1811	13	GO:0009063	GO:BP	cellular amino acid catabolic process	20445
0.0311252	69	1811	13	GO:0042552	GO:BP	myelination	20445
0.0311252	69	1811	13	GO:0090596	GO:BP	sensory organ morphogenesis	20445
0.0311252	69	1811	13	GO:0006865	GO:BP	amino acid transport	20445
0.0311252	69	1811	13	GO:0038094	GO:BP	Fc-gamma receptor signaling pathway	20445
0.031363	387	1811	49	GO:0034248	GO:BP	regulation of cellular amide metabolic process	20445
0.0314391	168	1811	25	GO:1903050	GO:BP	regulation of proteolysis involved in cellular protein catabolic process	20445
0.0314391	168	1811	25	GO:0031668	GO:BP	cellular response to extracellular stimulus	20445
0.0319878	47	1811	10	GO:0043297	GO:BP	apical junction assembly	20445
0.0319878	47	1811	10	GO:0033619	GO:BP	membrane protein proteolysis	20445
0.0319924	134	1811	21	GO:0032869	GO:BP	cellular response to insulin stimulus	20445
0.0319924	151	1811	23	GO:0042594	GO:BP	response to starvation	20445
0.0319924	134	1811	21	GO:0002478	GO:BP	antigen processing and presentation of exogenous peptide antigen	20445
0.0320574	77	1811	14	GO:0006476	GO:BP	protein deacetylation	20445
0.0320827	40	1811	9	GO:0032768	GO:BP	regulation of monooxygenase activity	20445
0.0323857	101	1811	17	GO:0046165	GO:BP	alcohol biosynthetic process	20445
0.0323857	101	1811	17	GO:0043534	GO:BP	blood vessel endothelial cell migration	20445
0.0325037	85	1811	15	GO:0098732	GO:BP	macromolecule deacylation	20445
0.0325037	85	1811	15	GO:0035601	GO:BP	protein deacylation	20445
0.0328393	160	1811	24	GO:0050821	GO:BP	protein stabilization	20445
0.0331625	204	1811	29	GO:0043487	GO:BP	regulation of RNA stability	20445
0.0333288	2	1811	2	GO:1902065	GO:BP	response to L-glutamate	20445
0.0333288	2	1811	2	GO:0110090	GO:BP	positive regulation of hippocampal neuron apoptotic process	20445
0.0333288	2	1811	2	GO:0035641	GO:BP	locomotory exploration behavior	20445
0.0333288	15	1811	5	GO:0070306	GO:BP	lens fiber cell differentiation	20445
0.0333288	2	1811	2	GO:1904831	GO:BP	positive regulation of aortic smooth muscle cell differentiation	20445
0.0333288	2	1811	2	GO:0070488	GO:BP	neutrophil aggregation	20445
0.0333288	2	1811	2	GO:0045852	GO:BP	pH elevation	20445
0.0333288	2	1811	2	GO:0002887	GO:BP	negative regulation of myeloid leukocyte mediated immunity	20445
0.0333288	2	1811	2	GO:0002580	GO:BP	regulation of antigen processing and presentation of peptide or polysaccharide antigen via MHC class II	20445
0.0333288	15	1811	5	GO:0035455	GO:BP	response to interferon-alpha	20445
0.0333288	2	1811	2	GO:0002572	GO:BP	pro-T cell differentiation	20445
0.0333288	2	1811	2	GO:0038124	GO:BP	toll-like receptor TLR6:TLR2 signaling pathway	20445
0.0333288	27	1811	7	GO:0061008	GO:BP	hepaticobiliary system development	20445
0.0333288	2	1811	2	GO:1904829	GO:BP	regulation of aortic smooth muscle cell differentiation	20445
0.0333288	2	1811	2	GO:0048103	GO:BP	somatic stem cell division	20445
0.0333288	27	1811	7	GO:1900544	GO:BP	positive regulation of purine nucleotide metabolic process	20445
0.0333288	15	1811	5	GO:0032743	GO:BP	positive regulation of interleukin-2 production	20445
0.0333288	2	1811	2	GO:0030728	GO:BP	ovulation	20445
0.0333288	15	1811	5	GO:0060211	GO:BP	regulation of nuclear-transcribed mRNA poly(A) tail shortening	20445
0.0333288	2	1811	2	GO:0035931	GO:BP	mineralocorticoid secretion	20445
0.0333288	2	1811	2	GO:0002246	GO:BP	wound healing involved in inflammatory response	20445
0.0333288	27	1811	7	GO:0042310	GO:BP	vasoconstriction	20445
0.0333288	2	1811	2	GO:0043315	GO:BP	positive regulation of neutrophil degranulation	20445
0.0333288	2	1811	2	GO:1904849	GO:BP	positive regulation of cell chemotaxis to fibroblast growth factor	20445
0.0333288	27	1811	7	GO:0070613	GO:BP	regulation of protein processing	20445
0.0333288	15	1811	5	GO:0042402	GO:BP	cellular biogenic amine catabolic process	20445
0.0333288	2	1811	2	GO:0002469	GO:BP	myeloid dendritic cell antigen processing and presentation	20445
0.0333288	15	1811	5	GO:1905523	GO:BP	positive regulation of macrophage migration	20445
0.0333288	2	1811	2	GO:0035932	GO:BP	aldosterone secretion	20445
0.0333288	2	1811	2	GO:0019747	GO:BP	regulation of isoprenoid metabolic process	20445
0.0333288	2	1811	2	GO:0002543	GO:BP	activation of blood coagulation via clotting cascade	20445
0.0333288	2	1811	2	GO:0002419	GO:BP	T cell mediated cytotoxicity directed against tumor cell target	20445
0.0333288	2	1811	2	GO:0060278	GO:BP	regulation of ovulation	20445
0.0333288	2	1811	2	GO:1905036	GO:BP	positive regulation of antifungal innate immune response	20445
0.0333288	2	1811	2	GO:0032966	GO:BP	negative regulation of collagen biosynthetic process	20445
0.0333288	2	1811	2	GO:0015823	GO:BP	phenylalanine transport	20445
0.0333288	2	1811	2	GO:0010533	GO:BP	regulation of activation of Janus kinase activity	20445
0.0333288	27	1811	7	GO:0150076	GO:BP	neuroinflammatory response	20445
0.0333288	2	1811	2	GO:0002434	GO:BP	immune complex clearance	20445
0.0333288	2	1811	2	GO:0060279	GO:BP	positive regulation of ovulation	20445
0.0333288	27	1811	7	GO:0038128	GO:BP	ERBB2 signaling pathway	20445
0.0333288	2	1811	2	GO:0002544	GO:BP	chronic inflammatory response	20445
0.0333288	2	1811	2	GO:0034124	GO:BP	regulation of MyD88-dependent toll-like receptor signaling pathway	20445
0.0333288	2	1811	2	GO:0002491	GO:BP	antigen processing and presentation of endogenous peptide antigen via MHC class II	20445
0.0333288	2	1811	2	GO:0043378	GO:BP	positive regulation of CD8-positive	alpha-beta T cell differentiation	20445
0.0333288	2	1811	2	GO:0045963	GO:BP	negative regulation of dopamine metabolic process	20445
0.0333288	27	1811	7	GO:0045981	GO:BP	positive regulation of nucleotide metabolic process	20445
0.0333288	2	1811	2	GO:0043569	GO:BP	negative regulation of insulin-like growth factor receptor signaling pathway	20445
0.0333288	2	1811	2	GO:2001189	GO:BP	negative regulation of T cell activation via T cell receptor contact with antigen bound to MHC molecule on antigen presenting cell	20445
0.0333288	2	1811	2	GO:0035887	GO:BP	aortic smooth muscle cell differentiation	20445
0.0333288	2	1811	2	GO:2000855	GO:BP	regulation of mineralocorticoid secretion	20445
0.0333288	2	1811	2	GO:2000546	GO:BP	positive regulation of endothelial cell chemotaxis to fibroblast growth factor	20445
0.0333288	2	1811	2	GO:1904093	GO:BP	negative regulation of autophagic cell death	20445
0.0333288	2	1811	2	GO:0032494	GO:BP	response to peptidoglycan	20445
0.0333288	2	1811	2	GO:0002731	GO:BP	negative regulation of dendritic cell cytokine production	20445
0.0333288	2	1811	2	GO:2000363	GO:BP	positive regulation of prostaglandin-E synthase activity	20445
0.0333288	2	1811	2	GO:0071579	GO:BP	regulation of zinc ion transport	20445
0.0333288	27	1811	7	GO:0034383	GO:BP	low-density lipoprotein particle clearance	20445
0.0333288	2	1811	2	GO:0010536	GO:BP	positive regulation of activation of Janus kinase activity	20445
0.0333288	2	1811	2	GO:0045345	GO:BP	positive regulation of MHC class I biosynthetic process	20445
0.0333288	2	1811	2	GO:0010813	GO:BP	neuropeptide catabolic process	20445
0.0333288	27	1811	7	GO:1905898	GO:BP	positive regulation of response to endoplasmic reticulum stress	20445
0.0333288	2	1811	2	GO:0032831	GO:BP	positive regulation of CD4-positive	CD25-positive	alpha-beta regulatory T cell differentiation	20445
0.0333288	15	1811	5	GO:0043302	GO:BP	positive regulation of leukocyte degranulation	20445
0.0333288	2	1811	2	GO:2000361	GO:BP	regulation of prostaglandin-E synthase activity	20445
0.0333288	2	1811	2	GO:0071724	GO:BP	response to diacyl bacterial lipopeptide	20445
0.0333288	2	1811	2	GO:0010312	GO:BP	detoxification of zinc ion	20445
0.0333288	2	1811	2	GO:0071726	GO:BP	cellular response to diacyl bacterial lipopeptide	20445
0.0333288	2	1811	2	GO:0030238	GO:BP	male sex determination	20445
0.0333288	2	1811	2	GO:0014805	GO:BP	smooth muscle adaptation	20445
0.0333288	2	1811	2	GO:1990359	GO:BP	stress response to zinc ion	20445
0.0333288	2	1811	2	GO:0032829	GO:BP	regulation of CD4-positive	CD25-positive	alpha-beta regulatory T cell differentiation	20445
0.0333288	2	1811	2	GO:1902565	GO:BP	positive regulation of neutrophil activation	20445
0.0333288	2	1811	2	GO:1903971	GO:BP	positive regulation of response to macrophage colony-stimulating factor	20445
0.0333288	2	1811	2	GO:2000858	GO:BP	regulation of aldosterone secretion	20445
0.0333288	15	1811	5	GO:0010875	GO:BP	positive regulation of cholesterol efflux	20445
0.0333288	2	1811	2	GO:0051454	GO:BP	intracellular pH elevation	20445
0.0333288	2	1811	2	GO:1903974	GO:BP	positive regulation of cellular response to macrophage colony-stimulating factor stimulus	20445
0.0333288	2	1811	2	GO:0072540	GO:BP	T-helper 17 cell lineage commitment	20445
0.0333288	2	1811	2	GO:0045914	GO:BP	negative regulation of catecholamine metabolic process	20445
0.0334263	70	1811	13	GO:0009913	GO:BP	epidermal cell differentiation	20445
0.0334263	70	1811	13	GO:0001676	GO:BP	long-chain fatty acid metabolic process	20445
0.0343831	21	1811	6	GO:1902001	GO:BP	fatty acid transmembrane transport	20445
0.0343831	21	1811	6	GO:0043525	GO:BP	positive regulation of neuron apoptotic process	20445
0.0343831	21	1811	6	GO:0042130	GO:BP	negative regulation of T cell proliferation	20445
0.0344701	144	1811	22	GO:0048002	GO:BP	antigen processing and presentation of peptide antigen	20445
0.0345755	86	1811	15	GO:2000278	GO:BP	regulation of DNA biosynthetic process	20445
0.0348666	10	1811	4	GO:0090036	GO:BP	regulation of protein kinase C signaling	20445
0.0348666	10	1811	4	GO:0010039	GO:BP	response to iron ion	20445
0.0348666	10	1811	4	GO:0010998	GO:BP	regulation of translational initiation by eIF2 alpha phosphorylation	20445
0.0348666	10	1811	4	GO:0001779	GO:BP	natural killer cell differentiation	20445
0.0348666	10	1811	4	GO:1902946	GO:BP	protein localization to early endosome	20445
0.0348666	10	1811	4	GO:0097201	GO:BP	negative regulation of transcription from RNA polymerase II promoter in response to stress	20445
0.0348666	10	1811	4	GO:0036490	GO:BP	regulation of translation in response to endoplasmic reticulum stress	20445
0.0348666	10	1811	4	GO:0035561	GO:BP	regulation of chromatin binding	20445
0.0348666	10	1811	4	GO:0019885	GO:BP	antigen processing and presentation of endogenous peptide antigen via MHC class I	20445
0.0348666	334	1811	43	GO:0006417	GO:BP	regulation of translation	20445
0.0348666	10	1811	4	GO:0002407	GO:BP	dendritic cell chemotaxis	20445
0.0348666	10	1811	4	GO:0001845	GO:BP	phagolysosome assembly	20445
0.0348666	10	1811	4	GO:0010759	GO:BP	positive regulation of macrophage chemotaxis	20445
0.0348666	10	1811	4	GO:0001974	GO:BP	blood vessel remodeling	20445
0.0348666	10	1811	4	GO:0071294	GO:BP	cellular response to zinc ion	20445
0.0348666	10	1811	4	GO:0045933	GO:BP	positive regulation of muscle contraction	20445
0.0348666	10	1811	4	GO:0048663	GO:BP	neuron fate commitment	20445
0.0348666	10	1811	4	GO:0036376	GO:BP	sodium ion export across plasma membrane	20445
0.0348666	10	1811	4	GO:0051900	GO:BP	regulation of mitochondrial depolarization	20445
0.0348666	10	1811	4	GO:1905065	GO:BP	positive regulation of vascular associated smooth muscle cell differentiation	20445
0.0348666	10	1811	4	GO:0035581	GO:BP	sequestering of extracellular ligand from receptor	20445
0.0348666	10	1811	4	GO:2000738	GO:BP	positive regulation of stem cell differentiation	20445
0.0348666	10	1811	4	GO:0006544	GO:BP	glycine metabolic process	20445
0.0349488	48	1811	10	GO:0046887	GO:BP	positive regulation of hormone secretion	20445
0.0349488	48	1811	10	GO:1904892	GO:BP	regulation of receptor signaling pathway via STAT	20445
0.0349765	34	1811	8	GO:0038084	GO:BP	vascular endothelial growth factor signaling pathway	20445
0.0349765	34	1811	8	GO:0030323	GO:BP	respiratory tube development	20445
0.0349765	34	1811	8	GO:0048008	GO:BP	platelet-derived growth factor receptor signaling pathway	20445
0.0355694	41	1811	9	GO:0014896	GO:BP	muscle hypertrophy	20445
0.0355694	41	1811	9	GO:0045638	GO:BP	negative regulation of myeloid cell differentiation	20445
0.0355694	41	1811	9	GO:0060541	GO:BP	respiratory system development	20445
0.0355705	63	1811	12	GO:0030301	GO:BP	cholesterol transport	20445
0.0366133	270	1811	36	GO:0060249	GO:BP	anatomical structure homeostasis	20445
0.0369257	71	1811	13	GO:0008366	GO:BP	axon ensheathment	20445
0.0369257	71	1811	13	GO:0007272	GO:BP	ensheathment of neurons	20445
0.0374465	95	1811	16	GO:0035821	GO:BP	modulation of process of other organism	20445
0.0374465	95	1811	16	GO:0019751	GO:BP	polyol metabolic process	20445
0.0375505	79	1811	14	GO:0030330	GO:BP	DNA damage response	signal transduction by p53 class mediator	20445
0.0375505	79	1811	14	GO:0031532	GO:BP	actin cytoskeleton reorganization	20445
0.0376374	154	1811	23	GO:0044242	GO:BP	cellular lipid catabolic process	20445
0.0376567	87	1811	15	GO:1901800	GO:BP	positive regulation of proteasomal protein catabolic process	20445
0.0379423	56	1811	11	GO:0019827	GO:BP	stem cell population maintenance	20445
0.0379423	56	1811	11	GO:0045833	GO:BP	negative regulation of lipid metabolic process	20445
0.0379423	56	1811	11	GO:0009410	GO:BP	response to xenobiotic stimulus	20445
0.0392491	28	1811	7	GO:0039528	GO:BP	cytoplasmic pattern recognition receptor signaling pathway in response to virus	20445
0.0392491	28	1811	7	GO:0045682	GO:BP	regulation of epidermis development	20445
0.0392491	28	1811	7	GO:0035270	GO:BP	endocrine system development	20445
0.0392491	28	1811	7	GO:0070849	GO:BP	response to epidermal growth factor	20445
0.0392491	28	1811	7	GO:0043277	GO:BP	apoptotic cell clearance	20445
0.0394626	290	1811	38	GO:0043687	GO:BP	post-translational protein modification	20445
0.0399381	64	1811	12	GO:0015918	GO:BP	sterol transport	20445
[truncated: 1,524 more rows]

## Sheet: GO CD Dn
FDR	Term Size	Query Size	Intersection	Term ID	Source	Term Name	Effective Domain Size
9.28013e-06	11383	693	461	GO:0008150	GO:BP	biological_process	20445
0.000114637	10895	693	438	GO:0009987	GO:BP	cellular process	20445
0.000185251	3215	693	160	GO:0006810	GO:BP	transport	20445
0.000185251	849	693	59	GO:0055085	GO:BP	transmembrane transport	20445
0.000285966	606	693	46	GO:0034220	GO:BP	ion transmembrane transport	20445
0.000361708	446	693	37	GO:0007005	GO:BP	mitochondrion organization	20445
0.000361708	3322	693	162	GO:0051234	GO:BP	establishment of localization	20445
0.000399185	4461	693	205	GO:0016043	GO:BP	cellular component organization	20445
0.000884491	158	693	19	GO:0009060	GO:BP	aerobic respiration	20445
0.00131316	478	693	37	GO:0098655	GO:BP	cation transmembrane transport	20445
0.00159736	182	693	20	GO:0045333	GO:BP	cellular respiration	20445
0.00165719	232	693	23	GO:0046034	GO:BP	ATP metabolic process	20445
0.0016655	412	693	33	GO:0098662	GO:BP	inorganic cation transmembrane transport	20445
0.0016655	2913	693	141	GO:0006996	GO:BP	organelle organization	20445
0.00184162	4334	693	195	GO:0051179	GO:BP	localization	20445
0.00184162	636	693	44	GO:0006812	GO:BP	cation transport	20445
0.00197538	89	693	13	GO:0001508	GO:BP	action potential	20445
0.00197538	444	693	34	GO:0098660	GO:BP	inorganic ion transmembrane transport	20445
0.00197538	440	693	34	GO:0099536	GO:BP	synaptic signaling	20445
0.00197538	422	693	33	GO:0099537	GO:BP	trans-synaptic signaling	20445
0.00197538	4648	693	206	GO:0071840	GO:BP	cellular component organization or biogenesis	20445
0.00212331	33	693	8	GO:0019226	GO:BP	transmission of nerve impulse	20445
0.00212331	839	693	53	GO:0006811	GO:BP	ion transport	20445
0.00217849	91	693	13	GO:0035725	GO:BP	sodium ion transmembrane transport	20445
0.00343494	18	693	6	GO:0019228	GO:BP	neuronal action potential	20445
0.00343494	124	693	15	GO:0006119	GO:BP	oxidative phosphorylation	20445
0.00372627	1041	693	61	GO:0051049	GO:BP	regulation of transport	20445
0.00372627	111	693	14	GO:0006814	GO:BP	sodium ion transport	20445
0.00423686	448	693	33	GO:0032990	GO:BP	cell part morphogenesis	20445
0.00507895	62	693	10	GO:0000422	GO:BP	autophagy of mitochondrion	20445
0.00507895	416	693	31	GO:0007268	GO:BP	chemical synaptic transmission	20445
0.00507895	416	693	31	GO:0098916	GO:BP	anterograde trans-synaptic signaling	20445
0.00507895	3	693	3	GO:0098870	GO:BP	action potential propagation	20445
0.00507895	600	693	40	GO:0031175	GO:BP	neuron projection development	20445
0.00507895	62	693	10	GO:0061726	GO:BP	mitochondrion disassembly	20445
0.00507895	3	693	3	GO:0019227	GO:BP	neuronal action potential propagation	20445
0.00545146	13	693	5	GO:1902259	GO:BP	regulation of delayed rectifier potassium channel activity	20445
0.00568939	1348	693	73	GO:0007399	GO:BP	nervous system development	20445
0.00629705	424	693	31	GO:0048812	GO:BP	neuron projection morphogenesis	20445
0.00684144	237	693	21	GO:0015980	GO:BP	energy derivation by oxidation of organic compounds	20445
0.00851004	80	693	11	GO:0019646	GO:BP	aerobic electron transport chain	20445
0.00937953	435	693	31	GO:0120039	GO:BP	plasma membrane bounded cell projection morphogenesis	20445
0.00958066	191	693	18	GO:0000086	GO:BP	G2/M transition of mitotic cell cycle	20445
0.0097924	96	693	12	GO:0022904	GO:BP	respiratory electron transport chain	20445
0.00992142	438	693	31	GO:0048858	GO:BP	cell projection morphogenesis	20445
0.0104082	984	693	56	GO:0007267	GO:BP	cell-cell signaling	20445
0.011271	113	693	13	GO:0048284	GO:BP	organelle fusion	20445
0.0114016	84	693	11	GO:0042775	GO:BP	mitochondrial ATP synthesis coupled electron transport	20445
0.0122525	657	693	41	GO:0048666	GO:BP	neuron development	20445
0.0122525	85	693	11	GO:0042773	GO:BP	ATP synthesis coupled electron transport	20445
0.0129982	489	693	33	GO:0032989	GO:BP	cellular component morphogenesis	20445
0.0133025	683	693	42	GO:0061024	GO:BP	membrane organization	20445
0.0133025	101	693	12	GO:0022900	GO:BP	electron transport chain	20445
0.013691	200	693	18	GO:0044839	GO:BP	cell cycle G2/M phase transition	20445
0.0156006	314	693	24	GO:1903530	GO:BP	regulation of secretion by cell	20445
0.018012	170	693	16	GO:0019932	GO:BP	second-messenger-mediated signaling	20445
0.0201375	122	693	13	GO:0035637	GO:BP	multicellular organismal signaling	20445
0.0224104	4397	693	187	GO:1901564	GO:BP	organonitrogen compound metabolic process	20445
0.0231997	1432	693	73	GO:0016192	GO:BP	vesicle-mediated transport	20445
0.0233866	1312	693	68	GO:0071705	GO:BP	nitrogen compound transport	20445
0.0245318	366	693	26	GO:0006091	GO:BP	generation of precursor metabolites and energy	20445
0.0256584	328	693	24	GO:0051046	GO:BP	regulation of secretion	20445
0.0256584	5	693	3	GO:0090209	GO:BP	negative regulation of triglyceride metabolic process	20445
0.0256584	5	693	3	GO:0099612	GO:BP	protein localization to axon	20445
0.0267153	3852	693	166	GO:0007154	GO:BP	cell communication	20445
0.0267656	370	693	26	GO:0048667	GO:BP	cell morphogenesis involved in neuron differentiation	20445
0.028798	30	693	6	GO:0050432	GO:BP	catecholamine secretion	20445
0.028798	30	693	6	GO:0050433	GO:BP	regulation of catecholamine secretion	20445
0.0292714	146	693	14	GO:0071805	GO:BP	potassium ion transmembrane transport	20445
0.0304626	42	693	7	GO:0015844	GO:BP	monoamine transport	20445
0.030484	147	693	14	GO:0140056	GO:BP	organelle localization by membrane tethering	20445
0.0315338	257	693	20	GO:0010975	GO:BP	regulation of neuron projection development	20445
0.0318183	12	693	4	GO:0006122	GO:BP	mitochondrial electron transport	ubiquinol to cytochrome c	20445
0.0341303	1028	693	55	GO:0120036	GO:BP	plasma membrane bounded cell projection organization	20445
0.0349285	339	693	24	GO:0051223	GO:BP	regulation of protein transport	20445
0.036724	1717	693	83	GO:0032879	GO:BP	regulation of localization	20445
0.0369925	71	693	9	GO:0061912	GO:BP	selective autophagy	20445
0.0405844	3847	693	164	GO:0023052	GO:BP	signaling	20445
0.041938	1040	693	55	GO:0030030	GO:BP	cell projection organization	20445
0.0453413	155	693	14	GO:0022406	GO:BP	membrane docking	20445
0.0453413	155	693	14	GO:0006813	GO:BP	potassium ion transport	20445
0.0456695	248	693	19	GO:0042391	GO:BP	regulation of membrane potential	20445
0.0457362	834	693	46	GO:0070647	GO:BP	protein modification by small protein conjugation or removal	20445
0.0473744	23	693	5	GO:0001881	GO:BP	receptor recycling	20445
0.0489667	90	693	10	GO:1903008	GO:BP	organelle disassembly	20445
3.84562e-11	11651	693	488	GO:0005575	GO:CC	cellular_component	20445
3.84562e-11	11475	693	482	GO:0110165	GO:CC	cellular anatomical entity	20445
2.13028e-10	5297	693	263	GO:0016020	GO:CC	membrane	20445
4.68773e-09	7930	693	353	GO:0005737	GO:CC	cytoplasm	20445
1.2809e-06	502	693	44	GO:0031966	GO:CC	mitochondrial membrane	20445
1.48851e-06	9992	693	411	GO:0005622	GO:CC	intracellular anatomical structure	20445
2.27469e-06	536	693	45	GO:0005740	GO:CC	mitochondrial envelope	20445
3.6346e-06	368	693	35	GO:0005743	GO:CC	mitochondrial inner membrane	20445
5.51572e-06	1190	693	76	GO:0005739	GO:CC	mitochondrion	20445
5.85375e-06	396	693	36	GO:0019866	GO:CC	organelle inner membrane	20445
9.30488e-06	2249	693	121	GO:0031090	GO:CC	organelle membrane	20445
1.26588e-05	541	693	43	GO:0045202	GO:CC	synapse	20445
1.47255e-05	845	693	58	GO:0098796	GO:CC	membrane protein complex	20445
4.61214e-05	8855	693	362	GO:0043227	GO:CC	membrane-bounded organelle	20445
5.59335e-05	8160	693	337	GO:0043231	GO:CC	intracellular membrane-bounded organelle	20445
5.59335e-05	826	693	55	GO:0031975	GO:CC	envelope	20445
5.59335e-05	637	693	46	GO:0043005	GO:CC	neuron projection	20445
5.59335e-05	826	693	55	GO:0031967	GO:CC	organelle envelope	20445
8.40799e-05	161	693	19	GO:0034703	GO:CC	cation channel complex	20445
9.46467e-05	194	693	21	GO:1902495	GO:CC	transmembrane transporter complex	20445
9.46467e-05	9326	693	375	GO:0043226	GO:CC	organelle	20445
9.46467e-05	37	693	9	GO:0044304	GO:CC	main axon	20445
0.000162291	3249	693	154	GO:0071944	GO:CC	cell periphery	20445
0.000177192	127	693	16	GO:0098800	GO:CC	inner mitochondrial membrane protein complex	20445
0.00020208	2984	693	143	GO:0005886	GO:CC	plasma membrane	20445
0.00023026	76	693	12	GO:0005746	GO:CC	mitochondrial respirasome	20445
0.000233171	209	693	21	GO:1990351	GO:CC	transporter complex	20445
0.000260085	4075	693	184	GO:0005829	GO:CC	cytosol	20445
0.000270346	1624	693	87	GO:0031224	GO:CC	intrinsic component of membrane	20445
0.000270346	282	693	25	GO:0030424	GO:CC	axon	20445
0.000270346	8799	693	353	GO:0043229	GO:CC	intracellular organelle	20445
0.000270346	134	693	16	GO:0097060	GO:CC	synaptic membrane	20445
0.000270346	181	693	19	GO:0034702	GO:CC	ion channel complex	20445
0.000343984	81	693	12	GO:0070469	GO:CC	respirasome	20445
0.000373143	1546	693	83	GO:0016021	GO:CC	integral component of membrane	20445
0.00059256	28	693	7	GO:0014704	GO:CC	intercalated disc	20445
0.00065373	3784	693	170	GO:0032991	GO:CC	protein-containing complex	20445
0.000824306	932	693	55	GO:0005887	GO:CC	integral component of plasma membrane	20445
0.000824306	198	693	19	GO:0098793	GO:CC	presynapse	20445
0.000864399	30	693	7	GO:0030315	GO:CC	T-tubule	20445
0.00102331	65	693	10	GO:0008076	GO:CC	voltage-gated potassium channel complex	20445
0.00154708	980	693	56	GO:0031226	GO:CC	intrinsic component of plasma membrane	20445
0.00185978	45	693	8	GO:0042734	GO:CC	presynaptic membrane	20445
0.00230881	72	693	10	GO:0098803	GO:CC	respiratory chain complex	20445
0.00248246	73	693	10	GO:0098573	GO:CC	intrinsic component of mitochondrial membrane	20445
0.00248246	73	693	10	GO:0034705	GO:CC	potassium channel complex	20445
0.00262467	238	693	20	GO:0098798	GO:CC	mitochondrial protein-containing complex	20445
0.00262467	88	693	11	GO:1990204	GO:CC	oxidoreductase complex	20445
0.00262467	1123	693	61	GO:1902494	GO:CC	catalytic complex	20445
0.00306605	10	693	4	GO:0044224	GO:CC	juxtaparanode region of axon	20445
0.00306605	1132	693	61	GO:0042995	GO:CC	cell projection	20445
0.00306605	299	693	23	GO:0030425	GO:CC	dendrite	20445
0.00318334	262	693	21	GO:0098794	GO:CC	postsynapse	20445
0.00340867	302	693	23	GO:0097447	GO:CC	dendritic tree	20445
0.00345221	1116	693	60	GO:0120025	GO:CC	plasma membrane bounded cell projection	20445
0.00394712	65	693	9	GO:0098978	GO:CC	glutamatergic synapse	20445
0.00406821	1101	693	59	GO:0030054	GO:CC	cell junction	20445
0.00420272	557	693	35	GO:0098590	GO:CC	plasma membrane region	20445
0.00420272	5	693	3	GO:0033270	GO:CC	paranode region of axon	20445
0.00584549	12	693	4	GO:0033268	GO:CC	node of Ranvier	20445
0.00792473	6	693	3	GO:0032280	GO:CC	symmetric synapse	20445
0.00901952	46	693	7	GO:0044291	GO:CC	cell-cell contact zone	20445
0.00901952	46	693	7	GO:0031304	GO:CC	intrinsic component of mitochondrial inner membrane	20445
0.0120648	2	693	2	GO:0009328	GO:CC	phenylalanine-tRNA ligase complex	20445
0.0133208	127	693	12	GO:0070382	GO:CC	exocytic vesicle	20445
0.0136197	145	693	13	GO:0032279	GO:CC	asymmetric synapse	20445
0.0136312	1312	693	65	GO:0098588	GO:CC	bounding membrane of organelle	20445
0.015918	148	693	13	GO:0098984	GO:CC	neuron to neuron synapse	20445
0.0186417	8	693	3	GO:0005869	GO:CC	dynactin complex	20445
0.0216483	101	693	10	GO:0005875	GO:CC	microtubule associated complex	20445
0.0222957	620	693	35	GO:0005768	GO:CC	endosome	20445
0.025361	71	693	8	GO:0032592	GO:CC	integral component of mitochondrial membrane	20445
0.0303147	19	693	4	GO:0005942	GO:CC	phosphatidylinositol 3-kinase complex	20445
0.0303147	386	693	24	GO:0036477	GO:CC	somatodendritic compartment	20445
0.0303147	19	693	4	GO:0032809	GO:CC	neuronal cell body membrane	20445
0.0331781	126	693	11	GO:0150034	GO:CC	distal axon	20445
0.033908	45	693	6	GO:0031305	GO:CC	integral component of mitochondrial inner membrane	20445
0.033908	109	693	10	GO:0008021	GO:CC	synaptic vesicle	20445
0.0359728	46	693	6	GO:0030964	GO:CC	NADH dehydrogenase complex	20445
0.0359728	46	693	6	GO:0045271	GO:CC	respiratory chain complex I	20445
0.0359728	128	693	11	GO:0055037	GO:CC	recycling endosome	20445
0.0359728	46	693	6	GO:0005747	GO:CC	mitochondrial respiratory chain complex I	20445
0.0400875	21	693	4	GO:0044298	GO:CC	cell body membrane	20445
0.0477149	134	693	11	GO:0005741	GO:CC	mitochondrial outer membrane	20445
0.0486321	2552	693	109	GO:0031982	GO:CC	vesicle	20445
6.23235e-11	11919	693	497	GO:0003674	GO:MF	molecular_function	20445
3.61182e-08	10058	693	424	GO:0005515	GO:MF	protein binding	20445
4.44964e-07	10838	693	444	GO:0005488	GO:MF	binding	20445
0.000182334	508	693	40	GO:0015075	GO:MF	ion transmembrane transporter activity	20445
0.000243877	3665	693	173	GO:0003824	GO:MF	catalytic activity	20445
0.000243877	621	693	45	GO:0022857	GO:MF	transmembrane transporter activity	20445
0.000243877	393	693	33	GO:0008324	GO:MF	cation transmembrane transporter activity	20445
0.000291379	362	693	31	GO:0022890	GO:MF	inorganic cation transmembrane transporter activity	20445
[truncated: 233 more rows]

## Sheet: GO Novel Up
FDR	Term Size	Query Size	Intersection	Term ID	Source	Term Name	Effective Domain Size
[truncated: 5 more rows]

[truncated: 3 more sheets: GO Novel Dn, GO Composition-driven Up, GO Composition-driven Dn]
