# Supplementary material for: Comprehensive evaluation of deconvolution methods for human brain gene expression
Source: Nat Commun. 2022 Mar 15;13:1358. doi: 10.1038/s41467-022-28655-4 (PMC8924248; doi:10.1038/s41467-022-28655-4)
Supplement: Supplementary file 8 — Supplementary Data 5 [file 41467_2022_28655_MOESM8_ESM.xlsx]

## Sheet: CA
	Astrocytes	Endothelia	Excitatory	Inhibitory	Microglia	Oligodendrocytes	OPCs	Neurons
ENSG00000121410	0.065545	0	2.2881	1.55879	1.9762	8.68782	0	2.08254
ENSG00000175899	4.96573	336.82	4.35116	3.39655	423.246	6.64161	7.55836	4.08209
ENSG00000166535	9.14378	0	1.30626	1.25061	0.179103	0.0801892	0.574194	1.29058
ENSG00000094914	47.4399	35.2497	21.4102	17.9356	27.3069	36.7474	29.1088	20.4308
ENSG00000081760	2.1172	9.95241	8.54191	4.54397	0.00802088	2.56863	3.16533	7.41505
ENSG00000109576	49.8126	0	16.973	23.6136	6.13169	27.5304	44.1973	18.8447
ENSG00000158122	4.56695	0	2.35973	1.31377	12.5626	3.48125	0.931473	2.06491
ENSG00000103591	10.8232	0	17.7512	12.1257	36.6781	11.0459	7.65487	16.1656
ENSG00000115977	14.918	12.7556	44.4579	60.9741	28.6174	10.6695	20.4494	49.1132
ENSG00000087884	6.93449	1.50009	3.71926	4.10916	22.1084	16.2549	5.84681	3.82916
ENSG00000127837	14.3725	0	12.2706	15.3686	36.0546	10.5097	14.413	13.1438
ENSG00000131043	5.22356	0	5.95713	6.45042	24.4989	7.44031	11.2172	6.09617
ENSG00000205002	0	0	1.06902	3.33677	0	0.00278633	0.352329	1.70821
ENSG00000090861	17.6416	2.97013	24.7819	31.2479	20.1595	29.7886	6.23542	26.6044
ENSG00000124608	5.26609	66.9674	5.75085	8.85263	15.6054	2.43842	2.34699	6.62512
ENSG00000266967	1.14131	0	1.7072	1.79319	0.5498	0.652905	1.30423	1.73144
ENSG00000157426	77.1174	50.9369	31.1186	39.8356	29.4737	25.6297	51.8262	33.5756
ENSG00000149313	5.03344	0.0280439	25.4483	27.6351	6.45748	13.5454	19.5162	26.0647
ENSG00000008311	160.339	44.3867	2.35804	2.57922	37.5987	106.963	124.519	2.42038
ENSG00000108270	2.83771	6.87844	2.55221	2.21547	2.08665	4.74414	3.62457	2.4573
ENSG00000181409	2.52045	0.0446735	3.58626	4.3631	0.822681	32.724	2.60137	3.80522
ENSG00000183044	10.5037	13.4322	9.96831	26.0338	0.0137261	2.63517	16.871	14.4965
ENSG00000165029	21.8239	1.16582	1.49219	4.15023	14.7761	2.49414	22.5467	2.24139
ENSG00000154263	0.0108434	79.3041	11.5968	10.8278	0.00792469	0.739071	3.27897	11.3801
ENSG00000144452	1.50756	0	0.504756	0.608755	0	0.0575379	0.211132	0.534069
ENSG00000107331	5.89485	0.702771	4.5553	3.38925	0.467132	77.1731	3.62843	4.22664
ENSG00000167972	6.04295	0.760172	11.3004	13.8764	0.459768	6.07227	13.2713	12.0264
ENSG00000198691	0.321314	27.0525	1.19892	0.300635	0.0441595	0.233209	0.000915034	0.945726
ENSG00000154265	0.766057	0	36.1574	41.7688	18.091	13.8467	21.0724	37.739
ENSG00000154262	0.181982	93.892	6.10127	6.23774	0.00642922	3.9488	0.0111982	6.13974
ENSG00000064687	3.44247	3.74302	4.81838	3.96538	2.65403	0.39487	0.000805406	4.57795
ENSG00000141338	0.337761	126.448	0.143638	0.315318	0.306053	116.915	0.611151	0.192028
ENSG00000154258	0.543799	130.095	7.07387	6.75437	0	0.174968	0.0033935	6.98381
ENSG00000085563	0.0011886	107.629	3.78654	1.94158	0	0.154659	0	3.26651
ENSG00000135776	19.4986	52.6034	14.3923	17.1407	23.154	19.8981	22.7703	15.167
ENSG00000005471	0.0782517	6.28277	0.164638	0.292263	3.54216	0	0.0724046	0.200611
ENSG00000115657	14.141	0	16.5717	16.3618	7.23983	3.64621	12.3483	16.5125
ENSG00000131269	16.2195	0	13.9199	14.4263	34.0827	20.0382	31.5906	14.0626
ENSG00000197150	2.69816	1.91272	5.17965	5.93303	2.19795	2.06817	6.45091	5.392
ENSG00000150967	2.09112	0	3.84137	3.41822	0.00427021	1.11508	0.474601	3.7221
ENSG00000103222	2.99025	5.49372	2.72999	4.6347	3.90824	0.729815	3.40387	3.26686
ENSG00000124574	3.51128	0	5.5729	5.62586	13.5088	2.34533	3.50331	5.58783
ENSG00000140798	0.000865438	0	4.76092	0.211752	0	0.0224345	0.00216166	3.47868
ENSG00000023839	0.0459042	0	0.130461	0.196438	3.34944	0.120504	0.554596	0.149058
ENSG00000108846	0.00290618	0	1.17578	0.11094	5.44888	0.0196047	0.002504	0.875644
ENSG00000125257	4.53177	0.521748	1.73845	1.17936	53.6019	0.842191	4.47721	1.58087
ENSG00000114770	9.87273	30.1345	34.2661	33.385	13.7605	16.1775	31.759	34.0178
ENSG00000006071	9.52026	10.2769	26.1384	21.7687	0.0112052	2.63288	12.752	24.9068
ENSG00000069431	8.42815	3.73885	3.42309	0.108935	0.00229152	0.087462	0.586229	2.48896
ENSG00000101986	0.778202	0	0.162266	0.213683	1.53995	0.162252	0	0.176758
ENSG00000173208	24.0961	0	7.00423	6.2683	0.00419549	0.00574793	6.13979	6.7968
ENSG00000117528	18.6847	5.08248	7.98699	10.6207	10.9167	23.0651	23.7816	8.72934
ENSG00000119688	11.1908	0	7.63225	11.1757	11.0159	8.68058	12.6586	8.63101
ENSG00000164163	5.95123	0	18.0932	19.5844	8.90358	19.1876	24.2955	18.5136
ENSG00000033050	4.36379	0	10.4808	10.3034	6.88739	4.57863	3.45346	10.4308
ENSG00000161204	7.84062	0	8.69115	11.7177	7.26612	5.93065	5.23627	9.54422
ENSG00000160179	0.0187188	37.3408	4.98944	8.88492	7.68901	46.8941	27.2778	6.08742
ENSG00000172350	0.420909	0	4.22805	8.98042	0.00433944	0.0148992	0.891784	5.56756
ENSG00000138075	1.87433	0	2.54463	1.3844	2.45723	0.188768	1.11249	2.21761
ENSG00000143921	1.97813	0	1.35658	1.59843	0.012427	0.00133644	0.00317652	1.42475
ENSG00000143994	8.47172	0	0.843299	1.40698	1.58169	5.10692	6.69777	1.00218
ENSG00000144827	8.57706	0	19.0318	18.6804	59.0814	13.6708	20.361	18.9328
ENSG00000100997	3.58401	0	13.2404	23.1326	57.8166	26.9058	20.0151	16.0286
ENSG00000131969	0.654027	0	3.36207	0.572617	0	1.54302	2.82668	2.57583
ENSG00000139826	2.28979	0	13.4019	10.9844	16.0936	8.68883	10.4045	12.7205
ENSG00000248487	3.90474	45.6736	19.9978	33.8998	0.012964	13.2868	14.6113	23.9163
ENSG00000114779	9.66987	42.285	7.88402	7.3558	7.00155	8.0716	6.87027	7.73514
ENSG00000168792	1.1112	0.100291	0.344869	0.621018	1.30231	1.55648	0.0273621	0.422705
ENSG00000183260	1.22372	0	0.349121	0.28278	0	0.474738	1.9259	0.330422
ENSG00000140526	9.52246	7.73533	4.77432	7.69868	1.40969	3.80055	49.3606	5.59858
ENSG00000158201	32.6556	0	5.89778	8.79478	82.0017	3.38351	5.67229	6.71433
ENSG00000100439	3.605	8.62403	1.42384	1.66835	0.0307377	6.05482	3.93811	1.49276
ENSG00000011198	16.3725	94.2673	25.6031	22.7402	1.53095	19.7506	18.067	24.7962
ENSG00000163686	3.44763	35.9556	19.284	21.4945	0.806285	41.4337	29.5439	19.9071
ENSG00000127220	1.61511	0	4.31033	3.59474	6.74147	0.542278	1.67007	4.10863
ENSG00000136754	38.0144	0	12.4515	20.9824	18.8214	6.04964	17.2296	14.856
ENSG00000138443	9.11744	3.64923	19.1743	10.0752	1.07459	7.94283	10.6833	16.6096
ENSG00000154175	1.96534	4.15605	0.608106	4.30025	0	0.816358	0.128606	1.64878
ENSG00000097007	4.15487	2.65863	3.95887	4.00762	0.00617614	9.52999	8.85764	3.97261
ENSG00000143322	4.62435	39.7912	8.04605	5.74956	0.0461091	3.57678	7.25814	7.39876
ENSG00000099204	77.5977	89.4667	19.1014	36.0115	0.0226075	1.75855	11.2374	23.8677
ENSG00000163995	0.98022	0	11.371	5.65208	0	1.4785	1.1984	9.75907
ENSG00000173210	4.47607	0	3.13186	4.04423	0	0.554648	10.3544	3.38902
ENSG00000159842	18.1295	6.0811	9.2545	9.53415	28.0219	0.697036	6.53406	9.33332
ENSG00000174429	0	0	2.81782	3.80016	0	0.00711325	0.00351142	3.0947
ENSG00000146386	13.6141	0	56.0734	30.8041	73.8508	2.10843	1.61549	48.9509
ENSG00000114626	5.09708	6.45282	7.98299	4.73229	8.69278	4.37918	3.78873	7.06674
ENSG00000166016	1.0497	0.0348674	0.114847	0.364404	0	2.55196	3.06049	0.185188
ENSG00000060971	29.5559	0.0295717	20.6212	19.714	26.4052	18.5615	15.6288	20.3655
ENSG00000167315	27.1944	0	1.24601	2.69258	16.9827	6.27116	4.18635	1.65374
ENSG00000132142	14.3535	0.390543	14.8015	12.7124	7.11256	11.4882	12.509	14.2127
ENSG00000076555	14.1278	3.68161	0.157522	0.267884	0.874593	1.66252	1.2484	0.188629
ENSG00000111271	4.48179	6.70555	1.9009	2.50599	2.76959	3.69098	1.83043	2.07145
ENSG00000240303	0.746671	15.7495	0.82946	0.744472	1.12441	0.363663	1.2577	0.805505
ENSG00000151498	8.63888	8.03671	15.3018	11.1436	7.01269	11.604	17.5926	14.1298
ENSG00000177646	4.8735	0	5.71413	6.91884	0.755128	5.16181	7.33681	6.05369
ENSG00000115361	2.07846	0	0.155867	5.80404	0	0.00229587	5.83595	1.74787
ENSG00000117054	25.0809	0	30.9501	28.3872	32.4707	21.1934	19.8661	30.2277
ENSG00000122971	10.6151	0	2.00866	3.57985	8.69688	5.34882	1.39672	2.45151
ENSG00000196177	28.3047	61.4235	15.9159	19.5802	26.3801	25.4896	23.1646	16.9487
ENSG00000072778	204.909	6.94431	83.9451	63.0893	26.3284	33.1115	45.1627	78.0667
ENSG00000072818	1.18806	0	0.0915385	0.495486	0.726388	0.393134	0.348593	0.205396
ENSG00000114331	46.2473	15.5351	37.3348	31.2604	59.69	16.7195	24.089	35.6226
ENSG00000131584	6.88412	0	20.8812	12.7284	0.00924232	17.8575	41.6325	18.5833
ENSG00000075239	10.4591	41.6049	14.6024	18.0492	4.68956	9.15899	13.1902	15.5739
ENSG00000120437	14.0234	0	11.5953	12.1855	15.792	9.48434	7.64818	11.7617
ENSG00000182827	14.1383	0	13.1081	15.275	10.42	9.28585	17.4447	13.7189
ENSG00000181513	13.8233	0.0490961	4.34791	6.10222	1.28334	2.1115	4.55277	4.84238
ENSG00000107897	4.42791	9.43105	11.7671	15.8197	10.6687	11.1973	7.08388	12.9094
ENSG00000135847	19.5808	0.118036	27.1673	27.6886	33.4702	15.8196	19.9931	27.3142
ENSG00000176244	46.9726	0.123756	0.917273	1.09802	15.8091	0.52086	11.1581	0.968219
ENSG00000110455	8.33608	0	1.60404	1.33412	6.71779	1.93052	1.62811	1.52796
ENSG00000205126	1.38612	0	0.40905	0.31843	0	0	0	0.383508
ENSG00000102977	14.232	0.053883	21.7716	21.2058	0	4.7271	10.2871	21.6121
ENSG00000264813	0.0963951	0	1.74106	0.888788	0	0.00541408	0.0487532	1.50084
ENSG00000177076	0	0	1.0001	0.566885	0	0	0.0046359	0.877993
ENSG00000087085	0.443897	0	2.88622	10.6145	0	0.0221283	12.2384	5.06453
ENSG00000100813	16.1978	22.5364	7.80422	9.88348	15.8992	8.32884	12.7727	8.39029
ENSG00000153086	0.214288	0	1.7182	1.45902	0.0196303	0	0.403174	1.64515
ENSG00000122729	10.602	8.06927	7.33281	11.6541	2.07206	3.57329	5.02228	8.55081
ENSG00000100412	11.2245	0	5.79346	7.01784	2.04901	3.02761	1.50246	6.13857
ENSG00000184227	7.31033	0	2.1081	2.71645	0.829854	1.62619	3.30224	2.27957
ENSG00000162390	7.78428	0	0.944181	0.347907	0	0.36999	0.916102	0.776114
ENSG00000112304	13.9498	0	5.01517	5.20756	0.0979145	8.96821	9.49062	5.0694
ENSG00000119673	12.6457	0	5.60972	6.60833	5.98719	2.48165	4.43939	5.89119
ENSG00000177465	4.85006	0	4.8688	4.38724	0.0106666	0.00786071	1.92759	4.73307
ENSG00000205669	24.5305	0	8.28873	10.6193	0	1.25992	3.23296	8.94564
ENSG00000097021	3.31932	0	23.0793	25.9542	10.5811	10.6948	12.6414	23.8897
ENSG00000101473	2.28764	7.781	3.65261	3.59389	3.21982	3.56446	6.76823	3.63606
ENSG00000123130	16.2134	0	3.61278	5.34083	11.2191	0.038059	6.20369	4.09985
ENSG00000161533	4.79126	15.1689	3.26023	3.90154	2.70063	3.33945	6.98467	3.44099
ENSG00000168306	33.5757	41.7767	0.210153	0.195902	0	0.00478536	0.746226	0.206136
ENSG00000087008	14.041	0	7.43738	7.11414	2.0695	5.9974	8.73629	7.34627
ENSG00000143727	9.95609	17.0315	37.7234	34.3602	51.7059	30.8161	28.3344	36.7754
ENSG00000134575	7.23925	88.3083	9.04529	13.639	1.37664	3.4267	14.525	10.3401
ENSG00000111644	0.968343	0	0.204212	0.296087	4.19756	1.11538	0.0717707	0.230108
ENSG00000147174	7.01409	0	10.6311	7.21624	0	7.41517	7.5574	9.66855
ENSG00000134940	0.00299877	0	2.12065	1.78985	0	0.00254313	5.5492	2.02741
ENSG00000103740	36.4497	0	0.141745	0.132495	0.675762	1.94658	0.299958	0.139138
ENSG00000130377	2.18923	0	0.305438	0.327375	0.00739119	0.457855	0.709986	0.311621
ENSG00000167107	10.6589	0	0.0583568	0.0250201	2.03449	0.00281382	1.87552	0.0489604
ENSG00000176715	0.70392	0	1.15601	1.0674	4.59763	1.24967	1.32912	1.13103
ENSG00000151726	5.25525	0	5.76887	9.89987	5.57753	46.3758	2.08792	6.93324
ENSG00000123983	29.7872	27.4703	31.3606	47.1354	37.6134	22.1263	50.5291	35.8069
ENSG00000068366	3.87953	1.1883	14.5115	20.2423	21.652	21.5291	11.6846	16.1268
ENSG00000197142	0.277792	0	1.63656	1.55963	1.80931	0.171948	1.91848	1.61488
ENSG00000164398	63.9046	0	12.3659	21.8553	0.0308348	3.69341	16.787	15.0406
ENSG00000166743	1.21302	0	0.364654	0.334233	0	1.94301	0.0364293	0.35608
ENSG00000154930	97.5024	0	0.210256	0.582434	11.6018	9.56785	9.86718	0.315159
ENSG00000131069	6.14693	10.9882	4.7011	4.61277	6.66963	26.7728	1.71479	4.6762
ENSG00000111058	22.9896	0.0412794	0.4815	0.326935	0.00593157	0.140731	4.43286	0.437934
ENSG00000143632	0.413147	0	1.96854	2.16268	0.0357309	1.55396	0.0894185	2.02326
ENSG00000107796	0.996617	0.0772959	3.22747	1.26707	6.00265	0.108839	1.16312	2.67491
ENSG00000075624	95.4118	248.208	105.318	99.1486	366.833	253.369	170.694	103.579
ENSG00000159251	0.327416	0	1.05546	7.65561	0	0.0152735	0.0158326	2.91579
ENSG00000136518	6.94813	0	1.89382	4.49752	24.7176	20.057	11.6868	2.62771
ENSG00000077080	0.0689566	0	27.7288	28.2316	0	3.03085	0.203554	27.8705
ENSG00000072110	2.32482	17.1684	21.6962	6.88866	0.0656298	0.452294	2.10472	17.5225
ENSG00000077522	7.07262	50.1432	27.1595	8.6606	0.00564862	52.9589	18.3331	21.9453
ENSG00000130402	1.01618	10.0363	3.51075	1.64783	2.34485	5.46255	3.0228	2.98566
ENSG00000131966	33.7742	68.8231	50.0792	55.223	32.4617	49.2576	42.6939	51.5291
ENSG00000138107	5.46422	6.14447	5.25168	5.6877	9.15781	1.90238	1.88048	5.37457
ENSG00000115073	20.4037	5.14064	32.7899	26.1218	2.39055	37.4743	21.3587	30.9104
ENSG00000138071	14.6582	53.4565	68.8065	43.5424	55.9266	37.8983	15.0977	61.6855
ENSG00000115091	3.60216	0	6.59535	6.61396	18.1937	6.85969	10.5702	6.6006
ENSG00000133627	2.82951	11.0732	14.1015	9.83178	0.465602	2.21712	7.87578	12.898
ENSG00000106526	7.80194	0.19593	6.7956	8.44444	2.24553	1.75133	5.07227	7.26035
ENSG00000101442	4.85566	1.7856	8.85681	12.7719	10.8519	8.05168	3.54601	9.96031
ENSG00000075089	8.1773	61.9435	20.325	24.3214	0.0228353	11.7739	14.4326	21.4515
ENSG00000113812	13.8812	11.703	6.64747	7.73145	24.855	5.07926	9.71222	6.953
ENSG00000184378	2.39116	0	1.94723	1.20264	0.0149459	0.00589683	0.00487143	1.73736
ENSG00000115170	6.08016	98.4646	3.84945	5.56481	0.0188326	4.79008	11.2113	4.33294
ENSG00000135503	3.38153	0	10.5912	8.56468	8.03485	4.35208	2.72255	10.02
ENSG00000123612	1.04481	0	4.50534	1.76718	0	6.73282	0.00299125	3.73356
ENSG00000121989	3.41429	0.310508	12.4582	9.94152	1.11835	2.21713	15.2698	11.7489
ENSG00000114739	2.32618	0.0538194	2.33426	2.68929	1.43831	2.58041	5.58241	2.43433
ENSG00000243989	1.70366	0	0.0752954	0.0426574	0	0.532323	0.363082	0.066096
ENSG00000119640	33.4487	2.54182	43.1031	58.347	8.77382	54.7114	25.6402	47.3997
ENSG00000170634	12.0302	24.6571	12.5616	11.3232	1.42013	19.1132	12.2316	12.2125
ENSG00000196839	36.7429	0	0.238432	0.274545	0.00991731	48.7645	0.447365	0.248611
ENSG00000168803	49.2735	0	17.3015	18.8395	8.86642	10.6757	16.6666	17.735
ENSG00000137845	5.43571	25.3888	10.7115	9.79178	38.5205	30.5969	10.7547	10.4523
ENSG00000073670	4.57878	0	30.8517	16.8623	2.46796	3.14104	2.7528	26.9086
ENSG00000148848	1.68506	0	0.903081	1.33864	0	2.41134	4.75476	1.02585
ENSG00000143537	3.55849	5.93658	2.65525	3.08903	3.61364	10.9566	1.95276	2.77752
ENSG00000151694	7.35568	24.6397	15.9992	10.9384	14.2523	14.4284	15.3455	14.5727
ENSG00000135074	0.0173929	5.9032	2.77421	2.40972	0.00292551	4.74078	3.06185	2.67147
ENSG00000134007	8.83703	0.0837119	11.5662	9.2914	1.42307	3.25456	6.44138	10.925
ENSG00000139985	2.81435	0	2.03748	2.05588	0	0	0.00474704	2.04266
ENSG00000008277	5.11585	3.67377	25.3569	27.7992	0.00701734	13.8425	18.3722	26.0453
ENSG00000114948	7.88276	0	52.6474	26.5114	0.147999	2.71647	20.0923	45.2807
ENSG00000042980	0.0159003	0	1.35706	0.700853	371.518	0.270015	0.0246121	1.1721
ENSG00000197140	2.14171	0	2.30807	1.97184	0	0.831893	3.38922	2.2133
ENSG00000149451	9.12784	33.6744	0.537426	17.4105	0	0.00850038	4.50056	5.2933
ENSG00000069206	0	0	1.10248	0.29225	0.00482236	0.0031247	0	0.874107
ENSG00000151651	1.58454	0	2.65216	2.98908	0	0.488355	2.41566	2.74712
ENSG00000168615	3.79583	48.1858	12.657	11.5905	30.1899	13.0132	17.7447	12.3564
ENSG00000134028	0.00221306	0	1.65966	0.483516	0	0.0112948	0.00241028	1.32815
ENSG00000154734	0.798052	0	0.649626	2.57657	0.0165655	16.0876	2.92561	1.19276
ENSG00000151388	0.000702922	47.6247	0.163897	0.373688	0.0150581	0.721653	0.00284348	0.223029
ENSG00000138316	0.107486	0	0.0835069	0.163222	3.46974	24.1922	0.00466374	0.105975
ENSG00000145536	1.24078	0	1.80052	0.341024	0	1.24456	0.0151202	1.38915
ENSG00000140470	6.59924	0	0.382704	3.75693	2.38551	0.753483	15.6916	1.33377
ENSG00000140873	4.79701	0	0.194581	0.457141	0.00897471	7.80205	0.200467	0.268586
ENSG00000145808	0.700406	0.0320628	12.0341	11.9988	0	1.37499	0.0140346	12.0241
ENSG00000156140	0.480713	0	9.41214	0.298026	0.00367755	0.535257	0	6.84322
ENSG00000158859	0.016016	0	0.114473	0.0709787	1.73163	13.311	0.249522	0.102214
ENSG00000154736	0.000595786	0	0.152602	2.1248	0	0.130227	3.74319	0.708489
ENSG00000049192	0.0524576	0.1717	0.177466	4.12941	0	0.0332195	9.5826	1.29137
ENSG00000134917	0.0467349	0	6.35236	0.996287	0	8.31061	1.51604	4.84269
ENSG00000163638	7.3048	0	0.56103	2.52579	0	0.0875628	8.6097	1.11482
ENSG00000197859	1.56718	0	1.34935	1.13829	37.3512	1.19855	0.261605	1.28986
ENSG00000156218	0.515193	0	2.13407	4.8183	0	2.6649	0.00101237	2.89065
ENSG00000143382	1.22998	0	0.211196	0.195545	6.74275	0.687899	0.0107869	0.206785
ENSG00000185761	5.3319	0	0.170338	0.145522	0	0.125247	0	0.163343
ENSG00000105963	1.46896	3.74513	3.2551	2.98969	5.79919	10.7475	0.277303	3.18029
ENSG00000184060	4.18554	0	0.375644	0.806716	268.179	8.02457	0.0170646	0.497147
ENSG00000160710	17.8796	3.7126	17.4576	21.3472	18.0079	18.7583	17.8299	18.5539
ENSG00000197381	2.11322	3.86008	6.44696	7.71911	0.0063473	0.441882	4.66455	6.80553
ENSG00000185736	2.23089	2.39731	0.112502	34.2299	0	19.4926	13.8768	9.7289
ENSG00000065457	1.97573	0	5.08053	4.32279	17.7718	3.75691	1.60424	4.86695
ENSG00000189007	10.0701	29.8326	10.464	9.01952	12.5799	3.87414	5.90004	10.0569
ENSG00000063761	6.39928	0	6.60157	7.18856	21.0762	16.3079	5.51664	6.76702
ENSG00000133597	0.227028	0	5.2679	6.89499	17.2896	8.18795	3.10834	5.72652
ENSG00000163050	2.00903	0.648836	4.71521	5.70944	0.128796	5.25679	1.51569	4.99545
ENSG00000123815	5.77183	0	1.69332	1.98014	0	1.91736	2.18275	1.77417
ENSG00000164742	1.1393	0	14.2488	11.0515	0.0481094	0.554436	7.46805	13.3476
ENSG00000143199	0.685396	0	1.53267	0.946965	0.0335776	0.881049	1.28987	1.36758
ENSG00000078295	24.5988	0	10.8853	23.0079	0.0658017	1.00028	5.75782	14.3022
ENSG00000138031	3.17246	0.319209	4.6697	5.4246	0	1.79339	2.41089	4.88248
ENSG00000173175	0.270768	0	0.878966	1.38262	0.00337727	2.16489	1.15705	1.02093
ENSG00000174233	7.36466	0.510629	9.25468	9.84218	3.40029	1.44984	10.7085	9.42027
ENSG00000121281	3.58846	0.0173938	3.24331	1.90094	96.1552	0.957369	2.36938	2.86495
ENSG00000155897	15.6745	0	1.36689	14.0587	0.00837689	0.0938079	15.6993	4.94423
ENSG00000162104	1.28474	0	3.57386	1.86249	0	0.346424	2.72926	3.09149
ENSG00000141433	0.00146977	0	11.8929	1.05639	0.720941	0.169901	0	8.8385
ENSG00000078549	40.9528	0	4.21929	34.02	0.00552327	0.122621	11.9545	12.619
ENSG00000087274	25.3714	4.62273	10.9624	11.0634	14.1222	25.5035	12.2167	10.9909
ENSG00000075340	0.0374743	0	3.86949	2.84562	0	0.232709	1.74966	3.5809
ENSG00000148700	224.422	170.758	35.6584	57.7668	0.489169	86.5897	111.341	41.89
ENSG00000118492	0	0	0.121226	0.105261	1.39661	0.0016463	0.0638117	0.116726
ENSG00000197894	15.2014	0	14.1512	14.3689	0.301817	12.2768	23.472	14.2126
ENSG00000147576	90.6374	26.7636	5.07841	7.01128	3.99168	19.3639	35.7546	5.62321
ENSG00000182551	37.1869	0	8.88716	13.2917	10.0538	12.6823	8.72755	10.1286
ENSG00000159346	20.2093	0	21.2945	23.3941	27.8592	31.6082	24.6468	21.8863
ENSG00000006831	12.7098	82.2823	5.35392	5.52123	11.3409	53.7722	7.93077	5.40108
ENSG00000156110	20.4824	92.5045	22.6164	27.0071	57.5714	8.69047	19.5454	23.854
ENSG00000148926	2.4664	0	0.727428	4.4512	0	0.040755	0.00235218	1.77702
ENSG00000224420	6.03218	0	0.919237	1.17815	0	0.00330236	0.0295486	0.992215
ENSG00000101126	23.047	0.765955	15.7618	18.9397	33.6839	8.98009	13.2919	16.6575
ENSG00000101544	10.1633	0	7.43344	8.65382	0.140495	9.55136	5.06604	7.77742
ENSG00000181915	2.23278	0	9.52881	7.20687	0.0160299	20.3556	7.26679	8.87434
ENSG00000163485	2.27816	0	4.03373	0.610825	0	3.4161	11.1625	3.06895
ENSG00000170425	47.1001	0	0.172323	1.00778	0	0.163646	0.580055	0.407807
ENSG00000159322	12.6006	9.82292	4.59824	6.69865	29.5208	5.69658	9.85168	5.19026
ENSG00000153531	1.35478	0	2.86043	1.59814	2.02598	0.129471	0.00633412	2.50464
ENSG00000116863	6.36622	0	9.68835	14.7063	3.28088	33.9307	21.1959	11.1027
ENSG00000170222	33.8415	0.286099	16.4885	19.6517	47.1553	17.5036	24.3007	17.3801
ENSG00000120907	53.9199	0	1.07479	44.4644	0.756966	2.25366	54.287	13.3047
ENSG00000170214	5.44565	0	6.10117	13.32	0.282653	0.125868	0.0125412	8.13588
ENSG00000171873	0	0	0.695009	4.17684	0.570438	0.00490195	0.00767824	1.6764
ENSG00000150594	0.677878	0	1.8078	6.00612	0	0.00833584	1.34144	2.99115
ENSG00000184160	0	7.54415	0.427574	0.472075	0	0.00887241	2.12409	0.440117
ENSG00000043591	15.0699	0	18.9839	2.68913	10.7681	0.0171873	1.54016	14.391
ENSG00000173020	3.73715	0	2.25219	2.83078	26.6785	1.78853	3.32957	2.41527
ENSG00000100077	12.5066	28.8596	17.6127	40.2402	18.6865	5.25761	7.68102	23.9905
ENSG00000130706	9.77937	86.2544	9.57121	12.5218	8.186	7.45443	5.5753	10.4029
ENSG00000239900	5.82862	1.15194	6.69932	6.87677	6.24737	4.61579	5.66826	6.74934
ENSG00000035687	9.40154	0	21.9771	16.8258	22.405	51.6218	10.0641	20.5252
ENSG00000185100	2.09543	0	0.340352	0.234969	5.021	2.13144	1.58319	0.310648
ENSG00000111863	3.97657	0.0563795	11.453	0.122202	0.0170802	0.37845	0.271643	8.25932
ENSG00000106624	28.2272	0	0.0824898	0.635822	0.0482624	0.00810458	2.69697	0.238453
ENSG00000139154	10.2331	5.11427	18.0423	15.3318	3.83555	11.401	11.5582	17.2783
ENSG00000181026	2.06263	11.5238	1.21354	1.03107	6.19292	0.0315819	3.23135	1.16211
ENSG00000104964	6.61649	25.8584	13.1319	16.8867	4.71932	7.86552	8.06691	14.1902
ENSG00000196526	0.703583	0	3.08169	15.3449	5.97818	0.864246	19.5095	6.53823
ENSG00000157510	0.0296705	34.2582	0.43044	0.686088	0.00600616	0.10846	3.56495	0.502497
ENSG00000169129	0.00198074	79.5264	3.25061	4.9136	0.00634043	0.022792	40.0144	3.71934
ENSG00000172493	18.4164	27.92	5.04584	2.4813	13.4478	5.20674	11.7865	4.32299
ENSG00000155966	0.00151996	0	0.596789	2.45819	0	0.00253724	0.711494	1.12145
ENSG00000144218	3.09409	0.589932	11.3292	7.64188	0.014631	0.280355	5.95404	10.2898
ENSG00000072364	13.8076	30.3528	14.036	12.4047	14.2896	8.89967	12.0888	13.5762
ENSG00000141385	10.664	5.28772	6.98292	8.779	2.23516	5.83564	7.23677	7.48916
ENSG00000183077	0.203318	0.0624188	1.69796	1.82577	1.11869	12.7475	0.937154	1.73398
ENSG00000119844	12.7033	37.8675	23.2196	19.3455	33.2037	15.0118	21.3297	22.1276
ENSG00000038002	6.3356	0	6.11447	3.83626	21.051	38.7457	3.88613	5.47233
ENSG00000157985	2.40465	0.841878	3.18466	2.94195	0.687924	10.4112	12.8673	3.11625
ENSG00000135439	0.1976	0	10.7233	6.07149	0.016583	0.315639	1.87111	9.41215
ENSG00000133612	4.43518	13.9824	8.8384	7.44976	8.00437	7.43251	4.99846	8.44699
ENSG00000172650	7.13045	2.05602	2.88121	2.83206	8.69863	1.81031	2.34869	2.86736
ENSG00000204149	22.6036	1.68813	24.0838	18.1476	21.6703	20.6404	17.7932	22.4106
ENSG00000166748	1.84945	0	0.812653	0.941058	0	0.57252	0.0158424	0.848845
ENSG00000165923	1.96754	0	0.0950301	0.216095	0	1.30446	0.617008	0.129154
ENSG00000146856	3.38793	17.3928	3.3403	3.43381	1.44409	2.77109	2.17202	3.36666
ENSG00000186094	3.45208	0	21.7559	10.0209	1.22176	0.281638	3.29664	18.4483
ENSG00000084693	2.80179	0	3.17611	4.15166	1.3116	2.47214	4.80795	3.45108
ENSG00000173744	9.74874	3.00429	21.1805	12.7604	2.52409	19.6934	21.2366	18.8072
ENSG00000106351	5.17657	0	1.44925	0.887122	0	0.0561246	0.530198	1.2908
ENSG00000164252	19.1124	33.6463	25.048	24.5278	34.1654	12.7702	13.877	24.9014
ENSG00000162688	45.8948	7.62066	17.3499	23.2877	8.59788	6.76907	20.9749	19.0236
ENSG00000116771	0.389508	0	1.24493	1.40828	0.575243	1.4115	1.01203	1.29097
ENSG00000169692	1.66454	8.09817	4.04745	5.70852	1.27016	0.107248	0.00464623	4.51564
ENSG00000160216	5.86047	0	6.46703	6.97788	6.72383	5.26129	3.93408	6.61102
ENSG00000026652	0.748571	0.0669297	12.0216	14.7845	0.0107388	50.9082	10.235	12.8003
ENSG00000155189	14.912	46.9329	15.4832	17.0936	23.0566	10.028	20.7722	15.9371
ENSG00000158669	4.86466	0	5.02735	8.3569	0.704963	4.92795	6.9073	5.96582
ENSG00000138678	0.0100216	0	7.01792	5.25758	2.55242	0.0857587	0.0128318	6.52175
ENSG00000018510	3.52228	35.7395	9.7854	9.3137	5.55147	10.4402	7.68772	9.65244
ENSG00000188157	2.20658	0.232828	2.20919	0.897422	0.0387199	3.52778	2.19064	1.83945
ENSG00000135744	219.649	0	0.271449	4.57115	0	7.80933	26.3451	1.48337
ENSG00000135049	8.86556	100.491	63.5376	53.2258	18.6968	91.9697	24.5381	60.6311
ENSG00000177674	19.2675	0	0.315576	0.252928	24.3285	13.9321	1.99014	0.297918
ENSG00000153207	13.5196	0.0243495	12.4628	9.99596	4.84565	4.59027	4.58402	11.7675
ENSG00000101444	3.18822	0.0476084	6.29826	6.34312	2.93838	8.17575	5.35671	6.3109
ENSG00000168710	220.077	87.9234	38.1382	36.7173	87.8441	33.8565	44.2272	37.7377
ENSG00000158467	32.3287	0	4.78391	2.73772	1.93183	0.318299	6.69034	4.20716
ENSG00000126705	4.87289	2.40281	4.27772	4.02703	2.10744	0.9481	3.36402	4.20706
ENSG00000135541	133.277	94.5068	424.658	538.105	23.0241	90.9319	100.048	456.635
ENSG00000124942	9.85143	22.3073	0.0148472	0.0272885	0.0201693	0.442578	0.231005	0.0183539
ENSG00000185567	0.27256	0.201911	1.94213	1.4386	0.00788994	0.0016061	0.00187327	1.8002
ENSG00000106546	0.20758	0.0702521	4.95785	6.18011	0	12.7876	0.00870444	5.30235
ENSG00000063438	0.000973388	0	2.47027	1.43432	3.29328	0.89272	0.606539	2.17828
ENSG00000100591	16.3222	120.811	22.4813	24.5033	19.8629	31.8766	21.8803	23.0512
ENSG00000173209	59.639	36.3224	19.3992	21.6671	86.9651	61.8888	28.96	20.0385
ENSG00000111732	0.00758456	0	0.442819	0.0509847	0	4.0244	0.004395	0.332376
ENSG00000186063	0.918246	9.1647	1.9012	2.13467	5.40572	2.12841	4.74724	1.967
ENSG00000126878	2.8398	1.93786	0.0880814	0.0996377	0.691198	20.1874	5.74222	0.0913387
ENSG00000156709	15.459	67.964	9.35026	9.85501	15.1352	13.4549	10.8438	9.49253
ENSG00000042286	2.07808	0	4.70484	2.52182	0.0691394	1.15867	2.09913	4.08953
ENSG00000183773	76.4775	0	6.12771	3.85964	0.41795	2.07812	2.09404	5.48843
ENSG00000146416	27.188	0	26.0597	33.5437	25.4526	20.6976	31.9659	28.1692
ENSG00000112297	0.464494	0	2.43461	2.89834	0.021094	0.462158	0.0869723	2.56532
ENSG00000164022	19.2794	0	23.6819	28.6502	42.4552	31.5419	21.6397	25.0823
ENSG00000106305	5.85152	0	5.65427	6.28515	0.0163093	4.64678	3.90543	5.83209
ENSG00000110711	6.04289	0.154068	11.2516	13.7577	11.6336	19.1467	20.3683	11.958
ENSG00000196581	0.418508	0	6.34937	5.62756	0	1.64657	2.45497	6.14592
ENSG00000106992	29.7718	0	13.1864	14.4805	16.4205	8.37764	5.01373	13.5511
ENSG00000004455	12.4604	32.5901	8.78182	10.4611	37.3847	13.8701	16.9838	9.25515
ENSG00000147853	67.4594	0	15.9331	40.9064	0.197057	64.9384	55.005	22.9721
ENSG00000162433	15.4842	0.308117	4.36455	2.10193	0.0562552	1.44915	0.646958	3.7268
ENSG00000154027	1.8135	13.0281	48.6462	25.1492	6.83886	37.7497	7.35787	42.0233
ENSG00000140057	0.903393	3.83642	0.506638	0.207769	0.00775074	0.783408	0.23182	0.422399
ENSG00000165695	0.46596	0	1.28089	0.99243	0	0.291726	0.938431	1.19958
ENSG00000121057	11.3261	0	10.3647	19.036	28.1538	4.47983	16.2561	12.8088
ENSG00000108599	30.4994	8.28931	22.6376	20.0536	27.6481	32.4845	26.5634	21.9093
ENSG00000023516	20.4839	50.9264	41.8241	38.3495	37.3759	19.3633	19.1444	40.8448
ENSG00000131016	6.05504	0	6.716	4.73163	0.277604	1.17914	6.84263	6.15668
ENSG00000170776	7.20204	0.00740216	5.22526	1.07162	27.8585	0.161829	6.87152	4.05451
ENSG00000186471	4.12601	0	1.87068	2.22435	0	0.436327	0.494641	1.97037
ENSG00000197976	0.937794	0	0.446451	0.284788	1.39165	0.647475	0.0994483	0.400884
ENSG00000179841	0.98411	0	12.1997	4.82862	0.00897355	1.60924	1.07064	10.1221
ENSG00000151320	3.36701	0	36.9436	28.5135	0.072691	28.9985	14.705	34.5675
ENSG00000118507	35.3153	42.7082	15.8828	25.761	14.8147	8.76714	34.1848	18.667
ENSG00000105127	14.1651	11.0764	13.912	13.0971	12.3407	9.37677	12.7039	13.6823
ENSG00000011243	38.9206	0.046049	36.89	30.6077	1.38462	9.84264	10.6649	35.1193
ENSG00000127914	61.6515	42.341	51.5561	67.8761	45.335	41.9677	37.7711	56.156
ENSG00000166452	9.22546	12.9903	13.8037	18.7093	28.9493	10.1818	15.9657	15.1864
ENSG00000174574	19.312	23.3161	28.6949	21.7528	8.02056	56.0612	36.0756	26.7382
ENSG00000135334	16.0834	0	17.3206	19.1071	19.2586	16.7404	22.037	17.8242
ENSG00000106948	0.750729	0	0.449713	1.58877	11.7139	1.2232	5.13871	0.770768
ENSG00000162641	1.62897	0	0.657648	0.846141	0.00884574	2.13202	1.9809	0.710777
ENSG00000117448	18.6725	1.49098	11.1374	10.8056	65.546	22.3956	17.5786	11.0439
ENSG00000085662	10.8983	66.1312	16.4478	30.3917	52.2193	35.5091	12.8078	20.378
ENSG00000165568	0.0111636	5.7018	2.88433	3.25451	0.0637252	0.0909373	2.79931	2.98867
ENSG00000053371	17.1528	0	8.60215	11.5972	3.22049	11.5019	8.64489	9.44635
ENSG00000162482	9.88036	0	2.02965	2.81018	0.0159062	2.42712	1.94183	2.24965
ENSG00000142208	1.40564	1.74387	0.810483	0.990169	0.147093	1.43675	1.22273	0.86113
ENSG00000204673	1.29977	0	1.12222	1.40141	0	1.19579	1.38994	1.20091
ENSG00000105221	7.12321	1.34377	4.12288	2.99017	1.22627	4.69709	7.68294	3.80361
ENSG00000117020	20.1446	49.7595	34.3228	18.6786	22.4579	10.0212	24.11	29.9133
ENSG00000166971	10.3926	9.56642	15.9281	18.0703	1.32454	11.8447	5.48228	16.5319
ENSG00000148218	22.0685	25.4372	13.3705	13.6545	5.63456	19.8072	7.50515	13.4505
ENSG00000023330	13.3804	6.75185	10.0708	11.6835	0.0152845	11.4447	7.6425	10.5253
ENSG00000163631	2.81718	0	1.22079	1.25725	0	1.0603	5.21585	1.23107
ENSG00000170017	31.8443	17.5866	22.5532	43.1843	12.511	86.4706	91.6942	28.3683
ENSG00000161618	1.22729	4.89227	0.995875	1.17586	16.754	6.22537	1.12257	1.04661
ENSG00000059573	2.8113	0	6.55191	5.23151	0	1.40507	8.78646	6.17974
ENSG00000165092	15.9842	0	3.31655	0.282668	0	0.423121	0.181706	2.46141
ENSG00000128918	0	0	0.809809	1.3284	0.00449565	0.000658021	0.00164649	0.955981
ENSG00000184254	0.00606189	0	2.95876	1.48618	12.2134	5.96709	20.9967	2.54369
ENSG00000137124	0.0647792	1.78198	0.351761	0.760571	0	1.34852	4.37195	0.466989
ENSG00000144908	20.8697	0	0.0379273	0.301799	0	0.641349	2.94482	0.112303
ENSG00000136010	3.87136	0	11.0868	7.69181	0.0160141	0.958076	7.8331	10.1299
ENSG00000111275	135.915	96.958	13.8772	29.1217	41.9947	8.81647	24.8299	18.174
ENSG00000072210	9.77388	0.0232474	17.6762	10.5874	4.41681	14.9972	13.3099	15.6781
ENSG00000159423	13.2621	0	0.469657	0.665019	0	0.0988057	1.36057	0.524722
ENSG00000112294	10.9545	0	9.53275	19.3852	3.99833	0.0699896	15.8617	12.3098
ENSG00000119711	7.5466	0	1.657	3.05178	0.0382622	4.74012	6.8616	2.05013
ENSG00000164904	31.5487	34.3376	3.42977	5.86929	0.0213606	11.3904	15.6178	4.11738
ENSG00000118514	4.84621	0	15.6943	12.7632	0	14.7623	5.846	14.8681
ENSG00000143149	21.9669	0	6.50745	11.9633	12.0768	26.7036	35.1139	8.04524
ENSG00000149925	42.4446	51.7791	53.0054	68.394	21.2988	28.3191	29.3039	57.3428
ENSG00000136872	0.0591711	0.166206	2.21186	0.749984	0.171494	0.787229	0.158907	1.79982
ENSG00000109107	236.22	0	38.9882	145.863	16.744	29.1891	68.5365	69.112
ENSG00000033011	0.924499	0	1.60087	1.77477	4.1868	0.612406	1.34443	1.64989
ENSG00000139133	0.372243	0.263736	1.2833	1.56583	0.642085	0.271938	2.26473	1.36293
ENSG00000175548	4.04204	26.9393	5.47676	5.50846	11.9336	3.2176	10.8109	5.48569
ENSG00000253710	1.90963	0.480446	2.36057	2.80495	7.90765	0.786623	4.23071	2.48583
ENSG00000182858	5.98715	0	3.10912	3.70162	1.79988	6.09765	2.32103	3.27612
ENSG00000101901	12.9548	10.6714	19.8552	16.6165	28.6407	17.9175	14.2393	18.9423
ENSG00000172339	2.07214	0.111546	3.23297	3.33773	0.00482737	4.23333	3.5907	3.2625
ENSG00000189366	2.78111	0	1.62994	1.35809	0.0280195	0	0.0193289	1.55331
ENSG00000119523	15.8884	26.6549	16.5274	19.318	21.0729	10.1211	14.0283	17.314
ENSG00000214160	4.20626	37.3463	5.88616	6.86857	22.6988	9.58567	9.11625	6.16306
ENSG00000120697	15.3336	3.76413	19.8763	27.6225	47.9157	28.2379	41.2055	22.0597
ENSG00000088035	10.3228	0	13.1723	12.0376	12.0025	9.34881	20.8827	12.8525
ENSG00000159063	17.18	28.1686	25.115	21.4371	37.1057	30.6779	28.892	24.0784
ENSG00000171094	1.36389	0	0.413117	7.87312	0.00395905	1.52756	4.61798	2.51581
ENSG00000100601	6.30544	19.0779	4.85335	4.11695	0	2.4371	8.15017	4.64579
ENSG00000189046	9.32548	0	4.59459	5.42813	4.99788	4.57508	20.2348	4.82953
ENSG00000166199	12.4318	0.949252	10.5499	11.5117	0.0504866	2.88566	17.7609	10.821
ENSG00000160993	1.16478	0	2.40157	2.73694	0	5.13849	5.46765	2.4961
ENSG00000091542	7.81057	0.174353	7.94951	9.16082	0.715046	10.8352	5.26705	8.29093
ENSG00000239382	7.90758	0	19.0143	14.2231	14.4921	9.01136	8.17903	17.6638
ENSG00000125652	9.35993	26.3673	7.47623	9.12959	0.457181	10.1163	8.28854	7.94225
ENSG00000137760	1.37382	0	8.23893	10.3248	0.824579	4.71872	1.67674	8.82686
ENSG00000151360	0.91785	0	1.22721	0.238888	0	0.00280222	0	0.94864
ENSG00000116127	5.12085	0	7.15202	6.14191	1.20748	2.32559	5.55874	6.86731
ENSG00000108839	16.4667	1.7888	4.41266	3.72964	4.12905	6.08023	10.8937	4.22014
ENSG00000179477	0.0181084	0	1.11034	0.470179	0.0431246	0.526029	0	0.929901
ENSG00000179148	0.00171731	0	0.917063	1.15456	0	0.0352803	0.313389	0.984003
ENSG00000073331	2.27593	7.3492	0.529401	0.0630884	27.6195	0.00448686	0.00654165	0.397965
ENSG00000136383	0.787542	0	0.60203	0.94311	5.86655	0.0164304	0.0120786	0.698167
ENSG00000162551	1.02504	9.47641	1.68308	0.0208941	0	0.0169478	8.52407	1.21458
ENSG00000003393	7.20427	0.0178583	20.9941	14.9109	0.556363	7.17228	11.6595	19.2795
ENSG00000178038	0.510793	0.0258336	5.17904	3.07297	0.00975409	0.0359749	0.0122145	4.58542
ENSG00000155754	6.264	0	1.33	1.11349	0.00369693	2.56004	2.57364	1.26898
ENSG00000155749	15.8803	0	8.97165	5.81001	15.3123	0.846147	1.76383	8.08051
ENSG00000183684	6.31817	0	2.01574	2.47981	0	5.46334	5.25717	2.14655
ENSG00000110497	1.57825	0	3.20949	2.9439	1.5255	3.60394	2.02587	3.13463
ENSG00000123505	21.0265	65.7841	37.971	38.8645	35.9445	120.88	48.9724	38.2228
ENSG00000162066	0.696863	0	1.52575	1.03769	6.91323	0.992713	0.613149	1.38819
ENSG00000159461	10.6294	12.3494	6.64593	9.5291	11.4121	16.0745	11.3643	7.45858
ENSG00000104899	1.82213	0	1.3472	9.04505	0	1.17555	0.609843	3.51693
ENSG00000181754	4.46556	0	9.11712	17.528	0.816158	1.3256	2.09151	11.4878
ENSG00000139211	1.85215	0	3.16564	1.00908	0.423196	0.0130189	0.0575412	2.55779
ENSG00000101935	6.73189	0	9.78553	10.2562	2.19466	7.05886	6.44792	9.91821
ENSG00000144233	11.493	0	8.74428	7.73436	2.361	12.7271	10.3182	8.45962
ENSG00000151743	21.2691	0.0790833	43.9986	48.3461	32.4136	51.7038	18.7903	45.224
ENSG00000126016	8.64391	0	1.51624	0.46277	1.50054	0.989629	0.601064	1.21931
ENSG00000166025	1.77917	6.2847	1.02664	5.09388	0.00330023	0.799611	1.44613	2.17304
ENSG00000114019	1.80815	20.2937	2.94567	3.99454	0.781477	38.4312	6.49784	3.24131
ENSG00000116337	18.1164	0.0789778	7.55148	14.0296	3.02133	4.08404	11.0766	9.37741
ENSG00000133805	1.52831	0	3.12825	1.74119	20.6379	18.348	0.479306	2.73729
ENSG00000078053	8.92406	0	44.4266	33.5082	8.41877	2.08472	24.8073	41.3491
ENSG00000145020	18.9312	0	8.87334	7.82786	11.7653	4.78069	9.84716	8.57866
ENSG00000243480	3.95789	0	7.2439	4.45781	0.0176154	0.0227703	0.0104665	6.45861
ENSG00000240038	47.4524	10.2552	29.1543	25.6899	19.1605	15.9174	22.7329	28.1778
ENSG00000174945	1.92367	0	1.06161	1.14282	0.025807	2.17696	7.59362	1.0845
ENSG00000153107	2.15153	2.28684	2.8574	2.579	0.116864	3.66863	2.22615	2.77893
ENSG00000164162	11.3001	9.36603	13.9023	15.1095	6.07426	11.451	10.0521	14.2425
ENSG00000141552	12.367	0	12.8946	11.8128	6.73848	7.96485	7.12992	12.5897
ENSG00000129055	26.3069	8.24743	33.4655	40.6853	16.0149	22.1259	16.0441	35.5005
ENSG00000110200	3.68248	0	9.99549	8.97404	2.73421	2.39027	4.54505	9.70758
ENSG00000166295	28.052	11.7071	21.8503	27.5937	67.3039	41.0616	39.6231	23.4691
ENSG00000176248	4.95244	5.18477	1.30601	1.14673	2.01387	1.62394	2.29454	1.26111
ENSG00000053900	27.1832	11.6152	25.6824	33.9721	12.3836	25.4066	27.6067	28.019
ENSG00000089053	18.7888	22.4596	23.9209	24.9045	21.6701	76.224	29.1934	24.1981
ENSG00000196510	13.9718	28.4315	23.824	23.7868	10.9935	16.1789	25.4489	23.8135
ENSG00000013523	14.1166	0.508555	5.37309	5.76053	1.57462	11.9666	53.9777	5.48229
ENSG00000174606	8.05221	44.4806	13.1105	9.92417	29.2176	11.7927	10.1793	12.2124
ENSG00000154188	0.647929	0	0.140293	2.47951	0	0.00267429	0.165732	0.799628
ENSG00000091879	1.06864	38.8591	2.01396	2.09048	2.9097	2.60478	8.16929	2.03553
ENSG00000116194	7.08051	0	3.35864	3.40426	0.0113904	0.00122122	2.40315	3.3715
ENSG00000136859	0.0139907	50.1998	0.532021	1.07567	0	8.54723	31.928	0.685255
ENSG00000132855	3.37253	0	2.85326	2.09519	2.552	0.0111685	4.69632	2.63959
ENSG00000167772	57.3774	23.2219	0.112338	0.0639464	0.0120736	0.638697	0.192296	0.0986982
ENSG00000187151	0	0	3.39415	1.89134	0	0.00251766	2.27346	2.97057
ENSG00000130812	0.497325	0	1.49448	1.0927	1.63652	0.337182	0.573852	1.38124
ENSG00000171819	0.260299	0	0.269837	1.13906	0	1.22317	0	0.514839
ENSG00000029534	0.00105343	0.0360359	0.231518	8.08595	1.5656	0.262111	0.366226	2.44538
ENSG00000145362	29.7003	9.03651	36.9401	29.2647	5.10992	33.0769	10.8022	34.7767
ENSG00000151150	0.595203	0.0249089	30.5827	34.0466	7.58853	59.8296	20.3728	31.559
ENSG00000151687	26.7509	14.0089	8.5887	12.1202	15.4254	12.9608	25.6517	9.58409
ENSG00000166839	101.82	0	12.8802	9.2151	3.75106	1.79691	16.1436	11.8472
ENSG00000189045	0.547236	0	4.63325	1.54087	0	0.268098	1.77882	3.76163
ENSG00000153930	6.70575	0	0.266005	1.95987	0	0.00102893	1.73347	0.74344
ENSG00000185722	11.8205	0	8.70442	7.95635	11.0932	8.97898	7.74214	8.49357
ENSG00000154122	3.58359	14.054	10.9756	20.987	5.21592	15.6165	11.4693	13.7975
ENSG00000131503	4.29832	11.5295	4.22037	3.66216	0.495571	5.72721	5.73813	4.06303
ENSG00000001629	12.8124	0	19.3467	20.5763	3.29268	50.1118	33.161	19.6933
ENSG00000170209	0.074242	0	1.063	0.541915	0.017928	1.86799	0.00641525	0.916127
ENSG00000160117	0.710606	0	1.46233	1.80055	0.0399993	1.04295	0.203626	1.55766
ENSG00000176915	2.65814	0	4.08057	3.26248	5.45788	3.49045	3.49104	3.84998
ENSG00000144504	2.23261	0.146475	1.02426	1.46244	3.86253	1.02998	2.21543	1.14777
ENSG00000106524	12.3366	0	36.6714	20.2906	0.0501605	6.0821	25.8542	32.0543
ENSG00000164331	51.5121	78.0494	23.5072	30.1024	108.945	42.7921	80.4509	25.3662
ENSG00000088448	71.7206	48.4795	80.6097	58.8174	177.36	94.0258	119.647	74.4673
ENSG00000167522	11.8742	4.43615	12.7898	9.92806	12.894	5.93482	7.3974	11.9832
ENSG00000101745	77.1208	102.37	56.2727	78.7064	52.7739	73.0315	47.9488	62.5959
ENSG00000076513	5.65529	0	8.39771	13.8316	24.0668	25.8831	6.71223	9.92931
ENSG00000198720	3.47285	5.69559	5.89891	4.78703	0.00976114	4.98067	4.78064	5.58551
ENSG00000118454	8.9528	0	23.7623	21.0065	6.4826	15.7809	13.5395	22.9856
ENSG00000172932	6.48149	5.39458	6.39013	6.95699	5.83193	5.82012	3.45349	6.54991
ENSG00000134461	7.69742	0	5.7325	7.37123	12.2152	2.79349	5.66558	6.19439
ENSG00000132466	21.7864	19.1191	25.8236	21.8457	31.4282	21.1941	16.3552	24.7024
ENSG00000180071	0.0554008	0	14.4967	12.199	0.0136182	42.9315	7.64229	13.8491
ENSG00000230453	0.0139431	0	21.46	7.94318	0.00564916	0.235213	0.943702	17.6501
ENSG00000165887	0.0987386	0	2.16642	2.63712	0	0	0	2.29909
ENSG00000196774	1.85637	0	4.28643	3.90301	0.147463	0.114828	4.54854	4.17836
ENSG00000172014	2.06224	0	4.35145	4.14753	0.519926	0.333532	3.91353	4.29397
ENSG00000163126	2.5559	1.2291	3.14869	2.52318	0.0481875	3.01349	1.33794	2.97238
ENSG00000089847	9.22574	0.0621575	23.3893	12.7767	3.35105	0.670539	4.13815	20.398
ENSG00000107890	101.001	29.6666	86.3073	123.994	26.5212	18.0486	64.6162	96.9298
ENSG00000105186	7.89629	24.4327	9.25058	5.15749	10.5076	2.69278	1.25627	8.09689
ENSG00000206560	8.32321	28.0489	18.993	16.791	2.00105	28.8756	58.1595	18.3724
ENSG00000154065	23.8573	114.341	6.43454	19.0409	3.11536	0.220675	2.79702	9.98778
ENSG00000180777	0.0146266	0	17.8262	16.4116	0.422093	0.00438987	0.0217483	17.4275
ENSG00000163046	0.00658704	0.0472963	4.9185	4.08533	0	0.00212617	0.0821816	4.68366
ENSG00000145700	6.70078	0	2.98755	2.23122	0.0109055	2.03469	0.177235	2.77437
ENSG00000133302	12.2566	94.164	105.1	57.6528	15.8007	9.11518	20.7187	91.7262
ENSG00000164236	3.83196	0.179913	34.9317	4.27534	0.0090174	0.335698	0.141474	26.2908
ENSG00000189127	0	0	0.448585	2.38431	0.00969416	0.00245029	0	0.994192
ENSG00000235711	0.00439949	0	3.03123	1.87196	0	0.00317882	0.0014949	2.70447
ENSG00000135976	33.6823	14.2582	72.8218	78.6928	11.3216	25.7494	24.7753	74.4766
ENSG00000174501	100.843	41.4315	105.642	139.924	53.6666	56.361	83.839	115.305
ENSG00000186352	1.90411	9.61068	3.71735	3.56249	0	1.33475	2.59065	3.6737
ENSG00000213337	4.35259	19.1291	8.27896	8.1189	0.676017	8.04808	6.03365	8.23385
ENSG00000154945	5.7101	0.0521079	8.15866	6.59139	2.24713	21.1908	4.34226	7.71691
ENSG00000137494	2.79328	0.0578751	10.4038	8.6494	2.76162	0.363399	4.69524	9.90934
ENSG00000065413	15.18	7.23615	4.37568	16.5415	137.213	40.803	35.5766	7.80477
ENSG00000183831	10.6676	0	2.32023	1.94865	0	1.44079	0.00264412	2.21549
ENSG00000186106	6.5104	0	12.7487	10.9778	4.22772	8.12286	1.93788	12.2495
ENSG00000168876	13.0863	2.79779	35.5866	24.0541	23.8043	18.5014	13.7078	32.336
ENSG00000151458	1.37451	2.87347	3.42041	10.2387	1.38117	0.533614	8.11521	5.34222
ENSG00000139645	5.08166	1.16743	3.87447	3.81736	4.19743	1.94091	6.72064	3.85837
ENSG00000144031	3.50919	0	0.201098	0.929186	0	0.00315516	0.068556	0.406318
ENSG00000100124	4.60627	0	9.82854	8.79706	6.87435	7.95463	18.2102	9.5378
ENSG00000164512	0.477996	0	2.12648	26.3074	0.0456986	0.0115876	4.15728	8.94216
ENSG00000135299	4.9367	5.28784	5.31784	7.58132	0.375615	1.84916	2.82054	5.95583
ENSG00000124227	0.0242017	0	0.0610058	0.118073	0	0.250065	2.151	0.0770908
ENSG00000157999	1.58715	0	1.58964	1.68893	0	6.69742	0.726527	1.61763
ENSG00000181626	0.0363222	0.0465929	10.0401	1.89348	0	0.0292831	0.0478052	7.74387
ENSG00000230778	0.00517623	0	1.25979	0.363756	2.30766	0.186675	0.0146557	1.00723
ENSG00000235098	6.67554	0.0884927	5.28752	2.42331	1.45295	26.4395	5.20972	4.48021
ENSG00000106013	2.00326	0	9.68268	6.19037	6.613	0.646175	9.0653	8.69833
ENSG00000156381	35.7927	0	4.36616	5.69002	1.70098	1.71472	2.68076	4.7393
ENSG00000064999	3.78151	51.8929	19.1279	22.402	9.06208	8.32855	15.7431	20.0507
ENSG00000185046	2.12684	0.125652	52.8944	39.5012	0.507325	51.2808	42.6733	49.1194
ENSG00000168096	8.02888	0	7.97085	8.23207	3.62195	3.28271	6.12189	8.04447
ENSG00000165138	4.95725	0	7.23512	8.23471	0.0068288	9.44234	3.40816	7.51687
ENSG00000163516	22.0183	24.9308	16.4755	16.5181	10.4891	21.7558	14.8621	16.4875
ENSG00000011426	1.1443	36.4962	1.5935	3.99545	0.160192	183.737	0.404693	2.27052
ENSG00000131620	0.0024549	0	0.0761265	7.09284	0.00887613	0.0108803	0.00271753	2.05387
ENSG00000160746	9.63467	18.2363	9.27011	10.7014	6.43799	4.75158	10.6627	9.67354
ENSG00000047617	0.18484	25.8219	0.237722	0.23785	0	0.12837	0.116233	0.237758
ENSG00000134343	0.103832	0	36.9706	0.34158	1.50993	3.14216	8.91193	26.6463
ENSG00000171714	9.86936	0	28.8428	25.964	0.00809948	1.07344	22.6441	28.0314
ENSG00000177119	8.92555	6.8521	3.75719	3.01851	4.64366	0.49734	6.79508	3.54899
ENSG00000146205	0.580164	7.85532	0.695063	0.61717	0.139697	1.01778	0.528899	0.673108
ENSG00000074855	11.0084	0.657893	1.92051	3.87675	0.707996	1.48787	1.99003	2.4719
ENSG00000140350	4.25487	0	4.32266	5.08517	10.478	6.67531	2.35831	4.53758
ENSG00000136938	7.78637	0.113587	5.34561	7.95678	31.3297	16.6535	8.56864	6.0816
ENSG00000169604	7.73826	0.21609	2.42253	1.71421	0.00406885	0.37796	15.4209	2.22288
ENSG00000163297	3.35714	2.05955	0.807843	0.202082	0	0.309798	1.69165	0.637102
ENSG00000135046	1.57738	141.654	5.30421	0.102286	0.00575966	0.00450228	0.549172	3.83799
ENSG00000122359	1.3985	0.181317	6.52322	2.62476	16.7936	0.457117	0.826934	5.42439
ENSG00000182718	1.54739	13.9037	0.0818924	1.40686	0.00884493	0.0596145	0.764462	0.455349
ENSG00000138772	0.00294239	176.671	0.461866	0.0650383	0.00422652	0.00306173	0.00318925	0.350015
ENSG00000196975	5.0369	0	1.71631	1.82294	6.50008	5.77886	0.964196	1.74637
ENSG00000164111	21.9377	7.82409	18.1797	5.82598	49.8316	52.1092	48.6269	14.6977
ENSG00000197043	2.77247	2.85059	9.53991	8.2096	0.00967795	1.30438	4.77136	9.16495
ENSG00000138279	23.1002	78.0253	41.5883	47.1043	33.2657	50.5555	19.4474	43.1431
ENSG00000143412	3.19185	0	0.17988	0.424558	0.0106816	7.20546	1.48028	0.248846
ENSG00000136250	0.0067744	0	1.94934	0.824805	111.146	1.49222	1.9853	1.63238
ENSG00000131480	0.317934	0	3.38373	2.64529	0	1.68218	2.16952	3.17559
ENSG00000138356	0.0785347	0	0.0560684	0.552155	0	6.29451	5.19607	0.195896
ENSG00000138660	4.2194	0	15.9525	11.245	0.70591	10.6218	9.73086	14.6256
ENSG00000100280	7.1249	0	3.8432	5.64539	52.6967	2.68091	3.91084	4.35117
ENSG00000166747	8.17484	0.151977	8.93827	10.0514	37.9723	11.9328	14.9574	9.25203
ENSG00000213983	9.26843	0	32.161	21.2327	11.4804	9.94712	3.82787	29.0808
ENSG00000072958	5.70267	0.0454748	8.13532	8.7029	1.7704	11.6361	4.72621	8.2953
ENSG00000106367	0.20166	57.03	10.2614	5.07022	0	4.94959	0.514479	8.79823
ENSG00000182287	8.66223	0.24202	7.35063	56.2596	41.2174	29.3964	7.35902	21.1362
ENSG00000152056	1.31182	0	5.13094	2.57073	0.0743914	0.546463	1.39222	4.40931
ENSG00000196961	2.10612	0	1.49355	1.54671	0.0976378	0.956401	1.58691	1.50854
ENSG00000183020	5.80426	7.22278	7.22206	6.50582	2.84524	5.43693	3.04307	7.02018
ENSG00000006125	4.3829	33.2578	8.74637	8.89728	12.2002	11.209	4.42958	8.78891
ENSG00000161203	42.9688	25.9922	52.5377	51.6705	26.9568	39.4375	41.2483	52.2933
ENSG00000042753	4.37125	0	14.9628	11.4522	4.37765	7.00893	3.08987	13.9733
ENSG00000132842	13.8513	18.3358	7.3702	6.1161	25.4901	16.0039	13.4371	7.01672
ENSG00000103723	7.35301	0	22.5423	19.828	0.0170946	0.578397	10.0038	21.7772
ENSG00000065000	21.1731	11.915	10.5959	14.3714	7.27943	7.83427	16.1825	11.6601
ENSG00000185009	14.2833	0	12.1995	11.3091	3.4764	7.12599	19.8096	11.9486
ENSG00000070718	6.17362	11.8093	19.8768	26.6137	13.3738	6.15708	13.7731	21.7757
ENSG00000177879	22.5834	38.8215	84.668	62.576	23.4098	24.8075	47.2926	78.4411
ENSG00000134262	12.0776	0	18.3167	19.7671	15.3208	9.16411	22.7844	18.7255
ENSG00000081014	5.51553	1.82753	4.72371	4.08583	2.36415	4.1799	8.54395	4.54391
ENSG00000221838	24.581	0	5.41199	4.76563	14.3362	3.41847	6.1444	5.22981
ENSG00000100478	8.77908	64.6244	13.179	11.7364	0.0375115	5.15962	5.41736	12.7724
ENSG00000254470	1.17579	7.87584	1.71801	1.46758	1.86209	0.332864	0.797233	1.64742
ENSG00000053770	17.2756	0	37.7251	31.3214	22.4628	11.3183	21.5314	35.9201
ENSG00000125843	3.90327	0	4.38854	3.59594	0.0145196	8.6366	6.25323	4.16514
ENSG00000242802	2.23549	1.3541	3.67824	3.19138	6.91229	2.01284	2.14776	3.54102
ENSG00000120868	3.08396	0	5.64801	5.51483	25.6599	3.37191	6.64045	5.61047
ENSG00000034053	5.96736	6.93696	17.7601	14.0224	2.84116	14.8478	12.0806	16.7066
ENSG00000011132	2.26207	0	2.06334	2.20533	0.205526	2.00143	2.37769	2.10336
ENSG00000166313	18.0555	5.06608	26.5059	25.8916	0.717837	82.5801	45.7579	26.3327
ENSG00000077420	0.979961	0	0.132814	0.50941	300.967	2.7482	0.577784	0.238962
ENSG00000163697	12.4323	18.9218	4.9402	6.62729	0.0103475	20.9789	28.6828	5.41573
ENSG00000113108	34.1555	3.66678	12.4823	12.8739	5.54234	20.7443	17.5709	12.5927
ENSG00000134982	105.75	11.3876	18.8859	33.8473	10.7132	14.6025	27.2847	23.1029
ENSG00000115266	20.6211	0	3.23881	4.23079	0	3.18458	5.39808	3.51841
ENSG00000154856	44.8909	56.1227	0.0747108	0.7597	13.9325	18.3697	33.4176	0.267783
ENSG00000164062	12.671	0	11.1657	12.5132	5.39737	4.57303	5.28475	11.5455
ENSG00000100823	61.9996	2.63208	67.7493	65.5515	116.079	32.5501	49.2241	67.1298
ENSG00000169188	1.78576	0.389324	1.20727	1.14732	5.35536	2.35901	2.16462	1.19037
ENSG00000138613	8.75175	0	5.49721	8.86007	20.8661	4.98606	13.8175	6.44507
ENSG00000166181	18.9759	15.3731	28.2241	20.8701	21.4802	15.9207	17.7892	26.1513
ENSG00000149089	15.3184	31.584	10.5958	11.6856	4.46653	29.8634	12.8735	10.903
ENSG00000175279	1.97092	0	1.59081	1.78915	0	1.5102	1.68719	1.64672
ENSG00000169621	3.47977	2.17994	3.09113	0.470045	0	2.89462	6.96369	2.35234
ENSG00000105290	6.29856	241.144	60.0083	62.0937	23.8961	576.435	17.8153	60.5961
ENSG00000084234	19.6034	39.7345	51.2939	96.4803	36.9183	20.7342	47.2759	64.0302
ENSG00000101474	26.4041	9.45716	51.7747	75.0008	200.276	37.2416	66.0748	58.3212
ENSG00000118137	0.0511462	0	3.59882	5.18885	0	0.0448583	0.663401	4.04699
ENSG00000163382	15.2846	188.524	16.9306	25.1009	3.07449	34.091	68.0046	19.2335
ENSG00000124701	25.4026	0	4.49848	4.13495	36.7667	34.2677	17.2067	4.39602
ENSG00000173627	0	0	2.71566	1.97523	0	0.584403	1.81583	2.50696
ENSG00000130208	14.7294	0	0.680243	1.80186	48.1506	0.0134251	0.363637	0.996385
ENSG00000189058	0.197819	1066.42	17.3033	4.77885	18.5823	865.764	1127.06	13.7731
ENSG00000130203	218.77	0	1.08532	2.06237	176.02	4.01571	47.8425	1.36071
ENSG00000100342	0.0277308	2.72605	0.261313	0.0590479	0.00805772	0.0124851	0.0299355	0.204302
ENSG00000128335	10.0369	40.8267	15.1733	5.36228	9.80624	2.88459	13.9919	12.4079
ENSG00000128313	0.0669324	0	0.310363	2.4712	0	0.00299338	0	0.919421
ENSG00000221963	2.20947	1.24739	0.0367479	0.611531	1.616	0.394042	5.59641	0.198757
ENSG00000178878	0.830523	173.455	0.52027	0.687964	0.557709	6.90863	1.67983	0.567536
ENSG00000184831	39.0751	0	44.5826	60.9722	21.2396	20.8883	40.6441	49.2022
ENSG00000155008	49.6353	2.29459	47.0809	32.8081	20.5239	42.606	52.7268	43.0579
ENSG00000256053	8.31468	0.259299	8.67439	7.84373	9.64026	6.92841	7.23706	8.44026
ENSG00000142192	3.66393	14.6972	36.8197	50.5344	11.1521	74.3591	38.3729	40.6854
ENSG00000062725	6.34197	0.028187	9.45188	11.7753	4.26644	16.7763	14.9728	10.1068
ENSG00000157500	11.5277	28.6528	16.933	16.4123	21.0749	14.0244	15.267	16.7863
ENSG00000136044	47.6466	10.0581	16.6399	15.3618	127.738	22.5917	37.3298	16.2797
ENSG00000198931	8.19913	0.154239	6.79237	6.42482	19.085	9.28129	4.24443	6.68877
ENSG00000137074	21.0692	0	12.0429	9.76453	3.91527	14.028	10.9147	11.4007
ENSG00000240583	5.02104	0.0476818	4.83217	1.12938	0.0180689	0.0147518	1.38459	3.78849
ENSG00000178301	5.64551	0	11.2162	12.4509	0.020342	10.4378	11.8645	11.5642
ENSG00000171885	274.091	0.0463874	5.82497	1.04154	8.8128	2.99522	4.81749	4.4767
ENSG00000086159	2.64232	0	0.0428959	0.0633108	0.0257658	3.63724	0.369432	0.0486501
ENSG00000103375	0.156473	0	1.66333	1.47891	0	0.00964758	0	1.61135
ENSG00000103569	0.0605262	0	1.39143	0.335888	0	0.533991	0.00230655	1.09391
ENSG00000021776	9.16181	55.2076	5.77265	6.33218	9.73205	3.55354	7.49468	5.93036
ENSG00000169083	1.01986	0.0173753	0.224897	0.667885	0	0.00900613	2.61959	0.349758
ENSG00000078061	5.70743	0	3.58893	5.16295	0.574087	5.93865	10.624	4.03259
ENSG00000186635	14.1338	1.48802	2.57708	3.38521	44.0023	18.7786	9.2643	2.80486
ENSG00000047365	61.2702	42.9183	36.3496	5.35127	11.328	57.7832	17.6383	27.6123
ENSG00000120318	0.502424	0.718642	2.92223	2.72005	5.9545	1.05318	2.12445	2.86525
ENSG00000198576	1.4644	3.11223	3.90306	0.873362	0	0.515748	1.94554	3.0491
ENSG00000143761	11.7324	37.861	47.6979	48.1144	22.1249	66.6971	41.3859	47.8153
ENSG00000134287	4.69357	22.6682	25.2567	21.7048	19.797	9.86418	3.66219	24.2556
ENSG00000168374	16.1206	0	40.0938	48.5407	38.6341	56.6107	69.1603	42.4747
ENSG00000004059	27.9989	96.7602	67.9711	65.1333	20.4161	55.1547	36.8177	67.1712
ENSG00000165527	3.7648	0	8.58718	10.0508	1.31583	14.5622	0.544026	8.99971
ENSG00000101199	21.5892	2.97292	7.18263	7.70301	9.37158	13.3673	11.9955	7.3293
ENSG00000149182	25.6564	0	13.4526	13.9014	5.22615	18.7786	17.7366	13.5791
ENSG00000242247	18.6299	78.0562	17.7854	21.2246	48.2507	22.8145	27.5723	18.7548
ENSG00000066777	11.4958	6.04522	15.8794	17.7598	9.16231	12.6304	22.5954	16.4094
ENSG00000124198	8.83483	26.0772	17.9766	16.8418	8.77943	11.4319	10.1261	17.6568
ENSG00000164144	7.38154	0	6.74083	7.94311	29.2123	8.21873	18.9083	7.07971
ENSG00000132254	9.17197	0.42453	7.68071	7.94519	3.04452	6.09385	1.68204	7.75525
ENSG00000101246	4.12453	0.707151	3.7988	3.78963	4.64821	3.01995	3.207	3.79621
ENSG00000118520	0	0	1.30413	0.768561	0	0.0144398	0	1.15317
ENSG00000081181	4.71235	0	14.3539	36.854	13.4388	10.1528	9.04625	20.6958
ENSG00000186103	0.117075	0	1.45808	1.4052	0.175741	0.143464	0.0529682	1.44318
ENSG00000134884	382.055	208.435	296.86	200.046	338.274	306.571	299.921	269.572
ENSG00000175220	6.43552	3.82835	3.81755	4.44306	4.77016	55.2093	10.4313	3.99386
ENSG00000071205	0.119539	3.92048	2.25911	1.42854	0.00259941	0.115264	7.80837	2.025
ENSG00000198826	0.335434	0	1.17904	1.08567	0.678613	2.77313	0.540325	1.15273
ENSG00000165322	18.8755	69.8284	12.0916	26.7579	127.673	11.3621	64.8734	16.2255
ENSG00000075884	0.00308026	0	0.437832	0.453664	62.7359	0.01847	0.423087	0.442294
ENSG00000140750	8.88103	0	3.85274	4.35177	25.9364	10.8341	6.9207	3.9934
ENSG00000146376	0.0103862	18.3367	10.6197	16.9466	7.00864	0.634865	1.2239	12.403
ENSG00000213390	1.60907	0	0.589472	0.674368	3.4017	3.66445	0.978209	0.613401
ENSG00000137727	0.0833652	0	14.4178	15.9675	8.73709	0.437922	7.91115	14.8546
ENSG00000107863	26.3184	53.3775	56.045	34.3115	49.0708	95.1597	42.7417	49.9191
ENSG00000128805	0.23613	0	1.82403	0.860967	35.1815	6.16911	4.9131	1.55258
ENSG00000138639	40.0674	0	3.87718	4.78971	124.507	1.18394	0.344712	4.13439
ENSG00000163219	0.00187878	0	1.26996	0.155738	44.7697	0.00203252	0.712312	0.955907
ENSG00000145819	16.7046	18.7416	22.7492	13.5595	22.4586	0.266578	1.27899	20.159
ENSG00000088756	0.0612405	0.844438	0.605573	1.74347	0.032132	0.00521444	0.903096	0.926302
ENSG00000137962	7.63797	124.915	8.47369	3.53011	0.00652836	0.00982078	0.00212745	7.08029
ENSG00000031081	7.62144	11.2803	0.0514732	0.687735	11.76	0.423891	9.65708	0.230811
ENSG00000134909	40.4252	22.0757	30.2226	10.704	5.75184	3.86509	23.6412	24.721
ENSG00000004777	2.92068	0	5.21549	4.81326	0.211197	8.22442	11.1968	5.10212
ENSG00000160007	5.94746	0	5.31692	6.83683	10.0815	3.14884	5.20196	5.74532
ENSG00000147256	1.36574	0	0.0873137	12.0946	0	0	11.0301	3.4717
ENSG00000147799	3.62112	0	4.58974	3.80469	0.513563	0.720536	3.82724	4.36846
ENSG00000089820	0.707683	0	0.924729	0.610502	35.5923	0.673851	0.0356885	0.836161
ENSG00000165895	9.73232	2.07523	0.0768576	3.11167	0	1.04093	19.8362	0.932254
ENSG00000006740	1.20248	8.52928	6.37713	5.80163	0	0.398138	1.09927	6.21492
ENSG00000100852	80.1671	0.407577	18.1164	32.3789	1.86213	19.5831	16.5421	22.1364
ENSG00000047648	0.406206	0	1.57578	2.40072	17.7653	0.114079	4.6207	1.8083
ENSG00000123329	0.123706	0	1.7465	0.781627	42.8547	0.0794277	0.00646322	1.47454
ENSG00000141522	3.54272	0	5.5354	4.35529	0.77373	7.189	2.61378	5.20277
ENSG00000111348	0.0212957	0	2.07944	0.313316	197.391	0.0199019	0.0263887	1.58164
ENSG00000242173	0.380342	0	15.5363	18.9263	0.0206171	1.34677	0.690105	16.4918
ENSG00000076928	12.7236	0	1.69118	2.15162	10.0629	9.16376	7.3924	1.82096
ENSG00000104728	18.7782	8.49702	2.63449	2.59646	0.234986	22.3734	16.3984	2.62377
ENSG00000074964	19.1247	0	2.48356	4.42707	21.2678	0.573151	5.40029	3.03136
ENSG00000132694	11.9792	0	10.5132	10.8222	15.0864	5.41258	8.81348	10.6003
ENSG00000196914	19.7024	13.4746	16.7515	11.1712	3.94909	4.48634	6.06716	15.1786
ENSG00000110237	13.4783	5.79443	8.56585	6.82102	0.00313805	0.32641	4.56365	8.07405
ENSG00000104880	2.39303	0	2.39836	2.39895	5.92586	9.33784	1.82198	2.39852
ENSG00000116584	0.411348	0.60903	3.92464	1.77094	11.6795	11.494	2.30559	3.31759
ENSG00000240771	1.94326	0.266752	0.621503	0.44277	0	0.0162085	0.49039	0.571125
ENSG00000114790	80.4326	0	1.69515	3.01216	0.774155	0.553782	8.35277	2.06636
ENSG00000214944	0.313133	0	3.24371	1.13719	0.00241486	0.142843	3.25097	2.64996
ENSG00000163947	0.575809	40.6974	26.4776	14.9499	0.0159469	4.27056	5.12299	23.2284
ENSG00000214694	2.17782	0	4.96961	3.23832	0.384107	1.38497	0	4.48162
ENSG00000183111	7.77686	15.75	4.46026	5.25059	5.23927	26.7243	5.7142	4.68302
ENSG00000137135	0.803411	0	1.21699	1.3473	2.40212	0.399359	0.533663	1.25372
ENSG00000136002	44.2285	3.83636	11.3978	12.6016	1.93203	5.24368	11.365	11.7371
ENSG00000165801	13.332	14.589	0.21248	3.352	23.8176	5.44687	13.2917	1.09739
ENSG00000129675	30.9449	0.844008	3.8285	3.71364	83.3229	0.913984	24.0317	3.79612
ENSG00000102606	17.1504	11.2647	38.4598	25.2781	10.5523	56.4167	26.6953	34.7444
ENSG00000131089	5.86893	0	15.5325	11.419	1.61594	5.35397	9.47973	14.373
ENSG00000117713	23.2166	5.73859	10.0329	11.3522	7.16896	9.63001	8.48006	10.4047
ENSG00000049618	7.17137	0	7.24952	7.69878	3.75416	4.25377	8.14923	7.37615
ENSG00000189079	10.375	4.91463	4.75784	4.95093	2.71836	5.75552	7.07528	4.81226
ENSG00000116017	0.446117	7.48564	1.35644	0.843296	4.62134	0.064021	1.65201	1.2118
ENSG00000179361	1.3147	0	0.908058	1.33477	0.484933	0.582585	0.171277	1.02833
ENSG00000032219	60.0661	106.191	67.6592	57.3766	43.7097	39.2962	56.849	64.7609
ENSG00000054267	31.3887	80.959	44.7998	39.5763	27.5227	36.647	37.8035	43.3275
ENSG00000196843	4.18199	0	1.17008	0.91094	20.6459	0.975831	3.07422	1.09704
ENSG00000150347	7.87424	48.3384	14.773	23.0008	8.00529	33.1021	13.9335	17.0921
ENSG00000166233	4.51453	0	10.4733	11.0211	4.1279	8.44586	17.0866	10.6277
ENSG00000177479	28.9866	27.5079	19.6595	25.6529	68.8755	60.5843	22.3583	21.3488
ENSG00000221883	9.48453	0	3.84078	4.54111	0.0472484	13.9439	9.23642	4.03818
ENSG00000120805	4.97587	5.42905	17.561	23.924	8.1504	14.2755	11.649	19.3545
ENSG00000175414	1.41339	0.697856	1.17322	1.34716	0.181418	1.17988	1.22367	1.22225
ENSG00000152213	0.0576861	0	0.0570155	0.0973782	15.1432	0.0190067	0.0265937	0.0683922
ENSG00000174225	1.09165	0	0.490298	0.77975	0	1.07576	3.80616	0.571884
ENSG00000169379	10.1627	0	10.9602	6.8357	15.5427	9.06958	6.39666	9.79766
ENSG00000152219	9.48054	1.71253	22.5418	17.0661	4.36773	12.5443	19.2044	20.9984
ENSG00000185305	0.658706	58.637	11.8712	6.95763	32.9786	0.397417	5.80849	10.4863
ENSG00000214087	15.2821	0	17.3562	13.1916	65.7468	8.83593	21.0318	16.1824
ENSG00000228696	5.1156	0.0946842	4.47418	3.3448	8.34569	4.60505	5.94512	4.15585
ENSG00000213465	6.63425	2.8068	9.95145	8.66392	30.8536	18.4302	4.33607	9.58854
ENSG00000102931	16.274	14.1476	31.8142	34.215	37.3708	35.7637	69.2317	32.4909
ENSG00000138175	26.7318	0.058326	14.6652	18.6418	4.94237	7.70322	15.5336	15.7861
ENSG00000122644	2.41775	224.18	26.7697	5.04387	7.73793	15.2345	75.468	20.646
ENSG00000188042	11.203	0	12.6311	113.897	0.0124432	1.60492	9.32183	41.1741
ENSG00000175906	0.0031732	0.107565	11.87	13.4459	0	1.38387	3.52721	12.3142
ENSG00000162980	25.9429	47.5959	17.3802	19.0464	125.082	14.6222	30.5208	17.8498
ENSG00000165997	2.16728	0	7.4648	6.61857	0.052486	8.56058	8.1005	7.22628
ENSG00000113966	19.0416	49.2835	58.5507	44.4426	0.0422126	29.4603	26.9797	54.5742
ENSG00000170540	47.413	1.32599	147.222	263.218	61.8036	85.5438	85.0496	179.917
ENSG00000182196	32.8804	0.420402	34.1105	33.2289	65.2465	22.8302	32.0943	33.862
ENSG00000144746	46.8178	0	117.997	207.356	157.031	204.138	118.99	143.184
ENSG00000177917	25.197	0	9.5989	12.7024	1.41623	14.9553	12.5371	10.4737
ENSG00000143862	14.2633	3.80563	8.13159	10.3998	4.62852	55.9392	39.3137	8.77092
ENSG00000134108	35.7072	78.4848	56.4881	68.8797	113.35	65.23	36.4246	59.9809
ENSG00000196503	0.109419	0	5.96157	6.45035	0.030812	1.15198	1.2796	6.09934
ENSG00000104442	19.2831	119.626	23.7271	21.8841	75.1304	33.23	17.1978	23.2076
ENSG00000170632	4.39536	4.97167	7.54261	6.19804	4.3879	13.2125	14.5198	7.16363
ENSG00000157343	15.4015	0	1.05226	2.6745	0	0	2.19669	1.5095
ENSG00000118690	29.1088	12.8303	24.612	13.2537	13.9849	0.189344	5.48538	21.4105
ENSG00000165309	5.45168	0	1.04671	0.387476	0	2.82226	0.73221	0.860896
ENSG00000140691	2.79387	0	1.33623	1.41962	3.33868	1.99445	0.709013	1.35973
ENSG00000105676	7.15648	0	3.03904	4.61629	12.9254	0.921157	4.25496	3.4836
ENSG00000125449	0.231066	0	1.13033	0.963105	0.762575	5.74824	0.131684	1.0832
ENSG00000114098	14.2308	0	17.8007	16.1008	8.1527	10.38	30.1583	17.3216
ENSG00000135931	3.06166	0	8.36105	4.5743	0.0142802	0.567407	1.87989	7.29371
ENSG00000126947	26.129	0	32.0627	39.5437	0	18.2666	56.5046	34.1713
ENSG00000184867	11.9538	0	30.2593	25.8594	14.0989	13.1382	33.4045	29.0192
ENSG00000102401	13.5207	0.0437337	38.1525	43.9581	18.3369	28.0039	40.2972	39.7888
ENSG00000196440	9.33472	6.45334	13.3881	20.5252	0.00583436	5.48708	27.7286	15.3997
ENSG00000125962	0.417805	10.9361	6.84325	6.45119	1.27685	2.73364	3.07922	6.73275
ENSG00000198960	2.01807	0	0.838829	1.57042	4.69119	3.48605	1.37362	1.04504
ENSG00000254636	2.79255	0	0.280524	5.9826	0	0.00635572	0.0120717	1.88772
ENSG00000143437	8.36745	12.9289	9.64427	8.58479	23.5098	8.79936	15.3636	9.34564
ENSG00000172379	19.9261	22.509	21.8342	41.1673	0.0232019	11.2781	19.4692	27.2835
ENSG00000133794	20.8924	8.65809	25.1511	14.7636	4.57663	3.32984	11.2101	22.2233
ENSG00000029153	0.0131933	0	15.6682	4.37845	0.0226671	0.0193788	5.81758	12.486
ENSG00000241685	16.8616	0	39.1191	36.271	14.2551	34.4322	23.0429	38.3163
ENSG00000130429	1.00596	0	2.08125	1.61738	66.7228	2.49526	0.498274	1.9505
ENSG00000163466	11.8867	9.09703	26.6106	19.7086	71.9671	20.1939	11.8748	24.6652
ENSG00000111229	24.0035	130.039	49.6731	37.5508	111.231	43.0512	47.8104	46.2563
ENSG00000241553	0.884939	0	5.0682	4.87461	6.08629	4.33659	1.44156	5.01363
ENSG00000162704	1.48109	2.00402	9.27783	6.15392	22.9815	17.2253	5.05485	8.39732
ENSG00000136950	20.4409	0	27.6067	16.6181	7.11273	14.5383	7.81717	24.5094
ENSG00000128989	11.8638	2.62656	151.025	20.7356	5.02218	27.7862	16.7578	114.302
ENSG00000172995	1.45988	0	117.705	19.0796	0.96892	11.9783	49.2951	89.9064
ENSG00000120500	2.77624	0	0.476115	0.600392	10.1843	1.8216	0.876274	0.511144
ENSG00000137486	10.3618	0	5.83531	8.24572	8.44383	3.22751	1.2604	6.51471
ENSG00000141480	2.59524	9.1591	8.05425	8.4749	70.2465	3.13999	9.10407	8.17281
ENSG00000197070	9.33027	0.181518	9.73632	6.30184	11.1605	1.06404	0.58884	8.76827
ENSG00000105643	1.65347	61.1809	4.24243	0.62712	20.8708	23.8297	0.0307277	3.22341
ENSG00000113369	3.94564	0	7.04851	11.1733	1.36388	11.7233	13.9299	8.21112
ENSG00000140450	8.44275	0.0421067	7.74195	5.95966	0.00692215	0.312035	37.4152	7.23959
ENSG00000205784	0.113131	0.237578	0.0601603	0.181553	58.0343	0.459498	0.0453269	0.0943763
ENSG00000100299	24.7376	6.62274	12.7666	12.8235	8.51991	23.3511	17.6036	12.7827
ENSG00000113273	1.30246	0	2.32318	3.08845	4.23279	3.40009	8.44731	2.53888
ENSG00000006756	4.21126	0.553787	0.431817	1.69195	6.79819	3.28101	6.85181	0.787002
ENSG00000157399	4.42646	6.33002	0.46379	1.27053	2.0608	0.833813	1.57553	0.691178
ENSG00000062096	4.82362	0	0.117505	5.17122	0	0.00393954	2.7659	1.54195
ENSG00000180801	7.89324	0	5.23553	0.0622392	0.0196405	0.280732	0.00504825	3.77738
ENSG00000164291	5.98448	4.10575	5.37151	6.22293	7.46881	2.24559	3.09344	5.6115
ENSG00000156219	1.01393	0	26.3162	2.02304	1.43297	7.68202	7.04328	19.4689
ENSG00000173409	39.8067	89.395	46.6028	64.7577	80.5055	49.8864	23.1344	51.72
ENSG00000099889	11.8558	0	1.6857	2.99677	0.978374	0.131365	4.07178	2.05524
ENSG00000004848	11.1601	0	0.0633564	31.5917	0	0.0205599	6.48289	8.94999
ENSG00000214435	0.112651	3.46845	0.0788083	0.314692	0	0	0.111002	0.145295
ENSG00000104763	18.5732	1.33728	34.8326	44.8936	89.6493	31.6952	56.3949	37.6684
ENSG00000188611	0.0386282	0	0.322844	0.347259	0	1.38909	0.042441	0.329726
ENSG00000204147	0.520538	0	3.26138	3.11705	0	0.255632	2.47921	3.2207
ENSG00000153317	30.0098	16.7192	29.3236	17.9405	2.26671	6.73909	52.807	26.1152
ENSG00000151693	58.4015	0	15.423	12.8819	4.28658	13.0686	18.5432	14.7068
ENSG00000088280	4.27901	0	0.453165	0.255399	0	0.43528	0.0443195	0.397422
ENSG00000065802	2.24962	0.716072	3.11206	2.93565	13.6888	3.93367	2.59826	3.06233
ENSG00000196372	3.72687	0	3.39203	6.0449	3.02814	7.20085	3.83791	4.13978
ENSG00000239388	6.28981	0	6.2457	6.70359	0	5.1523	6.70718	6.37476
ENSG00000161664	0.844859	0	0.134087	0.213134	6.25484	0.022142	1.02276	0.156367
ENSG00000115239	13.2909	0.0598235	4.07474	3.40713	7.62193	5.20296	24.0828	3.88657
ENSG00000164122	0.00575159	0	0.851926	0.133579	0	0.00712415	3.68323	0.649451
ENSG00000148331	18.9568	12.414	13.3967	10.7387	25.3689	10.1395	21.0368	12.6475
ENSG00000183475	4.53682	0	5.90794	3.49201	0.220214	4.09059	1.19148	5.22698
ENSG00000177981	13.3382	0	20.1047	20.4404	3.06441	13.5607	15.8517	20.1993
ENSG00000138303	9.46373	5.49106	7.96486	10.589	31.9059	17.7421	13.574	8.70451
ENSG00000100325	9.61791	91.2645	6.00844	5.96548	31.1572	9.89077	13.3292	5.99633
ENSG00000112249	7.83683	14.8846	14.2286	15.4007	21.6923	8.97104	6.8682	14.559
ENSG00000139352	15.7993	0	3.81943	10.0942	0	0.436147	58.7046	5.58805
ENSG00000111875	25.5999	0	10.2147	13.4665	5.4519	16.2927	12.3518	11.1312
ENSG00000141505	1.15244	0	1.97195	3.57226	0.647594	0.0655725	1.17386	2.42302
ENSG00000116539	27.4123	9.37693	29.3204	31.4705	33.178	20.1358	15.7326	29.9265
ENSG00000129691	5.00135	12.2696	6.49317	6.22494	16.044	4.54629	3.36195	6.41756
ENSG00000110881	10.9354	0	3.12962	10.9166	0.00438548	9.98355	55.44	5.32448
ENSG00000108684	0.0757937	0	3.65763	7.35354	0	0.0359136	10.138	4.69937
ENSG00000213199	3.26043	0	8.26414	10.7648	0.0850088	7.73387	2.83426	8.96897
ENSG00000072182	0.0588475	0.05297	0.164285	8.53297	0.0190227	0.475389	48.8726	2.5231
ENSG00000126522	21.2356	0	10.4328	12.2747	20.0853	7.75829	5.94805	10.9519
ENSG00000169093	1.125	0	1.11362	1.45902	0	1.364	0.796279	1.21098
ENSG00000198356	8.3011	0	6.72327	9.91164	6.17998	7.34787	8.60201	7.62195
ENSG00000070669	14.5288	0	68.0656	70.4504	6.90334	9.30494	38.1629	68.7378
ENSG00000138381	15.1367	16.8665	36.5327	38.7218	63.9315	19.7082	36.5	37.1497
ENSG00000108381	10.1244	7.60076	0.129767	0.151817	2.05847	66.6958	0.116805	0.135982
ENSG00000204653	10.0085	0	9.8564	8.0865	0	5.68955	0.870782	9.35753
ENSG00000198363	45.3635	36.8318	15.9052	19.1409	3.19861	4.66634	16.442	16.8172
ENSG00000174939	1.29849	0	16.0668	14.2978	9.2256	26.9117	6.60111	15.5682
ENSG00000128203	1.31103	0	11.9804	8.52163	4.85777	3.94361	2.8129	11.0055
ENSG00000066279	0.00199836	0	1.68297	4.52727	0	0.296248	0.388868	2.48467
ENSG00000106819	2.27038	0	4.31711	3.8326	0.0219378	2.15394	5.37614	4.18055
ENSG00000244617	2.44767	132.584	2.90043	4.20143	0	3.54496	9.42984	3.26713
ENSG00000169696	3.51593	0.137925	1.97686	3.19786	2.80266	2.95034	3.39347	2.32101
ENSG00000162174	42.5113	0	8.65482	12.4543	3.52867	7.98549	8.13179	9.72576
ENSG00000130707	3.54694	0	4.38193	17.1229	0.596571	1.00906	0.0147007	7.97311
ENSG00000034533	21.1388	14.4546	16.3281	12.4457	44.6123	10.8576	9.98886	15.2338
ENSG00000152092	15.0407	0	18.7805	26.4189	2.66111	3.92097	47.4812	20.9335
ENSG00000148219	2.46716	0	2.86109	9.29508	0.315975	4.1467	17.4853	4.67459
ENSG00000064102	14.8881	26.9958	10.4889	7.95795	3.50904	32.1158	14.799	9.77556
ENSG00000171456	13.3177	39.3304	10.6552	13.4647	6.52263	12.8992	16.6103	11.4471
ENSG00000143970	6.72403	3.74139	4.9126	3.2388	4.95208	3.99456	2.70899	4.44082
ENSG00000141431	0.55992	0.604187	10.4448	6.00743	1.1991	2.09263	3.31965	9.19407
ENSG00000138138	20.1934	51.0276	38.6117	40.0947	37.2021	14.838	33.8061	39.0297
ENSG00000156802	4.38898	0	9.20111	6.99119	0.983647	0.423548	4.72888	8.57822
ENSG00000119778	21.8915	3.83811	7.25626	11.9826	4.26923	12.1462	18.4237	8.58844
ENSG00000197785	3.26201	0	2.69523	2.95764	0.0162346	3.21822	1.35897	2.76919
ENSG00000160072	4.06538	0	3.99569	4.15392	2.81712	2.5117	3.94583	4.04029
ENSG00000215915	1.14906	0	0.229898	0.12578	0.014259	1.60708	1.48698	0.200551
ENSG00000176208	3.39008	7.21407	10.2397	8.35314	22.8141	7.79569	10.5071	9.70797
ENSG00000167654	0.504587	0	23.1349	31.6607	0.448901	1.55914	30.8477	25.538
ENSG00000107669	16.5364	18.2069	15.7681	15.3509	9.17106	19.4843	20.6498	15.6505
ENSG00000123268	2.56933	0	10.5649	11.792	7.41512	5.00019	7.68826	10.9107
ENSG00000115966	26.1889	21.0687	36.3811	27.0825	34.9571	16.0713	31.0435	33.7602
ENSG00000162772	0.367802	0	0.248453	0.108304	0	6.75055	0.00246682	0.20895
ENSG00000128272	42.739	43.8292	42.9253	49.4046	90.6515	66.3611	28.7566	44.7516
ENSG00000118217	9.0975	0.0190251	10.5865	9.64955	27.8574	14.9884	4.83134	10.3224
ENSG00000170653	14.3716	1.5108	2.44332	2.4593	4.51491	6.82381	3.4665	2.44782
ENSG00000171681	26.839	8.06391	14.9925	17.4374	35.0074	11.0388	23.4439	15.6816
ENSG00000166669	2.6384	22.3256	9.02252	4.52942	8.91887	0.234518	4.70735	7.75609
ENSG00000152348	10.1661	6.02812	7.93058	6.05416	14.1614	7.11842	6.22438	7.40169
ENSG00000145782	6.72651	1.02621	13.525	12.5044	18.1492	10.8936	12.3632	13.2373
ENSG00000175224	8.54856	3.01653	6.40727	6.91347	7.83936	21.3486	7.83253	6.54995
ENSG00000126775	14.4582	8.21462	17.1329	12.7125	7.39673	25.1472	11.2243	15.887
ENSG00000085978	3.24837	28.401	19.296	15.4607	6.20081	12.3996	3.68104	18.215
ENSG00000168010	1.27641	0	3.63046	2.36501	18.3301	3.69001	10.4686	3.27378
ENSG00000110046	3.77548	0	1.76311	2.14355	2.20992	2.81613	1.27794	1.87034
ENSG00000066739	10.6029	5.52838	17.9347	11.4556	11.9011	23.7403	21.8543	16.1085
ENSG00000144848	9.10331	8.25693	5.09289	5.13137	0.465627	17.6332	4.83214	5.10373
ENSG00000101844	10.026	0	8.18553	9.03741	11.2395	7.42911	5.98354	8.42565
ENSG00000168397	22.6017	13.5128	13.4743	11.1427	13.1373	12.4878	16.6495	12.8171
ENSG00000125703	19.0805	0	20.0397	15.4041	76.7568	134.997	26.5187	18.7331
ENSG00000130734	3.56846	0.0922462	4.91593	5.97239	0.291658	7.34712	0.913797	5.2137
ENSG00000057663	14.5914	68.2784	19.1753	18.4969	18.0987	10.9665	16.1142	18.9841
ENSG00000197548	6.75126	0.237917	6.4671	5.00128	21.9342	7.20644	2.28073	6.05394
ENSG00000198925	4.92523	0	7.33328	7.2972	3.22986	3.63357	4.94809	7.32311
ENSG00000142102	19.2901	33.7356	0.0701324	0.0168688	18.798	0.315093	0.341266	0.0551194
ENSG00000138363	18.9342	0	15.1663	16.1878	8.6539	18.9845	24.6969	15.4542
ENSG00000198513	11.3882	0	88.4375	64.4481	0.236071	54.2389	30.604	81.6758
ENSG00000119787	52.2571	6.64242	26.4928	20.1047	22.4833	8.46685	10.9882	24.6923
ENSG00000184743	4.48287	5.32383	3.78676	3.23707	15.9982	11.8112	5.86073	3.63182
ENSG00000149311	8.45507	14.5382	9.45923	9.81883	52.9858	29.899	11.7268	9.56059
ENSG00000166454	13.0303	0.0276901	11.826	12.5227	11.2499	10.9666	10.5448	12.0224
ENSG00000179774	0	0	12.5702	3.86426	0	3.82581	8.84212	10.1163
ENSG00000168874	3.10373	4.89052	0.125807	0.0895803	0.600277	1.77611	3.67792	0.115596
ENSG00000177556	3.42691	0	4.55972	7.78477	5.90503	12.4555	5.13771	5.46874
ENSG00000206190	0.00436761	103.933	1.00677	0.202712	0.00356101	0.0112175	0.0031315	0.780136
ENSG00000118322	8.68612	0	0.122017	0.213744	0.00453254	20.922	31.6869	0.147871
ENSG00000145246	15.948	82.1549	6.51448	10.815	31.7602	2.29426	19.3838	7.72664
ENSG00000068650	2.17659	9.58149	2.88768	2.71612	12.2787	13.8612	1.30316	2.83932
ENSG00000058063	4.84401	0	11.1256	7.39299	10.0756	12.1861	7.31545	10.0735
ENSG00000101974	6.6852	0	0.320489	9.65638	46.9576	7.1647	7.843	2.95192
ENSG00000105726	4.31984	43.1582	5.74084	5.86436	4.98601	4.11815	6.23904	5.77566
ENSG00000159363	3.6739	0	14.9954	21.9029	0.0448469	7.21464	4.72363	16.9424
ENSG00000133657	14.0155	20.4111	13.8806	18.4838	20.694	12.6376	16.5133	15.178
ENSG00000127249	238.057	39.5425	1.72653	2.86016	12.0665	7.55031	80.5691	2.04606
ENSG00000187527	14.6948	0	1.20203	0.730922	0	0.0623161	8.90869	1.06924
ENSG00000163399	7.30621	0.330772	27.0944	46.1455	10.3434	20.0026	24.0539	32.4642
ENSG00000018625	394.152	517.341	3.88664	0.783991	7.08254	2.4892	89.0361	3.01212
ENSG00000105409	0.280559	0.178137	13.2215	46.7834	1.7498	3.11654	1.41973	22.6813
ENSG00000132681	2.038	0	0.280204	0.0388456	0	0.00178897	0.558292	0.212174
ENSG00000143153	2.45834	21.114	112.135	319.842	1.44599	105.56	17.6822	170.679
ENSG00000129244	311.85	5.83402	5.9091	70.3185	6.86052	2.77578	95.047	24.0636
ENSG00000069849	54.2236	193.715	88.1185	94.5049	84.0064	45.4768	71.4036	89.9186
ENSG00000174437	20.5312	25.7797	34.3368	44.8067	9.67896	18.1287	26.0055	37.2879
ENSG00000074370	0.0535615	0	0.0583381	0.160829	4.94084	0.00462471	0.00448944	0.0872264
ENSG00000070961	12.4965	0	198.713	100.315	49.4594	24.5661	62.9261	170.978
ENSG00000157087	12.9009	0	55.8176	37.9895	4.10027	4.62071	12.726	50.7926
ENSG00000067842	0.179472	0	10.0987	11.9444	0.792647	1.08702	2.13325	10.6189
ENSG00000058668	36.07	0	25.338	8.27144	5.8055	6.12627	37.585	20.5276
ENSG00000017260	36.6052	25.8397	39.3096	29.9987	58.989	25.8911	33.9844	36.6852
ENSG00000064270	2.13308	0	1.95974	0.88148	0.00925289	0.751399	18.0261	1.65582
ENSG00000105675	0.00422879	0	1.64283	0.436671	0	0.00890942	0	1.30286
ENSG00000152234	34.3805	24.3298	37.1201	53.7683	22.7532	25.7677	40.0892	41.8126
ENSG00000110955	150.997	363.232	223.548	286.25	250.402	192.067	178.927	241.221
ENSG00000165629	30.7236	75.2547	48.448	62.7452	36.8667	41.75	69.9332	52.4778
ENSG00000099624	12.4347	22.0595	14.7275	16.6833	12.0206	16.5111	10.4049	15.2787
ENSG00000124172	19.8082	13.8838	12.3199	12.1058	15.3874	9.02333	3.69636	12.2595
ENSG00000180389	6.19629	3.83267	3.79164	4.30723	5.60682	3.38617	1.20057	3.93696
ENSG00000116459	29.0652	0.125943	37.1258	53.5626	7.15906	37.2183	30.6469	41.7587
ENSG00000159199	25.2708	59.766	47.5341	55.1211	13.8143	31.76	28.2262	49.6726
ENSG00000135390	37.3543	96.4552	22.4809	38.6661	20.0776	58.7128	23.245	27.0429
ENSG00000154518	22.2078	48.3693	36.993	37.631	29.0085	17.381	23.4028	37.1728
ENSG00000167863	38.2585	13.8575	44.719	53.1125	31.1378	33.1224	35.5078	47.0848
ENSG00000169020	297.445	178.797	161.345	167.858	115.609	198.947	83.3711	163.181
ENSG00000154723	56.6672	20.9013	108.18	114.512	12.5517	66.7942	52.7095	109.965
ENSG00000241468	44.4144	43.1453	34.0046	42.0585	38.6354	17.3707	30.9376	36.2746
ENSG00000249222	3.34468	0.895468	3.07085	3.5	0.219481	3.88396	1.26958	3.19181
ENSG00000241837	37.9658	29.3117	47.3721	56.2828	39.8484	27.7428	27.9089	49.8837
ENSG00000105341	5.00409	0	7.33593	6.53241	7.18734	4.67989	2.07181	7.10945
ENSG00000071553	9.08583	89.103	20.1958	43.9398	25.1522	40.1267	39.1284	26.8884
ENSG00000205464	19.747	0	7.96464	7.39659	4.14424	6.25735	6.6542	7.80453
ENSG00000182220	25.6754	105.84	108.893	207.206	53.8287	113.717	134.476	136.604
ENSG00000033627	10.0629	0	23.383	25.3859	13.6344	18.7771	12.9143	23.9475
ENSG00000185344	1.36395	5.42769	2.61336	2.74067	3.70787	2.39668	1.87899	2.64925
ENSG00000105929	0.00443722	0	0.39825	0.278369	0	0.00579265	7.09783	0.36446
ENSG00000117410	31.1846	60.4541	82.8917	111.719	112.032	127.515	49.3099	91.0171
ENSG00000185883	11.074	39.2184	76.9353	149.371	40.2354	45.1797	33.6323	97.3522
ENSG00000159720	3.71201	3.87683	12.2472	16.8386	19.967	9.47237	10.6154	13.5413
ENSG00000113732	56.5672	96.9866	17.5499	22.4251	75.5946	93.4047	60.1091	18.924
ENSG00000171130	19.3761	1.28914	26.7514	55.9172	2.95253	44.9836	27.8459	34.9721
ENSG00000114573	13.534	16.8409	69.44	81.2452	15.7914	31.878	25.8887	72.7675
ENSG00000116039	0.596251	0	0.66384	0.279659	0.0125086	0.0125601	3.74268	0.555554
ENSG00000147416	5.00449	0.0384105	32.8194	33.9022	53.2409	11.2386	16.3932	33.1246
ENSG00000155097	13.2545	15.881	43.1802	37.2219	2.90206	12.5985	17.8705	41.5007
ENSG00000143882	1.33357	0	3.85416	2.12073	0.0311234	5.10982	2.75675	3.36557
ENSG00000100554	29.8913	0.0550399	39.8285	35.2932	19.3377	28.5906	14.3043	38.5502
ENSG00000131100	22.2398	0	48.1091	44.0632	30.6648	40.5475	19.4684	46.9687
ENSG00000250565	2.35531	6.62951	2.72055	2.22179	1.98336	2.99142	1.30847	2.57997
ENSG00000128524	69.7352	0	148.108	192.283	138.998	107.999	40.9667	160.559
ENSG00000136888	77.184	114.422	132.345	149.831	39.6239	51.492	128.082	137.273
ENSG00000047249	20.7821	11.5847	47.4044	35.727	7.75774	12.6283	17.4214	44.113
ENSG00000165240	3.86709	15.6164	1.5713	1.70451	33.4683	3.61507	15.1603	1.60885
ENSG00000123191	0.698647	0	6.03384	4.6719	0.00399095	0.298501	2.60688	5.64996
ENSG00000124406	27.5212	65.8752	35.6397	30.8046	0.0308634	100.981	12.3303	34.2769
ENSG00000132932	0.1636	0	25.3297	32.7381	0.0388479	1.41567	7.40822	27.4178
ENSG00000081923	1.61501	12.5218	6.71936	1.08956	5.24918	1.55716	1.95053	5.13253
ENSG00000143515	6.0716	0	7.10816	6.88096	2.39163	2.20719	3.21823	7.04412
ENSG00000104043	0.00310125	0	1.19275	1.3398	47.8975	0.499873	0.0187705	1.23419
ENSG00000054793	7.54549	53.4745	27.6796	23.4788	4.24914	21.0031	12.8475	26.4956
ENSG00000123472	5.87826	0	6.76361	10.1356	0.618728	6.196	11.5403	7.71405
ENSG00000171953	4.28996	0	3.00135	3.52488	8.04991	5.18869	2.29996	3.14891
ENSG00000130770	83.0625	167.517	199.713	195.667	134.169	107.872	115.81	198.572
ENSG00000175054	9.44349	0.1922	18.4938	14.8786	11.4131	5.81524	7.64093	17.4748
ENSG00000138085	11.815	45.9767	16.8213	31.6307	8.78666	65.6171	44.2071	20.9955
ENSG00000164053	1.13037	0	1.97423	2.25463	0.0477605	1.65809	2.88656	2.05327
ENSG00000088812	4.60762	0.667272	8.65787	10.9248	7.60505	10.7182	5.65504	9.29684
ENSG00000107518	0.169652	0	48.9089	26.1684	0.109409	2.21946	26.4781	42.4992
ENSG00000085224	47.2936	153.799	67.3588	85.9032	43.8662	29.5081	43.8959	72.5858
ENSG00000130638	14.4699	5.14029	24.8418	33.6084	19.5099	28.0426	15.63	27.3128
ENSG00000224470	3.50889	0	3.42689	2.18504	3.74104	3.58431	2.71259	3.07686
ENSG00000204842	16.3771	3.79449	9.73599	12.2818	7.101	12.9339	6.72883	10.4535
ENSG00000168488	8.01941	10.6132	7.06554	7.38357	4.25267	5.81634	6.61795	7.15518
ENSG00000066427	25.4211	0.572242	16.6321	11.1433	41.2044	17.8845	16.8343	15.085
ENSG00000163635	10.1221	0	13.0323	9.51321	15.0293	5.4485	6.55726	12.0404
ENSG00000146776	5.89753	5.86318	6.08232	4.53467	16.4293	2.38544	3.62483	5.64609
ENSG00000162650	4.0154	0	5.01988	4.32671	3.48048	2.55775	0.0928862	4.8245
ENSG00000087152	3.48482	0.209832	3.40049	3.16727	1.15684	1.61638	2.14934	3.33476
ENSG00000253719	13.1526	0	29.2897	30.2876	23.755	24.2632	16.2652	29.5709
ENSG00000148090	16.6875	0	22.3464	34.499	56.9963	16.5784	30.4243	25.7718
ENSG00000127423	2.79669	0	2.80689	1.22974	0.224238	4.2663	0.00739808	2.36235
ENSG00000115307	92.8461	116.421	100.324	84.514	204.254	111.158	96.6484	95.8676
ENSG00000087586	0.312063	0	1.43767	1.81057	0.224206	3.61686	1.88147	1.54278
ENSG00000175756	16.0591	0	15.3322	17.1119	21.7561	18.2767	12.7972	15.8338
ENSG00000105146	6.15918	0.159732	3.47716	3.97228	1.48026	7.2261	4.01422	3.61671
ENSG00000158321	20.9453	18.3412	6.78925	10.6446	4.30727	5.61933	0.815691	7.87591
ENSG00000169857	11.5153	38.6565	4.65158	5.76231	5.61047	10.8219	0.632141	4.96465
ENSG00000135407	12.7569	12.8502	9.34565	6.60039	6.17679	4.00881	3.08984	8.57187
ENSG00000105778	7.06326	20.8858	6.18541	5.02428	5.8588	2.997	3.75611	5.85813
ENSG00000119986	5.81975	0	9.3134	11.2738	0	7.15141	3.31373	9.86595
ENSG00000166148	0.0283376	0	0.365556	7.06	0.088261	0.0943256	0.0702745	2.25246
ENSG00000162779	2.478	0	0.162438	0.34304	0.592952	0.256677	0.726558	0.213343
ENSG00000103126	1.16291	9.36152	1.85138	1.31945	0.0107152	1.28272	1.04834	1.70145
ENSG00000168646	10.661	13.9824	7.1944	5.78155	0.909203	0.0344133	3.74046	6.79617
ENSG00000167601	13.4294	0.815659	1.22024	1.14529	18.2106	1.11047	4.11041	1.19911
ENSG00000163512	16.6068	33.4547	18.9056	25.7363	19.7377	15.8802	19.2171	20.831
ENSG00000155096	10.0877	8.73	16.597	12.0313	0.487685	5.23176	10.1463	15.3101
ENSG00000172232	0.115977	0	0.759238	1.05449	0	0.173894	0	0.842457
ENSG00000166710	41.9751	1503.94	16.3763	94.39	732.805	334.133	353.294	38.3654
ENSG00000169255	16.8302	17.8767	26.8167	44.6871	13.112	0.50825	21.8859	31.8537
ENSG00000162885	12.1748	1.84174	10.0219	12.6571	12.8442	4.32715	19.2207	10.7647
ENSG00000172318	3.79055	0	2.25584	3.54338	0	0.00902736	1.31131	2.61875
ENSG00000162630	4.3406	47.9257	56.4142	63.3406	0	11.8845	24.0867	58.3665
ENSG00000176022	0.659161	0	3.1271	4.71842	12.9564	5.29066	7.73393	3.57563
ENSG00000187676	22.994	0	14.804	14.2134	0.953833	8.41059	6.16256	14.6375
ENSG00000109956	5.32005	10.1014	5.97757	5.16483	0.00262289	13.1319	7.20906	5.74849
ENSG00000112309	0.93935	0	0.212492	0.507677	0	0.00126199	1.37135	0.295693
ENSG00000149541	22.0105	0	17.0355	26.6519	10.4843	28.1103	15.3669	19.746
ENSG00000170340	4.34288	1.03677	11.6374	2.84968	6.19997	2.91628	1.83997	9.16047
ENSG00000176383	0.408549	0	1.52462	1.12515	0	0.274338	0	1.41203
ENSG00000176597	1.9728	0	7.0106	4.28493	55.9769	1.04808	11.1933	6.24234
ENSG00000156966	0.00952059	0	0.140648	0.154033	0	0.393932	22.3871	0.144421
ENSG00000237172	0.668737	0	0.216386	1.30235	0.261533	2.52677	1.63923	0.522479
ENSG00000175711	3.97066	0.134514	4.06371	4.22469	2.10712	2.10864	1.67962	4.10908
ENSG00000135454	0.627306	0	11.6112	7.04389	0.0041136	0.876502	2.65007	10.3239
ENSG00000182272	68.2449	0	18.9695	19.6091	0.0290593	15.1118	16.3849	19.1497
ENSG00000086062	0.795863	0	0.58792	0.927304	19.6284	0.0119837	0.00240057	0.683579
ENSG00000117411	1.63292	0	2.16168	2.07238	0	3.59402	3.80125	2.13651
ENSG00000158850	5.13988	0.0507153	7.69445	11.4066	5.45454	4.60418	14.0374	8.74077
ENSG00000121578	4.63059	0	5.137	5.25875	17.961	2.95528	1.51316	5.17132
ENSG00000158470	6.94562	9.10838	11.0249	12.8813	0.0197985	7.93114	8.31161	11.5482
ENSG00000118276	2.63159	0	23.6228	44.1477	4.3847	0.999311	23.353	29.4079
ENSG00000027847	1.29091	0.631869	2.36165	3.79909	0.239033	1.7482	1.43191	2.76681
ENSG00000108641	4.91111	0	13.5752	6.65121	0.33343	5.02023	1.02197	11.6236
ENSG00000123810	39.7447	0	17.2046	21.8457	22.0042	3.55517	13.9393	18.5128
ENSG00000164929	45.8271	0.0560933	25.1282	12.8398	1.80811	5.70711	27.0003	21.6646
ENSG00000136881	0	0	5.99388	3.39868	0.0088423	0.635313	0.29647	5.26239
ENSG00000105393	14.8564	38.342	23.3805	17.919	5.42894	18.4128	23.098	21.8411
ENSG00000156273	6.31795	13.4972	1.22647	8.5743	34.5418	5.53597	7.68191	3.29754
ENSG00000112182	2.83537	0.490573	3.00399	4.82002	0.0253301	8.47778	5.73306	3.51586
ENSG00000002330	3.2825	0	8.69006	6.99996	0.565805	5.25502	1.15576	8.21368
ENSG00000107262	3.35472	0	4.23926	4.79393	5.68577	4.43707	1.2414	4.3956
ENSG00000112208	2.55384	0	2.52394	3.83389	1.15156	5.82708	5.514	2.89317
ENSG00000151929	20.2193	0	1.01063	1.93144	0.636858	0.535369	1.8598	1.27017
ENSG00000156735	9.64659	0	17.4113	15.2064	0.0270386	9.51826	14.019	16.7898
ENSG00000166170	11.641	33.4594	15.3649	11.5352	40.9242	10.1165	5.486	14.2854
ENSG00000140320	3.32206	0	3.29856	2.58749	0.92413	1.64443	3.27877	3.09813
ENSG00000175866	3.50639	0	17.5397	3.66931	3.20105	6.53255	1.91488	13.6302
ENSG00000006453	0.491381	0.402209	0.380991	0.73669	1.48817	0.423547	0.401668	0.481249
ENSG00000128298	5.38589	0	5.67011	3.1607	0.00762841	6.94079	2.60504	4.96281
ENSG00000007516	5.46539	0	16.2857	14.2842	0.0241778	0.301554	0.0507024	15.7215
ENSG00000030110	1.17143	43.8321	3.31625	2.96028	0.0166856	3.34762	0.67523	3.21591
ENSG00000095739	4.98985	0.0968907	0.689814	0.336243	0.0142987	24.965	79.8432	0.590156
ENSG00000175334	24.0273	6.53094	31.0318	35.6093	22.5442	38.0018	23.7247	32.322
ENSG00000153064	1.26232	0	1.02304	0.0113758	0.00630883	0	0.0411551	0.737894
ENSG00000172530	2.45864	0.0500173	3.00209	2.21107	2.56155	1.21748	1.94956	2.77913
ENSG00000163930	10.4083	32.5636	7.42946	7.28894	20.5187	11.9879	7.32668	7.38986
ENSG00000138376	6.99668	0	3.9792	3.65172	1.37307	1.6446	2.64221	3.8869
ENSG00000176788	5.45887	93.7227	106.277	60.895	38.8517	17.9932	45.7559	93.4854
ENSG00000123685	0.641994	0	5.79068	0.677889	24.2311	1.43319	1.52732	4.34958
ENSG00000087088	3.46362	14.2094	2.97598	2.88716	25.7952	5.28798	4.31802	2.95094
ENSG00000198604	13.8056	0	4.30312	3.19102	34.8901	11.7291	15.7629	3.98966
ENSG00000076108	9.4382	0.0570734	6.98797	6.50174	2.95245	6.09312	8.24553	6.85092
ENSG00000123636	119.484	36.9026	17.9599	15.6661	72.0827	54.0847	30.1167	17.3133
ENSG00000105327	0.60326	0	0.802292	1.23592	0.586416	0.00884586	0.119232	0.924516
ENSG00000214413	5.01125	0	8.66038	7.22458	2.21372	10.3163	8.15144	8.25568
ENSG00000129151	41.4701	0	0.978287	0.519605	1.92766	0.00326688	0.221942	0.849002
ENSG00000174483	16.7339	9.35582	12.9643	13.0996	0	9.86063	4.66764	13.0025
ENSG00000179941	22.0419	55.5088	12.8608	11.5179	2.45452	18.0955	17.4985	12.4823
ENSG00000181004	4.74248	0	5.23642	3.73966	19.8252	0.0340953	0.00228727	4.81454
ENSG00000125124	97.2302	5.34353	21.4231	19.9805	7.01623	29.2078	67.0563	21.0165
ENSG00000140463	15.8323	0	9.95726	14.8485	23.1545	10.3818	23.7807	11.3359
ENSG00000251569	19.0061	135.517	22.793	19.1386	2.88673	2.01537	13.6516	21.763
ENSG00000138686	6.441	0	44.0162	35.4135	0.0152951	13.6119	15.5776	41.5914
ENSG00000122507	9.67842	30.6997	7.18952	6.4286	11.0668	10.2463	8.5817	6.97505
ENSG00000114439	9.29765	44.3935	8.13191	7.56678	8.95523	28.8895	18.7159	7.97262
ENSG00000187244	0.226205	6.08423	0.0895785	0.098184	0	0	0.00153861	0.0920041
ENSG00000132692	98.8794	0.0986911	11.6133	13.8637	1.71446	2.90675	352.095	12.2476
ENSG00000075790	9.12331	62.145	40.7409	38.1147	7.23788	15.3642	18.2607	40.0006
ENSG00000185825	14.1628	54.7426	35.3892	39.7835	49.2296	19.5976	13.0009	36.6278
ENSG00000050820	3.42005	0	3.64013	3.60285	0.352257	6.80281	2.57453	3.62963
ENSG00000137936	14.1244	20.7238	2.05507	2.30449	4.20913	0.00460225	1.00144	2.12537
ENSG00000064787	0.822034	0.061634	0.125424	0.511036	0.411358	51.8088	68.0909	0.234113
ENSG00000116752	39.8574	0	62.7914	63.4204	63.3657	71.622	14.6174	62.9687
ENSG00000141376	5.00882	27.3629	4.84633	4.4848	1.8531	6.24283	3.88597	4.74443
ENSG00000124243	3.24287	0	5.98841	8.05778	0.0180964	0.0164512	2.77323	6.57169
ENSG00000060982	0.230516	0	6.33812	14.9126	19.0033	5.02792	18.0448	8.75495
ENSG00000105552	27.935	0	5.46564	5.67163	1.88552	5.45989	9.26854	5.5237
ENSG00000107949	36.8925	24.3356	32.2985	32.4281	72.5266	18.596	37.6293	32.335
ENSG00000186666	6.03771	0.232579	3.84392	4.65445	2.48761	6.0466	7.69552	4.07238
ENSG00000114200	0.00819447	0	0.52511	7.36041	0.0210986	18.062	112.551	2.45172
ENSG00000248098	5.35693	100.181	5.97472	8.59329	10.8586	8.74609	5.5207	6.7128
ENSG00000083123	29.8905	51.4739	8.76065	9.29802	6.50048	5.22551	11.4103	8.91212
ENSG00000103507	11.125	10.052	5.76022	5.81154	0.300378	6.43025	7.31995	5.77469
ENSG00000142867	2.32305	0	4.55385	3.64838	0.27433	3.7434	3.50959	4.29864
ENSG00000119866	0.0191089	0	22.4838	13.7238	0.010588	0.95943	1.04945	20.0147
ENSG00000127152	0.0190027	0	2.1739	9.47273	0.807167	0.785479	1.51796	4.23116
ENSG00000171791	5.64017	0	2.0709	2.77995	6.92424	0.0922802	4.04977	2.27075
ENSG00000171552	0.65573	0	2.21089	1.98686	0.0418516	4.48938	1.7888	2.14774
ENSG00000137875	0.00541906	0	1.93109	0.816141	0	0	0	1.61683
ENSG00000153094	0.279975	0	1.67632	1.56228	5.67271	0.838106	0.209125	1.64418
ENSG00000126453	5.14468	0	0.383517	0.233602	0	0.34513	0.787788	0.341262
ENSG00000099968	4.13526	0	4.6788	4.008	2.96505	2.77712	7.62686	4.48973
ENSG00000188761	2.74126	0	2.28211	1.59375	0.00667022	3.75962	1.09161	2.08809
ENSG00000129473	5.29443	25.3938	14.1019	14.5067	3.70533	12.0188	3.86736	14.216
ENSG00000069399	1.06864	0	0.339489	1.20744	0.0556616	0	0.532128	0.584131
ENSG00000113916	47.021	23.1811	1.69717	9.42401	2.37592	4.74782	37.1382	3.87507
ENSG00000110987	1.81139	0	3.08688	3.72846	1.53085	2.74648	1.54687	3.26772
ENSG00000099385	3.91909	13.4436	0.895501	3.21135	0.756332	2.48173	1.82591	1.54825
ENSG00000186174	1.15841	0	0.765907	1.15918	2.92154	0.370835	0.82001	0.876755
ENSG00000029363	28.6288	67.4335	38.3369	36.6909	50.8922	30.1076	25.0776	37.873
ENSG00000197580	5.37268	0	12.8771	14.692	69.0822	12.9701	3.54302	13.3886
ENSG00000183337	0.82127	0	3.27398	2.27531	0.69159	2.07957	0.587499	2.99249
ENSG00000085185	0.755966	0	0.630922	0.901021	1.64674	1.00148	0.348248	0.707053
ENSG00000186716	0.399372	0	0.260429	0.183735	0.0031287	0.00307354	1.00506	0.238812
ENSG00000074582	21.4505	0	12.0114	10.9251	12.8412	11.5264	17.0355	11.7052
ENSG00000161267	8.9152	0	10.5889	11.4311	0.91789	0.965836	7.5161	10.8263
ENSG00000164039	104.796	96.2575	2.8281	5.93754	43.7239	27.9349	13.5059	3.70453
ENSG00000176697	2.42192	0	6.66224	0.699249	0.00329834	1.09088	3.07047	4.9815
ENSG00000166546	0.317646	0	1.02039	0.774821	0.00526349	0.765176	0.176259	0.951175
ENSG00000126581	2.82297	0	6.78351	5.50985	8.7522	2.57492	5.02632	6.42452
ENSG00000183092	6.27278	0	4.36114	2.72213	2.89433	0.135003	3.70666	3.89917
ENSG00000178409	0.642828	0	0.481694	0.553879	0.0068105	0.233201	3.76734	0.50204
ENSG00000188848	0	0	0.927647	2.54026	0.00430267	0.000495219	0.0368021	1.38218
ENSG00000162373	9.2484	0	32.5202	13.3869	3.06512	2.52217	8.55142	27.1272
ENSG00000151917	10.207	0	20.9771	28.7177	0.00914189	12.1798	13.362	23.1589
ENSG00000165626	3.93988	0.047677	0.8728	1.08425	0.0117186	0.0206054	7.05921	0.9324
ENSG00000167995	7.86738	17.3465	0.208294	0.531145	3.51315	22.5794	16.106	0.299294
ENSG00000127325	0.602112	0	0.0445018	1.33858	0.0039735	0.286735	22.6016	0.409254
ENSG00000142959	0.0309975	0	4.78727	12.5691	0.0422756	0.107222	0.68898	6.98068
ENSG00000105829	7.16012	23.2751	7.96025	8.37753	34.4691	9.10645	6.66433	8.07787
ENSG00000177951	3.83126	1.96506	4.07289	5.8022	7.09074	10.6443	8.95205	4.56032
ENSG00000133169	20.312	0	525.565	469.554	5.03341	85.9035	140.56	509.778
ENSG00000133134	41.7012	0	245.435	236.218	30.0035	64.6706	166.226	242.837
ENSG00000102409	67.2644	225.633	300.854	310.426	54.8051	213.144	179.477	303.552
ENSG00000184515	8.32236	0.475392	115.973	94.6491	17.5941	12.9892	30.4047	109.963
ENSG00000103429	2.68029	0	5.16324	6.51595	5.55423	4.40662	5.67449	5.54451
ENSG00000125864	0.00167169	0	1.94329	1.32353	0.00891596	0.0159132	0.19919	1.7686
ENSG00000182492	2.20799	242.091	0.0392691	0.213595	0	0.157658	19.8313	0.0884048
ENSG00000198908	2.79605	0	4.60037	6.01699	0.549192	4.26644	5.15452	4.99966
ENSG00000180828	0.711465	0	1.06072	0.275001	0	0	0.0843047	0.839255
ENSG00000134107	27.5521	0	12.0286	1.44535	2.43579	2.72384	2.4595	9.04557
ENSG00000123095	42.0028	0	7.06952	11.3898	340.591	38.336	25.1369	8.28723
ENSG00000145692	1.63105	0	1.68598	0.140481	0.0094158	0.0445946	0.651208	1.25036
ENSG00000132840	10.2734	153.424	3.92909	0.478887	0.0298128	0.0257152	0.34655	2.95661
ENSG00000122870	3.38899	6.94883	5.43197	2.13158	0	0.0022859	0.680879	4.50172
ENSG00000151746	23.0177	10.6461	15.0812	19.7213	4.97273	6.9957	11.0694	16.3891
ENSG00000185963	10.1379	0.216534	6.51877	5.95211	8.40112	7.51272	6.95972	6.35905
ENSG00000015475	11.9824	0	13.8216	13.3473	11.9258	3.57031	0.00482936	13.6879
ENSG00000100290	0	0	0.566049	0.235099	14.0713	1.08228	0.0132486	0.472767
ENSG00000136717	3.22134	3.69425	18.1315	19.5886	56.777	68.1689	2.84787	18.5422
ENSG00000110934	0.110663	0.0377536	0.0640258	0.0313869	117.458	0.0214945	0.0207615	0.0548262
ENSG00000147439	5.95065	0	11.7047	8.16017	0.730824	3.21324	7.0736	10.7056
ENSG00000110330	27.9059	4.60648	22.709	17.5522	49.5377	34.6153	24.0825	21.2555
ENSG00000023445	4.27349	14.9538	1.98057	2.957	0	0.93111	0.00553301	2.25579
ENSG00000115760	40.5632	4.46031	21.7282	20.8824	21.702	30.3089	24.584	21.4898
ENSG00000134897	10.4027	0	23.7971	24.5261	1.01795	8.77978	20.907	24.0026
ENSG00000166619	20.4174	65.2655	38.5589	44.8507	1.23543	12.5134	23.9055	40.3323
ENSG00000259571	25.1431	0	1.90722	1.18764	0	22.4735	11.375	1.7044
ENSG00000197299	0.0444931	0	0.364349	5.80196	0.00498197	0.704738	44.5876	1.897
ENSG00000108578	5.17078	36.727	3.05044	3.47364	8.81074	0.60742	11.3276	3.16972
ENSG00000135441	27.5001	12.0023	9.31599	9.69254	16.0544	21.6133	7.91042	9.42212
ENSG00000196072	20.0127	2.95769	52.4425	40.1673	19.1432	25.7944	14.8647	48.9826
ENSG00000189114	1.67128	0.0840979	2.27692	2.16204	0.0836795	7.86421	0.68833	2.24454
ENSG00000186222	11.4189	0	12.0996	9.44128	0	10.1292	9.68596	11.3503
ENSG00000104164	10.1791	0.0329133	18.7673	14.1807	13	14.4524	10.2391	17.4745
ENSG00000106605	15.2658	0	12.1874	19.0091	0	4.57999	5.40075	14.1102
ENSG00000090013	6.69595	0	3.90165	3.95917	8.62747	4.66139	0.0053742	3.91787
ENSG00000117475	23.1818	0.0392954	25.2254	22.1249	7.93957	19.7323	22.8963	24.3514
ENSG00000168487	4.14623	11.4123	1.40864	0.861129	0.00440652	2.0359	1.94366	1.25432
ENSG00000125845	0.396378	0	0.907772	5.83514	0	2.78823	7.0736	2.29661
ENSG00000138756	34.4976	3.76695	4.62595	4.02682	59.4869	4.5363	7.84121	4.45707
ENSG00000152785	0.00112146	0	0.46136	2.50613	0	0.00793652	1.99614	1.0377
ENSG00000125378	1.24811	6.76544	2.17814	0.815835	0.0329248	0.0338453	6.00107	1.79416
ENSG00000153162	0.00609248	0	0.188583	3.58392	0	0	0	1.1456
ENSG00000101144	24.2481	0	0.0657727	2.20745	0.00921643	5.4063	35.0911	0.66943
ENSG00000183682	10.4114	0	10.161	7.51561	8.72641	7.81033	12.6475	9.41536
ENSG00000116985	0.0134507	0	0.395155	0.321072	2.67418	1.12144	16.3955	0.374274
ENSG00000164619	3.62851	0.0429056	11.5502	5.56999	6.64719	0.0308846	7.99945	9.86458
ENSG00000107779	7.29569	0	0.974043	1.6676	1.54404	0.731858	1.53447	1.16953
ENSG00000138696	45.6772	0	0.842751	0.312868	0	0.18578	0.524621	0.693397
ENSG00000204217	5.0079	30.1489	23.4762	22.3134	2.52926	6.87822	12.3271	23.1485
ENSG00000165733	14.85	3.60274	17.3659	16.1669	27.2956	6.41119	7.43169	17.028
ENSG00000173068	0.241887	0	0.0100151	0.0181109	3.04935	0.0625091	0.00361994	0.012297
ENSG00000113734	2.5231	0	4.75419	7.29436	1.8767	6.79023	4.08055	5.47016
ENSG00000140299	10.2583	3.71524	7.37492	8.5169	17.9334	15.2333	11.2174	7.6968
ENSG00000176171	30.5538	0.188347	55.9429	39.3122	0.0466578	33.5711	17.8357	51.2553
ENSG00000104765	16.5309	0	41.4593	33.0228	23.2226	45.3391	25.8693	39.0813
ENSG00000163141	1.80044	0	0.703353	0.531225	0	1.09816	1.52369	0.654837
ENSG00000144857	3.72244	0	0.515071	0.110559	0	0.151428	1.28103	0.401055
ENSG00000145919	20.7983	0	14.2079	16.0562	27.1561	14.3469	24.1383	14.7289
ENSG00000038219	41.5153	30.5328	28.6827	32.3969	60.3748	25.7794	31.0042	29.7296
ENSG00000176720	0.654611	0	1.70368	2.25178	0.00631575	53.3241	2.3285	1.85817
ENSG00000183336	2.70673	0	4.28936	5.88815	4.48492	1.33954	0.00702619	4.74
ENSG00000163170	10.0661	0	15.8623	16.759	5.87603	5.11241	2.59866	16.1151
ENSG00000152430	0.264932	0	0.938579	0.370803	0	1.53296	0.0613369	0.778544
ENSG00000136122	1.49163	0	3.82496	2.98613	5.19215	3.85042	4.96078	3.58852
ENSG00000172331	3.54067	0	10.2268	12.3819	0.0408464	16.802	8.34319	10.8342
ENSG00000137274	5.2098	0	4.1007	5.95683	7.0161	0.00649784	2.41686	4.62387
ENSG00000162813	3.32546	0.0892754	5.29478	6.24294	2.9595	13.0851	4.84272	5.56203
ENSG00000157764	8.52468	33.2587	13.7992	12.4486	4.7448	5.87663	13.1399	13.4185
ENSG00000089234	8.41158	0	13.2364	10.7204	9.08836	7.6688	5.63808	12.5273
ENSG00000106009	9.9292	15.8259	6.64807	8.80384	7.21266	4.37378	5.21932	7.2557
ENSG00000012048	2.38529	17.4879	0.898596	1.27987	4.57411	1.91325	3.29675	1.00606
ENSG00000139618	1.25861	0	0.660716	0.235686	8.23342	0.564745	1.57018	0.540916
ENSG00000185515	6.50208	0	15.6594	16.3621	6.8641	4.09282	10.4786	15.8575
ENSG00000100425	7.72242	0.380281	10.7436	9.42179	10.949	5.77365	6.57698	10.371
ENSG00000169925	4.35882	0	2.54663	3.31085	13.9679	2.66666	2.13976	2.76204
ENSG00000141867	5.24765	2.12428	5.2985	5.28064	6.78158	4.49599	2.97992	5.29347
ENSG00000166164	5.1554	6.96244	5.04808	5.21914	9.44894	7.82993	6.31344	5.0963
ENSG00000112983	37.4322	50.0159	32.0348	30.3924	18.2171	19.3149	32.7279	31.5719
ENSG00000028310	7.5409	0	4.77638	4.0508	3.65179	5.68841	3.32644	4.57187
ENSG00000158019	12.7722	1.79344	21.6157	21.6236	38.434	9.75504	14.0862	21.6179
ENSG00000185024	0.737898	0.0155594	0.871706	0.954871	0.221568	1.44014	0.593141	0.895147
ENSG00000104221	3.40443	0	4.62466	5.21164	0.035016	2.13362	4.61751	4.79011
ENSG00000164713	9.48402	13.3147	5.89937	7.48954	16.6952	12.5361	1.35067	6.34758
ENSG00000184992	0.708905	0	0.89271	1.51783	0.2463	0.820732	1.6525	1.06891
ENSG00000182685	13.9544	0	11.9158	16.6674	21.5934	7.8277	5.5427	13.2551
ENSG00000136492	0.143166	0.0216988	1.11106	0.341093	0.00848641	0.00834213	0.015636	0.894033
ENSG00000113460	4.36499	0	11.5513	11.1621	8.69045	8.58894	14.9379	11.4416
ENSG00000254999	62.5459	38.6844	166.568	89.4331	62.2014	66.0184	77.009	144.827
ENSG00000174744	7.72265	4.65344	3.90948	2.66498	14.9868	6.97729	3.90369	3.5587
ENSG00000100916	8.68741	7.5639	11.3934	13.8169	0.300166	5.11282	10.9964	12.0765
ENSG00000162819	16.5495	0	13.0609	15.0493	84.5807	23.5709	20.6503	13.6213
ENSG00000156983	2.02112	0.27407	2.40505	1.44331	4.32585	0.263187	0.785651	2.13397
ENSG00000096070	3.62483	3.18454	7.48256	5.9385	0.0269137	2.70383	5.77978	7.04735
ENSG00000160469	0.874	0	1.96898	1.24488	0	1.32327	2.86006	1.76489
ENSG00000174672	7.77261	0	9.22508	5.73218	0.501084	2.6606	9.26826	8.24057
ENSG00000185658	29.1027	2.31085	39.5043	29.663	28.7983	19.7857	22.5337	36.7304
ENSG00000255568	2.55594	0	0.840108	0.914111	0	4.49	0	0.860966
ENSG00000165288	6.41694	0	4.32221	4.93545	5.96897	2.39259	9.34688	4.49506
ENSG00000168000	0.817186	13.8027	4.71272	5.88315	1.23745	0.565171	4.23229	5.04262
ENSG00000160058	16.1271	8.24039	15.4389	18.6192	15.0555	24.4088	12.2085	16.3353
ENSG00000172270	35.5258	348.839	37.2268	44.6718	13.129	40.1481	22.2386	39.3252
ENSG00000164061	1.89843	0	14.9389	8.72408	0.00417192	1.22381	3.78494	13.1872
ENSG00000119411	0.718989	0	0.559247	3.86514	0	0.0030083	0.0133159	1.49105
ENSG00000109743	0.648276	0	0.315014	0.440259	0	1.60196	0.221952	0.350316
ENSG00000095564	53.015	109.503	28.3279	19.9392	49.0222	38.2814	34.3976	25.9635
ENSG00000064726	12.1744	0	19.1829	18.8524	21.4288	9.3258	24.4605	19.0898
ENSG00000148925	13.1491	8.85826	53.357	29.3803	28.9131	9.34869	16.2846	46.5989
ENSG00000151136	0.558079	0	0.159253	22.018	0.220988	0.191962	2.19972	6.32039
ENSG00000233436	2.65512	0	1.82822	1.62326	0.0372722	0.138271	3.15546	1.77045
ENSG00000222009	2.09507	0	1.20862	0.360619	0.0138464	0.0199118	0.00303149	0.969602
ENSG00000133243	3.94131	23.0311	2.5253	3.29575	1.05463	4.20332	3.51516	2.74246
ENSG00000132640	8.24292	1.21475	16.4806	13.1754	4.53738	50.7169	18.3519	15.549
ENSG00000184887	1.84318	0	14.3937	13.8714	5.46636	2.76134	3.26559	14.2465
ENSG00000011114	7.82001	9.45939	6.96016	6.21842	23.2695	8.60023	12.0865	6.75109
ENSG00000189195	34.9264	0	30.2296	51.575	4.40883	31.7715	21.4424	36.2461
ENSG00000183826	10.3955	0.0431034	13.3239	7.12191	0.231567	3.82065	5.90051	11.5758
ENSG00000169814	9.66035	0	4.53811	10.6829	8.65667	12.1301	33.4714	6.2701
ENSG00000145741	25.7166	39.4738	34.42	37.4978	35.751	45.5212	29.329	35.2875
ENSG00000134717	6.63657	8.78485	13.6346	13.7053	16.8566	12.2026	8.02619	13.6545
ENSG00000133639	15.2027	40.713	11.533	37.9304	178.726	13.8043	54.135	18.9734
ENSG00000159388	17.0258	62.9011	3.49462	3.19725	85.1589	10.7972	13.8809	3.4108
ENSG00000154640	3.28574	0	7.14327	6.2932	8.35368	14.1041	17.0093	6.90366
ENSG00000010671	0.211201	0	0.433567	0.151115	20.5841	0.00224749	0.00171788	0.353955
ENSG00000112763	9.18249	0	9.2533	14.0528	10.014	2.75684	10.9334	10.6061
ENSG00000124508	1.66264	0	0.275006	0.918493	7.44782	0.381901	1.6192	0.456381
ENSG00000026950	4.6803	1.29894	0.525774	4.52182	18.3133	1.28546	18.0109	1.65211
ENSG00000186470	0.556273	12.4453	0.429535	2.91313	5.53212	1.88702	3.79701	1.12956
ENSG00000111801	0.997018	2.54594	1.81706	4.9064	0.481551	1.13946	1.33883	2.68783
ENSG00000165810	0.0306628	37.9278	4.13489	0.174738	0.982279	0.00434436	0.00458347	3.01867
ENSG00000166167	17.9621	25.4337	18.1034	15.7464	4.92379	6.49273	26.0023	17.439
ENSG00000169679	0.00090375	6.45441	0.134469	0.165449	0.0107163	0	0.00160377	0.143201
ENSG00000156970	0.00484164	0	1.35014	1.11963	0	0.00640545	0.00488983	1.28517
ENSG00000154473	34.8913	142.952	29.1262	24.4539	26.2112	50.0189	52.3452	27.8092
ENSG00000137656	5.77453	0	10.3123	11.0518	2.29365	8.3226	7.86026	10.5207
ENSG00000106245	6.36867	18.3518	14.2967	13.3415	0	5.60455	7.39145	14.0275
ENSG00000112276	0.00592761	0	1.11516	0.309359	0.00515953	6.8371	1.22358	0.888036
ENSG00000112578	2.73249	0	2.65734	2.45515	0	0.603354	6.2368	2.60035
ENSG00000005379	33.9874	0.0244327	13.0144	8.49979	3.21722	0.344948	22.4538	11.7419
ENSG00000082153	6.67529	0	9.4976	7.59686	9.71445	8.06781	8.37717	8.96185
ENSG00000136261	1.56405	0	21.1254	16.2101	8.8924	6.70619	5.97723	19.74
ENSG00000165507	3.5988	0	1.17432	2.29812	0.0354258	2.14357	1.46327	1.49107
ENSG00000183346	7.10931	0	10.858	6.68236	0.0490788	24.2051	1.22739	9.68106
ENSG00000148655	4.42163	0.0341741	0.563101	0.196784	8.19934	0.130975	3.33181	0.459851
ENSG00000176236	7.1482	0	2.5059	2.40019	19.5814	0.370754	0.0097733	2.4761
ENSG00000204683	10.7622	0	2.46849	2.71534	0	0.0380705	14.8713	2.53807
ENSG00000155640	3.68931	0	2.23173	2.60764	18.9484	4.17347	2.31312	2.33769
ENSG00000173088	12.8411	0	3.71669	3.80548	0.28527	14.8234	9.61487	3.74171
ENSG00000107815	0.453938	0	0.916673	1.33329	0	0.387224	2.23364	1.0341
ENSG00000165511	0.677725	0	0.659506	1.23088	0.0252993	0.00589617	0.786164	0.820555
ENSG00000166275	22.5277	42.2213	29.5343	35.3879	7.33408	35.8942	32.9116	31.1842
ENSG00000171224	9.18777	0	44.178	31.0202	0.0526845	0.319884	14.0044	40.4693
ENSG00000107738	11.6461	70.0316	0.0445423	0.0773984	95.6168	0.154868	1.1698	0.0538032
ENSG00000179133	0.255419	0	5.04921	1.034	0	1.47039	1.19798	3.91748
ENSG00000120029	8.93294	0.815636	6.86719	8.59397	2.347	8.64895	11.5483	7.3539
ENSG00000119965	13.3791	0	12.7514	11.5575	30.3064	19.9239	10.4186	12.4149
ENSG00000154493	1.32367	0	0.404622	0.22599	0.00525795	40.4646	20.9357	0.354273
ENSG00000120055	1.65882	0	0.740621	0.784969	1.89012	0.253118	1.06743	0.753121
ENSG00000171067	1.38573	0	4.0698	3.89045	0.457231	13.0167	7.05587	4.01925
ENSG00000158636	7.36751	11.3644	7.49959	7.5251	3.77713	5.97983	6.85702	7.50678
ENSG00000211450	11.601	0	53.2122	52.3981	69.2721	27.601	38.519	52.9827
ENSG00000180878	0.878044	0	1.22467	0.883153	0.0510054	0.0221128	2.49346	1.12841
ENSG00000174370	0.117682	0	0.787846	0.358438	7.09658	0.00380864	0	0.666812
ENSG00000149179	12.8852	0.663142	13.7643	9.77759	13.6262	10.1049	9.96798	12.6406
ENSG00000182919	11.6915	0	8.29698	10.1593	2.79525	12.2206	15.2008	8.82188
ENSG00000110696	16.9983	9.38259	27.1707	26.7608	24.297	15.465	26.8733	27.0552
ENSG00000109944	1.40547	0	4.41923	7.17472	0.0183952	0.158742	0.00394728	5.1959
ENSG00000166323	12.2618	0	0.497009	1.14074	0.870716	4.9033	2.85299	0.678452
ENSG00000175573	17.7294	39.0497	17.7157	14.086	42.0648	21.8917	29.8948	16.6926
ENSG00000137691	2.4025	0	0.897367	0.346684	0	0.0150694	0.349638	0.742151
ENSG00000180425	64.4891	467.559	75.977	61.6721	69.2628	262.41	104.465	71.945
ENSG00000149196	17.3943	0	22.4165	24.1061	29.4675	45.0584	33.9447	22.8927
ENSG00000166352	15.6821	0	23.496	14.2744	6.92539	11.0668	11.735	20.8968
ENSG00000173715	1.04976	0	16.7663	10.1294	1.53405	0.453012	2.26756	14.8956
ENSG00000168005	4.24822	0	1.87907	2.24763	2.78463	0.966879	3.5162	1.98296
ENSG00000185742	1.1132	0	43.6197	26.2876	0.0131171	0.385516	3.03629	38.7345
ENSG00000187479	1.82412	0	0.389068	1.99783	0	1.87744	5.42195	0.842517
ENSG00000139637	4.09581	35.6883	14.5192	16.7526	25.9869	6.10291	15.0819	15.1487
ENSG00000133641	6.55567	0	11.9689	11.9242	0.600957	3.98732	5.19735	11.9563
ENSG00000047621	21.7562	5.03341	28.4019	17.3746	22.8678	14.503	26.6846	25.2937
ENSG00000179088	0.241144	0	1.25364	0.301978	29.2883	0.169217	1.92252	0.985402
ENSG00000157895	3.27045	1.00108	5.70163	5.06714	5.34678	3.34678	6.82701	5.52279
ENSG00000151131	17.5601	0	24.9727	31.478	38.9983	18.4411	38.8267	26.8063
ENSG00000111412	16.4492	0.0825453	7.22532	6.92547	0.872484	7.35049	10.1589	7.14081
ENSG00000078237	14.2123	47.516	39.2379	20.8775	99.92	31.1999	19.7894	34.0628
ENSG00000177627	6.74845	0	2.29382	2.03669	0	0.0100869	1.57157	2.22134
ENSG00000185306	4.1611	0	0.426635	0.249816	0.742464	3.58162	3.77364	0.376796
ENSG00000182993	2.39711	23.0582	1.44339	1.85576	0.160953	2.31115	3.36548	1.55962
ENSG00000130921	6.33732	0.496806	5.35262	6.78973	5.07504	3.27663	3.94678	5.75769
ENSG00000174206	3.46859	0	4.16741	1.28494	1.17143	4.32277	2.22014	3.35495
ENSG00000214700	0	0	0.956261	0.395796	0	0.137489	2.49862	0.798287
ENSG00000204954	7.71586	5.97029	10.2455	10.1598	14.9657	3.48108	9.40818	10.2213
ENSG00000235162	2.23904	0	2.16563	3.30079	37.3029	1.76239	0.730115	2.48559
ENSG00000174456	11.7033	0	28.7855	21.5977	47.1598	71.1328	21.6492	26.7596
ENSG00000133935	10.3992	0.774499	19.8749	26.1585	20.1937	11.837	18.5648	21.646
ENSG00000179933	10.0842	153.102	6.28043	8.7061	19.5012	30.3379	16.1035	6.96413
ENSG00000227051	13.03	0	11.1591	6.82198	7.19717	8.89218	3.71677	9.93666
ENSG00000170270	8.38775	0	25.0664	24.8682	0	7.25346	14.078	25.0105
ENSG00000133943	35.1422	1.25089	8.21743	9.36209	24.6106	13.1827	13.2226	8.54006
ENSG00000087302	14.4235	18.9069	15.7948	17.7523	37.0663	39.1475	14.1698	16.3466
ENSG00000197734	0.519367	0	1.24181	1.09327	0.0387494	2.72299	2.56612	1.19994
ENSG00000156411	54.5191	19.3225	97.0994	85.4834	35.0507	45.1824	38.6689	93.8253
ENSG00000179476	7.48248	0	5.84393	4.55428	12.3656	5.05971	7.52275	5.48043
ENSG00000139971	27.1441	0	14.6561	11.0905	5.1585	2.15508	18.7607	13.6511
ENSG00000140104	0.670895	0	3.43806	2.10616	0	0.653278	0.50626	3.06265
ENSG00000185347	0	9.27812	0.982018	0.625522	0	1.61076	1.17235	0.881535
ENSG00000100802	11.9441	0	2.35152	2.73469	9.56917	3.56058	7.9671	2.45952
ENSG00000169758	0.207639	0	1.96826	1.92664	0	0.0329671	1.02372	1.95653
ENSG00000169609	7.48929	0	5.85568	5.97679	3.73552	7.39685	6.63025	5.88981
ENSG00000186073	3.14326	0	3.20799	4.58384	13.0365	3.58609	6.15822	3.59579
ENSG00000166920	2.21122	0	0.277058	0.558258	0.031693	3.24366	0.0320609	0.356318
ENSG00000188549	3.13316	0	0.142273	0.811028	1.67947	5.78358	2.33203	0.330769
ENSG00000128891	1.65996	0	2.40963	3.12899	0.0367112	0.948862	0.98502	2.61239
ENSG00000205363	10.0296	0	5.15706	11.654	0.0608165	2.30342	7.05873	6.98829
ENSG00000189227	9.10764	2.58091	26.249	25.4845	0.0361594	17.9215	18.4559	26.0335
ENSG00000130731	15.3866	30.7532	32.6576	29.3672	30.4538	24.552	23.3024	31.7301
ENSG00000166780	7.29509	0	33.1245	33.8445	2.09955	14.3402	25.3798	33.3275
ENSG00000166455	8.13672	0	6.695	4.60301	0.0126495	7.50232	4.62123	6.10535
ENSG00000185716	11.0338	18.6279	20.397	16.5155	4.60801	11.2853	17.4585	19.3029
ENSG00000185905	0.0121233	0	0.0335634	0.0379902	1.58546	0.0236032	0.0342261	0.0348112
ENSG00000140688	11.5913	128.428	10.1522	12.3144	30.0706	10.9557	11.4335	10.7617
ENSG00000162062	0.705942	0	4.17293	3.06892	0	0.00347778	0.102156	3.86175
ENSG00000103544	11.2761	0.13329	8.02299	9.1906	9.05644	18.4737	13.4458	8.35209
ENSG00000125149	4.90384	68.2061	5.19324	4.64205	30.9296	11.5618	4.14942	5.03788
ENSG00000166246	0.867558	0	0.760727	0.438655	1.49661	1.62997	0.00966612	0.669947
ENSG00000182831	9.32218	0	14.8113	13.2221	5.66784	12.3091	11.3352	14.3634
ENSG00000159761	3.97381	0	1.15819	1.61384	7.35167	3.42605	0.346449	1.28662
ENSG00000155330	1.97414	0	6.38767	2.90708	1.11343	0.986544	3.61213	5.40662
ENSG00000153446	33.3445	0	0.503889	0.415354	1.12736	0.371073	0.00739567	0.478934
ENSG00000174109	7.49333	0	16.5214	15.4505	18.714	3.07301	11.434	16.2195
ENSG00000196118	0.554394	0	1.2759	0.573836	1.18542	0.266784	0	1.07802
ENSG00000260456	0.397598	0	1.19253	0.881649	0	1.37293	0.733167	1.1049
ENSG00000212734	1.20849	0	6.29273	4.99975	0.0138356	3.85184	20.6896	5.92829
ENSG00000197322	0.00134987	0	1.59905	1.9265	0	0.0710014	0.0192384	1.69135
ENSG00000180336	0.480085	0	1.46589	0.898809	0	0.0556681	0.0592248	1.30605
ENSG00000154768	4.94588	0	3.58981	3.71517	0.101687	0.054654	2.51764	3.62515
ENSG00000196544	2.48437	0	1.37899	1.30412	0	3.94139	0	1.35789
ENSG00000178927	4.16398	0	3.1247	3.04931	23.5028	6.18303	3.07269	3.10345
ENSG00000214226	0.00538943	85.0848	3.56696	4.56787	2.94559	2.12118	6.20009	3.84908
ENSG00000185504	2.61554	0	6.23861	9.27625	13.6508	3.4291	3.5326	7.09481
ENSG00000108666	17.4414	0.127183	12.7708	17.077	1.93975	8.57581	7.00811	13.9845
ENSG00000167230	0.0714424	0	1.35741	1.01597	0	0.6021	2.40789	1.26117
ENSG00000141219	9.34318	0	13.6042	13.2471	3.26274	6.6146	11.5621	13.5036
ENSG00000074356	24.6034	5.93397	14.4121	17.2347	20.4452	54.4592	22.3277	15.2077
ENSG00000224877	35.3758	0	34.0249	29.125	13.7542	9.63999	12.8926	32.6438
ENSG00000179294	0	0	1.68158	0.445932	0	0.150141	0.675564	1.3333
ENSG00000141428	7.85504	0	12.4291	12.8528	4.28156	16.4532	26.8796	12.5485
ENSG00000152242	4.22729	0	10.788	6.64735	0.0409548	4.09034	1.11771	9.62093
ENSG00000177576	16.1402	11.9509	20.32	27.9133	2.1315	30.2705	13.6522	22.4603
ENSG00000231824	0.0273503	0	0.396551	21.0483	0	0	0	6.21748
ENSG00000166845	0.445947	28.3568	0.575881	0.597244	10.5502	5.1373	7.32199	0.581902
ENSG00000141452	19.0874	82.7768	15.6784	13.8318	69.3219	23.9289	9.34344	15.1579
ENSG00000131943	8.3243	0	19.2074	16.4924	19.7631	12.4492	7.51582	18.4422
ENSG00000177025	46.3586	0	1.88227	2.92695	0	5.78311	6.20912	2.17673
ENSG00000228300	8.92786	0	2.66208	3.70634	1.34994	10.5003	3.19176	2.95642
ENSG00000119559	2.10606	0.0411146	1.91629	1.44363	5.29665	2.78536	2.47444	1.78306
ENSG00000131944	0.142463	0	0.548278	0.499923	0.0288282	2.82283	1.212	0.534648
ENSG00000123144	32.083	42.5324	38.4171	39.39	16.6088	46.5616	29.5652	38.6913
ENSG00000105072	5.62897	0	3.19049	4.95144	1.60782	1.71497	0.530987	3.68684
ENSG00000198723	1.10783	0	0.677753	0.568784	0.0102907	1.08061	0.943042	0.647039
ENSG00000160392	1.04743	0	0.483394	0.65699	0.0177295	0.95502	0.0294442	0.532324
ENSG00000167747	1.84305	0	1.4757	1.59899	4.19572	1.5208	3.4095	1.51045
ENSG00000142444	1.38256	17.9344	3.48372	3.25635	7.46695	8.05278	3.50725	3.41964
ENSG00000104979	33.1938	32.7323	33.3741	26.2371	14.0416	15.0678	20.9802	31.3625
ENSG00000188493	11.1063	0	0.272661	0.922446	23.5154	6.13585	0.792544	0.455811
ENSG00000132016	0.643421	0	1.51716	1.71949	0	0.00254368	0.405457	1.57419
ENSG00000006015	34.8236	17.4045	58.303	52.5402	83.2534	13.7549	29.1899	56.6787
ENSG00000130813	14.4764	10.2408	19.8847	21.6946	13.3493	3.71282	8.50891	20.3948
ENSG00000185453	1.82107	9.94892	1.08979	1.26355	1.28671	0.965459	0.490718	1.13877
ENSG00000174917	20.2412	0	18.8549	17.8058	18.6214	25.9221	13.6681	18.5592
ENSG00000183397	0.748202	0	0.355202	0.492083	2.20781	0.0354909	0	0.393784
ENSG00000221916	8.22163	0	7.64476	6.88794	86.6148	3.30375	25.7274	7.43144
ENSG00000130173	0.968757	0	1.06839	1.57456	0	0	0	1.21106
ENSG00000235034	4.64022	0	3.97771	6.15218	0	14.7285	1.27826	4.59061
ENSG00000197223	4.28423	14.2436	9.11153	8.55289	10.15	5.97615	4.61624	8.95407
ENSG00000106392	9.04771	0	8.643	7.32276	8.33577	34.2082	9.28481	8.27087
ENSG00000171155	12.6812	0	17.1525	28.5477	0	33.2786	43.7194	20.3644
ENSG00000108561	12.8912	0.119098	17.7466	19.124	0.0432034	20.4389	9.6511	18.1348
ENSG00000131094	0.786814	0	0.0595351	5.74293	0	0	46.9576	1.66147
ENSG00000144119	9.60247	0	3.99459	5.01197	2.04326	1.68351	46.8217	4.28135
ENSG00000165985	0.158972	0	5.0131	0.607346	3.06441	0.383757	0.00574778	3.77129
ENSG00000173918	0.0244906	18.4792	0.110066	0.136161	0.00519048	0.00224978	0.00125759	0.117421
ENSG00000145861	0.0217725	0	0.490488	6.1171	0.0534444	0.275166	2.52735	2.07641
ENSG00000082196	6.34762	46.7572	5.07327	6.32641	4.31082	33.5505	29.8361	5.42648
ENSG00000172247	4.86915	2.33962	12.7313	21.4278	6.88575	4.74012	2.03152	15.1826
ENSG00000133466	1.60151	6.68566	0.827784	0.823393	0.0945749	4.11768	0.0314535	0.826546
ENSG00000163145	2.48201	1.85518	0.571942	1.95795	0	0.178495	1.36658	0.962606
ENSG00000184471	2.87003	0	0.103488	0.174936	0.0167463	0.0150629	0	0.123627
ENSG00000205863	0	0	1.13518	3.8864	0	0.00264241	0	1.91064
ENSG00000205850	2.07448	0	1.93728	1.64972	0	2.1482	0	1.85623
ENSG00000159403	2.81515	0	2.85871	0.777375	0.0103789	0.114634	1.94592	2.27206
ENSG00000139178	1.20237	3.94238	2.09348	0.283753	6.6984	0.10548	0.175285	1.58338
ENSG00000173728	0.00749097	0	1.16786	1.65538	0	0.00428429	0.0181642	1.30527
ENSG00000179397	7.67681	0	3.9057	3.13559	0.024309	3.8592	1.74236	3.68863
ENSG00000180999	0.00740419	0	0.548437	0.670205	0	1.68046	2.73991	0.582759
ENSG00000116922	2.70335	36.5536	5.86514	4.83666	0.00880263	1.92207	1.92703	5.57525
ENSG00000000460	3.31336	0	3.22841	2.8916	6.63754	4.74897	6.65277	3.13348
ENSG00000162817	0.738406	5.40433	23.8504	2.01541	0.0140359	2.90085	0.606677	17.6959
ENSG00000197982	45.6952	0	18.6453	25.6135	9.5662	91.3546	9.11498	20.6094
ENSG00000162384	21.4335	32.6786	16.4806	23.0397	33.9235	31.9143	23.1366	18.3294
ENSG00000143633	13.0223	36.8807	8.08718	10.7367	10.2176	7.27635	6.52375	8.83398
ENSG00000203709	1.35345	0	2.81462	2.20217	4.298	0.726775	0.967516	2.642
ENSG00000162913	1.35187	0	2.0629	1.69245	0.804364	0.222533	2.33968	1.95849
ENSG00000203910	2.49858	0	8.65396	6.68099	0.0312138	0.358266	7.8449	8.09785
ENSG00000131591	4.47378	56.2018	8.2785	7.01637	0.0121592	4.85771	4.72246	7.92275
ENSG00000143110	14.0919	0	8.29532	10.7172	39.7077	4.99804	5.88405	8.97797
ENSG00000187889	5.7849	0	1.94215	0.955175	0	0.0062752	0	1.66396
ENSG00000198912	5.21439	3.75214	3.04626	4.3925	18.4137	8.71442	4.33777	3.42571
ENSG00000179902	11.0567	0	5.59365	4.46494	0.0755589	2.00594	0.0285956	5.27551
ENSG00000119280	22.8129	0	0.954657	1.83048	0.710938	36.7866	3.96736	1.20152
ENSG00000188004	7.36683	61.1503	7.96452	6.84898	0	1.02826	8.08682	7.65009
ENSG00000116667	12.4219	0	6.91056	8.48146	0.0115601	0.359707	18.4285	7.35334
ENSG00000142686	7.64215	0.0617815	20.8545	18.5596	4.02556	4.63082	4.87056	20.2076
ENSG00000213057	5.82643	0	5.2747	6.19426	0.00812817	0.013047	5.61601	5.53389
ENSG00000239887	0.00391815	0	4.4369	2.56504	0.836475	0.0422454	11.9705	3.90929
ENSG00000198520	32.5551	0	8.2077	4.90537	10.8202	1.36062	1.06351	7.2769
ENSG00000221953	6.21542	0	1.31493	2.35767	0.0293935	1.54724	0.388458	1.60884
ENSG00000228594	1.14605	0	2.42628	4.32675	0	1.83781	0.290055	2.96195
ENSG00000157181	59.2547	80.3217	66.0228	52.695	37.0429	52.7955	46.8578	62.2662
ENSG00000143793	9.763	0	11.826	9.7413	8.32917	9.19183	8.38074	11.2384
ENSG00000143612	23.0588	101.167	50.5108	54.0302	3.91462	68.7714	47.5066	51.5028
ENSG00000164008	10.3373	0	9.16444	10.191	0	20.6084	11.2837	9.45378
ENSG00000162642	54.1229	0	39.9556	25.2413	56.4266	45.6445	27.3382	35.8082
ENSG00000203724	0.536168	0	8.62741	7.13505	0	0.396386	0	8.20677
ENSG00000143443	5.06346	0	2.65634	3.76806	15.1569	8.67352	8.27788	2.96969
ENSG00000125462	266.411	0	9.54729	18.2564	1.9037	11.1523	157.684	12.002
ENSG00000162757	3.87603	0	2.21625	3.2333	0.281274	6.89551	0.00372859	2.50292
ENSG00000162585	3.25908	0.0346129	3.76702	3.5713	0	1.94146	1.50156	3.71186
ENSG00000203685	3.94907	0	4.91504	1.11167	0	0.634493	2.58229	3.84301
ENSG00000125899	1.86579	0	1.96742	3.54233	0	4.57461	6.5791	2.41132
ENSG00000088854	42.2632	0.0237068	22.0713	17.3422	38.5458	19.1295	18.551	20.7383
ENSG00000171984	7.23391	0.370394	4.44201	4.11832	26.9404	9.93261	9.8105	4.35078
ENSG00000101084	4.72697	75.9942	8.17567	7.41279	15.599	9.28027	4.67595	7.96064
ENSG00000101220	0.809587	0	4.47979	7.21587	21.262	2.01709	5.71695	5.25099
ENSG00000196476	15.0718	0	7.71636	4.35858	2.1164	2.65592	5.06755	6.76993
ENSG00000160226	7.33896	0	5.08199	6.17488	2.19692	7.53026	4.65362	5.39003
ENSG00000160298	5.1628	0	1.32862	1.01313	0.0231123	2.24049	1.63963	1.23969
ENSG00000159079	12.4242	97.272	51.0104	43.6671	18.8906	19.3074	11.419	48.9406
ENSG00000154642	2.83237	34.9013	0.829612	0.463124	0.0110617	34.1642	2.02766	0.726313
ENSG00000128346	6.3907	0	0.586825	2.94256	2.01949	1.83009	1.47856	1.25082
ENSG00000128254	0.0445954	0	3.56549	0.891496	0.723433	0.2833	3.09173	2.81179
ENSG00000215012	1.1646	0	3.40477	2.741	0.0225991	2.17742	1.48004	3.21768
ENSG00000100249	9.63715	0.376194	0.480551	0.289224	0.117228	0.204182	0.221181	0.426623
ENSG00000188511	0.0013131	0	0.425672	0.0209575	0.787494	0.0580944	1.81346	0.311598
ENSG00000184208	3.08069	0	1.41236	1.7282	0.166762	1.27312	0.97631	1.50138
ENSG00000157617	6.09014	0.805998	3.68587	3.83959	1.52976	0.789141	2.02861	3.7292
ENSG00000172375	1.71466	21.2671	4.49404	4.13685	1.96191	2.62437	1.18859	4.39336
ENSG00000168014	3.33509	1.73149	4.41749	3.5343	0.182125	3.61954	2.5815	4.16855
ENSG00000198535	0.353691	0	0.391283	2.49432	0	0.00288541	0.925502	0.98405
ENSG00000183186	0.0404032	0.0678298	2.62957	2.13778	0	0.700453	2.48086	2.49095
ENSG00000225556	0.445977	0	1.18453	0.0328671	0.0149515	1.82863	0.0443165	0.859918
ENSG00000241962	2.03387	47.0203	2.39373	2.19451	0.00418628	0.0959551	0.750697	2.33758
ENSG00000197927	0	0	0.0917972	0.112614	0	0	1.70621	0.0976645
ENSG00000119147	0.98554	0	3.46734	1.37414	0	0.00827835	0.0165352	2.87735
ENSG00000115998	11.6381	31	5.7847	4.94285	13.3802	6.27927	11.3672	5.54741
ENSG00000118961	4.85192	0	7.34391	8.0437	0.672883	3.60671	12.3636	7.54116
ENSG00000163026	0.671653	0	2.40171	3.29011	0	2.44143	6.46919	2.65212
ENSG00000162972	12.1462	58.8893	10.6209	12.016	0.107889	12.1843	9.47094	11.0141
ENSG00000135974	11.6862	7.85406	10.9518	11.4568	8.66337	11.4261	4.2917	11.0941
ENSG00000150873	0.689248	0	2.43703	0.628088	0.0214855	0.166877	1.60941	1.92716
ENSG00000239605	2.52659	0	0.349814	0.478404	0	0.00126565	1.76206	0.386058
ENSG00000187944	18.7406	0	4.27091	6.44748	0	0	10.1289	4.8844
ENSG00000168887	15.3621	59.4551	3.93467	7.2061	42.3944	16.917	20.5155	4.85676
ENSG00000178074	14.1533	0	18.6998	10.6935	0.127374	25.8045	8.56336	16.4431
ENSG00000204128	79.8081	0	16.9884	8.91702	0.00434607	14.3064	36.2981	14.7134
ENSG00000177994	4.63988	0	2.60632	1.80789	0	0.0517294	0.0328145	2.38127
ENSG00000237651	100.624	15.9489	91.4023	77.777	47.4053	92.6922	24.0258	87.5619
ENSG00000186132	12.2598	0	9.28467	6.93455	27.3243	26.2274	15.0777	8.62226
ENSG00000188674	3.27971	0	66.9699	50.1171	23.4041	2.6426	62.4598	62.2197
ENSG00000159239	0.0139108	0	1.26569	1.3229	0	1.45447	3.80522	1.28182
ENSG00000182600	24.352	0	2.08322	1.73303	0	3.28558	2.84887	1.98451
ENSG00000187699	6.13972	0	3.48782	4.86228	0.00499147	17.7897	6.86803	3.87523
ENSG00000125730	0.466095	0	0.140606	0.152198	270.353	0.336038	0.0222251	0.143873
ENSG00000114405	10.9901	0.0391412	61.6979	51.9478	7.18477	8.91068	25.1352	58.9497
ENSG00000163608	15.7513	3.34772	19.0616	13.8002	18.6587	11.2242	25.172	17.5786
ENSG00000088543	17.2537	0	6.92406	9.97934	8.82617	2.99695	3.33311	7.78523
ENSG00000131379	1.61584	0	0.734578	0.507469	0	0.504118	2.69981	0.670565
ENSG00000174928	6.0478	0	12.3514	15.9116	17.5016	6.8586	9.93772	13.3549
ENSG00000198590	0.00164077	0	2.12855	3.99109	0	0.210505	1.73603	2.65353
ENSG00000179021	8.29625	0	9.55642	8.59501	0.00481217	17.8635	13.5573	9.28544
ENSG00000163632	4.32631	0	6.06382	4.94209	0	0.609094	1.01582	5.74765
ENSG00000114529	0.389547	0	0.580831	0.0530765	0	1.84106	0.0050829	0.432077
ENSG00000181744	13.2019	27.1644	13.2762	8.54129	18.8925	26.6638	9.12876	11.9416
ENSG00000188315	5.82859	0	5.23676	5.31178	9.9857	3.79703	3.93384	5.2579
ENSG00000163689	0.250208	0	1.14698	0.757286	0.00266468	0.0303174	0.00456443	1.03714
ENSG00000187068	4.59037	0	2.27025	3.26802	4.89483	0.103841	21.5937	2.55148
ENSG00000180044	0.710697	0	17.287	5.21145	1.77447	2.84883	0.0117556	13.8834
ENSG00000123838	0.133662	0	1.05259	2.88236	0	1.65268	2.2487	1.56833
ENSG00000154274	23.0795	0	0.35391	0.178447	24.0043	1.02598	7.62409	0.304454
ENSG00000174792	2.17618	0.225647	0.320066	1.93493	0.0349948	7.77672	0.0127569	0.775234
ENSG00000056050	14.8756	0	35.0687	42.8144	5.48524	57.9101	16.9728	37.2519
ENSG00000164074	10.3782	0.118055	10.6679	10.3	6.02138	6.61632	6.92015	10.5642
ENSG00000164096	33.1772	205.343	64.2986	49.6077	95.723	19.7041	23.2239	60.1578
ENSG00000174749	0.00182725	0	3.18248	0.800779	0	3.56529	0.000772947	2.51117
ENSG00000151470	3.73163	0	4.65524	4.86864	12.3188	5.91391	4.53406	4.71539
ENSG00000164123	0	0	2.70091	0.524596	14.5438	0	0	2.08749
ENSG00000205208	1.59588	0	2.64395	2.36556	0.0175436	10.7216	9.24463	2.56548
ENSG00000205129	14.4091	0	36.3313	20.5663	2.83708	8.61258	18.8009	31.8878
ENSG00000243449	68.6984	34.0919	64.2588	81.8902	16.3224	224.139	48.7128	69.2284
ENSG00000181215	0.0661803	0	1.99088	1.27554	0.0144747	0.855823	0.0024792	1.78925
ENSG00000237136	0.245231	0	1.02102	0.757794	0	0.123255	7.07354	0.946828
ENSG00000106804	13.1627	0	1.78383	3.40239	0.0121865	9.22736	3.8255	2.24004
ENSG00000197405	0.159577	0	0.690359	0.447352	13.5529	0.0213741	0.434472	0.621865
ENSG00000113583	21.9012	146.586	23.0737	26.4214	123.802	44.2833	59.4425	24.0173
ENSG00000248874	0.673878	0.662944	1.90396	1.50314	13.4613	0.742594	0.560233	1.79099
ENSG00000082213	5.99697	47.3939	12.2034	11.2033	0	1.35598	10.5837	11.9215
ENSG00000181904	16.8007	0.924245	20.8843	21.9602	27.1081	26.8808	25.2323	21.1875
ENSG00000151881	8.70503	32.3314	14.351	13.2769	0.186408	5.97592	23.8877	14.0483
ENSG00000172244	5.82367	0	11.4687	4.68777	14.5452	7.93251	3.55335	9.55739
ENSG00000197603	21.7403	0.436788	28.1365	25.4952	20.5691	8.09344	18.4233	27.392
ENSG00000161010	0.824626	0	1.38031	1.69632	0	0.421172	0.756364	1.46938
ENSG00000215217	2.58198	0	12.1124	9.12853	0	0.00176729	0.00271157	11.2714
ENSG00000205765	11.6257	14.328	9.46615	10.331	27.7729	16.4939	10.0569	9.70992
ENSG00000197536	7.50655	12.8735	1.70473	4.87042	9.2807	5.63535	18.5491	2.59701
ENSG00000204661	0.0105796	0	0.0387883	0.0227633	0.0174268	1.01847	0.0176926	0.0342714
ENSG00000164241	9.63129	0	6.11637	6.00713	3.89913	2.17418	7.38902	6.08558
ENSG00000178722	2.64861	0	0.0924328	0.0441722	0	8.99854	22.0088	0.07883
ENSG00000186577	28.1049	23.2353	32.842	39.029	14.2009	49.5523	17.8084	34.5859
ENSG00000196821	4.07509	0	5.84214	5.58026	1.19708	2.85349	2.72238	5.76832
ENSG00000112539	3.12535	0	1.1006	0.862909	0	0	6.1358	1.0336
ENSG00000185127	8.56896	0	12.7693	14.4754	21.5669	11.1417	21.174	13.2501
ENSG00000197261	0	0	4.35081	1.27213	0	0	0.016055	3.48305
ENSG00000203872	3.58626	0	10.8376	8.52599	19.7525	3.33306	5.05347	10.1861
ENSG00000213204	0.102087	0	6.25594	4.18914	0.0107156	0.00134604	0.974165	5.67339
ENSG00000185689	3.90546	0	2.1641	3.09581	30.2346	1.97248	0.082008	2.42671
ENSG00000130349	17.9654	0	18.3891	28.9445	11.3807	5.68445	13.0445	21.3642
ENSG00000221821	67.4005	0	23.4302	35.6989	185.769	60.025	29.1301	26.8882
ENSG00000137434	9.39683	0	2.24333	2.30948	0	4.16103	3.5292	2.26198
ENSG00000112308	50.671	21.9569	58.6107	37.4355	250.839	46.0016	41.3549	52.6422
ENSG00000198663	6.40322	0.0378873	11.3412	12.8871	5.34306	24.8283	14.3784	11.7769
ENSG00000203711	0.0500817	0	5.88451	0.889384	0.0901021	0.0205126	0.0368719	4.47658
ENSG00000112936	0.00608466	96.2808	0.0291057	0.0752028	0.0275999	0.0332781	0.0156497	0.0420987
ENSG00000244291	1.24069	0	5.57835	2.48531	9.88873	11.1283	4.5163	4.70654
ENSG00000136197	27.6753	0	14.8895	13.1455	73.9696	10.2062	16.3684	14.398
ENSG00000146576	6.33265	0	5.92107	5.89311	3.63184	5.39333	8.48094	5.91318
ENSG00000153790	1.92849	0	0.420498	0.827996	21.5768	2.91167	0.195253	0.535356
ENSG00000146826	2.90484	1.65328	3.05902	4.18702	15.281	1.74101	4.84447	3.37696
ENSG00000122783	1.07206	0	0.90922	1.23871	5.83511	0.59383	1.86584	1.00209
ENSG00000146540	4.44231	19.4667	7.96384	7.50104	1.32709	4.65613	4.60758	7.8334
ENSG00000164898	37.2383	47.5079	12.5118	16.9478	28.1025	41.2749	19.4751	13.7621
ENSG00000164746	0.00378323	0	1.29845	1.12485	0	0.00626532	1.07493	1.24952
ENSG00000164603	8.72483	0	10.5237	9.10297	16.0306	1.30029	10.6344	10.1233
ENSG00000185955	37.2842	0	0.943787	0.801214	5.24155	15.2772	19.4885	0.903602
ENSG00000164645	0.0131009	0	1.82915	0.595164	0.036865	0	0	1.48133
ENSG00000243317	33.621	0	10.0075	12.9181	34.0816	15.7438	18.6659	10.8279
ENSG00000176919	4.98708	0	0.998212	1.07754	0	0.560508	0	1.02057
ENSG00000177335	5.0139	0	1.70674	1.89814	0.0441906	3.53421	0.0945522	1.76069
ENSG00000182307	6.86233	0	8.65142	8.71627	22.9809	8.57172	6.47323	8.6697
ENSG00000165084	0.518094	0	2.56034	10.6493	0.00217157	0.0017786	0.00158154	4.84031
ENSG00000156172	3.54478	0	3.86113	2.88402	14.522	5.01034	0.967847	3.58572
ENSG00000176907	0.00690298	0	1.12308	85.5933	0	14.443	1.61128	24.932
ENSG00000213865	15.3649	0	15.1739	10.5718	15.3003	13.0487	14.8297	13.8767
ENSG00000169085	16.477	56.5756	30.1402	12.6633	0.0122096	30.7877	32.7778	25.2141
ENSG00000164743	7.81343	0	4.82224	1.46952	0	0	5.14662	3.87724
ENSG00000241852	5.35893	0.0675927	1.80112	2.40771	6.91956	2.13496	1.34244	1.9721
ENSG00000176731	26.3619	14.5505	36.0952	33.818	40.2264	23.7332	37.2857	35.4533
ENSG00000189376	18.931	19.9809	8.91714	12.1408	5.1313	12.1206	8.18651	9.82577
ENSG00000213563	3.50035	0	3.28081	2.92981	3.70477	0.164353	1.126	3.18188
ENSG00000198917	33.4815	0.0807259	7.6096	14.0774	10.8552	15.1717	12.2638	9.43262
ENSG00000160345	3.58498	0.120282	2.9856	3.06009	0	1.05482	1.07575	3.0066
ENSG00000204352	0.794868	0	2.67127	2.18356	0	0.0139163	1.37926	2.5338
ENSG00000174038	1.01278	0	3.09949	2.1738	0.00781397	0.82987	3.71018	2.83857
ENSG00000204711	0.0124661	0	1.13185	0.825035	0.0303061	0	0.00741469	1.04537
ENSG00000180539	0.501739	0	2.50883	2.51139	0	0.0340088	0.479505	2.50955
ENSG00000148362	112.545	137.078	57.5939	63.6324	182.726	55.1861	65.681	59.2959
ENSG00000230185	3.04042	0	0.646165	1.09572	0	1.23491	3.44944	0.772877
ENSG00000187753	3.1935	0	0.882721	0.947134	0.0391248	5.01508	1.23673	0.900876
ENSG00000136932	5.23474	4.59877	5.56626	5.50712	8.45536	7.00089	4.30097	5.54959
ENSG00000171159	6.77819	0	29.6488	15.2763	5.27001	4.67216	4.10136	25.5977
ENSG00000204446	0.86656	0	0.414283	0.247067	0	3.53795	0.10287	0.367152
ENSG00000164972	20.7845	0	9.87764	11.5022	0.0347009	5.64201	2.54678	10.3355
ENSG00000148120	7.42921	57.6492	14.8145	11.4181	6.58541	43.7856	10.9482	13.8572
ENSG00000135045	4.45724	10.5575	11.6743	8.85361	0.0134137	8.212	7.08884	10.8793
ENSG00000156017	3.12976	0.0325615	18.0908	7.27477	0	6.23796	10.2427	15.0422
ENSG00000157653	11.5735	0	0.499121	0.188831	0.0257184	1.20083	0.10552	0.411662
ENSG00000186354	0.274816	0	0.420816	1.06038	0	0.00105454	0.656148	0.601084
ENSG00000179058	7.83737	0.240217	1.20222	0.456871	0	0.132739	3.64294	0.992136
ENSG00000165118	2.73009	0	1.8861	2.88403	2.83591	1.5037	3.03917	2.16738
ENSG00000183784	0.0276153	0	0.0580248	0.150626	70.9248	0.0138706	0.0210298	0.0841256
ENSG00000238227	0.426728	5.35113	1.49844	1.32784	0	1.26388	0.737094	1.45036
ENSG00000147894	7.6486	0	22.6394	24.3399	65.4175	18.6953	13.5386	23.1187
ENSG00000136819	3.71534	0	10.4594	12.2514	8.81265	9.36347	7.55511	10.9645
ENSG00000165181	7.50301	9.35356	3.18234	2.77567	20.1169	2.45561	6.88316	3.06772
ENSG00000155621	2.70154	0	1.88255	1.55324	3.43732	6.4827	4.60295	1.78973
ENSG00000165233	40.3417	0	15.7363	11.1193	17.7727	13.3666	24.9618	14.435
ENSG00000165698	7.22948	0.0794209	5.71175	6.95425	0.0199512	3.73182	3.01253	6.06196
ENSG00000157693	3.79081	0	13.0122	6.52763	10.9897	2.5793	11.7899	11.1844
ENSG00000154975	0.335138	0	17.416	2.56932	0.00743531	0.378221	58.7168	13.2313
ENSG00000063180	9.4981	0.365308	68.6887	21.7862	4.37031	7.74293	9.47017	55.4687
ENSG00000074410	4.33404	0	0.156817	0.221577	0.00764858	0.00355011	1.08575	0.17507
ENSG00000185015	2.08826	0	2.16066	2.36272	0.0192454	0.403222	4.49925	2.21761
ENSG00000104267	62.8541	301.982	1.73813	60.6469	10.5034	635.676	5.03328	18.3423
ENSG00000164879	4.90921	0	3.12258	4.77535	0	0	1.14975	3.58843
ENSG00000167434	1.2704	81.3745	11.4047	5.7727	0.02609	0.00939485	1.74744	9.81723
ENSG00000169239	3.20525	0	2.04896	2.4003	3.69099	1.44398	0.665136	2.14799
ENSG00000168748	0.0449774	0	14.2736	6.93976	0	0.00712474	0.00538958	12.2065
ENSG00000178538	11.778	0	1.01701	4.38981	7.5717	1.56933	20.4277	1.96767
ENSG00000120159	19.1816	0	10.6108	15.682	0.0125502	14.8622	9.67573	12.0402
ENSG00000135932	7.22077	1.83338	16.1787	12.5858	15.9784	16.4005	7.90588	15.166
ENSG00000102547	13.3492	0.83902	12.2562	10.3694	1.65479	6.03019	19.1979	11.7244
ENSG00000099991	5.02499	0	10.854	7.21963	1.58435	5.72225	3.04049	9.82964
ENSG00000134508	34.222	0.0336948	2.02473	1.77332	6.13276	0.298987	16.135	1.95387
ENSG00000149679	3.04525	0	4.84522	7.29444	12.2046	2.83438	2.6901	5.53556
ENSG00000157782	0.179299	7.46195	21.9805	4.27854	2.42456	1.37681	2.51379	16.991
ENSG00000175544	3.38165	0	0.3711	0.363016	26.9673	2.13973	1.27393	0.368821
ENSG00000100314	0.739267	0	0.73669	2.04662	0.02624	0.884877	3.02827	1.10591
ENSG00000154040	4.73799	0	7.79597	8.4468	12.85	9.45723	1.87461	7.97941
ENSG00000158966	49.2088	2.68799	4.71314	1.17923	0.00927555	0.00833449	4.90371	3.71707
ENSG00000141837	3.02584	0.152472	15.954	16.9963	4.15034	0.75194	22.978	16.2478
ENSG00000148408	4.77365	0	23.8889	25.8342	0.0069338	0.508987	0.0384645	24.4372
ENSG00000151067	2.45508	0	10.1723	8.51431	0.00769114	0.381703	2.29448	9.70496
ENSG00000157388	1.91979	0.0501469	12.8125	14.9916	6.06206	0.309032	14.8228	13.4267
ENSG00000198216	0.229065	19.8464	15.7048	11.5679	0.00216811	1.10184	3.92196	14.5388
ENSG00000006283	0.0993534	0	7.24868	6.64681	0.00249425	0.0349775	5.59434	7.07904
ENSG00000100346	0.0343813	0	5.31196	3.72029	0.00581193	0.0828896	0.0061621	4.86333
ENSG00000153956	8.97084	0	33.7328	30.3463	0.023475	23.9021	25.4579	32.7783
ENSG00000007402	0.75654	0	1.6564	8.23883	0	0.100837	4.67431	3.51174
ENSG00000157445	7.43169	0	36.3617	33.052	0	0.17891	15.5889	35.4288
ENSG00000067191	17.9724	0.0548565	5.37031	4.24319	0.968484	0.887603	2.22586	5.05262
ENSG00000165995	42.9004	8.31476	47.4075	27.8054	5.74852	5.46598	12.2048	41.8825
ENSG00000167535	0.51737	0	9.97191	2.90153	0	0.203509	1.98107	7.97904
ENSG00000182389	5.39094	13.9631	22.0467	18.7656	16.4885	1.99328	16.681	21.1219
ENSG00000166862	0.0594234	2.99011	10.8573	18.9432	0	1.16538	5.09282	13.1364
ENSG00000006116	0.498343	0	37.1244	26.8564	0.0324847	1.29353	4.51377	34.2302
ENSG00000075461	0.921527	0	0.225358	2.92554	0.0131742	0	22.7292	0.986435
ENSG00000105605	2.49382	0	1.72153	2.61529	0	0.782094	3.8652	1.97345
ENSG00000142408	0.617366	0	21.1545	25.7259	0.145485	1.12572	5.42281	22.443
ENSG00000105298	1.77134	0	0.896472	1.06225	3.50433	2.17258	0.725486	0.943198
ENSG00000151893	12.4031	0.18946	8.98024	7.72214	37.1565	8.84797	11.1755	8.62563
ENSG00000116161	8.98657	3.0011	29.0184	31.9716	16.3577	32.0914	14.6859	29.8508
ENSG00000084774	8.42737	3.43416	4.35304	4.02179	1.78069	2.7517	4.22116	4.25967
ENSG00000182985	59.9932	0	16.3071	20.1337	0.0424637	28.885	39.7318	17.3856
ENSG00000175161	23.6347	0.0173569	58.0226	58.7108	4.16912	62.4231	69.9382	58.2166
ENSG00000162706	4.376	0	9.31033	12.8207	3.27889	2.20424	4.0203	10.2998
ENSG00000105767	4.21378	0	2.50701	7.60223	0.0131111	18.4003	13.2221	3.94316
ENSG00000163618	11.3651	0	41.6959	45.0627	1.27397	3.15392	16.533	42.6449
ENSG00000081803	10.4905	59.3775	34.9433	0.968084	0.00411242	1.13078	8.07397	25.367
ENSG00000104327	0.440708	0	2.98135	12.8556	0.0288538	0.0138403	0.487636	5.76453
ENSG00000172137	0.00761182	0	0.456937	61.6324	1.71399	0.0176699	0.18764	17.7
ENSG00000012822	17.2423	51.0411	29.7432	31.4384	9.4821	15.7509	16.0067	30.221
ENSG00000136436	9.604	111.217	10.9403	7.56683	19.2145	9.96298	9.96476	9.98944
ENSG00000064989	1.10119	53.3674	4.10268	0.25309	0.00538527	0.0996309	58.5526	3.01763
ENSG00000122786	8.09174	68.0446	16.4963	21.1044	0.00911706	28.3739	31.3994	17.7952
ENSG00000185933	0.00461358	0	1.18783	0.123053	0	0.00397798	0.00229986	0.88771
ENSG00000138172	0.185313	0	2.59211	0.743153	0	0.272821	0.00487347	2.07096
ENSG00000198668	115.892	183.297	319.345	251.542	65.7516	146.436	126.301	300.234
ENSG00000143933	135.532	148.923	398.749	241.555	186.358	257.968	124.4	354.442
ENSG00000160014	8.80047	24.985	22.7062	18.5489	10.4242	12.2422	6.66374	21.5344
ENSG00000129007	5.71456	0	2.23998	2.23229	9.2163	1.54461	2.51782	2.23782
ENSG00000183166	3.31213	0	3.35304	5.91005	0	1.08837	0.719748	4.07377
ENSG00000179218	19.8124	6.71311	9.68358	25.482	12.1796	19.8413	31.4831	14.1366
ENSG00000128595	30.4904	13.985	30.4374	32.3916	20.9435	28.8665	25.3687	30.9882
ENSG00000130643	1.52167	0	74.2625	221.785	0.0483399	6.65564	8.44241	115.844
ENSG00000134072	27.1532	0	33.1853	20.9807	7.22321	4.85369	12.8891	29.7453
ENSG00000183049	5.76135	41.1948	34.8654	11.1838	4.911	3.79058	6.6032	28.1905
ENSG00000008118	1.0864	0	23.084	20.8967	1.30364	0.152801	0.362741	22.4675
ENSG00000070808	3.12696	0.271298	34.4839	9.83419	1.96131	2.93289	2.30132	27.5361
ENSG00000058404	14.608	0.0551937	39.5944	41.7093	0.772467	3.15219	5.51044	40.1905
ENSG00000145349	8.116	10.3761	36.0744	21.474	20.8903	9.61801	18.5533	31.9591
ENSG00000148660	148.001	32.2795	32.6173	32.301	6.41755	6.58002	16.1208	32.5282
ENSG00000162545	46.3442	0	219.284	147.783	19.8164	258.147	43.5605	199.13
ENSG00000163888	0.312343	40.9988	6.02426	30.9747	8.73984	1.88291	2.25086	13.0569
ENSG00000152495	4.29722	0	16.4885	8.09726	1.02302	2.03465	8.71681	14.1234
ENSG00000004660	2.20303	0	16.4125	3.87452	1.09809	0.065825	0.515984	12.8785
ENSG00000110931	5.62543	31.0428	28.5722	8.35986	9.11959	6.33653	3.40042	22.8751
ENSG00000143919	62.0144	34.4219	6.3849	9.07655	16.9055	21.0227	27.8151	7.14357
ENSG00000164076	0.781474	0.0384893	67.6913	59.9785	13.2186	1.62174	4.8928	65.5173
ENSG00000164615	23.4171	0.417915	58.0827	63.6119	2.22351	38.7266	29.1253	59.6412
ENSG00000130559	14.1215	0.0292376	10.9723	10.7122	2.95074	7.17387	4.79085	10.899
ENSG00000118200	26.1613	3.19427	33.1272	37.0885	16.6107	16.9081	41.8037	34.2437
ENSG00000076826	6.01734	0	5.43198	7.05724	0	0.220487	2.51438	5.89008
ENSG00000171735	26.382	1.64332	34.9459	50.7203	12.6679	17.1463	50.1374	39.3921
ENSG00000108509	6.16978	0.0420278	8.75026	7.76181	2.94563	3.52483	7.79942	8.47165
ENSG00000111530	5.69313	7.3623	9.89374	12.7293	1.33653	9.2957	15.054	10.693
ENSG00000144712	2.10792	0	10.5117	12.6097	0	2.9588	4.35243	11.1031
ENSG00000171302	0.308314	9.14797	0.324818	0.461371	0	0.610444	0.122153	0.363307
ENSG00000127022	22.5245	21.6748	26.8335	62.7563	53.4742	61.5026	66.372	36.9588
ENSG00000131236	14.7217	14.6005	20.3377	14.3624	48.789	16.5401	18.1802	18.6535
ENSG00000112186	4.71638	0	123.442	86.8971	1.06855	8.77702	35.1117	113.141
ENSG00000014216	5.33473	0	3.58314	4.79728	8.26911	0.520794	3.08986	3.92536
ENSG00000142330	3.66022	2.97499	3.42008	3.06939	3.12579	4.03556	2.56776	3.32123
ENSG00000162949	0.76081	0	0.73171	0.550271	0.00575948	2.08704	0.00451367	0.680569
ENSG00000162909	86.2129	20.6645	6.85786	17.0859	0.0225741	15.5987	33.8279	9.74076
ENSG00000092529	15.1197	0	3.20423	3.94261	19.4504	248.61	7.83307	3.41235
ENSG00000131375	15.9162	16.2456	18.903	22.4469	11.8675	16.1629	26.591	19.9019
ENSG00000135773	2.05232	0	0.387569	0.172788	0.00645458	6.89096	0.00841164	0.32703
ENSG00000126247	6.10614	22.411	14.0181	12.7691	29.1027	16.3783	2.41229	13.6661
ENSG00000135387	13.0374	5.53364	10.6218	11.9653	33.0282	12.7094	14.7251	11.0005
ENSG00000110888	37.7426	15.9817	55.5837	47.7072	17.8416	5.91533	24.1553	53.3636
ENSG00000105519	3.94711	4.48619	1.21476	1.94968	0.608274	4.97202	1.35512	1.4219
ENSG00000180881	16.4253	7.29543	26.6879	17.8456	1.1852	7.69516	13.6827	24.1956
ENSG00000152611	0	0	1.3637	0.168632	0	0	0	1.02685
ENSG00000116489	39.2647	70.6783	23.6751	21.7408	39.3412	23.6832	34.7682	23.1299
ENSG00000198898	11.0632	0	18.8111	14.3705	22.8965	9.43454	14.4226	17.5595
ENSG00000077549	9.88131	0.290761	8.93303	14.1152	120.157	6.19977	10.0581	10.3937
ENSG00000198286	0.00244985	0	0.137489	0.108595	25.0861	0.00846975	0.00193939	0.129345
ENSG00000141527	0.205448	0	0.101799	0.0779944	6.96281	0.17535	0.394633	0.0950895
ENSG00000204397	0.00413927	0	2.56977	0.0580048	7.4781	0.0132793	0.00720314	1.8618
ENSG00000132357	0.689159	28.579	0.0251938	0.0142991	2.76771	0.00339425	0.00459566	0.022123
ENSG00000105483	4.46113	12.986	0.747068	0.803502	37.5591	5.64386	3.03691	0.762975
ENSG00000187796	1.25467	0	0.501122	0.541218	7.65474	0.32835	0	0.512423
ENSG00000153048	6.09812	0	0.878933	1.78687	6.89584	9.63829	1.52881	1.13485
ENSG00000213995	23.7821	0.071376	21.8474	18.1481	20.1626	17.7396	23.7548	20.8048
ENSG00000142453	1.98883	0	2.72842	2.69458	0.479536	1.06952	1.97507	2.71889
ENSG00000172508	0.28281	0	0.888044	1.47384	3.31868	320.278	1.48261	1.05316
ENSG00000110619	3.27717	0.025174	5.09334	6.93446	0.553863	4.12233	3.35373	5.61228
ENSG00000134905	4.43735	13.9058	4.50413	4.77958	10.6833	2.53797	4.9167	4.58177
ENSG00000164326	1.69528	0	27.9382	0.912034	0	2.45771	2.94239	20.3206
ENSG00000118307	3.95944	0	8.94211	7.23524	5.95597	0.0852228	3.35479	8.46101
ENSG00000108349	13.4332	0.792943	12.8323	15.2576	8.09116	18.2087	16.468	13.5159
ENSG00000166734	13.8631	7.48465	21.6621	26.1803	2.70148	19.5795	20.4731	22.9356
ENSG00000127995	19.4081	0.0703422	33.7166	56.8564	51.6822	32.9034	43.9652	40.2388
ENSG00000147044	3.70772	0	5.44828	7.08942	0.944271	2.40427	24.9122	5.91086
ENSG00000167971	2.99114	0	1.49876	1.56445	0.86313	0.620167	1.09554	1.51727
ENSG00000177303	3.78447	0	0.476965	0.383796	0.0082268	2.32757	3.21095	0.450705
ENSG00000137752	0.0101071	0	0.847236	0.0540643	158.711	0.00912926	0.00492483	0.623671
ENSG00000003400	0.0527661	0.033255	0.0652636	0.0850795	15.5877	0.112868	0.00882054	0.0708489
ENSG00000106144	2.6236	0.0262016	2.93255	2.14233	1.02862	7.47858	3.26907	2.70982
ENSG00000164305	34.2272	0	9.97667	13.5337	0.0130089	16.5032	11.9178	10.9793
ENSG00000138794	17.8357	0.347425	7.15744	8.40611	12.7674	5.93663	5.0933	7.50939
ENSG00000165806	29.6637	0	1.01493	0.865915	0.00932484	0.946858	0.675381	0.972926
ENSG00000064012	2.26956	0	2.15675	1.47747	5.80727	0.0083274	1.53789	1.96529
ENSG00000132906	12.1114	0	3.4155	3.27492	1.57833	4.08888	1.45636	3.37588
ENSG00000143318	7.68277	0	12.2132	4.72197	0	0.139602	0	10.1017
ENSG00000087589	0.0229128	31.9457	0.109962	0.0872226	17.8709	0.116481	0.0143148	0.103553
ENSG00000153113	9.51409	18.3766	11.2199	11.2861	7.18695	11.1848	6.13722	11.2386
ENSG00000121691	48.3671	101.508	8.63108	1.38729	22.1623	25.7359	19.3781	6.58934
ENSG00000166762	3.7563	0	12.6583	8.802	10.0024	3.2131	2.36185	11.5713
ENSG00000152705	3.72739	0	0.59317	0.737407	0	0.976092	0.0048892	0.633825
ENSG00000099338	0.500143	0.0878185	0.377406	0.442569	0.867987	0.270476	2.08018	0.395773
ENSG00000105974	0.00280403	14.5512	1.16266	0.0650765	0	1.0131	1.2956	0.85329
ENSG00000105971	0.00236327	24.4546	2.7955	0.733346	0.00379436	1.17695	6.40488	2.21426
ENSG00000078699	26.4353	0	18.2456	15.3145	8.37208	13.3592	11.7203	17.4194
ENSG00000129993	0.00404544	0	1.86486	1.0497	0.41755	0.00749342	0.00168041	1.6351
ENSG00000067955	15.4214	7.61282	3.76522	6.29737	18.4269	29.3064	42.7967	4.47894
ENSG00000110395	3.93388	0	4.357	4.51355	20.2457	2.5175	3.60557	4.40113
ENSG00000114423	3.53025	9.13509	2.0427	3.57044	3.43987	4.28799	8.35764	2.47331
ENSG00000105879	2.73746	147.134	7.33799	5.50462	1.44277	13.2393	10.1133	6.82123
ENSG00000102924	0	0	1.32829	6.26147	0.0127553	0.00137302	0.00808287	2.71876
ENSG00000141668	0.00355602	0	19.4067	7.52169	0.00450466	0.00221043	3.07198	16.0568
ENSG00000139899	2.88399	0	0.684346	0.168182	0	0.00196867	0.178738	0.538859
ENSG00000054803	0.017883	0	24.8291	54.1292	11.6245	0.0150061	0	33.0877
ENSG00000159228	39.1464	103.396	9.05794	9.67175	5.54437	206.555	41.4501	9.23095
ENSG00000159231	7.38026	0	2.96704	3.40142	0.0904642	0.259037	6.41901	3.08947
ENSG00000145439	15.2914	3.20293	15.019	15.4311	25.1583	27.8704	36.1981	15.1351
ENSG00000172785	1.03835	0	1.97463	2.2773	4.80038	0.670423	1.30811	2.05994
ENSG00000136682	3.37521	0	4.56699	4.79977	3.88406	2.56262	1.64324	4.6326
ENSG00000147996	1.32446	1.37031	4.12958	4.83959	4.50577	1.01909	4.53235	4.32971
ENSG00000204790	0.728422	4.24388	2.23451	1.76673	1.6234	0.340468	1.26567	2.10266
ENSG00000108468	7.87653	0	11.6364	14.8192	3.44147	14.8824	5.22626	12.5335
ENSG00000122565	14.0255	20.1143	27.1956	27.6589	35.5298	30.5891	29.2924	27.3262
ENSG00000141582	2.85156	0.0643705	4.88894	5.64212	9.35519	8.77361	10.2545	5.10123
ENSG00000094916	16.138	11.2049	9.9432	13.52	14.8415	7.70335	13.8821	10.9514
ENSG00000183741	2.48647	10.3546	4.61912	4.78668	2.81622	2.96905	4.01544	4.66635
ENSG00000100307	2.74642	0	5.45273	6.34315	8.48784	12.1778	5.52462	5.7037
ENSG00000100211	18.4607	10.2638	18.1714	17.6197	0.662993	12.2414	7.38331	18.0159
ENSG00000132024	8.77451	0	18.06	19.9937	7.13599	7.75471	11.9279	18.605
ENSG00000154222	5.20656	13.8104	4.56227	4.84316	5.7994	3.03073	0.775717	4.64144
ENSG00000048342	22.3414	15.0754	8.03248	15.3318	0.633464	5.0048	15.9542	10.0899
ENSG00000188649	30.6168	0	2.96568	4.35336	85.8816	13.0412	7.35341	3.35682
ENSG00000060339	58.4489	45.3614	44.5848	42.53	66.4418	39.4683	45.0527	44.0056
ENSG00000183287	0.0361486	0.0355747	1.18336	0.685326	0.0344764	0.10618	0.0147673	1.04298
ENSG00000171097	17.5099	0	11.9652	13.9213	0.714164	10.594	10.1221	12.5165
ENSG00000137944	27.4066	0	25.3972	30.5644	4.49285	39.3482	54.721	26.8536
ENSG00000176476	9.38006	6.8395	8.80882	10.5926	0.0182493	16.1107	8.42606	9.31159
ENSG00000150636	7.52153	0	7.33293	3.01023	7.44547	3.68652	5.18759	6.11452
ENSG00000167131	2.49214	0	0.499811	0.298287	0	0	0.132253	0.443009
ENSG00000173581	1.20224	0	1.86523	1.67495	0	1.28241	2.33362	1.8116
ENSG00000159884	2.66254	0	5.60547	7.01039	8.29002	1.95766	5.58389	6.00146
ENSG00000181378	0	0	1.06136	0.156576	0	0.575176	0	0.806333
ENSG00000005059	2.58791	0.042189	1.39059	10.2205	0	1.66427	1.64584	3.87939
ENSG00000168491	0.391171	0	5.88025	2.00602	0.00884491	0.130029	0.0526806	4.78825
ENSG00000164221	7.80694	0	20.9526	16.8154	64.5899	31.7386	9.19782	19.7865
ENSG00000103021	2.68861	0	4.67681	4.66938	11.6691	2.85422	0.919361	4.67472
ENSG00000105479	2.14569	0	0.303499	0.462345	0.00626568	0.00744129	0.789722	0.348272
ENSG00000136710	2.98101	0	7.23992	11.4093	19.285	7.26408	15.72	8.41512
ENSG00000159873	3.42339	0	4.53909	4.91377	17.4672	8.56967	3.18931	4.6447
ENSG00000160799	13.1933	26.6744	11.2035	12.8427	21.1785	10.4838	7.10051	11.6655
ENSG00000147144	0.447594	9.2731	1.78498	2.27836	1.37709	0.366788	2.2799	1.92405
ENSG00000176714	6.3067	0	1.84626	2.58061	7.23236	7.39008	11.1026	2.05324
ENSG00000151773	0.590683	0	1.57669	1.7986	2.25805	6.27028	4.40354	1.63923
ENSG00000007080	7.81394	7.30615	16.3075	12.1803	12.4102	16.7683	5.99437	15.1442
ENSG00000169193	3.43438	0	7.46797	10.1183	1.16967	3.5807	5.39126	8.21501
ENSG00000164366	2.29967	0	2.18022	3.41092	0.018378	3.42437	1.91826	2.52711
ENSG00000180347	0.00442606	0	0.535439	0.394849	0.00380905	1.15651	0.00446627	0.495812
ENSG00000244607	5.24159	0	3.23039	1.72077	0	0.948991	1.33574	2.80489
ENSG00000104957	26.2992	11.4781	18.0242	24.5149	27.3743	17.4756	21.707	19.8537
ENSG00000004766	13.2122	0	22.9723	23.4899	18.8051	11.0536	20.1826	23.1182
ENSG00000100147	12.307	0	16.9203	19.2512	39.0054	11.3276	25.2852	17.5773
ENSG00000128596	11.2587	0	20.5233	47.283	23.197	5.30734	12.0105	28.0658
ENSG00000185298	5.97061	0	3.4632	3.42058	7.56215	3.55664	0.441357	3.45119
ENSG00000163006	5.41444	0	6.21037	6.36364	0.716182	4.73008	1.39413	6.25357
ENSG00000175455	19.4436	11.8824	25.2602	18.013	7.78659	10.5132	36.3451	23.2175
ENSG00000163492	1.03357	4.47684	0.245117	0.845366	0.30176	0.22833	0.015346	0.414304
ENSG00000135637	7.16526	0	3.46343	3.55828	2.73911	0.524751	5.73178	3.49016
ENSG00000266302	23.4047	2.46047	40.4475	24.6951	7.99433	4.53386	21.374	36.0075
ENSG00000205212	1.17854	1.90666	11.4369	0.778098	0.0693722	0.876024	0.0426929	8.43256
ENSG00000135205	10.2429	18.1978	11.5671	9.33984	24.8971	9.14921	46.0718	10.9393
ENSG00000153237	3.86357	0	12.4662	17.1474	0	1.58902	3.30453	13.7856
ENSG00000181982	1.74267	0	2.59168	3.4435	0.578324	1.58319	1.80595	2.83178
ENSG00000149548	11.4671	0	0.931902	1.58166	0	5.09228	4.13381	1.11504
ENSG00000144395	0.219422	0	0.259632	0.425409	0	5.4854	0.00235976	0.306358
ENSG00000198003	7.67282	0	1.56632	0.957863	1.08739	0.469232	0.349881	1.39482
ENSG00000198865	14.7513	0	4.23399	17.8655	0.0083082	11.9029	24.2296	8.07619
ENSG00000248712	0	0	0.495472	0.328882	16.6691	0.00334797	0.0120459	0.448516
ENSG00000197599	13.0593	0	3.31418	3.78294	0.0540258	4.75432	3.3122	3.4463
ENSG00000163749	1.86565	0	4.70949	0.488522	0	0.137101	2.00769	3.51976
ENSG00000183401	16.5712	10.1944	8.44412	5.90871	12.9824	39.1136	9.08087	7.72948
ENSG00000203952	16.2735	0	0.365554	0.950377	0	6.84988	12.7318	0.530393
ENSG00000236624	7.35901	40.1813	0.720295	1.11147	13.7957	3.50306	5.64158	0.830552
ENSG00000198937	43.3919	0	24.5732	35.5302	0.0549782	36.4674	19.5751	27.6615
ENSG00000175820	4.71229	0	1.3665	1.21034	12.7408	0.0612973	1.07619	1.32249
ENSG00000159588	0.559872	0	0.205034	0.442858	0.0144161	1.93174	1.5878	0.272067
ENSG00000120262	1.9661	0	3.0737	2.05497	0.0327385	0.0736869	2.1927	2.78656
ENSG00000164989	12.2579	0.552195	14.7227	10.6124	7.18093	3.09556	6.22374	13.5642
ENSG00000154479	12.2849	0	4.76301	2.50785	0	0	0.109464	4.12736
ENSG00000154781	37.3875	43.0234	26.4161	29.6752	45.1508	30.1555	24.7574	27.3347
ENSG00000151838	0.0304607	0	14.9415	1.93853	0	0.0543021	3.4508	11.2764
ENSG00000119636	8.86719	13.9826	9.73168	9.3257	0.016713	10.9911	3.52102	9.61725
ENSG00000255994	0.0452932	0	27.3179	16.6076	0	0.760513	0	24.2991
ENSG00000166960	0.00466777	0	1.47509	1.15132	0	0.0051438	0	1.38383
ENSG00000122483	14.069	5.734	10.6039	7.99285	41.9451	7.44201	5.58572	9.86792
ENSG00000101997	10.1707	0	7.41181	4.68225	26.0365	9.56742	5.43534	6.64245
ENSG00000177868	5.79061	0	23.7223	24.6145	67.7648	16.533	2.70944	23.9737
ENSG00000159214	7.71608	0	8.62191	5.13122	3.57311	0.225593	2.20763	7.63802
ENSG00000147419	45.6882	0	33.8009	18.2556	10.1417	8.93624	12.357	29.4193
ENSG00000024862	26.712	6.1805	87.9837	62.1713	4.90223	32.1	15.8571	80.7082
ENSG00000160050	7.16406	0.0795618	2.859	6.16232	0	2.01636	7.99068	3.79008
ENSG00000151468	2.31634	107.837	18.6517	5.31543	0.0135655	1.76638	4.12234	14.8927
ENSG00000186409	3.71114	14.9183	7.62802	4.50284	0.309536	0.960408	2.06135	6.74715
ENSG00000109881	2.44916	0	14.9655	8.63017	3.09728	0.315661	1.24316	13.1798
ENSG00000173421	0.0405249	1.74999	0.268918	0.278477	0.0121918	0.00860812	1.77396	0.271612
ENSG00000163885	1.88826	0	1.06253	0.744913	0	0.275535	0.308302	0.973009
ENSG00000145075	2.60929	0	11.1579	6.20967	6.54323	2.12213	3.88204	9.76316
ENSG00000141519	2.05962	0	1.3114	1.22737	0	0.596278	0.747278	1.28772
ENSG00000186710	1.14437	0	1.35061	0.114843	0.0250381	0.411613	0	1.0023
ENSG00000180329	6.66724	0	12.8344	7.94027	9.42712	6.52215	7.05145	11.4549
ENSG00000108588	17.6454	10.1244	20.5555	23.9504	9.78122	27.5134	28.4139	21.5124
ENSG00000152492	17.5495	30.1934	5.35887	10.3312	41.1794	5.69365	116.807	6.76038
ENSG00000164051	9.14756	0	3.79502	4.22296	5.77675	1.77128	5.94359	3.91564
ENSG00000120860	27.4593	32.2678	23.948	22.0194	69.1568	57.4659	23.9638	23.4044
ENSG00000176155	3.94584	3.23295	7.41722	5.94318	1.46208	0.955587	3.1075	7.00174
ENSG00000160124	13.2578	0	13.478	17.1146	3.79479	4.46757	10.5215	14.503
ENSG00000133773	8.9701	0	11.1431	10.1975	9.20036	8.92951	5.56873	10.8766
ENSG00000108091	6.76896	0.860011	12.171	7.51789	19.8354	2.43508	5.87556	10.8595
ENSG00000104983	10.1483	0	4.97786	4.62781	5.86416	2.85536	0.878658	4.87919
ENSG00000130783	4.17693	0.050057	2.93756	2.11689	0.0237897	0.869268	0.0560931	2.70625
ENSG00000135127	1.09177	0.0386787	18.2234	18.4814	0.00625215	0.0126698	2.31095	18.2961
ENSG00000139537	0.93321	0	9.23668	10.4694	0.0119192	0.637133	2.94868	9.58414
ENSG00000180376	18.553	10.2993	34.2303	35.6357	13.1824	14.5595	28.6525	34.6264
ENSG00000166510	0.00128609	28.1319	5.59375	0.15023	0.0159942	0.00382074	0.803411	4.05943
ENSG00000198624	0.029276	17.3001	0.293374	0.212957	4.95984	0.093142	0.00185723	0.270708
ENSG00000216937	38.3905	25.4669	20.1654	22.8394	27.9456	18.1102	33.2122	20.9191
ENSG00000253276	0.791135	0	1.4564	2.5279	2.72247	3.71095	1.00694	1.75842
ENSG00000186714	0.0395764	0	0.59248	0.893684	1.17003	0.446905	0.525546	0.677378
ENSG00000163040	1.59944	2.55721	2.66513	1.88589	0	0.00915598	0.00576405	2.44549
ENSG00000152076	0.672492	7.71886	0.84423	0.611767	0	0.739718	0.0039029	0.778708
ENSG00000120647	6.54413	0	5.91229	5.83194	9.53588	8.37124	6.14326	5.88964
ENSG00000162004	2.30332	0	1.08527	0.846829	0.527323	0.828503	0.239688	1.01806
ENSG00000249961	1.44383	0	0.755946	0.539711	0	0.023828	0.0114732	0.694997
ENSG00000091986	3.1603	3.69438	0.499755	0.247941	0.0206108	0.0271541	0.00685933	0.428778
ENSG00000149201	3.05709	0	0.791652	1.05017	0.00659475	0.0733025	0.783942	0.864517
ENSG00000149231	15.8063	49.9446	32.7362	29.8324	1.31302	31.856	19.1554	31.9178
ENSG00000150676	2.36115	0	0.555927	0.413959	0	0.0225209	0	0.515912
ENSG00000055813	1.11734	0	18.6329	25.0434	0	1.11733	5.65736	20.4398
ENSG00000175602	8.45653	34.9625	42.3102	32.7225	14.5345	19.9528	14.3451	39.6078
ENSG00000205476	3.00695	0	1.06718	1.4216	3.27554	2.02104	1.20504	1.16707
ENSG00000110104	0.72337	72.4104	2.75179	2.49519	0	4.98816	0.243245	2.67946
ENSG00000115355	69.7878	36.5715	96.8813	101.918	38.504	181.429	105.346	98.3009
ENSG00000168071	2.92565	0.0208133	0.723191	0.504429	7.40842	0.0015986	0.00390166	0.66153
ENSG00000015133	3.39604	6.67287	0.770246	0.105385	0.00722838	0.00594904	0.899075	0.582847
ENSG00000179071	0.750106	0	1.18316	1.06741	0.0211133	0.804376	0	1.15053
ENSG00000137500	12.7635	54.2215	12.4162	16.7406	7.02367	23.2912	16.5257	13.6351
ENSG00000123106	17.7075	57.7825	20.5809	32.4775	29.2939	16.3663	18.245	23.9341
ENSG00000119242	9.31552	0	15.7312	14.9132	6.09066	8.42084	7.51904	15.5006
ENSG00000125633	32.7247	87.9428	21.9464	23.0048	6.43482	5.3537	29.6956	22.2447
ENSG00000105248	0.976677	0	3.33874	4.17744	4.06201	3.76102	3.26351	3.57514
ENSG00000173013	1.01466	0	0.651991	0.722173	0	0.0087956	0	0.671773
ENSG00000142039	2.70006	0	2.5522	3.1911	14.8146	3.89021	2.34567	2.73228
ENSG00000187094	8.73981	32.0051	268.858	623.991	22.2847	32.0583	13.096	368.956
ENSG00000110148	0	0	13.4569	4.58361	0	0.0315827	0.00541487	10.9559
ENSG00000161573	0.0498286	0	0.03802	0.077449	1.22256	0.122735	0.055055	0.0491335
ENSG00000108691	51.08	0	1.40628	0.36097	615.284	3.25812	0.0242599	1.11165
ENSG00000102962	0.115705	0	0.0952807	0.156423	0	0.38851	2.0804	0.112515
ENSG00000213927	3.41678	0	1.27522	0.74815	0	0.0440306	0	1.12666
ENSG00000151882	0.0138566	0.0375152	2.34468	0.28148	0.0220643	0.00680096	4.12168	1.76314
ENSG00000006075	0.0358372	0	0.122605	0.0411753	30.1197	0.00345248	0.0128729	0.0996531
ENSG00000136280	2.8626	0	3.33063	2.62541	10.0087	2.32482	3.35462	3.13185
ENSG00000101331	0	46.936	2.10929	1.0952	0	0.256175	0	1.82346
ENSG00000133101	0.00309502	0	10.2127	10.9935	0.0298558	0.96126	0.00985211	10.4328
ENSG00000145386	9.08545	0	10.1093	10.2292	0	13.7613	8.44497	10.1431
ENSG00000134057	0.436727	0	6.4562	6.23866	2.55051	1.28139	1.94405	6.39488
ENSG00000100814	10.7756	0	22.0001	32.595	50.5482	20.4586	30.6234	24.9864
ENSG00000112237	18.4293	95.0841	31.7968	26.8717	4.92166	7.80488	32.4829	30.4086
ENSG00000110092	3.62048	2.6459	2.59915	2.57816	12.5064	3.69104	13.6378	2.59323
ENSG00000118971	5.35057	11.5797	22.2606	24.0065	28.5445	1.1869	44.6369	22.7527
ENSG00000112576	5.20269	6.50603	6.19562	5.552	4.86977	6.36137	3.6827	6.01421
ENSG00000166946	20.3081	36.659	20.8148	22.783	11.621	16.8588	33.1321	21.3696
ENSG00000105173	2.51207	0	4.12146	11.0009	0	1.74147	0.0861769	6.06052
ENSG00000175305	0.227378	0	2.31534	2.74584	1.07462	18.7439	0.702251	2.43668
ENSG00000162063	1.03963	0	2.20393	2.37163	0	0.228181	1.17399	2.25119
ENSG00000113328	19.0359	0.0724177	21.1564	19.8413	62.311	24.9933	12.8944	20.7857
ENSG00000138764	10.19	1.2859	7.92613	15.3186	0.028388	5.9163	8.77277	10.0098
ENSG00000134480	26.2448	0	34.252	60.4102	41.3217	34.8215	25.5074	41.625
ENSG00000118816	25.884	84.0161	81.7004	105.622	39.382	56.9974	49.6289	88.443
ENSG00000205089	17.935	0.0800461	13.2615	9.95354	2.49341	16.9906	42.6938	12.3291
ENSG00000107443	15.8441	29.512	4.77501	6.65991	2.86145	7.98778	8.42132	5.30629
ENSG00000135083	1.20335	4.58471	0.250983	3.65348	0	0.529347	0.00681254	1.21002
ENSG00000090061	6.62687	0	4.71262	5.07215	4.00156	3.01771	8.08357	4.81395
ENSG00000163660	29.4697	59.4985	28.3403	29.9974	82.818	55.9947	31.4046	28.8074
ENSG00000221978	76.3293	69.2991	45.77	41.9675	48.2185	40.1793	37.3644	44.6982
ENSG00000152669	0.00672755	0	3.68957	0.155675	0	0.00294939	0	2.6935
ENSG00000129315	17.1106	0	10.4557	10.1312	18.5045	13.3755	12.0205	10.3642
ENSG00000082258	21.4388	17.2231	38.4236	30.9613	40.7014	17.8256	30.303	36.3203
ENSG00000108100	3.02548	0.222553	11.9556	8.95235	5.63329	14.4212	11.1531	11.1091
ENSG00000163249	7.83075	1.95972	9.53705	2.48113	0.0101773	11.2552	3.23175	7.54826
ENSG00000182632	0	0	1.9758	0.405189	0.00955932	0	0	1.5331
ENSG00000103540	9.42927	3.59225	15.6914	15.6542	2.79036	98.2758	5.91466	15.6809
ENSG00000260916	2.97365	11.9373	23.8035	10.4808	10.026	2.62206	3.2499	20.0484
ENSG00000184451	4.69595	6.13272	2.59348	3.22602	6.82336	8.48119	7.34319	2.77177
ENSG00000112486	0.874584	0	1.41888	0.608323	0.0140592	0.00798919	0.00117756	1.19042
ENSG00000151014	0.788703	0	3.33061	4.54729	0.040463	4.7079	3.29161	3.67354
ENSG00000173992	109.985	87.7361	51.1677	41.212	84.9054	38.6295	66.7345	48.3616
ENSG00000154429	9.50487	0	31.4677	26.3541	3.33194	33.3027	12.1085	30.0264
ENSG00000166226	20.7763	80.86	32.2282	56.4531	24.2056	22.9381	54.3395	39.0563
ENSG00000163468	14.7446	1.67067	22.9628	31.2041	15.6841	30.4334	27.3901	25.2857
ENSG00000115484	13.9115	14.2853	32.8295	40.7307	25.5597	33.2384	30.0497	35.0566
ENSG00000150753	10.0267	11.548	18.601	24.1549	22.6442	28.1855	14.1878	20.1665
ENSG00000146731	23.799	24.0849	30.6516	41.2737	31.5557	23.9272	37.6727	33.6456
ENSG00000132141	11.0174	0	1.52314	1.07968	7.29467	2.49678	3.31416	1.39814
ENSG00000135624	12.5559	33.2507	18.1929	26.3344	18.1185	20.301	22.9072	20.4877
ENSG00000156261	31.3109	3.66936	59.1892	71.031	53.1038	50.1266	39.4275	62.527
ENSG00000122674	5.14493	1.72318	5.26351	5.90337	4.95061	9.65222	5.27642	5.44386
ENSG00000146574	1.50851	0.690736	2.29467	2.28759	2.47889	1.67492	1.54629	2.29267
ENSG00000134256	1.46488	0	1.46601	0.50881	0	0.00277686	0	1.19621
ENSG00000156535	6.93919	0	1.08641	0.130858	0	0.00703324	0.0119445	0.817079
ENSG00000170458	2.64418	0	1.32617	2.37873	256.064	2.02998	0.00669457	1.62285
ENSG00000177697	6.05874	33.7647	4.92371	4.3117	4.49949	0.101958	4.65602	4.7512
ENSG00000177675	0.00208038	0	2.74609	5.78292	0.00684254	0.0390825	0.019442	3.60206
ENSG00000135535	12.0803	39.384	17.1221	13.9643	21.3848	42.2201	19.7711	16.232
ENSG00000091972	3.65901	3.59493	56.5829	77.1276	0.461682	18.7377	31.3778	62.3737
ENSG00000163606	0.709369	0	2.66041	0.384894	0	0.016723	0.00285829	2.01903
ENSG00000206531	0	0	1.09011	0.00963072	0	0	0	0.785567
ENSG00000012124	0.098542	0	0.134303	0.0973182	0.0414145	62.0672	0.750822	0.123878
ENSG00000150637	0.0884362	0	0.822517	0.549487	8.86736	3.48923	0.00996378	0.745561
ENSG00000198821	0.106415	0	1.18652	1.38322	0	0.00122213	0	1.24196
ENSG00000139193	4.87609	0	0.338914	0.621625	1.10309	0.482952	1.86144	0.418599
ENSG00000120217	0.62101	0	1.14806	2.99736	12.9918	0.00419104	2.71759	1.66931
ENSG00000103855	1.81279	20.511	6.84869	4.72634	15.3602	0.132683	6.20502	6.25048
ENSG00000198087	5.67872	28.9191	7.88537	6.69669	27.2235	3.19394	7.88489	7.55033
ENSG00000169217	1.22171	0	5.04113	6.04652	10.9544	8.45303	6.06788	5.32451
ENSG00000186074	0.00301892	0	0.85122	0.527605	35.9071	0.0135956	0.00304765	0.760006
ENSG00000167775	3.60445	46.1737	4.52086	11.812	0.0210385	0.734664	11.0971	6.57595
ENSG00000174059	0.00623086	146.049	0.112512	0.0663706	0.0117757	0.112166	0.0191729	0.0995062
ENSG00000104894	0.141727	0	0.0453085	0.0786325	31.4195	0.000855954	0.0658893	0.0547013
ENSG00000117877	0.443311	0	1.15224	1.28619	0.913919	1.1343	0.272821	1.19
ENSG00000101017	19.6064	0	0.519974	1.19266	62.4299	0.00694224	0	0.709579
ENSG00000117335	32.9995	158.451	40.6818	45.0346	48.4229	111.956	111.749	41.9087
ENSG00000196776	41.4704	1.97645	71.8039	42.7025	7.55849	40.9241	35.6701	63.6013
ENSG00000169442	0.0123394	0	3.1711	0.00887412	0.0512349	0.0162685	0.0324629	2.27979
ENSG00000143119	0.032709	0.112434	24.0369	1.37324	650.99	0.504423	2.71919	17.6489
ENSG00000196352	0.0901565	36.3094	4.11795	7.29475	8.44688	38.1643	0.35102	5.01337
ENSG00000116815	10.5592	125.072	2.41898	1.64625	42.0919	1.656	16.7793	2.20118
ENSG00000085063	21.5801	65.9803	21.0098	32.9091	8.53799	9.56001	32.1323	24.3638
ENSG00000135404	69.4245	95.2877	28.7315	56.3026	90.8819	95.0249	76.9191	36.5027
ENSG00000129226	0.19672	0	0.428859	0.698834	59.4217	0.0222924	3.45526	0.504955
[truncated: 11,366 more rows]

## Sheet: DM
	Neurons	Astrocytes	Oligodendrocytes	Microglia	Endothelia	OPCs
ENSG00000121410	0.562511	0.0282991	3.82035	0.714606	0	0
ENSG00000148584	0.032348	0.00220135	0.00381221	0	0	10.9145
ENSG00000175899	4.73316	2.32586	1.25549	591.168	245.369	88.4714
ENSG00000166535	0.232288	12.1011	0.0155876	0	0.0166588	0
ENSG00000094914	10.2358	11.8149	7.6035	0	0.0450628	0.0822076
ENSG00000081760	3.39547	1.12261	1.24122	0.563057	0.0689064	1.22915
ENSG00000109576	13.9645	36.0462	12.269	3.36116	0	0
ENSG00000103591	8.98131	9.15917	5.02023	0	3.3559	0.0283989
ENSG00000115977	25.459	7.67888	7.52797	32.4017	13.8908	24.7654
ENSG00000127837	15.4651	17.3468	0.552973	25.1043	0.553941	0.171397
ENSG00000090861	57.103	25.5974	17.6829	23.8853	4.85716	0.803792
ENSG00000124608	3.64465	2.76053	1.20685	0	0	0.536559
ENSG00000266967	30.2201	7.20256	20.6043	0	1.01486	1.91686
ENSG00000157426	19.6685	30.487	1.6497	0.0213511	1.02376	9.34283
ENSG00000149313	56.9792	16.5866	27.021	0	2.46851	32.1199
ENSG00000008311	20.7271	485.966	162.824	104.092	57.0011	242.017
ENSG00000108270	3.59362	0.368355	7.33202	0.388003	13.6249	0
ENSG00000181409	2.2684	0.441811	13.7548	0.496208	1.78663	0.258489
ENSG00000183044	44.0508	25.7309	8.9642	0.0387299	2.13378	25.3384
ENSG00000165029	23.4667	119.351	27.7656	99.4734	34.136	133.381
ENSG00000154263	3.94799	0.388989	0.184801	0	12.0967	0.877565
ENSG00000144452	0.729789	2.48865	0.0719633	0	0	0
ENSG00000107331	0.382912	0.144483	1.12544	0	0.171332	0
ENSG00000167972	4.25991	2.06451	3.2084	0	0.293452	0
ENSG00000198691	1.65453	0.298233	0	0	1.31336	0
ENSG00000154265	26.8642	2.41484	13.3264	0	11.656	10.4045
ENSG00000154262	3.7668	0.202426	0.335928	0	4.73989	0.46488
ENSG00000064687	0.256834	4.44478	0.0276648	0	0.134272	0.142196
ENSG00000141338	0.29156	0.496763	30.1979	7.70396	3.97308	0.087049
ENSG00000154258	2.66104	0.322225	0.220557	0.0137646	44.7384	0.015158
ENSG00000085563	5.07093	0.0199163	0.00760383	0	60.1516	0
ENSG00000135776	8.82124	2.52357	1.93021	6.64896	2.33095	8.68224
ENSG00000005471	0.431123	0.00430321	0.00595658	11.8989	0.377263	1.35159
ENSG00000115657	4.26831	6.49127	3.64099	0	0.1433	0.0246149
ENSG00000131269	13.3979	30.2919	20.7714	22.1263	6.64853	56.743
ENSG00000197150	2.60099	0.815434	1.24314	0	0.16704	0.0116557
ENSG00000103222	4.92956	0.567092	0.448919	0	1.62093	0.0653569
ENSG00000124574	2.42022	0.257436	0.313096	8.18845	0.13661	0
ENSG00000125257	0.567177	0.0504319	0.227617	45.4987	0.14938	25.4955
ENSG00000114770	17.5492	11.3365	4.31097	2.25757	1.0936	2.91292
ENSG00000006071	9.21097	10.3159	0.56649	0	0.021017	1.93017
ENSG00000069431	0.117725	17.3059	0.0207008	0	8.33717	0.0185672
ENSG00000173208	7.7245	26.8454	0.0137479	0	0	0
ENSG00000117528	9.65972	25.5769	18.1565	0.17749	4.57611	44.9004
ENSG00000119688	11.2487	17.7385	5.79018	7.13328	7.04841	1.0118
ENSG00000164163	12.0488	20.3561	26.8744	27.6369	4.72158	33.2483
ENSG00000033050	15.2886	12.7012	7.7082	0	6.6021	2.6549
ENSG00000161204	7.59514	3.07464	6.17057	0.274977	1.77341	0.0675697
ENSG00000160179	1.00898	0.444284	16.0716	0.218989	0	1.96789
ENSG00000118777	0.0863072	0	0.00920763	3.81904	352.873	0
ENSG00000172350	1.40794	1.17249	0.085032	0	0.300683	0
ENSG00000138075	0.864372	5.8668	0.0890716	1.53954	0	0
ENSG00000143994	0.234287	0.91509	1.42991	0	5.93681	0
ENSG00000144827	16.1024	21.4208	5.37208	0	4.9192	21.7045
ENSG00000100997	6.36523	3.23847	1.24574	0.656163	1.93232	0.752257
ENSG00000131969	1.51813	2.26457	1.29729	1.11838	0	2.83443
ENSG00000139826	10.1448	1.29526	10.3689	3.44062	0.0207687	5.02833
ENSG00000248487	26.463	0.562305	2.43304	0	2.29712	0.221836
ENSG00000114779	1.29362	1.70132	0.0219019	0	22.692	0.94201
ENSG00000140526	8.97202	13.2451	5.00444	4.26667	12.9819	10.5848
ENSG00000158201	5.15008	18.8972	0.237857	0.737644	2.14671	9.19128
ENSG00000100439	2.34759	12.0231	5.29378	0	9.65351	1.95277
ENSG00000011198	27.0639	12.6959	39.2231	8.20764	38.1194	8.06094
ENSG00000163686	12.3586	5.17141	17.365	0.0993065	1.01936	14.5722
ENSG00000127220	0.244303	0.43775	0	3.05172	0	0
ENSG00000136754	80.7889	116.745	65.291	323.204	15.3078	84.4465
ENSG00000138443	15.0973	12.262	6.43549	8.73213	13.906	20.2759
ENSG00000108798	0.0024056	0	0	1.44644	0	0.289922
ENSG00000154175	3.33015	0.425183	0	0	0	0
ENSG00000097007	3.18354	2.69807	8.88455	0.208228	10.637	0.145586
ENSG00000143322	6.43347	2.80851	1.66911	43.9581	12.2831	82.5865
ENSG00000099204	29.5466	53.5809	0.812075	0	56.3933	8.94194
ENSG00000163995	3.10491	0.0565801	5.60344	0	0	0
ENSG00000173210	4.04854	3.03854	0.846995	0	15.3145	0.123173
ENSG00000159842	10.9051	15.1051	0.585005	0.798478	1.34983	0.493199
ENSG00000174429	10.609	1.01295	0	0	0.0676841	0
ENSG00000114626	0.796904	0.00263025	0.143425	0	1.49099	0.0190573
ENSG00000166016	1.1191	1.50749	1.03526	0	0.328311	0.663988
ENSG00000060971	2.41994	7.85301	4.07507	0	5.38848	0.667142
ENSG00000167315	5.51008	47.4238	19.6053	10.2361	6.86586	15.8122
ENSG00000132142	13.7475	9.51871	5.5099	1.20085	2.99435	21.3923
ENSG00000076555	0.908888	11.5334	0.416189	0.247613	1.65942	0.0677932
ENSG00000111271	2.22153	1.02657	0.403459	0	0	0.0143536
ENSG00000240303	0.732734	1.48297	0.455841	0.036043	0.168918	0.475565
ENSG00000151498	7.77885	10.4965	3.47742	0	0.0868281	3.6763
ENSG00000177646	6.55313	4.01075	3.38708	0	2.52372	0
ENSG00000115361	3.36979	2.86831	0.0366959	0	0.050588	0.031606
ENSG00000117054	31.4546	62.6181	35.307	8.63191	27.4847	5.58323
ENSG00000122971	0.0640706	0.0901768	0.0185615	0	4.48136	0
ENSG00000196177	12.6927	33.1671	14.0896	0.0366271	38.8128	48.727
ENSG00000072778	25.1077	24.8802	3.29751	0.426073	3.8809	1.69739
ENSG00000114331	12.7676	27.0409	17.0899	0.393723	17.4665	20.9991
ENSG00000131584	0.670099	0.874144	0.691838	0	1.35063	0.0909516
ENSG00000075239	25.1058	27.1393	28.2503	6.25272	11.1423	16.3108
ENSG00000120437	21.7468	21.5357	7.90451	53.95	12.8796	46.2337
ENSG00000182827	23.4315	12.6181	11.8846	2.50765	15.3093	7.26166
ENSG00000181513	1.41849	1.55786	0	1.9592	0.998005	0
ENSG00000107897	12.8887	19.8683	27.7414	3.03722	4.21483	5.12106
ENSG00000135847	38.7118	7.62898	11.4551	0.142929	0.382361	3.24388
ENSG00000176244	2.66484	106.204	0.131485	0.419876	0.137915	0
ENSG00000110455	0.349238	2.15599	1.33253	2.8457	0	0.13214
ENSG00000102977	7.94277	1.84162	2.48795	0	0	0.0602774
ENSG00000264813	4.13329	0.0133115	0	0	0	0
ENSG00000177076	0.377806	0.0183146	0.0470755	1.80874	13.429	0
ENSG00000087085	2.62088	0.265476	0	0	0	0
ENSG00000100813	5.88729	6.98887	7.7534	2.21914	7.05428	1.12485
ENSG00000153086	2.4359	1.65554	0.255873	0.141426	4.31555	0.474071
ENSG00000196636	7.20736	3.0302	1.80155	0.655466	52.2376	6.65141
ENSG00000122729	5.94565	6.59422	0.183802	0.655299	1.55897	6.78823
ENSG00000100412	10.037	39.0011	8.49318	0.866297	0.0301063	0.440684
ENSG00000184227	1.63431	7.97965	1.50887	0	0	0.0635452
ENSG00000162390	0.352125	6.07671	0.0313681	0	0	0
ENSG00000112304	9.68636	18.1122	3.26017	10.5975	18.4632	35.5587
ENSG00000119673	2.92926	8.18641	5.18725	13.2346	0.0464253	0.278304
ENSG00000177465	2.08666	2.71598	1.70946	0	0.158508	0
ENSG00000205669	10.2784	23.9973	0	0	0	0
ENSG00000097021	49.2346	0.877447	2.86536	0	8.72743	0
ENSG00000101473	6.7518	3.15029	0.781953	0	1.29291	0.174357
ENSG00000123130	3.78007	7.37906	1.28413	10.2425	0	0
ENSG00000161533	8.82611	21.6337	8.12773	42.5239	19.7133	6.80871
ENSG00000168306	1.57311	35.809	0.00832555	0.0883215	6.077	0
ENSG00000087008	2.17848	10.143	2.43001	0	0.110932	2.47629
ENSG00000143727	52.5695	10.6449	19.0699	42.7297	12.2965	8.00508
ENSG00000134575	6.17029	1.09046	0.454295	0	0.374476	2.12167
ENSG00000155893	3.09227	0.418431	0.166662	0.0520642	0.661991	0.681371
ENSG00000014257	0.0306764	0	0.0223681	1.1449	0	0
ENSG00000111644	0.107598	0	0.0229024	0	0	1.01582
ENSG00000147174	3.51722	4.8523	7.20517	0	0	4.32779
ENSG00000134940	3.29479	0	0	0	0	0
ENSG00000103740	0.166386	48.359	0.243471	0	0	0
ENSG00000167107	0.0414961	1.71281	0.00950501	0	0.167022	0
ENSG00000151726	6.75701	7.60259	44.6204	177.825	4.78312	50.0736
ENSG00000123983	43.6693	52.7422	40.1789	20.8014	35.5581	88.328
ENSG00000068366	21.374	22.8543	10.1194	52.2895	6.34933	22.5051
ENSG00000197142	1.37694	0.469642	1.3659	4.16539	10.6536	1.56078
ENSG00000164398	15.5154	51.5605	2.43559	0.017627	0.925014	4.26342
ENSG00000183549	0.116445	0.312653	0	0.187183	6.27865	0.165459
ENSG00000154930	2.09077	19.5229	0.652098	2.3857	0.0954944	1.5792
ENSG00000131069	5.38136	5.69187	4.96438	0.0379558	4.24914	1.46807
ENSG00000111058	0.021512	8.94094	1.81964	0	0.667345	0
ENSG00000143632	2.01461	0	0.0717798	0	0	0.0728113
ENSG00000107796	1.90056	0.0673138	0	0	319.078	0
ENSG00000075624	426.489	359.541	662.954	1804.02	395.517	308.821
ENSG00000159251	1.0386	0	0	0	0.0386831	20.1565
ENSG00000163017	0.0534708	0	0	0	8.65806	0
ENSG00000136518	4.73486	3.27852	14.5772	0.321155	0.181002	0.0433277
ENSG00000077080	17.9466	0.18458	0.269378	0	0.130353	0
ENSG00000072110	3.78092	2.98023	0.0446296	0	1.24452	0
ENSG00000077522	5.94839	2.41466	10.8525	0	6.44206	2.056
ENSG00000130402	1.16267	1.83212	2.12945	0.021302	5.42036	0.285492
ENSG00000131966	78.1717	41.4314	44.5838	1.97141	28.4279	65.9163
ENSG00000138107	22.6873	17.8713	45.9277	18.2749	3.66895	0.461334
ENSG00000115073	4.69073	10.9681	1.91969	4.97248	0.822178	1.47587
ENSG00000138071	53.3882	32.7989	34.4003	173.315	27.0601	40.561
ENSG00000115091	7.81076	8.77929	10.4341	11.5714	11.4244	31.238
ENSG00000133627	6.28844	0.626989	0.6878	1.05295	0.0297766	0.521495
ENSG00000101442	6.85618	1.0362	3.85792	13.9212	0.695939	1.7065
ENSG00000075089	31.7169	17.4715	25.0013	0.483044	33.3011	50.1027
ENSG00000113812	9.75015	20.4443	1.27589	1.34096	0.164734	1.91677
ENSG00000115170	1.951	4.26085	13.0827	0	30.8354	0.956119
ENSG00000135503	4.43405	1.6201	0.580686	0.183581	1.74156	0.991199
ENSG00000123612	2.23006	0.318165	7.05202	0.398395	0.0115999	0
ENSG00000121989	35.6953	6.49199	11.5983	6.575	44.5882	58.4363
ENSG00000114739	4.62152	3.36517	0.381125	0	1.25339	2.39077
ENSG00000139567	0.0768622	0	0	0	2.7752	0
ENSG00000132744	1.25305	0	0	19.6867	0	0.140129
ENSG00000119640	34.6835	11.9071	28.2627	1.91323	22.8835	0.2264
ENSG00000170634	13.1413	11.9429	18.5677	0.666163	11.4848	11.9775
ENSG00000196839	0.117168	12.3984	1.69	1.98571	0	0
ENSG00000168803	9.68728	16.2686	1.42962	15.0811	5.18074	4.23708
ENSG00000137845	4.17979	2.95623	21.9413	4.59422	1.82672	23.1391
ENSG00000073670	7.13561	0.849091	0.0175298	0	0.195461	0
ENSG00000148848	3.6731	0.61107	0.234414	0	0.116211	3.56806
ENSG00000143537	1.65968	0.0271957	0	0	0	0
ENSG00000151694	23.5198	21.1997	16.0362	105.94	24.9645	46.4103
ENSG00000135074	8.23268	1.85789	4.77933	3.57775	3.15925	6.30019
ENSG00000134007	15.0957	17.6084	13.3559	0	0	150.568
ENSG00000139985	1.52827	0.166916	0.013742	0	0	0
ENSG00000008277	13.4124	4.37757	6.66609	0	2.13051	1.13493
ENSG00000114948	5.82675	0.78872	0.00443427	0.222902	0.310929	0.102852
ENSG00000042980	0.308829	0.0155578	0.441419	93.6762	0	88.035
ENSG00000197140	1.10568	0.00610228	0.400345	0	0	0.057807
ENSG00000149451	7.14857	14.2533	0.125139	0	11.0556	0.193693
ENSG00000151651	0.556761	0.0273389	1.06051	0	0	0
ENSG00000168615	9.21882	11.9876	11.0908	19.5958	13.5156	10.1548
ENSG00000134028	0.191324	0	0.0101515	6.12457	0	0
ENSG00000154734	6.04374	0.136426	24.1857	0	74.8271	47.3121
ENSG00000145536	1.22889	0.221744	0.00422129	0	0	0
ENSG00000140470	0.888071	1.28207	0	0.0504378	0.0324875	1.22919
ENSG00000140873	0.376997	0.693524	20.9153	0.336748	0.0945797	0.323479
ENSG00000145808	7.60677	0	0.889688	0	0	0
ENSG00000156140	2.43301	0.399627	0.00591722	0	0	0
ENSG00000158859	0.317079	0.85852	29.4205	13.3279	147.788	0.0743877
ENSG00000154736	0.898602	0	1.44501	0	0.21512	0.0136909
ENSG00000049192	5.9519	0.501035	0.213343	0	0.0418935	5.19267
ENSG00000134917	0.911303	0.0182964	4.33279	0	4.2584	0.218916
ENSG00000163638	1.64688	0.796089	0.00306306	0	8.53814	1.10563
ENSG00000156218	1.57955	0.308857	0.117529	0	10.6636	0.0198865
ENSG00000143382	0.0152275	0.128325	1.45635	11.3708	4.00169	0.0217323
ENSG00000185761	0.0790158	1.64201	0	0	0	0
ENSG00000184060	0.602494	0.122328	0.182312	52.0796	1.40861	9.62961
ENSG00000160710	34.0947	22.1923	22.1547	27.7607	110.997	24.1779
ENSG00000197381	3.10704	1.86778	0.00372995	0.23207	5.14939	0.0144037
ENSG00000185736	19.2313	2.42404	20.1818	0	1.11925	0.204033
ENSG00000065457	13.0457	0.743255	17.4106	43.1427	0	13.8961
ENSG00000189007	4.86685	6.634	0.272368	0.0712542	0.309044	0.400493
ENSG00000142920	1.71161	1.29599	4.95398	0.0385212	0.777515	0.335956
ENSG00000063761	7.47627	4.43376	5.44244	0	0.0597067	0.550028
ENSG00000133597	2.61973	0.00740596	2.40366	0.225092	0	0.24426
ENSG00000163050	2.08257	1.42233	1.09076	0	0.639843	0.576876
ENSG00000123815	1.09533	1.26493	0.0325332	0.0432958	1.98097	0
ENSG00000164742	5.5261	0.393478	0.0331067	0	0.166203	2.69228
ENSG00000078295	16.6199	20.5722	1.1248	0.00707348	1.76082	0.586086
ENSG00000138031	3.31842	4.20493	0.620247	0.189109	5.99926	1.70988
ENSG00000129467	0.0175191	0.0032822	0	0	24.3018	0
ENSG00000173175	3.74972	1.13125	10.603	0	0.417934	1.14423
ENSG00000174233	3.1432	0.757567	0	0.187073	2.78592	0.0712017
ENSG00000121281	0.648753	0.432634	0.053134	1.24746	0.263348	0.0271793
ENSG00000155897	6.71021	9.81082	2.29728	0	0	5.71502
ENSG00000162104	1.213	1.57799	0.177386	0	1.48994	0
ENSG00000141433	3.19189	0	0	0	0	0.0355444
ENSG00000078549	47.5653	64.4943	0.286199	0.11054	0.157202	3.45065
ENSG00000087274	13.875	40.6945	23.8931	2.97677	25.4756	1.99412
ENSG00000075340	3.99069	0.0187869	0.19939	0	0.516133	0.120593
ENSG00000148700	46.5435	166.697	116.452	8.68632	24.2436	110.592
ENSG00000196616	0.0224799	0	0	0	5.96711	0
ENSG00000197894	19.2967	29.4036	26.0512	2.38647	20.9504	9.14777
ENSG00000147576	8.97874	76.6706	0.66516	0.627872	0.354507	2.48217
ENSG00000182551	8.49813	16.3016	5.08514	3.43395	1.25953	14.8681
ENSG00000159346	23.8633	12.5445	24.8536	34.7679	11.073	23.3799
ENSG00000006831	4.62666	10.4177	80.4272	11.7097	28.3466	5.46082
ENSG00000156110	22.3379	9.9724	33.1896	47.8259	26.4711	45.0013
ENSG00000148926	3.73989	4.36425	0	0	48.746	0.112275
ENSG00000101126	13.5556	13.2104	11.0142	4.49514	4.26785	7.71048
ENSG00000101544	11.931	10.47	14.8208	0.334185	54.6912	13.8027
ENSG00000181915	10.0855	1.27461	52.3584	17.2255	7.69975	40.9492
ENSG00000163485	0.492687	1.13217	2.66155	0	1.10796	0.0279834
ENSG00000128271	1.95909	0.0112544	0.31284	0.54604	2.2582	0
ENSG00000170425	1.65879	57.3731	1.04471	0	0	0
ENSG00000121933	0.523221	2.46297	18.975	114.054	0.688495	28.6594
ENSG00000159322	3.03604	1.33153	5.11912	9.67167	0.0163982	1.34409
ENSG00000144843	0.0641238	0.645092	0.147893	5.32237	4.52835	0
ENSG00000116863	22.9843	21.0044	13.1651	235.358	0.085668	0.083294
ENSG00000120907	2.06596	1.28903	0.264871	0	0	0
ENSG00000170214	4.01644	0.0334293	0.0565362	0	0.255152	0.165999
ENSG00000171873	5.21455	5.6231	0.0120016	0	0	0
ENSG00000150594	2.74837	0.147274	0.0482753	0	1.27974	0
ENSG00000184160	0.476238	0	1.12161	0.237986	1.47976	0
ENSG00000043591	24.0026	58.1466	0.0249897	0	6.34343	7.84933
ENSG00000169252	0.148386	63.3292	0.0481431	5.64639	51.4049	46.9334
ENSG00000100077	37.2166	12.0383	2.98302	33.8037	3.38564	16.3646
ENSG00000130706	16.3438	8.89753	28.2541	19.0016	3.37112	0.101637
ENSG00000239900	9.79583	4.82942	0.839968	0.0197316	2.99224	2.99613
ENSG00000035687	14.6901	4.52451	33.3039	15.1654	2.74252	17.0226
ENSG00000106624	0.699409	2.73122	0	0.0343928	4.45652	0.256778
ENSG00000139154	140.667	47.307	55.7051	17.8737	97.2053	45.5514
ENSG00000181026	2.18261	0.42032	1.78979	2.49211	7.97121	5.84948
ENSG00000104964	11.9805	4.24024	2.89197	0.426061	3.28792	0.717644
ENSG00000196526	8.01826	0.530218	0.997603	0	1.12821	6.92354
ENSG00000157510	0.227144	16.1443	0.0085529	0	9.5044	0
ENSG00000169129	6.88506	0.0165476	5.81084	0.225631	9.16715	27.5875
ENSG00000172493	3.38451	5.32275	3.22892	12.4609	3.87429	1.434
ENSG00000155966	1.60724	0.00314256	0	0	0.302004	0.294507
ENSG00000144218	5.58501	0.409775	0.667413	0	2.61594	0.0653264
ENSG00000072364	15.0492	20.8252	19.0827	14.2891	43.8119	32.1079
ENSG00000141385	13.5713	9.23169	3.77414	11.5669	0.776123	2.74588
ENSG00000183077	3.28769	1.3303	14.3359	10.8454	20.9427	0.184159
ENSG00000119844	24.3303	7.04768	5.23076	42.0308	29.1335	8.09606
ENSG00000038002	3.17311	18.8629	54.2999	0.089207	0	37.1694
ENSG00000157985	4.04381	0.968898	12.4628	0.188089	2.92356	12.0007
ENSG00000135439	6.38113	0.0554399	0.00675931	0	0.0798739	0
ENSG00000133612	2.4305	0.25222	0.480518	1.76738	3.83651	0.180521
ENSG00000172650	1.99721	5.35102	1.33892	12.8444	0.662453	0
ENSG00000204149	9.04413	3.78448	1.51276	20.528	0.139752	2.54343
ENSG00000174194	0.809543	2.55825	0	0	2.58113	0
ENSG00000166748	0.206382	0.494527	0.0113766	0.0221675	0.472484	4.9444
ENSG00000165923	0.267019	8.60372	0.00652385	0.215505	0.0376796	0.120391
ENSG00000146856	3.44703	2.21574	2.17292	0	0.284924	0.309879
ENSG00000186094	3.71575	1.96146	0.0351463	0	0.676356	12.484
ENSG00000084693	1.62811	0.398428	1.15996	0	0.0992098	0.0262217
ENSG00000173744	7.6231	2.49697	14.8894	11.2647	13.2308	21.4364
ENSG00000106351	0.940357	4.81651	0.0423093	0.0957564	0.0404759	0.278193
ENSG00000164252	13.2134	5.01239	12.1534	1.25894	18.4215	29.1577
ENSG00000162688	18.3782	39.4879	12.4257	0	18.7707	8.29923
ENSG00000116771	0.996708	0.0828977	0	2.0982	0	0.0554116
ENSG00000187546	1.25063	1.2284	7.53202	0	0	0
ENSG00000160216	3.93994	4.91606	1.24265	4.97668	0.052895	0.349581
ENSG00000026652	8.01221	0.0622007	13.5594	0.0882924	0.940654	0.283546
ENSG00000155189	15.3976	22.7412	5.98109	0.450947	0.202881	24.7156
ENSG00000158669	7.53704	2.72185	1.90473	0	0	0.344409
ENSG00000138678	2.24008	0	0.0571706	65.3747	0	6.86121
ENSG00000188266	0.481692	1.58522	0	0	4.431	0
ENSG00000018510	6.20073	7.28531	6.79965	3.75149	10.8575	2.0011
ENSG00000135744	9.22061	454.467	5.38181	1.60618	57.1744	1.45721
ENSG00000135049	30.1704	9.43008	42.2873	63.5354	22.8374	17.1002
ENSG00000144891	1.0083	0	0.0141319	0	0	0
ENSG00000177674	0.0975601	16.0391	0.0878404	0	40.2662	0
ENSG00000113492	0.163017	6.35188	0.0103269	0	0	0
ENSG00000164089	4.60834	797.034	0.755771	7.04136	29.9754	0.0458462
ENSG00000175309	1.75669	0.710298	0.289005	20.8702	1.59328	0.262927
ENSG00000153207	10.72	22.4727	5.23344	0.245443	9.71473	4.23921
ENSG00000101444	11.2165	3.26271	18.7655	1.24641	79.0264	0.0301178
ENSG00000168710	28.8426	288.198	16.3906	10.5992	63.0309	17.8448
ENSG00000158467	5.75317	38.0962	1.96753	0.111723	41.0087	12.6495
ENSG00000126705	0.985251	0.472601	0.269256	0	2.38312	0.0254531
ENSG00000135541	135.679	44.4824	29.2326	41.0216	13.4876	43.5726
ENSG00000124942	0.454678	6.65236	0.0162594	0	13.4557	0.0100672
ENSG00000185567	2.6035	0.0314986	0.1319	0.0181574	0.644357	0
ENSG00000106546	3.895	1.28047	13.2913	3.37414	1.0841	0.499168
ENSG00000063438	2.34051	0	0.0218021	0.033739	0.0152911	0
ENSG00000100591	38.8656	37.2983	42.367	5.96809	157.293	33.252
ENSG00000173209	1.85989	6.3357	7.92045	10.6858	11.4742	3.61718
ENSG00000186063	2.72944	1.43075	0.237971	1.17479	0.448798	6.73358
ENSG00000126878	0.121772	1.16789	20.514	4.03617	5.48599	0.712333
ENSG00000156709	7.13204	10.1229	2.79707	4.16008	0.0835012	4.26218
ENSG00000042286	4.44377	0.506939	0	0	0	0
ENSG00000183773	1.82527	20.0684	0	0	0.0872399	0
ENSG00000146416	13.899	15.1071	12.9647	25.956	27.4386	24.0563
ENSG00000112297	3.76335	0.283482	1.32911	0.0157067	0.467345	0
ENSG00000163568	1.07112	1.92629	0	0	0	1.72284
ENSG00000164022	22.1049	8.00644	35.93	34.1524	21.6135	19.9155
ENSG00000106305	6.43854	10.8273	2.06587	17.8994	46.4761	0
ENSG00000110711	25.6743	4.16575	10.406	99.7545	50.8031	0.14743
ENSG00000196581	1.32332	0.00699246	1.09807	0.823113	0	0.793343
ENSG00000129474	0.0801028	0.0429759	0	0	10.182	0.027601
ENSG00000106992	20.4236	19.6049	5.02903	0	10.7892	0.195079
ENSG00000004455	7.00935	4.24561	5.36305	12.4157	3.89174	4.95416
ENSG00000147853	24.9655	54.2931	37.3541	6.53059	65.4768	37.8672
ENSG00000162433	5.43411	35.2485	0.329595	0	2.86895	1.20246
ENSG00000154027	24.1838	0.295289	18.7841	0.0861287	7.66228	1.39693
ENSG00000165695	0.860365	2.88482	0.0625316	0	0	0.0372469
ENSG00000121057	13.0402	12.2669	10.9337	5.31176	2.77992	1.74367
ENSG00000108599	12.1808	10.7325	6.60907	8.58539	4.64002	1.59417
ENSG00000023516	29.6186	17.4523	9.5023	0.145417	17.9366	19.0263
ENSG00000131016	18.955	31.0364	1.92617	2.01198	126.494	40.8668
ENSG00000170776	3.3227	11.0148	0.342529	30.3375	19.4452	33.9292
ENSG00000111254	1.49292	0.0225295	0.621296	0	0	0
ENSG00000179841	5.91896	4.49167	0.706659	0	0	22.6918
ENSG00000151320	23.7636	3.36122	18.7774	0	1.92681	14.1137
ENSG00000118507	18.4909	12.8842	5.81461	2.71895	0.448908	58.1729
ENSG00000105127	10.2708	25.6503	15.2149	19.3811	41.5168	4.97685
ENSG00000011243	5.91344	16.9217	0.453697	1.42754	0.0624799	0.0273439
ENSG00000127914	51.8406	46.8337	32.5967	14.4108	53.6673	29.5622
ENSG00000155085	4.09861	0.623589	2.51973	0	2.24705	8.16654
ENSG00000166452	9.65308	13.4847	15.4416	0.559739	19.2236	2.05817
ENSG00000174574	13.5572	9.16207	21.0031	28.3729	17.3337	22.0995
ENSG00000135334	55.729	21.6127	10.8168	55.6889	11.9536	17.8695
ENSG00000106948	0.683541	0.115668	0.562359	11.6139	0.00796788	0.17375
ENSG00000117448	22.8371	7.65253	23.5323	68.4047	6.27434	7.97406
ENSG00000085662	34.5756	13.6232	17.3578	67.8428	33.9863	4.98646
ENSG00000165568	2.09348	0.0164613	0	0	0	0
ENSG00000053371	3.97996	13.8052	2.4165	3.34965	0.676622	0
ENSG00000162482	0.22441	3.34586	0	0	0	0
ENSG00000142208	1.29211	0.123639	1.31265	0.0566185	0	0.0737257
ENSG00000105221	1.1478	0.494286	0.178353	0.0167336	0.00830055	0.0960043
ENSG00000117020	20.6805	11.3843	5.74674	0.778228	9.06085	26.6986
ENSG00000166971	9.54978	5.27715	12.0926	0	2.4193	0
ENSG00000148218	10.9767	9.73085	22.913	0	5.32775	0.521017
ENSG00000023330	22.1423	15.4678	21.6153	48.1171	87.0913	0.157808
ENSG00000163631	0.768176	2.02016	3.12417	0	0.0141962	6.96642
ENSG00000170017	38.2094	52.9051	84.378	36.8255	33.7425	56.1381
ENSG00000161618	2.2099	1.59956	3.60314	0.0270934	4.192	0.602628
ENSG00000059573	5.12477	2.88491	2.78294	26.0231	0.81221	2.30347
ENSG00000165092	4.18541	32.4607	0.011855	0	66.677	0
ENSG00000128918	0.369842	0.0111057	0	0.0456292	17.8827	0
ENSG00000184254	1.40548	0.414285	0.0201562	0	0	18.1001
ENSG00000137124	3.5326	2.42798	0.0478539	1.22967	1.22223	41.8436
ENSG00000144908	0.0354245	14.9346	0.0494007	0.042003	0	0.0613286
ENSG00000136010	6.56538	8.49389	0.0312595	0	0.0130412	0.553004
ENSG00000111275	30.5461	125.356	12.5019	8.55373	11.8308	13.5906
ENSG00000072210	8.86992	7.18816	7.14675	1.26711	4.13131	5.00575
ENSG00000159423	2.59442	4.15202	0	0	0.0560339	0
ENSG00000112294	22.9818	9.73094	2.54561	2.34777	3.37326	4.71342
ENSG00000119711	6.24988	18.6731	11.6878	13.9938	0.0309277	11.7495
ENSG00000164904	6.49065	35.3587	12.8491	0	5.89519	7.9591
ENSG00000118514	7.62933	0.353063	1.48313	0	8.44151	0
ENSG00000143149	12.9097	81.9965	33.8688	89.6034	0.817587	34.6533
ENSG00000149925	280.707	105.775	81.9379	75.313	78.9388	1.458
ENSG00000109107	313.583	1291.22	21.8228	1.6228	84.7241	14.8649
ENSG00000033011	1.30864	1.67114	0.114467	0	0.0145986	0
ENSG00000139133	0.381592	5.33862	1.73297	0	0	0
ENSG00000175548	2.8152	7.83485	0.375517	1.71933	2.37814	5.8717
ENSG00000253710	3.70663	1.41233	6.34446	14.2159	2.68718	16.6434
ENSG00000182858	1.6342	0.682043	0.912541	0	0	0.0251097
ENSG00000101901	12.3639	13.4066	11.7562	1.73465	27.9965	6.83282
ENSG00000172339	1.89847	5.07101	1.68694	0.0212337	4.70014	1.88906
ENSG00000119523	3.55544	8.20097	2.25613	3.41619	0.120437	0.895192
ENSG00000214160	4.53066	2.63454	0.0564941	0	4.00548	0.217627
ENSG00000120697	32.3844	29.2691	13.7814	0	18.9731	17.3996
ENSG00000088035	17.0888	6.71855	1.11567	5.87815	3.6792	1.47079
ENSG00000159063	18.9125	26.0357	28.6931	92.8553	5.60057	55.7893
ENSG00000171094	2.8925	0.289248	0.265327	0	0	0.487443
ENSG00000100601	6.24407	17.2103	1.89625	7.59554	3.64118	48.8934
ENSG00000189046	6.43941	7.25973	3.1378	0	0	1.28849
ENSG00000166199	19.2377	2.82766	3.66093	2.22358	21.2528	15.92
ENSG00000160993	7.53089	0.354303	2.72853	0.176941	0	0
ENSG00000091542	21.2612	23.3991	31.1778	3.20776	27.3398	0.443058
ENSG00000125652	4.93521	0.687819	16.2943	1.15933	0.15882	0
ENSG00000137760	11.8405	2.79351	4.79703	0.0220003	16.9495	0.848735
ENSG00000116127	3.86873	6.21806	7.00484	0.00932307	1.36442	4.60454
ENSG00000108839	0.769233	1.91858	0.0122815	0.961734	0	0
ENSG00000132965	1.43143	0.0134021	0.290676	797.918	0	145.312
ENSG00000179148	1.42006	0.00339988	1.05937	0	0	0
ENSG00000198796	0.0406966	0	0	2.23091	0.0219062	2.30935
ENSG00000136383	0.491374	0.168516	0.00954728	8.9004	1.26669	0.0107202
ENSG00000162551	0.265824	1.23495	0.239954	0	8.87657	0.263352
ENSG00000003393	10.5792	10.9608	7.74596	1.9752	1.1215	11.2776
ENSG00000178038	1.42435	0	0.00492863	0	1.32904	0
ENSG00000155754	1.57814	2.09466	2.39206	0	0	0.0242151
ENSG00000155749	2.90904	1.00064	0	0	0	0
ENSG00000138380	9.29887	11.6211	16.243	0	0.209162	1.39313
ENSG00000156150	0.107338	0	0	0	65.6803	0
ENSG00000183684	0.999145	0.22161	2.56548	0.281939	1.00983	0.501604
ENSG00000106927	1.01382	0.00688965	0.0179366	0	0	0
ENSG00000110497	6.34761	1.2106	10.9044	0	13.3677	4.51683
ENSG00000123505	48.1695	24.5832	172.69	37.3912	64.4727	125.461
ENSG00000125363	0	0	0	11.6683	0	0
ENSG00000159461	18.4446	9.3103	11.3931	17.3366	15.8544	7.85409
ENSG00000135409	1.37446	0	0	0	0	0
ENSG00000160593	0.112131	0	0	0	8.27465	0
ENSG00000181754	1.38563	0.369497	0	0	0	0
ENSG00000139211	3.13851	3.08071	0.0297781	0	0	0
ENSG00000101935	4.90663	0.80027	1.18992	0	1.20557	16.2976
ENSG00000144233	3.51982	0.229959	5.89346	9.4727	1.1495	0.519931
ENSG00000151743	43.4404	19.8503	56.5943	33.8395	25.1083	0.141961
ENSG00000126016	0.830576	19.2037	0.010042	0.0431848	1.04198	0.0421715
ENSG00000166025	7.10051	2.00158	0.0777174	11.7509	7.44514	1.11749
ENSG00000114019	1.10039	2.94214	20.1923	0.537836	11.0626	0.173304
ENSG00000116337	25.6382	3.53189	3.99498	0.174007	3.20409	0.0699601
ENSG00000133805	0.301817	0.670337	8.03363	1.05386	0.449365	0.0517939
ENSG00000078053	39.3903	7.3419	0.282274	0	4.50712	4.52391
ENSG00000145020	2.5874	8.65985	0.281575	2.63386	1.53531	2.77559
ENSG00000240038	8.35158	7.96767	3.37914	0.0954871	0.347752	7.1726
ENSG00000174945	1.52531	0.531796	0.00481742	0	0.00682979	0.303368
ENSG00000153107	0.91659	7.86553	2.15394	0	0.0130327	0.010397
ENSG00000164162	5.61098	5.33816	6.79491	3.58106	14.4569	0.96748
ENSG00000141552	16.255	13.638	9.99319	0.834125	22.3149	0.0792185
ENSG00000129055	65.7728	39.1846	29.7249	4.93382	12.8518	40.666
ENSG00000166295	15.939	17.402	6.66357	0.0316943	32.5182	19.9743
ENSG00000053900	18.2135	8.67277	15.4619	0.367481	3.21291	3.57674
ENSG00000089053	26.7938	14.2101	30.0944	0.634303	15.8321	4.36334
ENSG00000196510	41.4361	13.8612	12.4029	1.97272	4.12917	13.4773
ENSG00000214274	0.0524433	2.25512	0	0	0	0
ENSG00000013523	9.53328	7.71104	6.69685	0.0222188	0.63708	6.9209
ENSG00000174606	7.6293	10.8147	8.59584	9.26243	1.58141	2.98632
ENSG00000154188	4.36721	7.225	2.68689	0	12.1687	0
ENSG00000091879	4.00032	1.03547	2.00657	0	34.5344	37.6267
ENSG00000116194	2.70109	7.00149	0.194988	0.0601069	6.20609	0.614835
ENSG00000136859	2.34734	0.00599422	14.6877	0	0.342083	5.29183
ENSG00000132855	0.591563	1.49991	0	0	0.307007	0
ENSG00000167772	0.0330272	25.0409	0.0482742	6.73006	16.5761	0
ENSG00000187151	0.0898914	0	0.283648	0	0.441266	4.43836
ENSG00000171819	1.88313	0.238425	0	0	0	0
ENSG00000029534	4.9336	0.00728941	0	1.06863	0.514689	0
ENSG00000145362	70.2868	70.3321	51.9857	3.06513	15.8107	34.1947
ENSG00000151150	21.9828	1.62501	36.0454	9.64315	1.12029	8.0016
ENSG00000151687	3.2978	9.94792	1.26121	0	0.381663	21.4644
ENSG00000166839	3.49007	33.5737	7.82993	6.15847	5.45473	3.30728
ENSG00000153930	2.26545	2.22312	0	0	0	0.0768059
ENSG00000185722	7.38563	10.0242	4.80742	0.122298	2.26944	1.52135
ENSG00000154122	21.436	10.8363	8.26097	21.8763	4.84119	1.99036
ENSG00000131503	3.52611	7.46759	2.47439	2.71455	4.73636	10.6963
ENSG00000001629	25.418	17.7169	68.6223	32.8355	24.9177	17.2422
ENSG00000176915	2.40637	1.5897	2.5104	1.71219	1.31725	0.56759
ENSG00000106524	17.3572	27.8032	25.0903	0.904294	0.0335555	22.6252
ENSG00000164331	21.9123	8.14191	36.8742	0	11.9283	1.17361
ENSG00000088448	79.9724	107.654	62.5164	154.38	92.7671	117.018
ENSG00000167522	6.67203	5.61069	10.5	6.21494	6.50689	5.00931
ENSG00000101745	61.0441	26.9666	49.5072	38.9741	44.6387	40.5667
ENSG00000076513	8.54243	0.651952	11.3576	0.945764	16.3542	61.7603
ENSG00000198720	2.37398	1.45256	0.691597	0	0.620879	0
ENSG00000118454	34.7876	7.40509	14.3795	34.2293	26.1668	34.2244
ENSG00000172932	2.55656	0.0724671	0.0505252	14.9201	1.68763	0
ENSG00000134461	5.15896	3.62137	0.377486	0	0.950064	0.206056
ENSG00000132466	25.049	14.8432	13.7831	47.5434	58.6204	27.922
ENSG00000180071	2.2984	1.19832	5.88825	0	0.0392459	1.97501
ENSG00000230453	4.0372	0.221986	0.566881	0	0.699751	0.103113
ENSG00000165887	3.63601	0	0.0267583	0	0	0
ENSG00000172014	1.4473	3.74183	0.319206	0	0.784019	0.985357
ENSG00000152766	2.46932	0.0154874	0	157.035	0	0
ENSG00000163126	0.993815	1.67371	0.579219	0	0.12434	0
ENSG00000089847	1.18063	5.48105	0.351972	0	0	0.184428
ENSG00000107890	47.8182	47.616	13.2024	0.14989	13.0987	14.9225
ENSG00000105186	4.1277	9.226	1.12627	0	4.63029	3.33172
ENSG00000206560	16.536	12.1959	21.4692	5.376	8.56162	63.5645
ENSG00000154065	8.32967	9.3813	1.08778	0	1.95027	0
ENSG00000180777	8.80827	1.65009	0.0624759	0	0.90558	0.0231576
ENSG00000163046	1.54101	0	0	0.0523647	0	0.0560053
ENSG00000145700	0.356937	5.36052	0.0203754	0.0585297	0.0176731	0.0215601
ENSG00000133302	17.9969	6.22616	18.1804	0.0182517	33.176	0.0229681
ENSG00000164236	9.77528	3.17787	0	0	4.72447	1.66517
ENSG00000235711	3.51156	0.028083	0	0	0	0
ENSG00000135976	17.8997	12.9676	4.78685	1.97018	10.5669	7.20409
ENSG00000214262	0.726385	8.55294	5.80439	0.949314	0	3.43001
ENSG00000186352	1.13344	0.506131	3.07756	0	0.115245	0.474695
ENSG00000213337	5.56355	5.23364	4.5264	0	1.40986	0.0309618
ENSG00000154945	37.3656	79.133	87.0855	36.8488	57.1981	32.7982
ENSG00000137494	3.88818	1.25297	3.12411	0	6.67573	2.23784
ENSG00000065413	14.5491	8.41651	22.4879	122.27	4.30225	50.5249
ENSG00000183831	0.21338	8.19294	0	0	0	0
ENSG00000186106	42.4773	16.7913	15.0143	0.16387	2.81692	12.1184
ENSG00000168876	8.86209	10.6738	4.96974	2.39629	0.943704	0.0936053
ENSG00000132623	3.39881	1.5868	1.09387	0	0	2.62559
ENSG00000151458	12.8504	1.97018	1.00789	4.79157	4.00518	0.155325
ENSG00000139645	2.50986	1.55072	0.596148	0.0217572	0.062518	0.0361064
ENSG00000144031	1.05821	0	0	0	0	0
ENSG00000100124	14.5022	7.78543	0.015826	0	1.43911	3.34136
ENSG00000164512	15.0115	0.711349	1.92884	0	2.45784	15.3887
ENSG00000135299	4.32045	2.74686	3.60282	0	1.04663	1.52072
ENSG00000235098	1.25052	0.317517	10.4203	0.0979758	0.494055	0.96914
ENSG00000106013	2.68476	0	0.0247567	4.13507	0	0
ENSG00000156381	0.275969	2.20696	0	0	0	0
ENSG00000064999	11.8728	9.09374	0.041639	6.77758	41.9606	5.29057
ENSG00000185046	25.8211	4.46847	37.3456	1.95579	10.1671	6.72561
ENSG00000168096	1.54188	0.316626	0.138797	0	0.10864	0.0568597
ENSG00000165138	9.69627	1.06443	13.7511	0	0.281289	0.309109
ENSG00000163516	15.73	9.11975	3.5655	0.194155	4.57241	2.07067
ENSG00000011426	2.85286	0.692755	150.918	38.6215	11.8263	2.17198
ENSG00000131620	3.16156	0	0.287256	0	1.72248	0
ENSG00000160746	10.563	6.71112	14.0362	0.0237932	5.35721	0.563592
ENSG00000047617	0.821056	0	0.611584	0	1.97129	5.16462
ENSG00000134343	9.38718	3.3828	0.157599	0.0263962	5.30338	0
ENSG00000171714	70.5007	57.2532	9.40455	0	7.25212	58.1629
ENSG00000177119	0.289288	4.54613	0.0315253	6.53986	17.8033	6.0858
ENSG00000140350	5.22404	0.930936	1.45511	7.60277	4.90531	0.298726
ENSG00000136938	7.91648	8.68063	20.9765	56.2243	6.33357	7.95521
ENSG00000166825	0.122022	0.543764	0.00828952	0	2.69822	0
ENSG00000169604	1.42052	5.78373	6.41392	28.2648	3.4476	2.74328
ENSG00000163297	0.452022	0.00520378	0.282057	0	14.1352	6.27603
ENSG00000135046	1.39206	0	0.0592412	0	143.202	0
ENSG00000109511	1.37896	0.704807	0	0	0	0
ENSG00000122359	1.48083	4.71762	0.087032	0	1.61933	0.279624
ENSG00000182718	0.939851	0.231868	0.48465	0.178586	29.9082	0.621535
ENSG00000138772	0.260568	0	0.008727	0	55.1921	0
ENSG00000196975	1.0625	5.99261	3.72324	0.282404	2.01054	5.13068
ENSG00000164111	17.8735	62.1265	105.821	405.12	181.664	300.039
ENSG00000197043	2.90597	2.56099	0.0217016	0.0182667	2.11733	0.525452
ENSG00000138279	78.3041	54.2893	50.834	66.8641	145.854	25.6768
ENSG00000143412	0.278099	0.373924	4.8117	0	4.20775	0.163288
ENSG00000136250	1.8354	0.00493554	0.487572	39.3142	0	34.4424
ENSG00000138356	1.12477	0.00283409	0.34672	0	14.6466	7.9089
ENSG00000138660	3.52816	2.21335	4.8617	0.0593914	22.9732	74.3391
ENSG00000100280	2.91593	1.82479	1.45409	10.0376	13.8818	0.127619
ENSG00000166747	16.0356	18.2293	17.1213	17.3017	21.8355	31.2302
ENSG00000213983	21.4703	5.64301	0.688675	2.40756	5.43225	0.0777387
ENSG00000072958	7.02421	6.09183	4.2435	0	1.21743	0.0297382
ENSG00000106367	0.863269	0.0211139	1.06907	0	2.75959	0
ENSG00000182287	105.426	19.6244	18.4522	8.15818	10.7285	5.8015
ENSG00000152056	3.72022	1.10383	2.45396	0	0	9.77221
ENSG00000196961	1.12203	0.347315	0.0870419	0.0575325	0.0729686	0.0158855
ENSG00000183020	2.97425	0.996761	0.0854583	0.0676695	0.881025	0.282823
ENSG00000006125	13.7395	6.34875	19.7889	0.256713	13.4843	11.3317
ENSG00000161203	65.0559	17.0202	24.6249	0.56794	38.5883	2.64143
ENSG00000042753	10.9749	4.15145	6.50266	0.217367	4.04926	0.0968463
ENSG00000132842	3.1294	31.0019	15.8987	12.5549	16.08	29.3417
ENSG00000103723	11.9295	1.86152	1.87231	0	0.904216	0.275824
ENSG00000065000	9.72643	7.43355	0.924266	0.687091	2.1945	0.142597
ENSG00000185009	17.3453	21.3081	17.4008	0.790733	8.57826	10.2592
ENSG00000070718	39.1051	16.728	13.1157	0.0189298	8.46348	1.30284
ENSG00000177879	22.6904	7.29689	35.3215	8.33059	42.924	44.7316
ENSG00000134262	22.5797	11.6925	19.8943	0.021452	5.30536	0.619129
ENSG00000081014	3.90937	9.8832	5.97794	0	0.015954	3.63358
ENSG00000221838	3.68169	1.68587	0.165053	0	1.36866	0
ENSG00000100478	8.91421	0.972599	5.24387	0.371787	1.47959	5.10072
ENSG00000254470	0.525557	1.26817	0.0232631	0.406105	0	0
ENSG00000120868	11.4897	0.459517	4.90117	29.0635	0.168379	10.189
ENSG00000034053	10.8285	1.73796	0.545391	0.0377126	0.187128	0.6188
ENSG00000011132	0.115833	0.251688	3.13188	0.0368149	0	0.0249332
ENSG00000166313	20.7253	4.05765	21.0909	0.0190861	11.0466	0.327094
ENSG00000077420	0.807811	0.222795	0	55.4856	0	11.2167
ENSG00000163697	6.36341	12.1255	26.3213	0.0421485	50.1837	28.7116
ENSG00000113108	6.79006	6.97339	2.22874	4.57811	0.48665	3.16216
ENSG00000134982	49.5444	179.574	62.9818	16.7111	12.7409	28.7115
ENSG00000115266	1.15252	1.71857	0.115751	0	0.0294317	0.00863158
ENSG00000154856	1.95789	18.0248	6.50501	1.76673	20.4582	16.0762
ENSG00000164062	5.57414	38.679	2.90372	41.4455	2.17099	0
ENSG00000100823	64.4073	69.7404	59.8073	12.8943	75.0135	44.8414
ENSG00000169188	1.01311	0.0529524	0.0998955	0	0	0.368686
ENSG00000138613	7.48225	13.9227	12.0489	0.391654	1.89441	17.9489
ENSG00000166181	22.3576	25.9013	18.2267	50.1807	35.3649	42.0197
ENSG00000149089	2.76148	5.40259	7.91827	1.34316	3.89408	2.94945
ENSG00000175279	1.95283	0.513061	3.87482	0	0.15905	5.51757
ENSG00000169621	0.127205	0.668661	4.07535	26.4545	0	0
ENSG00000171388	0.496078	1.54636	0.640708	0	0.133131	0
ENSG00000134817	0.1177	11.603	0.0155557	0	1.64022	0
ENSG00000105290	28.8496	1.92236	91.3857	1.42794	8.70226	2.30695
ENSG00000084234	68.6518	23.2503	23.7232	47.1655	30.1338	42.5101
ENSG00000118137	1.00001	0	2.89214	0	0	0
ENSG00000163382	16.9181	9.15869	25.8355	1.28074	40.4673	1.6198
ENSG00000124701	10.5877	5.49414	9.80334	0.109292	0	0.788126
ENSG00000244509	0.0189501	0.0146845	0	0.834968	0.421166	2.9566
ENSG00000243811	0.00329004	0.156056	0.0216505	0	5.49213	0
ENSG00000128394	0.0807058	0.0602988	0	0	4.97927	0
ENSG00000130208	1.11575	14.1547	0	53.0182	0.0388982	1.31915
ENSG00000189058	41.7419	6.94108	522.693	96.8889	1627.39	513.592
ENSG00000130203	0.183019	40.2422	0.0389673	1.46252	0.260875	0.117592
ENSG00000100342	0.282496	1.5207	0	6.67403	15.2327	0
ENSG00000128335	27.9133	8.27629	6.09103	1.44852	8.24538	2.4745
ENSG00000128284	0.0340196	0.848845	0	0	9.59582	0
ENSG00000221963	1.69858	5.85113	0.394245	1.55616	2.07398	15.7569
ENSG00000178878	2.05305	0.432141	0.444739	0.0282402	497.95	0.0901722
ENSG00000184831	51.687	39.7565	44.8869	0.167269	20.3	21.7037
ENSG00000155008	125.346	151.079	55.2474	42.5981	25.8633	323.329
ENSG00000256053	8.00239	4.72291	3.54589	0	5.82714	0.155221
ENSG00000142192	48.1225	3.30673	41.8825	5.0446	33.4501	29.9241
ENSG00000062725	17.6513	13.5856	16.2416	6.63471	10.1601	13.722
ENSG00000157500	15.8647	15.2638	20.1374	59.2384	22.9382	15.5977
ENSG00000136044	55.1628	45.4504	4.61925	26.3942	0.0649084	61.5292
ENSG00000198931	9.57564	16.0485	20.7532	0	13.8041	0
ENSG00000137074	12.613	4.38244	7.88787	30.5345	18.0137	48.051
ENSG00000178301	5.80019	8.13063	5	0	0.0462702	5.11521
ENSG00000171885	13.965	1001.69	5.9159	5.85994	0.272817	0.557366
ENSG00000086159	0.00919044	0	0.888142	0	0	2.16264
ENSG00000103375	1.40097	0	1.77481	0	0	0.348401
ENSG00000021776	7.79009	17.0968	2.47453	5.89445	0.157169	9.20757
ENSG00000078061	4.90092	6.45923	6.29378	0.0740772	7.10697	0
ENSG00000186635	2.0277	7.50586	1.64766	10.1815	0.184282	0.0637108
ENSG00000047365	5.36751	37.1009	70.2975	10.828	10.8954	13.1227
ENSG00000198576	1.80479	0.116031	5.2956	0	0	0.65999
ENSG00000143761	76.0291	29.7087	69.782	10.2175	48.3973	16.8349
ENSG00000134287	31.2481	6.8745	2.73024	20.8847	2.93373	1.82351
ENSG00000168374	92.6186	61.4724	229.001	67.2289	303.511	247.405
ENSG00000004059	37.8092	7.85538	10.3029	1.91511	0.34825	1.17856
ENSG00000165527	148.141	126.988	195.954	72.8348	189.583	186.29
ENSG00000101199	2.97189	2.65355	4.32057	0.0149975	0.0519496	0
ENSG00000149182	20.7244	35.6921	9.77061	0	14.244	2.86925
ENSG00000242247	24.7977	19.6617	19.0706	40.1059	36.296	68.5677
ENSG00000066777	17.8727	7.60799	10.1888	6.77529	8.0278	10.1154
ENSG00000124198	13.9818	7.73968	8.04826	0.990664	40.0488	1.17134
ENSG00000164144	12.9012	16.1825	4.19487	1.65167	2.0079	4.0658
ENSG00000132254	6.17977	0.755304	2.63412	0.0297739	0.510717	0.203479
ENSG00000101246	1.93948	0.120648	0.72805	0	0.0163993	0.157212
ENSG00000118520	1.23578	0.08996	0	0	0	0.6607
ENSG00000081181	23.7239	8.81853	20.2096	0.0542342	32.7189	63.4259
ENSG00000134884	111.017	172.197	77.0937	56.2178	70.9269	85.3573
ENSG00000175220	17.4596	18.9406	69.4475	8.49421	55.6485	0.733452
ENSG00000071205	0.323183	0	0	0	2.44879	0.906374
ENSG00000198826	2.10591	0.0426548	0	0	0	0.0176403
ENSG00000165322	31.1267	21.4679	23.1624	1.64149	13.8785	118.572
ENSG00000075884	2.3857	0.126473	0.465696	65.3798	0	53.7206
ENSG00000140750	4.77469	1.65741	3.15584	1.38707	3.56141	0.824767
ENSG00000146376	13.6356	15.7705	0.572682	36.0302	10.2138	14.0909
ENSG00000213390	0.777532	0.964534	3.92642	0	0	0
ENSG00000137727	20.3502	0.217367	0.331101	0.3572	0	12.5332
ENSG00000107863	46.4781	20.903	55.9468	21.1216	7.69383	20.9754
ENSG00000138639	2.7996	18.5998	1.55871	11.5469	14.3382	13.1828
ENSG00000163219	0.834525	0.421888	0.0073295	96.0415	0	2.59016
ENSG00000145819	16.9365	23.7703	0.672239	4.14543	3.47782	1.93972
ENSG00000088756	3.64491	0.0142779	0.385955	0	0.14665	0
ENSG00000137962	1.59295	4.01188	0.00206959	0.0063858	30.8109	0
ENSG00000031081	0.203726	13.8005	0.013014	0.395136	11.0799	0.977221
ENSG00000134909	14.6577	36.6885	2.29437	0.00979634	0.125978	12.0697
ENSG00000160007	3.82625	6.8069	1.57343	0.820071	0.372833	1.78711
ENSG00000147256	45.0289	0.962609	0	0	0	0
ENSG00000147799	2.54511	0.0173064	0.131498	0	0.0183596	0.194042
ENSG00000165895	1.23885	9.03054	0.304587	0	13.5981	4.60987
ENSG00000006740	2.91559	1.16233	0.00346173	0	0	0.0234571
ENSG00000100852	42.0559	95.0431	43.5513	55.3062	17.6359	35.9582
ENSG00000047648	0.566839	0.00268572	0.110816	2.93585	4.0329	1.66103
ENSG00000141522	2.42717	0.776353	2.6926	1.44142	1.35027	0
ENSG00000111348	0.381149	0	0.371712	343.059	18.9095	44.9058
ENSG00000242173	2.9585	0	0.0308468	0.103877	0	0
ENSG00000076928	0.334638	2.43366	0.459208	0.0145765	0	0.016099
ENSG00000104728	1.29705	2.31795	5.25806	0	5.48649	2.67409
ENSG00000074964	1.18913	2.62079	0.0140366	0.384743	0.0141281	0.0822122
ENSG00000132694	4.34879	3.39619	0.0800569	0	10.3008	0.838232
ENSG00000196914	15.1956	23.454	2.47725	4.07267	21.6003	0.431924
ENSG00000110237	5.09775	3.06909	0.110584	0	8.93166	1.11152
ENSG00000104880	2.07606	1.12784	2.1259	0	0.0789712	0.191169
ENSG00000142632	0	0.0235059	1.47559	0	0	0
ENSG00000116584	1.03348	0.0492202	1.60981	2.17658	2.67693	1.1466
ENSG00000240771	1.33876	0.0491995	0.0102436	0	0.377213	0
ENSG00000114790	9.79301	52.6957	1.53406	0.724777	0	35.3953
ENSG00000163947	25.7373	5.69355	0.768647	0.501124	4.40816	9.73503
ENSG00000214694	1.09296	1.01095	0.00842653	0	0.0489079	0
ENSG00000183111	0.983375	0.291466	5.32881	0	3.39891	5.35625
ENSG00000136002	6.25957	7.30518	0.413816	0	0.492301	2.40854
ENSG00000165801	1.64044	9.71344	2.62305	5.52573	11.2277	2.16306
ENSG00000129675	3.61905	57.977	1.52728	8.41793	0.905581	15.4834
ENSG00000102606	34.3646	5.99813	32.8999	3.13809	34.4652	4.48015
ENSG00000131089	15.2558	6.0623	1.71827	0.187687	3.37391	0.537
ENSG00000117713	18.7927	13.4371	22.4946	24.8699	29.4158	11.351
ENSG00000049618	22.8017	11.8729	15.0843	0.525044	14.2326	8.42026
ENSG00000189079	16.4796	34.2313	18.2397	5.41079	28.8825	34.7818
ENSG00000179361	0.563801	0.26007	0.777398	7.56474	0	0
ENSG00000032219	71.9097	58.2877	43.6075	90.9963	20.0745	52.0695
ENSG00000054267	35.1564	34.6894	50.7751	3.7852	44.8884	70.2724
ENSG00000196843	1.26417	0.778754	0.344406	14.5304	1.06272	0.236357
ENSG00000150347	38.9679	8.72665	124.042	218.346	191.032	82.1406
ENSG00000166233	14.5674	5.72229	17.1895	1.58754	16.6682	27.5866
ENSG00000177479	31.7145	16.8995	32.0934	6.45696	15.0477	1.75774
ENSG00000120805	33.5381	17.4594	30.6137	0.215569	39.428	48.7781
ENSG00000152213	0.0395363	0.172238	0	1.57668	0	0
ENSG00000169379	5.77639	8.04194	11.4715	10.9147	44.5454	5.53633
ENSG00000185305	6.79726	0.403845	0.110084	0	0.509824	0
ENSG00000214087	11.2334	1.49645	1.36983	13.1481	17.3549	1.06205
ENSG00000213465	11.1955	10.638	20.6088	0.369855	19.756	0
ENSG00000102931	17.8371	19.8554	36.6157	0.0617412	38.1614	36.8577
ENSG00000138175	25.2816	14.2747	4.74721	0.0532112	14.444	3.64826
ENSG00000122644	16.3924	2.35318	48.9976	53.1267	86.6844	115.577
ENSG00000188042	98.4114	9.48784	11.5305	2.31145	4.35847	0.0337021
ENSG00000175906	9.23817	7.98113	7.84849	0	15.3506	0
ENSG00000162980	10.9254	2.67141	5.80237	28.3633	7.52962	17.8188
ENSG00000165997	1.53612	2.82321	1.37764	0.0534801	5.87188	9.63709
ENSG00000113966	15.5063	3.22095	15.9368	0.0852252	0	0
ENSG00000170540	398.046	209.232	171.623	428.002	211.931	170.624
ENSG00000182196	10.9449	2.46748	5.60849	0.16464	3.15039	0.13657
ENSG00000144746	194.808	110.541	275.321	243.074	145.25	145.866
ENSG00000177917	3.69593	42.4239	4.22647	0	1.80296	8.27274
ENSG00000143862	4.49128	7.69803	6.22725	1.08288	1.37213	1.95643
ENSG00000134108	93.9516	118.694	73.4387	33.1715	24.852	162.478
ENSG00000196503	5.71342	4.81767	0	0	0.242719	0
ENSG00000104442	44.5654	17.055	93.987	68.1517	11.2478	29.0171
ENSG00000170632	3.45333	10.2636	5.40885	0	1.04114	0.17135
ENSG00000157343	0.758227	1.60369	0	0	0	1.0043
ENSG00000118690	7.38227	8.26239	3.74202	0	25.9835	0
ENSG00000165309	3.20287	0.00740723	0.00529733	0	0	0
ENSG00000169126	0.283397	0.789497	4.47006	0	0.934079	0.167986
ENSG00000140691	0.271441	2.13809	0	0	1.39981	0.0487814
ENSG00000105676	2.7194	2.61439	0.563973	0.112695	3.5102	0
ENSG00000125449	0.83643	2.20804	6.38138	0	0	0
ENSG00000114098	22.0699	16.0608	14.8787	20.1157	16.1584	18.39
ENSG00000135931	1.64588	1.50318	0.417639	0	1.59986	0
ENSG00000126947	32.8726	16.8203	5.28863	0.293776	54.3361	176.853
ENSG00000184867	18.7264	2.63575	20.4304	0.531822	29.9044	13.0323
ENSG00000102401	95.8915	35.1169	33.9541	72.5641	22.1167	70.2715
ENSG00000196440	12.1357	1.84472	3.28234	0.0144373	3.07861	9.28503
ENSG00000125962	6.41255	0.248507	1.96412	0.0392373	1.81094	0.596968
ENSG00000198960	1.68368	3.71885	1.28106	1.50453	0	1.39552
ENSG00000254636	12.5307	0	0.222656	0	0	0
ENSG00000143437	14.7806	16.352	6.61417	0.500656	21.185	7.07034
ENSG00000172379	59.3518	32.1732	3.03403	0	40.0699	15.8538
ENSG00000133794	6.72629	1.77279	0.595982	0	3.62269	0.416423
ENSG00000029153	9.15206	0.06766	0.0689934	0.0393713	1.37425	0
ENSG00000241685	47.5646	16.2324	10.8101	5.89657	45.5191	1.61738
ENSG00000130429	2.13967	0.828708	0.263358	10.8643	0.558498	0.593652
ENSG00000163466	34.4089	23.9986	20.817	182.092	52.6561	27.0082
ENSG00000111229	28.861	16.5419	21.3467	71.9895	33.512	16.7534
ENSG00000241553	26.5232	13.2591	19.7187	11.2605	28.0764	1.7343
ENSG00000162704	17.3351	3.94019	50.8698	38.649	9.3244	23.9956
ENSG00000136950	9.01208	1.98354	0.680708	4.15595	13.2434	5.93507
ENSG00000128989	55.4039	33.9277	77.5671	72.6162	26.3709	83.3496
ENSG00000172995	20.0111	4.84895	5.11883	0	1.94307	3.99218
ENSG00000120500	1.32893	0	0.0186901	0	0	0
ENSG00000137486	10.5311	13.1335	0.33462	7.30503	4.28831	0
ENSG00000141480	2.55118	0.212523	0.558051	10.8086	0.244955	0.409065
ENSG00000197070	1.07034	0.39706	0.108176	0	0.227228	0
ENSG00000105643	1.66242	0.268074	5.89274	0	9.77849	0.0818611
ENSG00000113369	160.98	180.588	561.318	1104.94	240.55	115.295
ENSG00000140450	3.20089	0.0890603	0.244228	0	0.440746	29.1052
ENSG00000205784	0.0305718	0	0	42.373	0	0
ENSG00000100299	3.84155	0.712563	0.435501	20.6446	3.43532	0
ENSG00000113273	4.10999	6.94613	4.56056	17.7177	1.44726	3.83666
ENSG00000006756	2.11977	5.15604	0.504161	4.74262	0.3776	1.47155
ENSG00000157399	1.56519	1.03126	0	0	0	0.226547
ENSG00000062096	21.33	8.0486	0	0	0	2.94071
ENSG00000180801	0.959459	3.03537	0	0	0	0
ENSG00000164291	4.98691	3.80311	3.61936	4.14742	0	0
ENSG00000156219	1.98168	0	34.6773	31.889	0.0630253	0.0847678
ENSG00000111339	1.6485	2.15396	0	0	0	0
ENSG00000173409	46.2472	10.4659	11.4997	0	4.07728	8.26065
ENSG00000004848	24.4544	12.4494	1.60658	0	0.463316	0
ENSG00000104763	37.7717	56.7433	40.6132	51.128	46.637	154.478
ENSG00000153317	27.9267	17.2545	9.79444	0.861724	4.15486	76.0883
ENSG00000151693	8.36455	36.4767	3.96721	0.018093	0.703492	6.67559
ENSG00000088280	0.676104	11.5982	2.45002	0	0	0.998756
ENSG00000065802	2.74537	0.591655	3.15886	0	3.59559	0.0538186
ENSG00000198881	2.03064	0	0	0	0	0
ENSG00000196372	2.98911	0.0533837	13.5569	0	0	0
ENSG00000239388	4.78103	15.8412	2.14168	0	0.634444	0.140379
ENSG00000146809	5.69063	0.374242	3.69712	1.27357	6.86208	9.85417
ENSG00000115239	2.75341	7.55319	2.45388	0.0386763	0.0681713	5.59927
ENSG00000148331	9.70208	12.4884	4.77264	0	0	0.920747
ENSG00000183475	3.93631	6.57021	6.32961	0	0.103652	4.3113
ENSG00000177981	39.3109	45.065	18.3591	19.965	9.26469	4.00588
ENSG00000102048	1.25426	0.0102834	0.0195775	0	0	0
ENSG00000138303	22.3348	25.5085	40.9912	17.8705	13.3175	35.9354
ENSG00000100325	4.48409	2.54975	2.67248	3.23348	0.801606	0.513547
ENSG00000112249	8.68373	5.50161	2.97373	8.58858	3.59908	5.47524
ENSG00000139352	4.46268	3.00021	7.09533	0	1.10406	10.7392
ENSG00000111875	16.1474	75.6282	47.4552	0.0677061	0.148168	28.9829
ENSG00000105011	0.133166	0	0	0	1.43204	0
ENSG00000116539	30.4345	26.0466	31.4397	20.3576	28.1896	39.2028
ENSG00000129691	8.27511	2.98305	7.98912	0.362073	1.95474	0.943609
ENSG00000126522	9.23084	8.57877	3.69125	0.0820897	16.5239	0
ENSG00000198356	16.6499	0.964373	11.4335	15.4105	41.188	0.572222
ENSG00000070669	70.244	8.70424	19.4401	0.301189	10.5687	1.82856
ENSG00000138381	82.4614	28.8073	31.6196	7.942	28.2612	9.05839
ENSG00000108381	0.158524	2.15026	24.8668	13.5474	5.51613	0.10701
ENSG00000204653	3.85335	0.991807	0.0419613	0	0	0
ENSG00000198363	10.0857	60.571	9.29143	3.77796	1.81582	3.61989
ENSG00000174939	1.19918	0	1.48675	0	0.527465	0
ENSG00000128203	11.9495	4.48429	2.41977	0	0	2.60494
ENSG00000106819	0.537279	3.1178	0.161679	0	144.211	0.0911875
ENSG00000162174	10.6326	16.0546	2.59278	0.0432518	2.49381	1.12264
ENSG00000130707	12.5917	2.08481	0.0127754	1.07235	18.7005	0
ENSG00000034533	19.6445	14.6789	33.7536	20.9136	5.97507	26.5593
ENSG00000152092	22.235	36.2938	1.89516	1.04315	0.839412	17.0675
ENSG00000148219	2.88309	7.26177	0.569532	1.25327	0.357472	0.121508
ENSG00000064102	5.30386	7.60457	33.6137	0	1.12249	0.32542
ENSG00000171456	5.72344	5.36316	5.87653	0.0180967	17.8406	12.4964
ENSG00000143970	1.89873	3.75547	3.73799	2.01041	0.728621	1.02295
ENSG00000141431	2.29528	0.701075	1.17748	0.0163035	0.0494096	0.0694104
ENSG00000138138	30.581	47.9232	14.7482	5.13982	11.8889	12.3603
ENSG00000156802	5.73137	2.66459	2.86702	0	5.53938	2.45715
ENSG00000119778	4.96017	3.98874	3.35535	1.58178	4.12702	10.1597
ENSG00000215915	0.0453196	0.353301	0.0365478	0.674998	0	3.43723
ENSG00000176208	2.41667	9.79418	0.4809	1.25426	0	35.7325
ENSG00000167654	47.7497	0.66907	2.29873	1.28435	1.88726	5.27596
ENSG00000107669	7.34084	14.2835	21.4132	0.901485	2.40819	14.2422
ENSG00000123268	29.1216	3.58959	12.0939	18.0519	27.7359	5.58357
ENSG00000115966	33.3624	25.0756	25.5166	46.0669	27.3015	33.7842
ENSG00000162772	1.8455	1.31825	6.29508	32.3972	119.871	1.54923
ENSG00000128272	30.9529	28.1741	60.2766	101.623	266.987	28.2898
ENSG00000169136	1.37119	0	0.0121091	2.14157	0.104309	0
ENSG00000118217	16.4047	19.8708	13.8376	44.1444	26.6748	45.0459
ENSG00000170653	3.58205	14.3079	7.30972	0.634777	9.33396	11.8731
ENSG00000171681	7.70847	19.8646	17.4476	0.113498	3.0822	42.9824
ENSG00000166669	2.32957	1.33999	0.02547	2.38656	0.358686	2.5141
ENSG00000152348	2.04931	1.2056	0.944072	0	0.476517	1.12858
ENSG00000145782	29.7458	15.7195	31.9702	26.7173	10.985	55.5169
ENSG00000175224	17.8162	11.0594	29.1507	3.81431	27.6127	5.68067
ENSG00000126775	4.30618	23.0346	13.9912	0.991636	1.01872	0.738776
ENSG00000085978	11.351	0.727364	1.03269	0.130119	0.0194155	9.60961
ENSG00000168010	0.821639	2.23419	0.390337	0.145984	1.33317	0.035529
ENSG00000110046	0.73259	0.418303	0.459546	0	3.31709	0
ENSG00000066739	9.25286	3.03132	4.49349	21.6041	3.88348	10.0374
ENSG00000144848	8.54068	5.18162	35.7875	10.09	26.4608	6.09574
ENSG00000101844	8.97784	1.15665	7.443	0	2.30596	0.271947
ENSG00000168397	4.32173	3.33154	2.75338	0.332043	0.0842738	0.0581429
ENSG00000125703	15.3453	17.2269	107.959	0.916813	51.3491	4.13333
ENSG00000130734	0.503651	1.9809	1.49156	0	0	0
ENSG00000057663	22.7782	10.5878	7.74613	27.9219	66.5365	2.02189
ENSG00000197548	2.56874	8.85506	2.42379	2.34281	0	0.0156831
ENSG00000198925	7.98868	7.23646	6.76116	0	0.510222	0.0822401
ENSG00000142102	0.0121613	0.823114	0.0135158	0.408664	2.07789	0
ENSG00000138363	20.0766	29.0413	29.3952	0	3.94686	3.33903
ENSG00000198513	54.4792	10.6923	31.056	4.34368	1.92498	38.2648
ENSG00000119787	19.6601	37.2519	1.17887	3.20675	15.9588	11.711
ENSG00000184743	2.28922	3.42514	1.60247	0.271558	1.41965	1.4832
ENSG00000149311	6.85513	11.3495	5.21505	16.8802	4.81708	7.54605
ENSG00000166454	13.8677	6.16948	9.74087	0	18.2873	5.81154
ENSG00000179774	0.0947692	0.896028	1.65912	0	0	0
ENSG00000168874	0.0557981	0.597488	0.0149336	0.039274	12.0008	0.253121
ENSG00000177556	10.7116	3.30198	7.17931	0.111406	4.82004	0.159845
ENSG00000206190	0.158437	0.166852	0	0	17.981	0
ENSG00000118322	0.727119	3.15175	13.3452	0.0210815	0.0182668	3.88939
ENSG00000145246	4.95939	3.51088	0.943083	0.0898046	4.97543	3.78965
ENSG00000068650	2.98025	1.96845	7.25693	0.682381	10.841	3.78017
ENSG00000058063	4.26689	8.68846	9.60575	4.66111	6.5797	3.91029
ENSG00000101974	4.47545	5.68307	6.21184	11.9369	7.42463	4.5816
ENSG00000105726	1.33632	1.63284	1.3946	0	0.0773645	0
ENSG00000159363	2.31307	4.62244	0.067664	0.778601	0	0
ENSG00000133657	9.50506	23.6307	11.7153	32.585	24.1009	29.6562
ENSG00000127249	4.97279	131.179	0.537384	0	0	36.7469
ENSG00000187527	0.568699	8.17453	0.355947	0.0964975	0.0898217	2.28669
ENSG00000163399	41.6675	9.9868	15.3146	6.75378	27.2892	13.5618
ENSG00000203865	5.9858	8.53844	0.678008	1.64904	28.1082	8.92024
ENSG00000018625	13.2861	683.238	4.17609	0.572797	270.017	58.3046
ENSG00000105409	6.42504	0.270669	0.219991	0	1.01437	0
ENSG00000132681	1.65919	0.0146029	0.00569228	0	0	0.183829
ENSG00000143153	519.879	41.109	292.883	78.3217	94.9453	103.796
ENSG00000129244	132.281	954.609	14.7198	43.1057	73.453	48.998
ENSG00000069849	35.1536	12.673	25.7477	92.4804	273.981	51.9098
ENSG00000174437	22.2948	14.1075	7.62071	8.39466	20.39	15.9967
ENSG00000070961	73.9999	13.9496	13.1034	52.7747	9.84184	58.8377
ENSG00000157087	18.107	1.53129	0.31779	0	0.198246	10.3429
ENSG00000067842	5.51358	0.039453	0.904858	0	0.0247504	0
ENSG00000058668	16.959	24.6403	11.0287	7.59494	7.88488	36.9801
ENSG00000017260	27.9317	40.1442	16.53	25.9891	4.90257	11.0944
ENSG00000064270	4.27264	1.95838	0.204337	0.10368	0	0.381669
ENSG00000152234	93.1615	81.4803	32.6477	20.7082	41.1841	36.0613
ENSG00000110955	458.142	364.86	284.043	122.542	306.854	136.586
ENSG00000165629	119.463	111.591	84.3432	87.7029	60.6458	70.1149
ENSG00000099624	2.62905	0.242465	7.19843	0.175241	2.31527	0
ENSG00000124172	4.77803	4.29715	2.9079	3.39184	4.02681	0
ENSG00000180389	36.5789	9.22199	39.6671	40.4471	51.3144	10.3862
ENSG00000116459	66.1532	79.3486	55.7165	53.649	51.0524	66.8137
ENSG00000159199	52.8501	34.2978	19.7395	4.41532	37.7384	0.314642
ENSG00000135390	42.5486	21.0779	31.887	7.62728	29.4979	0.933844
ENSG00000154518	39.8742	13.7562	16.7288	16.6971	25.9872	10.8483
ENSG00000167863	48.225	15.6174	17.0603	14.3287	35.668	26.4048
ENSG00000169020	92.9796	41.9681	70.1482	14.2319	110.674	4.24345
ENSG00000154723	95.2316	63.8047	30.359	40.1125	56.9109	30.0027
ENSG00000241468	29.9306	18.9646	7.8129	8.16574	20.2747	3.5193
ENSG00000249222	2.88398	0.355281	0.155984	0.162711	0.212202	0
ENSG00000241837	91.5412	38.9368	46.8513	44.9453	60.9595	12.4081
ENSG00000105341	7.29916	0.292868	7.60915	0.0466888	1.57195	0.121371
ENSG00000071553	15.1557	7.66857	6.67859	0.902464	3.94525	0.849109
ENSG00000205464	1.83321	0.958917	0.0437886	0	0.776834	0
ENSG00000182220	222.814	137.408	122.097	43.5546	57.9682	219.533
ENSG00000033627	24.1104	8.51219	6.93246	13.6689	8.15263	8.82187
ENSG00000185344	2.43167	1.64469	3.54742	2.07182	0.234129	6.5409
ENSG00000105929	0.781899	1.18022	0.00796438	39.6006	0	0.810028
ENSG00000117410	83.6721	36.9457	65.7578	45.0714	28.8454	1.23713
ENSG00000185883	24.9631	11.0361	7.13953	4.4923	4.91711	1.30945
ENSG00000159720	20.6071	3.25119	7.64835	1.32138	11.5243	0.406178
ENSG00000113732	29.1484	78.5705	69.7772	344.536	140.986	118.312
ENSG00000171130	26.6716	26.9374	17.2105	0.0713107	2.09213	0.827054
ENSG00000114573	195.441	46.2177	67.4411	66.8939	36.6716	110.421
ENSG00000116039	0.122262	2.10136	0	0	0	0
ENSG00000147416	83.0611	15.8023	14.2581	225.002	27.9988	87.5556
ENSG00000155097	42.0615	33.6779	8.27629	48.0274	9.67709	11.5021
ENSG00000143882	1.10787	0.327897	0.0967739	0	0	2.93403
ENSG00000100554	76.9473	27.7729	57.8307	7.34869	56.9905	14.2509
ENSG00000131100	79.0941	24.7939	64.7963	1.28987	50.416	6.54263
ENSG00000128524	337.459	114.288	118.52	49.0821	125.356	11.7653
ENSG00000136888	224.277	87.487	63.6904	457.552	307.93	98.1838
ENSG00000047249	43.0693	17.4905	15.8892	0.719444	8.02727	11.5924
ENSG00000165240	1.4209	3.9655	9.08773	12.8859	1.3702	7.62925
ENSG00000123191	2.99199	0.727923	0.31651	0	0.964302	0.0716057
ENSG00000124406	17.1982	29.6383	47.9823	2.89436	2.8771	2.74341
ENSG00000132932	7.69207	0.57716	0.612791	0	0.331507	0.386155
ENSG00000081923	2.06434	2.08787	0.383205	0.0307492	4.2187	0
ENSG00000143515	11.07	9.51012	1.50535	0	0.654355	0.790557
ENSG00000104043	0.923266	0.0042927	0.00410999	8.52739	0	0.0374629
ENSG00000054793	23.8246	3.62373	15.92	1.62103	23.1889	31.455
ENSG00000123472	5.42614	9.68918	8.15726	0.0681621	1.20224	66.7826
ENSG00000171953	1.7814	0.31859	2.36173	4.91779	0.037131	0.038112
ENSG00000134146	7.45985	11.9362	20.6476	0.599082	1.12892	13.7612
ENSG00000130770	183.244	41.6745	51.8511	16.299	39.0909	41.6542
ENSG00000175054	7.88866	8.54675	9.4518	32.3327	2.06581	1.19764
ENSG00000164053	0.924258	4.88098	0.580974	0	13.965	2.32262
ENSG00000088812	10.0575	9.34076	0.942569	9.65392	0.637923	2.40285
ENSG00000107518	14.219	1.68247	0.809462	0.128074	0.952922	15.0795
ENSG00000085224	108.654	43.12	54.2333	63.377	62.6562	96.9655
ENSG00000130638	46.7603	25.0552	24.6091	5.89694	9.61201	9.89267
ENSG00000224470	2.53271	1.68563	4.93994	0.255499	12.8384	0.089255
ENSG00000204842	11.3646	12.2552	9.68552	0.90273	0.859343	15.8179
ENSG00000168488	1.83508	2.30356	1.24108	1.94972	4.67982	0.130419
ENSG00000066427	5.50733	6.07911	5.52454	13.5895	5.29895	6.56896
ENSG00000163635	5.46989	3.64655	1.29933	0.178264	4.89997	6.40983
ENSG00000146776	2.88558	1.06012	1.14501	0.152297	0.0534604	0.171446
ENSG00000162650	3.06262	0.225836	0.0461119	0	0.418793	0
ENSG00000087152	2.30743	1.28939	0.610616	0.138524	0.0706854	0.073925
ENSG00000253719	81.0069	25.8948	50.2091	38.0384	65.0126	89.749
ENSG00000148090	18.7713	5.71285	3.35569	0	1.02118	12.2745
ENSG00000115307	37.5535	9.64463	12.0857	11.1122	28.8454	1.54539
ENSG00000087586	1.45496	0	0.0965327	0.0447877	1.93701	0
ENSG00000175756	11.264	4.6693	2.82964	0	0.398551	0.0804894
ENSG00000105146	13.1475	0	0.0231926	0	1.00369	31.4246
ENSG00000158321	5.76867	8.71236	3.99179	0	4.51373	4.45268
ENSG00000169857	0.571766	5.67652	0	0	0	0
ENSG00000135407	3.10318	3.0677	6.05467	1.54301	3.13469	0.0332719
ENSG00000105778	1.2248	1.4232	0.140688	1.85679	0.0119803	0
ENSG00000119986	16.4906	1.48362	4.65331	0	20.8024	9.34532
ENSG00000166148	0.130353	0	0	0	15.9547	0
ENSG00000103126	1.1446	0.0497674	0.274572	0.0546397	0.111028	0
ENSG00000168646	2.64355	11.8765	0.335416	0	14.8803	0.275641
ENSG00000167601	18.7362	403.402	2.06067	369.613	313.114	428.106
ENSG00000160862	0.0336695	0.172864	2.85811	0	0.186321	2.19991
ENSG00000163512	33.1379	19.0066	46.3865	28.8947	5.12599	19.2844
ENSG00000155096	38.1425	36.5986	48.7544	26.445	104.387	33.9413
ENSG00000166710	120.696	105.765	265.825	1703.32	2546.96	560.686
ENSG00000169255	39.7904	24.0517	14.5207	1.20291	8.53812	20.18
ENSG00000162885	24.6392	42.8619	3.1127	18.4262	49.7853	30.6169
ENSG00000172318	0.842026	0.119941	0	0	0	7.01985
ENSG00000162630	23.3014	2.28209	4.99426	0	22.6897	40.6991
ENSG00000176022	1.10855	0.202818	1.05592	0	0.0607052	0
ENSG00000187676	7.93829	12.3658	0.435242	8.09316	9.99327	12.2266
ENSG00000109956	1.94994	3.56528	5.17018	0	0.325587	0.201282
ENSG00000149541	17.4251	5.63854	3.01034	0.0540108	3.47959	0
ENSG00000174684	87.8672	35.8088	15.1012	0.115168	14.9441	50.9317
ENSG00000170340	1.68165	0.224059	4.72057	16.2161	215.532	43.6962
ENSG00000176597	4.74448	4.76123	0.335576	235.231	2.74136	74.8932
ENSG00000156966	16.3957	0.808285	18.2513	13.5703	9.26432	58.68
ENSG00000237172	1.67361	5.62378	11.4848	0	0	0.182286
ENSG00000175711	1.70408	1.2249	0.758845	39.4863	0	0.322587
ENSG00000135454	1.02135	0.0276455	0.161429	0	0	0.0618616
ENSG00000182272	2.11784	6.66753	0.226446	0	0	0
ENSG00000086062	2.69184	4.20347	0.0173063	94.1067	71.3339	3.72509
ENSG00000117411	0.966499	0.237041	0.658166	1.84647	0	0
ENSG00000158850	16.9361	2.57615	0.87062	5.93064	26.4541	0.497724
ENSG00000121578	2.61534	2.32166	3.81292	4.47239	0	10.1257
ENSG00000158470	7.8629	2.69423	1.51802	0	7.75609	0.296134
ENSG00000118276	40.4333	1.91928	1.5031	0.11854	1.13921	8.27361
ENSG00000027847	4.8601	2.36319	0.0184162	0	0.757689	0.0238032
ENSG00000108641	39.9481	3.32118	0.36185	0	0	0
ENSG00000123810	12.379	5.81375	1.32028	0	23.9693	0
ENSG00000164929	28.1906	81.1867	13.3765	122.953	0.978798	78.8501
ENSG00000136881	0.586759	0	0.0360154	0	3.99569	0.340862
ENSG00000105393	12.7009	8.92683	4.78829	0.0479978	3.42936	0.692535
ENSG00000182240	0.0253618	0.00163581	1.89712	0	1.79864	0.428907
ENSG00000156273	7.39676	1.65993	12.2363	80.6204	27.4203	15.5358
ENSG00000112182	2.16952	0.0426751	0.460766	0	5.79889	1.30489
ENSG00000002330	4.87215	1.5998	3.75929	0	2.64617	0
ENSG00000107262	5.2007	3.27007	2.25289	2.89773	0.784952	4.17392
ENSG00000112208	1.76348	0.244313	2.06724	0	0.0177088	0.793898
ENSG00000151929	3.3044	41.3683	35.068	277.449	190.712	37.0412
ENSG00000156735	225.95	33.8218	64.7686	136.499	123.598	14.5768
ENSG00000166170	25.7976	17.9487	29.0306	59.6269	14.1665	11.7443
ENSG00000140320	0.909217	3.07836	1.91791	0	0.561938	0.0267387
ENSG00000121753	1.51497	0.133809	0.369448	0	0.0142847	0.0820663
ENSG00000135298	59.1546	52.929	9.50413	0.14967	3.53312	17.2505
ENSG00000175866	3.50237	1.28113	0.351517	0.0658485	0.308889	0.0770996
ENSG00000006453	0.124806	0.570142	1.18265	0.131649	0.0231062	0.0733297
ENSG00000007516	4.09104	0.0994047	0.610237	0	0.108283	0
ENSG00000030110	1.7882	4.13962	1.14438	0.0846487	0.273397	0
ENSG00000095739	4.31368	0.207898	17.585	0	78.8217	17.5616
ENSG00000175334	34.0547	9.44272	15.7494	26.8382	55.8546	6.03888
ENSG00000153064	0.0131546	0.114602	0	0	11.3569	0
ENSG00000172530	1.33027	0.939207	0.654134	0.0465997	0.197646	0.0429812
ENSG00000163930	4.48869	3.677	0.695562	23.7404	1.58682	0.873202
ENSG00000138376	2.01337	7.23352	2.61462	0	20.8565	6.99193
ENSG00000176788	45.6481	14.8208	8.48727	41.8792	4.89368	15.84
ENSG00000156127	0	0	0	0	1.61385	0
ENSG00000123685	0.358498	1.31968	0	37.8848	0	0.718238
ENSG00000198604	2.55086	3.15524	10.3355	25.9722	34.0033	10.3609
ENSG00000076108	5.43516	9.77724	5.61475	6.21382	7.33677	0.692043
ENSG00000123636	10.5769	48.7648	29.4344	7.41391	20.5005	51.418
ENSG00000214413	7.0815	3.79216	5.82855	0.763337	3.08636	3.11916
ENSG00000129151	2.73916	50.8092	0.145129	0	0.0194333	0
ENSG00000174483	7.37876	10.2346	3.64129	0	2.57345	2.30426
ENSG00000179941	5.45655	10.9219	1.28577	0	0	0
ENSG00000181004	3.93763	4.83666	0.857267	0	0	0.0809641
ENSG00000125124	20.6463	74.4484	36.4034	18.6643	6.43914	33.2288
ENSG00000140463	19.8446	38.6405	26.0358	0	26.5606	18.0473
ENSG00000251569	21.427	1.59011	2.14894	8.57692	9.61256	54.53
ENSG00000138686	25.4653	4.34301	8.30953	59.1511	7.34988	8.58437
ENSG00000122507	5.54556	4.07717	11.5259	0	5.32823	11.4393
ENSG00000114439	7.28604	11.7888	58.189	13.6039	34.3198	28.307
ENSG00000132692	15.8086	89.4614	7.60511	0.281457	5.82427	6.07033
ENSG00000075790	27.4517	14.1891	20.0821	33.2884	45.9005	14.935
ENSG00000185825	61.7462	40.1678	16.5309	82.2082	57.1994	3.48481
ENSG00000137936	2.84196	11.6398	0.742071	35.8213	0.153006	2.32829
ENSG00000064787	6.87257	0.954403	66.1203	10.8131	8.69817	7.03904
ENSG00000116752	160.77	138.957	113.827	399.251	154.608	48.8151
ENSG00000141376	6.05452	3.92213	9.40295	0.806608	1.09417	2.1684
ENSG00000124243	1.7664	0.0347605	0.0364841	0	7.55949	0
ENSG00000060982	31.3811	1.21923	49.8173	25.1153	0.0465563	83.1679
ENSG00000105552	4.38057	11.3058	0.386619	13.8326	0.639372	0.0349724
ENSG00000107949	21.8428	15.3548	9.4503	33.8981	7.03112	45.9872
ENSG00000186666	1.55229	1.89602	4.89944	0.173011	0	1.9267
ENSG00000114200	11.787	0.0299347	42.9531	0	0.320405	157.277
ENSG00000248098	11.9899	16.3629	3.32696	0.0848609	22.4091	0
ENSG00000083123	4.43906	13.9448	7.78238	1.95196	8.52479	3.34171
ENSG00000103507	7.39507	2.35569	0.0327175	0	2.3742	1.3869
ENSG00000142867	12.4428	14.5955	17.4436	66.7082	14.2974	64.8157
ENSG00000119866	25.0334	4.28957	0.237	0.0411733	0.0675778	0
ENSG00000127152	7.88028	0.215561	0.817653	0	1.68018	0.0202711
ENSG00000171791	3.57994	5.37626	0.286612	0.0742293	0.0562235	0.0436357
ENSG00000140379	4.47674	0.678625	0.0930438	826.232	0	102.822
ENSG00000171552	3.68882	2.68543	6.92034	5.68739	1.112	0.132755
ENSG00000137875	0.291413	0	0	0	40.2543	0
ENSG00000153094	2.19131	0.281107	3.52741	0.0393809	3.05879	7.15627
ENSG00000126453	0.294216	0.298486	0.0689545	0	7.06879	0
ENSG00000099968	5.07702	4.1254	5.75628	21.1541	12.8949	4.2868
ENSG00000121380	0.0319736	0.00284157	1.14874	0	0	0.106468
ENSG00000188761	2.25779	0.00772395	0.0277041	0	1.56878	0
ENSG00000129473	8.83447	12.2323	4.18293	0.0310351	0.820022	0
ENSG00000069399	0.116878	0.0620497	0	0	3.4278	0
ENSG00000113916	9.15914	39.6249	11.8649	18.7668	43.9802	12.3485
ENSG00000161940	0.0931979	0.00278275	0.354503	0	3.50303	0
ENSG00000110987	1.61624	2.76968	0.418644	0	0.0273428	0.0811924
ENSG00000186174	1.12098	1.1122	0.214025	0	1.6883	0
ENSG00000029363	65.0792	74.4869	127.191	106.936	118.854	55.8464
ENSG00000135697	3.1243	7.171	0	1.35335	0	0.635169
ENSG00000197580	13.0223	4.70353	13.7861	30.7179	0.215041	15.2449
ENSG00000183337	3.3181	0.392598	0.413803	6.44965	5.85686	0.0767329
ENSG00000085185	0.343105	2.94864	0.0677167	0	0.0693244	1.10321
ENSG00000186716	2.7403	1.78894	0.263835	0	1.22933	0.206815
ENSG00000074582	10.4187	7.88361	2.80915	26.9534	0	0.789206
ENSG00000161267	2.10858	1.38299	0.0338352	0.0845892	0.252797	0.0576883
ENSG00000164039	2.16939	43.2336	5.58206	2.85594	29.2473	0.634153
ENSG00000176697	2.74671	0.43653	0.0194548	0	2.50805	0.0452952
ENSG00000126581	11.1251	12.0857	10.2038	0.201555	3.79575	14.1367
ENSG00000178409	1.39896	0.00530726	0.0278983	0.0190095	1.68996	0
ENSG00000188848	9.5163	0.244322	1.66432	0.0233364	0	7.05368
ENSG00000162373	2.89449	5.41178	0.539902	0	3.90135	1.94682
ENSG00000151917	7.77895	4.80451	0.0971822	0	0.0497976	0.0687872
ENSG00000165626	0.675976	1.84569	0.00500772	0	0.201158	0.141778
ENSG00000167995	0.726889	2.33783	9.60815	1.40977	0	6.21254
ENSG00000127325	0.110898	0	0.73555	0.361115	0	7.69428
ENSG00000142959	5.43629	0.00983699	0.0168242	0	0	0.15953
ENSG00000105829	5.70862	4.50876	4.21696	15.9858	6.13546	0
ENSG00000177951	3.83062	7.61843	3.24003	0.61642	0.337458	0
ENSG00000133169	706.151	76.6262	165.985	1.9814	28.1919	168.379
ENSG00000133134	376.36	39.3817	95.2569	1.9001	18.193	48.1445
ENSG00000102409	439.729	124.02	216.171	202.681	110.585	258.56
ENSG00000184515	126.896	3.35835	11.8726	0	16.2177	74.4901
ENSG00000103429	12.9741	6.86632	6.7145	10.8439	0.588062	10.5269
ENSG00000242252	0	4.21824	0	0	0	0
ENSG00000182492	0.574169	5.1395	0.597423	0	122.657	1.12344
ENSG00000198908	25.708	4.76902	6.21982	0.066538	1.08553	1.40921
ENSG00000180828	1.20308	0	0.0410719	0	0	0
ENSG00000134107	7.13688	33.3093	0.18486	29.4042	104.011	0.897081
ENSG00000123095	19.3848	39.7131	20.7379	84.2432	2.31025	12.2609
ENSG00000132840	0.853008	7.32279	0	0	6.29121	0
ENSG00000122870	0.473655	0.297156	0.0153594	0	10.1508	0
ENSG00000151746	4.18981	4.37217	0.85665	0.0219718	0.161609	2.42739
ENSG00000185963	10.3617	18.7375	9.80241	2.93746	40.3914	2.39353
ENSG00000015475	11.0194	0.789295	1.4778	2.82931	3.91567	0.189362
ENSG00000100290	1.47493	0	0.43365	0	0	0
ENSG00000136717	4.37647	1.3736	13.0773	15.4133	1.58086	0.0864185
ENSG00000110934	0.031832	0.00593433	0.0957389	0.963816	0	21.5528
ENSG00000147439	7.37364	0.49588	0.957492	49.2212	0.0513548	0.052972
ENSG00000110330	22.395	28.8696	23.5549	68.2947	32.2298	12.392
ENSG00000023445	2.41708	0.0599801	0.0449858	0.0318852	29.5855	0.0180714
ENSG00000115760	18.8722	29.0431	14.1105	37.1756	10.3401	41.397
ENSG00000134897	14.4735	9.75548	8.37137	0	4.11929	9.52726
ENSG00000166619	67.5255	40.1757	14.3762	0.704733	91.9546	23.2054
ENSG00000259571	0.135645	0.413731	3.07775	0	10.4615	0
ENSG00000197299	4.02848	0.014635	0.208767	0.0283319	0	63.8036
ENSG00000108578	6.75948	3.43942	7.98214	27.9645	28.0753	0.0382543
ENSG00000135441	11.9632	8.47385	13.2765	5.69749	3.77576	0.755483
ENSG00000196072	66.4192	22.3982	39.9277	88.4376	38.028	49.4876
ENSG00000189114	18.8517	26.8044	17.9358	15.9013	61.0846	2.78249
ENSG00000106605	32.9787	16.282	0.39195	0	19.6119	2.31429
ENSG00000090013	11.8464	22.8829	6.54034	53.8145	0.599262	0
ENSG00000117475	9.15601	7.73194	9.50005	38.5918	9.01546	0.422541
ENSG00000168487	0.200001	0.591329	2.64068	0	0.260758	0.0441778
ENSG00000125845	2.41508	0.320252	2.40958	0.1048	31.5598	2.41109
ENSG00000138756	2.8902	34.9437	2.0928	19.5693	12.0677	18.6073
ENSG00000152785	2.23403	0	0	0	0	0
ENSG00000125378	0.418959	0	0	0	4.4075	0
ENSG00000112175	0.117876	1.43927	0.0219632	0	3.26935	0
ENSG00000153162	5.38089	0	0	0	3.12807	0
ENSG00000101144	0.988927	21.201	12.9977	0	0.26374	9.34566
ENSG00000183682	25.1745	7.86699	23.7221	0	39.9194	8.38042
ENSG00000116985	0.0798941	0.00855819	0.497176	0	0	1.04517
ENSG00000164619	5.23686	0.503166	0.842243	0	1.25319	0
ENSG00000107779	0.959313	1.2311	0.57858	0.0720225	0.803457	0.443177
ENSG00000138696	6.62275	371.339	7.1923	0.0586808	0.694846	0.0219469
ENSG00000204217	22.3796	18.1765	2.61001	27.114	47.9631	14.57
ENSG00000165733	12.5356	3.65281	6.2344	32.2823	0.744137	0.664312
ENSG00000102010	0.267691	2.08068	0.0232101	0	0.371306	0
ENSG00000173068	0.0264727	0.00486427	0.00498921	4.09926	4.48969	0
ENSG00000113734	12.1942	2.12122	4.01355	1.54666	1.00553	3.9026
ENSG00000140299	3.27585	6.4365	8.32742	63.628	15.5729	9.93974
ENSG00000176171	46.2158	67.5433	34.0496	22.8692	23.8413	34.858
ENSG00000104765	105.328	47.7942	273.631	20.9296	127.218	70.7692
ENSG00000163141	3.47108	0.25249	1.33389	0	0	0.0479008
ENSG00000145919	12.9728	15.0058	0.165055	0.11825	0.638383	0
ENSG00000176720	1.18043	0.128339	12.3999	0	0.367274	0
ENSG00000163170	6.98361	4.98547	2.05086	4.02198	2.38525	0.641168
ENSG00000152430	3.35151	0.0109927	0.00802405	0	0	0.0337778
ENSG00000136122	4.85669	2.47984	0.230586	3.37278	1.03594	0
ENSG00000172331	14.1406	4.81261	25.0707	0.0512036	18.2295	2.18998
ENSG00000137274	6.95448	2.48017	0.548042	0	4.5405	0.835221
ENSG00000162813	4.43093	1.77973	9.91096	0	1.38824	1.41869
ENSG00000157764	10.194	7.2908	6.20475	5.50413	6.53106	27.3271
ENSG00000089234	8.46714	4.30215	2.92823	173.53	1.663	3.68926
ENSG00000106009	2.01198	0.235428	0.161967	0	0	0
ENSG00000012048	1.29776	1.94801	7.06204	0.0232779	0	0
ENSG00000139618	0.578671	0.132483	3.84325	0.165706	4.55054	0.594011
ENSG00000185515	16.6076	11.3144	2.26287	0.889886	8.19038	7.29593
ENSG00000100425	2.24393	1.54822	5.84605	0	3.15717	0.632609
ENSG00000169925	7.20488	10.4813	9.24269	3.91812	4.82797	4.90776
ENSG00000141867	2.60285	0.922206	2.07939	0.213952	2.41515	0.381269
ENSG00000166164	5.06957	3.60851	2.79742	7.2839	9.99356	1.91118
ENSG00000112983	55.6248	31.3073	26.9455	4.56212	5.25264	35.4004
ENSG00000028310	2.83577	0.37936	3.06581	0.548171	0	0.130772
ENSG00000158019	23.7937	14.6968	1.5213	17.4792	0.294337	48.5865
ENSG00000104221	6.87824	0.35231	0.263005	0	0.120504	0
ENSG00000164713	2.37258	5.98959	1.58205	3.65248	2.52409	0.611878
ENSG00000113460	8.29534	2.37571	16.0471	5.44582	8.05517	24.7634
ENSG00000254999	118	42.163	39.8764	169.29	183.708	43.0729
ENSG00000174744	4.33434	12.3922	6.06936	0	11.5854	0.0509628
ENSG00000100916	17.8583	19.0765	24.1377	15.7487	5.07833	25.1073
ENSG00000162819	3.07912	5.85015	10.2528	3.51752	6.40255	13.8809
ENSG00000156983	0.720317	0.968493	1.24184	0	0.615162	0.270641
ENSG00000096070	4.75317	0.840519	2.65086	4.11163	0.774306	1.11002
ENSG00000102239	0.0848051	11.0668	2.65009	0	0	0
ENSG00000160469	0.0661601	0.198231	2.15063	0	0	0
ENSG00000185658	20.7786	19.9995	11.104	10.9362	11.4896	12.562
ENSG00000165288	6.40722	3.01605	4.46235	1.89729	5.8943	8.63375
ENSG00000168000	4.74354	1.18556	0.386453	0.0425615	0.772088	1.04351
ENSG00000160058	15.9041	18.613	5.20692	30.8129	1.01394	1.72403
ENSG00000172270	21.0472	19.7012	13.0548	0.747042	41.578	0.379067
ENSG00000164061	7.83053	0.306933	0.411889	0.00775314	0.401988	0
ENSG00000188334	2.27873	0	0.113677	0	0	0
ENSG00000119411	3.05898	3.33944	0	0	0	0
ENSG00000109743	0.228625	0	3.4255	0.0646625	0	0
ENSG00000130303	0	6.51301	0	16.9757	123.255	0
ENSG00000095564	19.1902	16.6688	43.7227	26.4155	11.8221	17.2114
ENSG00000064726	16.9222	9.81664	14.7348	10.9771	0.0894554	26.8517
ENSG00000148925	37.3726	13.4417	11.1632	33.7242	5.91299	13.3575
ENSG00000151136	21.2171	0.0160781	2.1279	0	2.02867	0
ENSG00000138152	0.722153	0	2.13791	0	0.960745	0
ENSG00000233436	3.32045	0.0820607	2.49627	0	0	0.160753
ENSG00000222009	0.0302932	0	0	0	2.10906	0.0763278
ENSG00000132640	16.9233	2.49642	28.6194	0.0415941	13.4191	22.888
ENSG00000184887	5.25556	1.06619	6.38054	0	9.88292	1.86389
ENSG00000011114	5.18877	4.77285	6.05584	21.1002	1.23693	4.66809
ENSG00000189195	10.329	14.959	2.26143	37.3724	7.6319	6.18762
ENSG00000183826	3.10023	3.25744	1.50327	9.67331	0.0409303	2.62253
ENSG00000169814	7.12702	8.8012	3.90395	0	6.14227	3.63349
ENSG00000145741	38.8824	21.996	23.7743	96.9701	59.9648	18.8731
ENSG00000134717	23.0385	8.91986	19.4338	23.904	2.48158	15.0659
ENSG00000133639	43.2277	19.4903	44.2585	136.987	116.401	159.782
ENSG00000159388	16.073	52.2033	89.8244	78.8036	255.095	100.885
ENSG00000154640	8.78585	0.104606	18.6082	33.0952	5.99265	53.8734
ENSG00000010671	1.49842	0.00734687	1.5806	8.70844	0.751495	11.5762
ENSG00000112763	18.5924	5.61622	7.84134	9.7252	6.41582	0.317935
ENSG00000124508	0.048132	0	6.10354	0	0	0.293105
ENSG00000026950	3.56818	5.86816	0.484306	0.0710061	0.0619049	0.309832
ENSG00000186470	1.79793	0.141429	0.194584	0.424355	3.35389	3.61521
ENSG00000111801	3.31919	0.174468	0	0.0782918	14.8755	0
ENSG00000165810	1.24287	0	0	0	11.4239	0
ENSG00000166167	19.2175	6.44985	14.9093	0	1.45591	14.7732
ENSG00000154473	38.095	30.0076	73.4597	107.165	38.7325	64.7186
ENSG00000137656	14.4427	13.1289	14.8427	20.9515	34.1871	25.1524
ENSG00000106245	12.17	23.8946	27.4591	12.051	17.1071	48.3153
ENSG00000112276	0.113701	0.0154563	7.60102	0.0446019	1.4712	9.07453
ENSG00000112578	2.52583	0	1.04087	0	0	0.324142
ENSG00000005379	4.01173	9.03484	0.163975	1.35204	0	0.0261961
ENSG00000082153	16.2948	37.1176	38.3696	24.434	50.2803	53.0365
ENSG00000136261	30.2412	0.671666	22.3745	37.6216	6.47379	1.07981
ENSG00000165507	1.45348	4.01965	0.0984286	0	25.3961	0
ENSG00000214688	0.0154156	0.00328864	0.00684534	0	2.74514	0
ENSG00000183346	3.56502	0.0672798	25.4188	0	0	0
ENSG00000180525	4.92306	2.95873	8.1383	0	0.142044	8.34403
ENSG00000148655	0.0596807	0.505166	0.0231413	11.8568	0.594631	0.477968
ENSG00000204683	14.0393	78.5703	1.59118	0	62.4685	127.398
ENSG00000204682	0.0203557	2.24529	0.00861703	0	2.92167	0
ENSG00000148671	7.98192	34.7038	0.695422	0	184.044	0
ENSG00000165813	16.085	4.21011	11.29	34.2057	6.33623	6.5395
ENSG00000155640	3.11794	0.710812	0.642826	0	0.0909718	0
ENSG00000204161	0.0155263	0	3.682	4.32943	7.83169	0
ENSG00000173124	6.09769	0.0201935	0.00881704	0	0.0170587	0.0481818
ENSG00000173088	0.841719	14.4273	0	0	17.3848	23.9078
ENSG00000107938	13.981	5.63157	6.87291	3.95079	0	1.32046
ENSG00000165511	0.935444	0.0574924	1.17301	0	0.0291381	0
ENSG00000166275	42.4434	34.8502	17.6442	2.6561	20.562	43.837
ENSG00000171224	24.0875	9.16705	0	0	1.20171	0.0808714
ENSG00000148426	1.10748	0	0.00811533	0	0.0340701	0
ENSG00000107738	0.105887	6.99068	0	47.9623	10.556	3.89635
ENSG00000179133	1.29484	2.98269	0.0320618	9.26085	0.218104	0.331112
ENSG00000150076	2.36324	7.09757	0.627074	0	0.190596	0.123464
ENSG00000120029	4.1127	5.30097	2.42496	0.609496	6.41518	22.0944
ENSG00000119965	6.42589	2.94753	0.0239624	0	0.735222	0
ENSG00000154493	0.911494	0.584479	52.9788	0	0.116524	5.08496
ENSG00000134825	17.0925	10.5922	29.7158	18.0402	10.447	3.18823
ENSG00000219435	3.49217	0.0135001	0.026449	0	0	0
ENSG00000171067	0.783984	3.23629	2.91159	0.115506	0.310231	0
ENSG00000158636	4.42072	1.59672	4.17072	1.81091	1.80483	7.37141
ENSG00000211450	25.8205	0.718478	8.603	15.6042	7.84807	2.19613
ENSG00000188771	2.61211	0	15.3124	7.03347	0.0719426	0
ENSG00000180878	0	0	3.0397	0	0	0
ENSG00000174370	1.89672	0	0.0226712	0.0979085	0	0.0360657
ENSG00000162194	6.52692	8.09991	6.84337	0.691652	18.6271	6.77029
ENSG00000149179	13.2214	18.6795	8.88211	0.0174807	15.8552	3.51022
ENSG00000182919	7.19283	6.48138	13.9806	1.54457	5.93013	13.8635
ENSG00000110696	39.5567	26.9533	38.9457	21.6755	46.3713	27.5529
ENSG00000109944	4.84359	0.0421883	0	0	0	0.0306142
ENSG00000166323	0.295015	0.79689	1.2836	0	1.89901	0
ENSG00000175573	11.7894	4.98046	3.13375	0	1.5334	0
ENSG00000137691	0.327899	4.67742	0	0	0.305401	0
ENSG00000180425	6.30866	5.05415	35.7642	0	5.61119	5.48262
ENSG00000149196	19.1112	10.584	11.7188	0.690808	11.5806	14.3036
ENSG00000166352	16.3562	9.75131	15.7802	0	2.51493	11.0095
ENSG00000166002	1.49803	0.013514	2.00428	4.23652	6.66011	1.28169
ENSG00000173715	10.2643	6.51309	0.0094499	0	0	0.0901176
ENSG00000165490	0.338809	0.0223239	0	0	0	2.49078
ENSG00000204922	3.03487	3.69053	1.97447	0	8.90976	0
ENSG00000168070	1.18443	0.0134964	0	0	0	0.286877
ENSG00000185742	20.8756	5.88602	0.501712	0	0.00813795	0.140233
ENSG00000124920	0.818184	0.429587	38.173	0	3.04867	0.0933042
ENSG00000205177	0.796114	0	0	0	49.5018	0
ENSG00000196167	1.75582	1.54362	0	0	0.0298552	0
ENSG00000214290	1.65892	29.4686	6.53347	0	6.75648	1.95292
ENSG00000187479	2.30138	0.440141	0.653703	0	35.3832	0.428321
ENSG00000139637	36.7563	13.4808	14.8482	0	6.00869	0.255333
ENSG00000151135	46.9418	31.5642	13.1069	33.7032	21.372	34.0012
ENSG00000133641	10.1211	7.19184	4.31269	0.724236	2.46749	11.2852
ENSG00000134548	0.518015	1.58609	0.84002	0.278765	0	0
ENSG00000047621	15.5545	14.589	2.44351	5.10751	22.5756	7.14656
ENSG00000157895	9.13955	1.49459	0.493621	9.64272	0.237169	0.315978
ENSG00000123395	2.18642	2.09275	0.248777	0.223719	35.0386	0.073322
ENSG00000151131	17.2532	2.66543	18.7333	23.8006	6.04121	5.91668
ENSG00000111412	3.88343	4.45474	2.27493	1.24241	0.0724361	0
ENSG00000078237	25.7397	34.3853	39.8216	24.2784	36.5931	72.8813
ENSG00000139405	5.33219	0	1.52755	0	0	0
ENSG00000177627	1.24213	0.0111917	0	0	0	0
ENSG00000185306	0.071798	2.27922	0.948269	0	0	2.87415
ENSG00000182993	1.1505	2.94589	0.215877	0	0.0770713	0
ENSG00000221949	0.146968	2.15764	0	0	0	4.61118
ENSG00000130921	6.27677	1.18615	6.55298	0.258839	10.4935	0.887856
ENSG00000174206	0.129731	0.266378	1.50724	0	0	0
ENSG00000177875	36.9412	1.48288	15.7225	0	6.71908	5.5238
ENSG00000179256	0.539233	2.71493	0	0	0.781214	0
ENSG00000204954	9.41568	4.02942	6.49436	34.6992	17.711	0
ENSG00000235162	4.00239	0	0.012089	4.43257	0	0.528814
ENSG00000174456	17.0351	9.21876	40.6248	0.0298299	0.147156	1.44803
ENSG00000133935	30.8794	10.6003	33.8235	13.5195	7.72162	6.08947
ENSG00000070269	3.7606	9.20272	2.96218	0	2.13469	0.336216
ENSG00000179933	9.47614	12.7274	4.30389	19.9347	46.4913	24.8555
ENSG00000227051	12.6564	13.2151	2.42865	0	1.61047	0.395592
ENSG00000170270	13.8954	7.73076	0	12.7991	16.2056	4.07093
ENSG00000133943	6.5339	18.3309	1.46982	0.534199	0.96866	0.541629
ENSG00000087302	30.2755	6.23512	44.1778	7.15316	51.0695	35.8659
ENSG00000197734	1.20637	0.0762492	0	4.08875	0	0
ENSG00000214900	0.569623	0	0.00571849	0	1.81846	0
ENSG00000156411	54.8885	20.6025	22.101	21.9931	13.8467	5.97609
ENSG00000186960	20.844	27.4062	2.25166	0.0655447	1.74823	3.64957
ENSG00000179476	2.94054	5.87935	1.07584	0	0.803359	0.0412084
ENSG00000139971	5.00595	11.4922	1.39061	40.5293	3.67268	11.337
ENSG00000246223	0.15274	0.882848	0	0	0.0318752	1.32506
ENSG00000140104	1.03279	0.585326	0.0689544	0	0	0.332209
ENSG00000100802	2.21268	0.119371	0	1.00005	0	0.195974
ENSG00000128944	13.5893	0.358704	14.5118	21.0145	0	4.15768
ENSG00000242498	1.95189	0.183474	2.70679	0	0	0
ENSG00000167173	1.99644	0.354836	0.0192819	10.77	0.101003	0.0231137
ENSG00000169609	2.77395	8.43711	5.97992	0.275999	0.949636	0.432939
ENSG00000186073	2.2862	3.60756	0.322741	0.316298	0.367496	3.5208
ENSG00000166920	1.31237	0.839719	0	2.49917	0	0
ENSG00000188549	0.105223	2.19508	5.70119	0	0.579624	0.548387
ENSG00000128891	7.57137	1.46786	5.43476	5.64101	16.5333	2.02734
ENSG00000189227	7.72609	3.87119	0.744868	0	2.46771	0
ENSG00000130731	13.1994	3.86202	4.82439	35.1508	1.5733	0
ENSG00000166780	73.4274	23.7583	7.8746	0.0875082	12.5851	12.4648
ENSG00000166455	2.39249	8.84615	15.2178	0.0501493	0.0872086	0
ENSG00000185716	11.1311	7.5165	15.3994	0	0.0553957	2.9169
ENSG00000185905	0.615276	0	0	34.5917	0	3.691
ENSG00000167523	2.82457	0.139911	0.224109	0	0.0312305	0
ENSG00000140688	7.32677	4.51409	1.98392	0	18.2334	0.029987
ENSG00000103544	8.25471	7.42367	9.27735	0	2.02467	10.0725
ENSG00000125149	8.64267	2.19239	9.40119	0.0400048	0.382334	5.48164
ENSG00000166246	2.45277	0.00557913	0.0260671	0	0	0.122986
ENSG00000182831	15.7906	21.4638	28.7613	54.1002	15.2827	36.3922
ENSG00000070761	71.5213	28.45	124.711	27.2111	35.4018	51.2449
ENSG00000155330	3.39132	5.16587	0.527233	4.03022	0.74741	0.215289
ENSG00000103550	7.28798	18.1097	9.43967	17.9015	5.54873	1.32653
ENSG00000153446	0.912231	18.1568	0	37.9149	54.8898	0
ENSG00000174109	6.81585	2.30019	2.6262	0	2.11793	2.25136
ENSG00000212734	0.713507	0.205415	1.34535	0	0	2.60321
ENSG00000154035	1.11674	0.0565748	0.503431	0	0.873937	0.207003
ENSG00000181013	0.137555	0	0	0	19.6574	0
ENSG00000258315	0.445767	0.0708577	1.08853	4.2222	0	0
ENSG00000205544	18.9536	15.8522	19.6252	1.97938	19.9906	0
ENSG00000178927	0.853248	0.886109	4.45756	16.7619	0	0.129994
ENSG00000214226	1.30809	0	0	0	2.92791	0
ENSG00000185504	1.88575	17.1521	0.0385168	0.438753	0.0552664	0.0476284
ENSG00000108666	16.832	21.8707	13.4688	0.0634242	0.353694	5.80922
ENSG00000167230	11.3182	3.61477	0.0476119	0	0	0
ENSG00000172301	16.6389	2.19765	4.9208	0.962673	0.800513	0.0760146
ENSG00000141219	8.75814	12.0028	37.4788	0.102309	36.9425	13.4297
ENSG00000074356	5.94332	14.5092	24.3242	0	27.2537	2.60191
ENSG00000224877	1.53536	0.9929	0.196059	1.78381	1.36794	0.10097
ENSG00000179294	0.700803	0	0.0222481	0	0	1.41674
ENSG00000214556	2.14068	0	0	0	0	0
ENSG00000141428	7.23419	0.758807	7.19928	57.4029	1.05315	16.8946
ENSG00000152242	14.241	15.5243	1.52554	2.33286	0.296215	4.82651
ENSG00000177576	8.36782	8.1922	9.90601	0.396315	0.763737	0.409341
ENSG00000231824	37.2653	0	0.0627828	0	0	0
ENSG00000166845	1.15876	1.6759	2.1156	0.0300301	10.4515	1.99936
ENSG00000176912	0.133222	0	19.374	0	0	0
ENSG00000141452	14.5878	6.72662	25.904	52.899	71.8908	28.5482
ENSG00000074842	10.946	5.94531	12.2786	1.97887	7.39875	0.242127
ENSG00000131943	12.3509	6.63388	1.21027	0	1.4464	9.55376
ENSG00000177025	6.72139	7.39854	0.425846	0	1.37542	2.34463
ENSG00000228300	0.482277	0.0641676	1.11574	0	0.0343608	0
ENSG00000119559	0.592205	0.493616	4.41459	0	0.0976707	0
ENSG00000188305	0.848429	0.487212	0.0118371	0.115103	1.25344	0.141625
ENSG00000214212	0.0408743	0	0	15.8249	0	0.101744
ENSG00000123144	11.9033	4.79057	7.04974	14.7595	4.94743	2.89221
ENSG00000105072	1.39438	2.04585	0.0350069	0	0	0
ENSG00000167747	5.30561	1.21529	1.98485	1.02605	21.4801	0
ENSG00000142444	3.9494	2.16399	0.762088	1.4855	14.96	0.0665514
ENSG00000104979	42.6573	25.263	28.211	4.87816	61.8049	0.155169
ENSG00000188493	1.37199	5.10409	0.406352	0	0.327067	0.0335975
ENSG00000182087	1.69063	1.47694	4.72262	0	0.215359	0.0947434
ENSG00000006015	7.5336	0.491778	2.15107	0.14947	0.458541	0
ENSG00000130813	9.25525	2.80354	0.629544	0	4.63997	3.44898
ENSG00000174917	12.033	5.97958	7.78474	0.103505	1.75801	0.105684
ENSG00000221916	0.523008	2.44064	0	0	0	0
ENSG00000095932	9.96608	0	0	0	0	0
ENSG00000197223	7.2442	3.70881	5.26533	2.30665	2.44754	1.2588
ENSG00000106392	5.53028	3.16539	12.409	0	0.611073	11.5468
ENSG00000171155	33.8943	27.7146	77.6598	0	32.2421	3.91746
ENSG00000173372	0.209929	0	0.0194571	169.854	0	1.94817
ENSG00000173369	4.60341	0.0926761	0	475.926	0.51728	4.33083
ENSG00000108561	14.2765	10.9601	2.21554	0.992609	3.48829	1.26261
ENSG00000159189	1.77734	0	0	80.267	2.48139	1.00992
ENSG00000144119	1.31657	0.250741	0	0	0.273818	0.233817
ENSG00000165985	1.48888	0.46094	0.0128874	0	0	0
ENSG00000173918	0.278974	0.049193	0.021285	0	2.77867	0
ENSG00000082196	11.0314	30.5555	8.61218	0	32.5608	21.1683
ENSG00000172247	0.441586	0	0	0	2.63016	0.0834942
ENSG00000163145	0.356841	0.054071	0.00575467	0	1.02112	0.214469
ENSG00000159403	4.70474	6.67705	0.0455102	0	60.4757	0.0231799
ENSG00000139178	0.118612	0.779102	0	0.0382725	1.58724	0
ENSG00000179397	3.19869	3.42663	0.954309	0	1.12098	0
ENSG00000116922	5.72766	7.73228	0.717386	0	0	0.0373109
ENSG00000185860	0	1.96534	0.0103354	0	0	0
ENSG00000171722	1.02772	0	0	0	0	0.182497
ENSG00000000460	5.10169	0.758193	2.43137	8.49832	12.5831	8.10961
ENSG00000117477	28.8091	3.38287	24.434	0	5.9964	71.2224
ENSG00000162817	7.80259	3.93147	0.238556	0	4.63188	0
ENSG00000197982	3.9078	4.95927	13.7067	0	3.32821	0.482476
ENSG00000162384	14.3164	6.45598	14.6846	2.02066	33.9218	5.50718
ENSG00000117501	0.0749625	0	0.00933706	0	0.0539277	34.1373
ENSG00000143633	10.227	4.88037	4.32806	24.4917	0.675704	0.818709
ENSG00000203910	1.83023	9.60063	0	0	0	0.110536
ENSG00000131591	1.32503	0.362234	0.292625	5.54936	0	0
ENSG00000143110	2.53948	0.305988	6.94494	56.9162	0.0424152	2.50785
ENSG00000187889	1.33893	0	0.0170251	0	0	0
ENSG00000175707	0.0895596	0	0	0	6.21628	0
ENSG00000178965	7.52108	0.963967	0.0223211	0.0434054	0.50675	0.0167873
ENSG00000198912	7.67652	3.52672	9.69297	4.93401	2.61712	4.40486
ENSG00000188931	10.5726	3.58252	2.08554	0	0.143235	4.21231
ENSG00000179902	18.9871	3.81998	0	0	0	0
ENSG00000119280	5.00873	90.3642	131.312	27.1841	141.235	37.2693
ENSG00000188004	1.73625	0.0120945	0	0	0	1.16318
ENSG00000116667	7.04075	2.95963	0.685152	0.262042	2.27912	0.639548
ENSG00000163866	7.82196	9.31644	5.82743	3.01583	4.88204	1.83259
ENSG00000249087	0.464744	3.03454	0.130746	0	10.5762	1.76518
ENSG00000142686	18.0924	3.68455	8.83175	1.10746	0.822132	0
ENSG00000213057	9.01984	0.0210953	0	0	1.42291	6.55078
ENSG00000239887	0.312711	0	1.09872	0.0292263	0.0990757	0.110336
ENSG00000185523	2.64708	0	0	0	0	0
ENSG00000198520	1.45159	8.7515	0	0	0.0290645	0.0976876
ENSG00000228594	2.86035	0	0.618376	0	1.14951	0
ENSG00000157181	38.3407	33.2931	82.0035	161.798	21.4574	35.4126
ENSG00000143793	4.6739	1.4253	1.91155	0	12.5588	0
ENSG00000143612	55.2041	46.4561	94.7883	17.3017	51.7336	17.6656
ENSG00000164008	1.30466	2.02987	1.69766	0.494812	0.873363	6.55704
ENSG00000162642	27.7426	28.4593	39.6566	7.57841	19.5982	19.3867
ENSG00000203724	6.1079	1.86928	0	0	0	1.60103
ENSG00000143443	27.5907	34.1806	46.5236	82.1413	23.2415	80.7517
ENSG00000125462	9.42073	64.4145	8.78237	0.0161009	4.43929	5.57123
ENSG00000117616	27.6628	22.0322	18.2627	7.38738	26.903	10.6914
ENSG00000183888	0.0471646	0.00799598	0	0	31.039	0
ENSG00000162757	3.01123	0.598855	0	0	0.297983	0
ENSG00000198715	1.24109	4.74791	14.8761	0.24201	4.36129	1.18533
ENSG00000162598	0.0612274	1.42536	0	0	0	0
ENSG00000203685	1.62664	0.139512	0	0.0504961	0.0265174	0.0602123
ENSG00000132823	54.0558	68.4393	59.1196	74.5598	86.9989	10.202
ENSG00000197183	13.0157	5.3278	18.268	26.6864	6.97807	4.4361
ENSG00000101342	0.102684	1.465	0	0	0	0.43409
ENSG00000101353	9.17435	5.95362	0	0	0	0
ENSG00000088854	17.4246	28.1632	7.26479	0.201044	2.39571	2.93909
ENSG00000171984	3.85057	4.23128	3.13355	0	0.911921	2.65299
ENSG00000101084	0.334801	0.211487	0.917051	0	0	5.08627
ENSG00000089101	1.61029	0	0.0716038	0	0	0.0265026
ENSG00000101220	1.25331	0.144365	0.0148117	0.651619	0.0459062	0.0842412
ENSG00000125871	1.4901	14.7743	3.25672	32.3601	0.189835	14.25
ENSG00000196476	3.06005	4.90823	1.43151	1.68553	0.0970691	0.13114
ENSG00000256073	17.0247	6.0303	1.3326	0	15.6605	0
ENSG00000184385	1.64864	0	0	0	0	0
ENSG00000160226	2.21382	0.703343	1.23702	0.0786513	0.0182853	0
ENSG00000160221	21.8594	52.1194	42.0441	0.44522	25.3702	23.3015
ENSG00000232560	0.274129	0	8.93499	0	0	3.25724
ENSG00000159079	21.826	11.9108	4.31816	11.1386	35.9028	6.24673
ENSG00000183250	0.973038	1.55854	3.84755	0	0	0
ENSG00000156265	0.603747	0	1.07587	0	3.08697	0.875231
ENSG00000154642	0.683772	3.0028	45.5805	4.98031	2.17532	20.4064
ENSG00000128346	5.93327	14.8128	4.1889	0	0	0.206281
ENSG00000183597	1.69956	4.22591	0.97407	2.22412	0	0.254527
ENSG00000100220	34.8504	33.8744	38.1132	42.5521	3.19465	12.9837
ENSG00000215012	10.5199	12.1835	3.20955	0	4.06778	0
ENSG00000100249	0.338719	0	0	0	8.7366	0
ENSG00000189269	1.19827	0.0189279	0	0	0	0
ENSG00000184208	1.9201	0.257088	0.0290978	8.44628	0	0
ENSG00000157617	4.64055	5.06796	0.0330743	0.093936	29.709	0
ENSG00000168014	1.80494	0.522679	0.878356	0	0.261566	0.421516
ENSG00000198535	0.22009	2.70134	0.0122544	0	0	0.0615546
ENSG00000205502	0	0	0.0156741	0	3.98417	0
ENSG00000241962	1.63582	2.83136	0.0837171	0	15.9985	0
ENSG00000213699	8.73411	19.7696	8.85456	14.659	16.1519	3.19256
ENSG00000197927	2.79286	0	6.10864	0	0	6.31123
ENSG00000158435	8.69963	4.99451	16.9896	0.0734185	9.93444	27.1249
ENSG00000119147	0.530562	0.0683862	0	0	14.0908	0
ENSG00000115998	2.72132	13.7846	2.96698	0	1.00623	6.05062
ENSG00000118961	2.96026	4.58761	0.297333	0.041833	1.23919	5.23229
ENSG00000163026	2.33137	7.68079	5.11823	0	0	0
ENSG00000162972	9.00651	6.88543	13.0876	15.7055	14.4989	1.82911
ENSG00000135974	2.14476	1.64839	1.19267	0.217986	0.549975	2.52331
ENSG00000159374	0.123937	0	0.0134594	3.4268	0	4.98089
ENSG00000187944	0.863209	0.724961	0	0	2.72842	0
ENSG00000168887	19.002	38.3463	66.8485	0.764843	0.773078	21.3083
ENSG00000178074	41.4374	10.5189	9.18703	5.86093	6.58227	3.48649
ENSG00000204128	12.3462	25.6997	1.97734	0	0.314764	0
ENSG00000177994	1.56047	8.35542	1.24117	0	3.1917	0
ENSG00000237651	69.1043	14.725	28.7739	0	43.6732	2.21153
ENSG00000186132	2.01487	2.08583	16.8067	4.1444	10.1712	3.42257
ENSG00000188674	93.6992	34.869	24.8064	0	10.601	77.1084
ENSG00000159239	1.6096	0	0.969937	0	0	0
ENSG00000187699	6.6793	3.45629	8.21201	1.7798	0	0.765272
ENSG00000125730	0.690135	0.0102986	0.113367	371.819	0	25.6086
ENSG00000171860	0.384537	0	0.154103	1010.15	0.058234	85.7149
ENSG00000114405	29.7354	29.4943	32.473	1.55592	7.98839	15.2035
ENSG00000163608	10.5791	6.24173	14.8018	0.0365888	2.36774	1.37585
ENSG00000088543	8.08616	2.17969	0.236363	0	0	1.13679
ENSG00000131379	0.913569	0.0475906	0	0	0	2.5552
ENSG00000163424	0.0711858	1.33514	0	0	0	0
ENSG00000174928	16.0528	9.24398	8.12453	0	0.796307	1.86624
ENSG00000183624	5.9748	8.90749	1.7588	0.612347	23.6023	0.297397
ENSG00000179021	7.64405	15.6608	5.0987	2.74217	0.0838909	124.197
ENSG00000163632	7.09127	8.37766	0.0316285	0	0	7.75423
ENSG00000181744	27.4642	25.5453	86.3825	179.969	217.01	26.7628
ENSG00000188315	9.33463	0.618028	8.47442	8.38218	6.99882	40.7054
ENSG00000163915	0.0187316	0	0	0	0	11.9491
ENSG00000187068	34.1608	100.292	6.55278	25.7877	18.1995	292.707
ENSG00000256097	1.05072	0	0	0	0	0
ENSG00000180044	2.63815	0.00820318	2.08086	0	0	0
ENSG00000123838	1.05839	0	0.0274338	0	0	0.608454
ENSG00000154274	0.553646	0.837482	0.011022	6.61689	0	0
ENSG00000138658	3.85753	6.00948	8.26903	0	7.78153	1.56187
ENSG00000174792	0.727226	1.6327	1.17733	0	0	0
ENSG00000056050	29.6303	20.6221	42.1178	0	29.5327	2.15641
ENSG00000164074	9.79448	13.3236	6.36466	23.8913	1.503	23.2833
ENSG00000164096	97.291	39.4348	113.383	29.4743	110.133	66.207
ENSG00000174749	0.312606	0.0492057	1.49528	0	0.483858	0.364692
ENSG00000151470	5.29185	4.29185	5.78252	11.4049	2.42268	6.21133
ENSG00000163683	29.7971	7.51477	12.3482	8.00377	21.9281	8.01551
ENSG00000164123	8.57721	1.09076	0.0226396	11.5216	0.086865	2.70526
ENSG00000205208	1.95959	21.1813	3.81501	0.0639756	8.20854	3.19379
ENSG00000205129	3.54142	0	0.153514	0	1.03923	0
ENSG00000243449	1.86017	1.27484	4.20734	2.06937	5.11874	0
ENSG00000250317	8.03785	17.8391	1.71866	0	2.74454	13.7319
ENSG00000106804	2.09762	10.3288	1.77362	0	0	5.32902
ENSG00000197405	2.04095	0.23038	0	37.0775	0.0751362	3.20527
ENSG00000113583	44.5197	40.4948	70.8391	89.8348	17.9797	113.48
ENSG00000082213	15.7465	10.0283	15.3191	0	15.9003	10.8809
ENSG00000181904	15.0757	8.8802	8.67713	6.76889	5.07978	11.2784
ENSG00000236882	0.721175	0	1.52365	9.96992	0	2.00037
ENSG00000151881	9.78788	4.97103	7.64595	0	14.7286	4.19273
ENSG00000172244	2.26204	8.84137	0.239314	0	0.0368195	0
ENSG00000170271	0.838993	11.514	17.2875	0.0673521	32.5368	2.04734
ENSG00000197603	21.7842	22.916	16.5314	12.3084	11.5643	56.0049
ENSG00000188725	7.73026	32.386	27.8356	8.49082	19.0485	0.0479505
ENSG00000113597	18.846	15.4866	33.993	17.633	5.92723	19.8612
ENSG00000161010	1.97715	2.32844	0.906996	0	9.12247	0.293124
ENSG00000196900	0.588598	0.0346124	0	0	0	1.13935
ENSG00000215217	7.79034	0.426668	0.979616	0	0	0
ENSG00000205765	8.33014	18.4823	18.4191	2.26731	3.90004	20.7727
ENSG00000221886	4.31426	12.228	25.8615	1.24652	37.2258	71.6191
ENSG00000221990	1.52091	2.36587	0	0	0	0.491785
ENSG00000197536	0.373937	0.876442	1.38349	0	5.1853	0.74832
ENSG00000234511	0.811161	0	0.221505	10.0662	0	0.0367529
ENSG00000164241	2.45023	2.95138	0.076474	0	11.0316	0
ENSG00000178722	0.352794	3.44018	40.999	1.51937	6.46867	47.9387
ENSG00000186577	14.5864	17.755	8.60313	44.0964	9.7455	0.152613
ENSG00000196821	11.7668	0.972472	4.37256	18.4213	8.50092	3.57627
ENSG00000112667	10.0266	6.85095	3.9533	4.43433	0.577652	1.08341
ENSG00000185127	6.58909	7.97081	5.2282	2.82051	0.171387	42.1474
ENSG00000111850	14.6612	1.70334	3.00417	0.0612109	17.1082	0.2156
ENSG00000203872	0.540711	3.79523	1.16833	0	0	0
ENSG00000213204	1.50862	6.29886	0	0	0.816558	1.12973
ENSG00000146350	8.89711	3.28577	21.805	0.430249	1.44149	19.9612
ENSG00000185689	0.0685446	0.193489	0.0323031	0	2.15924	0.0341335
ENSG00000130349	14.1151	12.005	0.63108	3.46545	0.0541855	10.9367
ENSG00000146476	19.3904	2.69826	11.8771	0	30.4011	0
ENSG00000189325	4.61427	0.018936	0	0	0.055299	0
ENSG00000221821	20.8115	8.59799	8.06148	0	0	1.57367
ENSG00000224531	14.3622	5.87044	6.60748	0.0409515	9.2815	0.991148
ENSG00000137434	0.678501	2.30404	0	0.112142	1.50493	1.66752
ENSG00000154079	8.27452	2.60175	16.4346	0	0.0622828	0
ENSG00000112308	230.666	357.501	264.744	893.882	464.546	1077.11
ENSG00000130023	10.8197	23.4308	16.9716	5.3428	3.55069	33.5919
ENSG00000198663	9.93531	8.46222	1.7262	0.518172	15.0872	1.42604
ENSG00000203711	2.68283	1.699	0	0	0	0
ENSG00000112936	1.7389	0.00506941	0	0.446378	89.4906	0
ENSG00000175600	0.2776	4.13074	0	0	0	0
ENSG00000244291	2.06524	5.27909	0	0	0	0
ENSG00000135185	3.92261	4.85325	0.414622	10.7418	12.4697	8.62554
ENSG00000136197	5.54994	3.07426	38.6888	0	0	0
ENSG00000146576	3.16976	0.410639	1.66486	0	0.157935	0.0583685
ENSG00000153790	0.135929	0	3.10834	0.0258361	4.70706	0
ENSG00000180354	28.9468	14.8585	21.9294	4.13452	11.3715	10.0071
ENSG00000146826	1.66869	1.27384	0.126662	0	0.0301295	0
ENSG00000122783	0.213864	0.0220456	1.00609	5.85136	0.539021	0.0451506
ENSG00000146540	2.04706	0.947122	0.165744	0	2.44996	0.0438834
ENSG00000181016	1.10745	0.405773	3.42121	3.16582	19.8242	1.35148
ENSG00000164898	11.7501	11.6699	7.92041	0.130096	19.8567	2.08715
ENSG00000164746	1.19703	0	0	0	0.0831176	0
ENSG00000164603	8.05428	7.42505	10.1267	0.0610586	9.48956	65.3914
ENSG00000185955	0.194389	3.86363	5.1807	0	2.13539	0.233307
ENSG00000164645	1.84578	0	0	0	0	0
ENSG00000105792	3.40456	0.410977	0.631494	0	0.469286	0.0928134
ENSG00000136275	0.0791686	0	0	0	3.29298	0
ENSG00000243317	17.1896	47.8363	29.9272	26.7558	1.95382	11.2316
ENSG00000184608	0.0910807	1.79155	0	0	0	0
ENSG00000168333	1.03529	0	0	0	0	0
ENSG00000177335	1.13012	2.68007	0.571136	0.305428	0	0
ENSG00000182307	8.41533	10.4151	5.88604	18.2047	4.06781	1.09027
ENSG00000165084	3.08412	0	0.0127036	0	0.780987	0.0111705
ENSG00000156172	4.43292	14.848	0.0442876	0	0	0.297231
ENSG00000176907	14.5058	2.71374	0.043873	0	178.072	0
ENSG00000176209	3.75491	0.76444	9.61732	0	7.1372	3.7103
ENSG00000180190	9.072	19.1482	0.0553065	0	8.35119	13.2535
ENSG00000213865	9.3853	2.72356	7.95638	0	2.35831	0.387529
ENSG00000169085	12.7812	9.8725	64.4091	13.2587	1.69683	61.3388
ENSG00000177459	3.33037	1.82114	0.023973	0	0	0
ENSG00000164743	0.993628	4.56098	0.0627935	0	0	0
ENSG00000236939	2.97162	5.73662	0.0579463	0	0	0
ENSG00000241852	1.63383	0.504414	0	0.110689	0	0
ENSG00000176731	12.2555	4.43004	12.165	20.481	14.3908	9.18354
ENSG00000189376	2.99787	1.9962	1.83886	0.307124	0.693671	16.7385
ENSG00000213563	0.582683	2.4508	0.0414796	0	0.119543	0
ENSG00000113600	0.0867072	0	0	0	3.89185	0.493847
ENSG00000198917	6.2549	8.66349	2.80766	0	1.99614	0
ENSG00000160345	2.538	10.6814	0.0694522	0	0	0
ENSG00000137038	16.5647	5.57612	14.1532	10.4091	15.7885	0.271389
ENSG00000204352	3.12581	3.56301	0.563399	0	0.559675	0
ENSG00000174038	1.0503	0.117144	0	0	1.09418	0.0993227
ENSG00000204711	0.0372533	0	4.40373	0	0	0
ENSG00000148362	7.15731	4.60584	1.00612	0.0869083	6.15175	0
ENSG00000187753	0.148606	1.59547	0.279046	0	0	0
ENSG00000136932	2.11731	5.30936	2.76648	0	1.79697	2.33595
ENSG00000171159	13.8763	0.147301	3.35768	0.473972	7.52069	0
ENSG00000164972	8.0756	14.3411	0	0	1.17825	0
ENSG00000148120	3.12741	1.01442	10.612	0	4.47357	0.12972
ENSG00000203993	3.77489	0.542427	0.368715	0.111105	0.481753	0.137059
ENSG00000135045	6.14156	4.74841	0.337154	0.0846306	0.0476423	0
ENSG00000156017	0.73936	7.99249	5.69528	22.3426	0	2.36123
ENSG00000157653	0.105334	0.910699	4.09982	0	0	0.0590595
ENSG00000186354	0.80765	0.274179	0	0	4.21206	1.99734
ENSG00000179058	0.667528	1.43684	0	0	0	0
ENSG00000165118	3.11201	4.06309	3.92284	4.18391	0.0621288	23.0352
ENSG00000183784	0.115187	0	0	2.346	0	0.0420957
ENSG00000147894	87.3336	23.6346	65.4639	19.7346	34.2621	103.973
ENSG00000136819	19.2136	8.83888	26.8266	2.62204	19.574	12.1846
ENSG00000165181	1.07043	1.82947	0.00401516	0.0160826	6.40736	1.10331
ENSG00000155621	0.421988	3.52071	12.1819	0.274146	4.44625	2.78886
ENSG00000165233	1.69398	4.02874	2.93349	0.490835	1.0264	0.0368035
ENSG00000165698	5.16329	2.54945	3.57067	0	0	0.288264
ENSG00000157693	9.28755	1.81408	3.77588	0	18.4419	0
ENSG00000154975	6.03313	0.80386	7.76509	0.0535801	0.0464263	59.2816
ENSG00000063180	18.4458	0.790526	0.395328	0	0.199693	0
ENSG00000074410	0.626686	4.9514	0	0	0.0565013	1.59683
ENSG00000185015	0.58304	1.26543	0	0	0	0.336658
ENSG00000104267	54.6663	143.697	647.69	40.5772	224.237	72.5051
ENSG00000164879	3.05534	3.43512	0	0	0	0
ENSG00000167434	3.83386	0	0	0	43.4638	0
ENSG00000174990	0.2381	0	0	0	4.36724	0
ENSG00000169239	2.01639	0.191966	0.348969	3.77763	3.15646	0.524055
ENSG00000168748	12.0038	0.0159503	0	0	0	0
ENSG00000178538	5.12254	12.2869	0.131017	0	0.0247094	0.0366688
ENSG00000135932	25.9811	29.8617	12.7404	3.61014	19.6287	53.197
ENSG00000102547	13.9764	6.29269	1.6637	0	33.4242	11.7057
ENSG00000099991	5.47994	4.07795	1.87975	0.0181526	1.40878	0.834896
ENSG00000134508	2.59306	30.8422	0.182197	1.35739	0	3.13544
ENSG00000149679	4.69504	3.91686	5.01049	0	0	0
ENSG00000157782	3.3904	0.00307484	0.580841	0	0.0325671	0.0561403
ENSG00000100314	2.32655	0	0.263632	0	0	0.0407892
ENSG00000154040	8.14056	0.15663	7.52501	0.656718	0.933808	0
ENSG00000158966	4.02444	45.0223	0.930678	0	2.56502	2.55706
ENSG00000141837	7.54578	0.2666	0.0680416	0.232104	0.0360646	3.37561
ENSG00000148408	10.4897	2.27884	0.351677	0	0.0615831	0
ENSG00000151067	4.37825	0.475892	0.0897381	0	0.971463	0.929619
ENSG00000157388	10.3357	0.537416	2.3437	0.312217	0.00752964	4.20928
ENSG00000198216	10.528	1.10615	1.09711	0.00554498	7.04136	1.06681
ENSG00000006283	2.29131	0.949527	0.950462	0	0.11947	0.79681
ENSG00000100346	2.81549	0	0.589068	0	0	0.0152112
ENSG00000081248	0.38783	0	0.013822	0	1.13446	0
ENSG00000153956	7.13631	1.75049	1.80835	0.813151	0.0229298	0.910838
ENSG00000007402	1.1933	0.0707139	0	0.0156881	0.206566	0
ENSG00000157445	23.4146	6.24064	2.02099	0	1.02181	4.88073
ENSG00000067191	3.06253	2.43604	0.0641395	0	0.123257	0
ENSG00000165995	75.9228	128.864	1.45461	0.169975	65.9556	68.8647
ENSG00000167535	1.44686	0.0776484	0.154619	0.596798	0.117018	0
ENSG00000182389	15.0678	5.06179	1.9904	0.0394385	0.0838109	15.3647
ENSG00000166862	17.9408	0.0564986	5.12693	0	0.103161	1.85495
ENSG00000006116	40.0568	0.108538	0.041008	0	6.53485	0
ENSG00000075461	1.42228	0	0.269488	0	0.0983996	2.12479
ENSG00000142408	13.16	1.46397	0.921415	0.15887	0.115893	0.492774
ENSG00000116161	84.0395	17.9951	61.3997	14.5487	40.1297	40.5512
ENSG00000084774	7.09277	3.3286	0.0427797	0	0.550347	0.0503575
ENSG00000182985	31.5497	91.7059	21.4275	15.3619	11.0279	31.6832
ENSG00000175161	55.2498	54.6533	72.1619	9.62997	6.14074	85.409
ENSG00000162706	14.5549	5.89002	0.0246503	0.0322882	0.597381	0
ENSG00000105767	3.14016	1.68022	3.49534	0.0528957	0.487505	0.182542
ENSG00000163618	25.6787	7.90589	1.73684	0	1.07366	28.1612
ENSG00000081803	2.67668	7.21199	0.0479555	0	3.1674	2.58894
ENSG00000164304	1.01635	0.0295429	1.8692	0	0	0
ENSG00000104327	11.6253	8.40796	1.96083	0	4.47306	0.0173697
ENSG00000172137	167.869	2.94787	8.16358	0.295466	19.8789	0
ENSG00000012822	19.7022	8.57156	5.343	0.0624865	4.0075	14.9522
ENSG00000136436	9.20539	21.301	22.5904	12.31	23.2922	31.4819
ENSG00000064989	1.04972	0.0325285	1.87723	2.84629	20.6667	21.2982
ENSG00000122786	8.22108	6.85778	21.9404	0	70.9216	6.79478
ENSG00000138172	0.115661	2.54153	0.0212063	0	1.46731	0
ENSG00000198668	342.922	80.5574	178.787	300.037	137.747	200.772
ENSG00000143933	568.75	374.117	737.23	167.68	356.98	303.931
ENSG00000160014	63.326	5.78805	14.446	2.78737	16.1739	0.898308
ENSG00000129007	3.67891	1.21304	0.752595	25.4048	0.828358	2.55429
ENSG00000183166	5.73286	0.132433	0.79965	0	0.0110543	0.46043
ENSG00000179218	29.2894	33.9357	19.5639	23.7033	39.1991	1.78528
ENSG00000269058	3.10112	0.413739	0	0	0	0
ENSG00000128595	43.0598	53.4757	89.2346	60.519	84.8555	198.086
ENSG00000130643	2.47502	0.0117303	0.0220386	0	0	0
ENSG00000134072	10.5541	6.80352	0.621115	1.44805	0	0.299471
ENSG00000183049	1.84656	0.357397	0.0741571	2.09307	0.417286	0.479378
ENSG00000008118	25.8672	0.277384	0.505136	0	0.394861	0
ENSG00000070808	31.9048	4.45786	0.618252	0.0388014	0.667789	0.0648448
ENSG00000058404	19.157	6.72679	1.45042	0	0.149912	0.0651707
ENSG00000145349	87.5243	24.1085	40.7592	58.8433	26.2518	80.6672
ENSG00000148660	24.7829	77.5025	7.47196	12.9008	14.2887	0.243907
ENSG00000162545	144.903	35.7905	147.589	15.2951	40.8328	19.1471
ENSG00000163888	12.888	9.54289	1.19442	0	0.651181	0
ENSG00000152495	6.64934	0.685025	0.0440552	0	0.374593	0
ENSG00000004660	3.51346	3.69422	0.525247	0.0258484	0.00644985	0
ENSG00000110931	6.35419	2.43848	1.96021	0	6.7541	0
ENSG00000143919	1.11424	8.745	12.4618	0	0.718936	4.66299
ENSG00000164076	76.967	1.21138	1.96997	0	1.18537	1.2812
ENSG00000164615	56.208	32.7312	25.4968	0.350381	20.33	25.6788
ENSG00000130559	11.6202	7.24964	7.00733	1.30329	7.90487	6.30294
ENSG00000118200	45.9307	24.5511	17.6115	25.9741	24.6329	16.111
ENSG00000076826	2.69345	0.245554	0.132492	0	0	0
ENSG00000171735	51.6687	24.2405	15.3682	2.13839	21.7518	53.5156
ENSG00000108509	4.91112	1.61707	3.09064	0	0.186824	0.863334
ENSG00000111530	13.4396	7.72629	18.2761	0.00725984	5.03043	6.5942
ENSG00000144712	6.31231	0.259336	0.28713	2.27881	0.10119	0.361136
ENSG00000171302	1.37521	0.446677	0.572605	0.429305	0	0.0304343
ENSG00000127022	82.7267	79.0623	101.959	47.935	43.2972	65.5029
ENSG00000131236	35.9249	22.6242	45.2604	283.221	74.5375	117.118
ENSG00000112186	128.637	12.1308	3.88967	0.103763	7.24097	5.78915
ENSG00000042493	0.313583	17.5626	0	71.7758	0.0548118	0.221332
ENSG00000014216	1.27323	4.88086	0	0.0508139	0.68987	0.0310548
ENSG00000182472	0.0863246	0.00348356	0.00748216	0	13.768	0.0222816
ENSG00000162909	18.4135	52.6624	13.9149	10.208	8.1826	10.107
ENSG00000092529	3.44462	10.0539	157.273	2.48244	63.1121	0.612176
ENSG00000131375	18.354	14.8775	18.0039	13.2791	12.4987	75.2969
ENSG00000135773	0.139808	10.2832	1.89376	0	0.0719127	0.438155
ENSG00000126247	41.7444	1.90572	11.6683	47.5501	19.0333	0.456027
ENSG00000256812	1.03827	0	0.0415516	13.8796	0	3.16091
ENSG00000135387	19.1646	32.3165	16.424	0	12.5121	43.1768
ENSG00000110888	28.3913	8.7068	11.0105	0.101924	14.9495	9.96195
ENSG00000180881	3.61226	5.5397	0.159035	0	3.92216	0.182664
ENSG00000116489	210.052	352.674	236.736	787.219	151.128	415.866
ENSG00000198898	34.8987	35.3548	44.5635	115.136	27.6175	28.7443
ENSG00000077549	20.2941	11.2891	18.9571	28.3228	15.5413	7.35028
ENSG00000100065	1.98253	0.00642185	0	0	1.84976	0
ENSG00000204397	0.274403	0	0	10.8302	19.9985	0
ENSG00000132357	0.140143	0.118815	0	0	4.16219	0
ENSG00000105483	0.912584	3.87179	5.78864	4.95358	3.61514	2.60297
ENSG00000153048	0.980295	8.77458	3.17582	0	5.50091	1.94184
ENSG00000213995	10.5985	8.23247	4.04482	0	8.45763	0.0382052
ENSG00000142453	1.12052	1.0936	1.26228	0	0	0
ENSG00000172508	0.245189	0.373425	42.1577	0.460967	9.21362	0.262507
ENSG00000110619	5.6904	2.81333	4.22462	0.138451	3.05994	3.03358
ENSG00000134905	0.788566	0.963986	0.375235	2.88074	0.218544	0
ENSG00000118307	2.35227	7.28712	0.0273044	35.0918	4.36366	0
ENSG00000108349	32.3599	26.0189	21.2915	0.242539	22.434	13.0342
ENSG00000166734	29.8574	39.0263	20.9407	40.279	39.7319	39.9023
ENSG00000137812	0.0388528	0.00302978	0.0127249	0.0192132	0.00874997	3.09998
ENSG00000127995	48.0913	20.0247	56.9775	58.9723	14.2451	37.6709
ENSG00000147044	10.1238	2.39327	5.95935	16.3209	2.61895	28.7688
ENSG00000177303	0.412431	2.43516	2.35342	0	0.539872	0.187835
ENSG00000137752	0.0650213	0.329445	0.489823	62.4286	4.76726	29.5981
ENSG00000003400	0.0666881	0	0	11.2539	3.4186	1.13757
ENSG00000204403	0.0358165	0	0.0200281	0	1.77491	0
ENSG00000106144	11.0095	12.171	6.94924	21.3945	17.9387	34.6025
ENSG00000164305	12.3965	38.011	25.0073	0	10.679	97.4596
ENSG00000196954	0	0.00286424	0.0185148	7.98653	3.34275	2.82572
ENSG00000138794	4.15553	11.3811	10.6859	37.687	0.106713	0
ENSG00000165806	0.423096	11.895	0.0203911	49.9052	0.700866	0
ENSG00000064012	0.92031	0.124605	0.0479989	0.157358	3.29802	2.42051
ENSG00000132906	0.954221	4.43468	2.77918	0	0	0.649084
ENSG00000143318	8.04179	0.0531403	3.50732	0	2.77323	0.663941
ENSG00000118729	0.0918126	0.00888633	0	0	61.3618	0
ENSG00000087589	0.010165	0.0090699	0.0889722	9.61026	0.0826312	4.24792
ENSG00000153113	10.144	9.54163	19.0616	2.18723	46.8588	13.2516
ENSG00000121691	3.63066	142.328	39.6946	0.0783617	13.1415	36.0911
ENSG00000166762	5.4905	4.46693	0.0167232	3.5633	0.24309	1.29575
ENSG00000152705	1.05568	1.45375	0.897729	0	0	0
ENSG00000174898	0.110485	0.0194348	0.647687	0	1.75859	1.19712
ENSG00000099338	0.822451	0.115836	0.128668	0	2.46386	0.0366449
ENSG00000105974	1.04831	0	0.00788038	0	32.7418	9.34377
ENSG00000105971	1.00491	0	2.00705	0	29.93	2.54455
ENSG00000182533	0.0654072	1.58724	0	0	0	0
ENSG00000078699	5.36384	6.34363	3.03836	0.0388238	0.105092	3.23129
ENSG00000067955	4.35222	14.7838	35.608	222.766	29.4824	129.58
ENSG00000110395	5.49786	6.37934	4.87986	16.5312	9.93267	10.0522
ENSG00000114423	5.12634	0.63932	2.3519	0	4.18566	0.0769944
ENSG00000105879	6.27616	4.72264	3.55088	0	0.824233	10.0876
ENSG00000102924	8.65269	0.0780704	0	0	0	0
ENSG00000141668	4.20843	0.0064896	0	0	0	8.91379
ENSG00000139899	0.0794881	0	0	0	14.8676	0
ENSG00000054803	4.89142	0	0.012353	0	0	0
ENSG00000159228	10.7062	86.2188	221.158	3.50028	74.7617	4.63773
ENSG00000145439	19.7501	35.6821	3.26604	3.75563	2.23298	22.855
ENSG00000160200	1.99676	6.5559	3.18693	0.0379113	1.31846	0.710467
ENSG00000172785	1.08188	0.650292	0.142518	0.160175	0.977534	1.20645
ENSG00000136682	2.76998	1.333	0.316159	5.31116	1.29536	3.84209
ENSG00000204790	1.62638	0.695846	0.274266	0.0370121	0.105993	0.0659809
ENSG00000108468	20.5906	11.9849	25.251	8.04535	7.23954	4.67037
ENSG00000122565	23.913	13.6565	24.6243	14.8943	12.7985	46.774
ENSG00000141582	2.37388	0.943971	4.7003	0	9.66558	3.3897
ENSG00000094916	24.6585	25.6525	32.9066	47.1757	10.2561	67.8551
ENSG00000183741	1.28922	0.0928491	1.27852	0	0.196605	0.117705
ENSG00000100307	2.54534	2.77169	0.795277	1.50901	1.46793	0.0181271
ENSG00000100211	12.1302	20.0337	19.4387	0.160726	3.06389	0.9817
ENSG00000204659	0.599911	12.9984	0.14276	0	0	0
ENSG00000132024	9.93488	3.48555	0.169142	0.0249642	0.0476274	0.0664783
ENSG00000154222	2.48748	0.950756	0.973893	1.32712	0.0457521	1.87828
ENSG00000048342	12.3795	13.5766	3.91826	0	3.15942	3.27299
ENSG00000188649	1.11437	12.4706	1.25511	6.25543	0.812108	0.0700005
ENSG00000060339	23.4361	27.706	12.3581	36.9906	45.642	30.1318
ENSG00000171097	33.8344	4.39614	3.07725	0	2.02954	0
ENSG00000137944	28.5038	82.333	13.1728	0	53.0283	0.19669
ENSG00000144648	0.0546426	2.49	0.00520372	0.80561	0	0.0253299
ENSG00000176476	2.39352	1.96997	6.86492	0.121962	15.3881	0.0749667
ENSG00000150636	2.80121	5.41524	0.464661	0.075285	4.26792	7.23866
ENSG00000163001	46.9064	12.7374	8.83907	0.0680843	11.0207	1.4008
ENSG00000159884	1.31267	0.297033	0.856021	0	5.46769	0
ENSG00000005059	2.62139	0.0995332	0.868901	0	0	0
ENSG00000172361	2.18784	2.64822	1.05193	0	10.2451	0.114563
ENSG00000168491	1.41792	0.0128626	0.0523623	0	0	0
ENSG00000164306	20.5633	16.0783	20.5067	0.587063	27.1388	3.72943
ENSG00000164221	10.0788	1.21164	9.92087	5.37312	2.73143	1.54788
ENSG00000103021	8.34468	6.8176	0.346107	0	5.54225	0.0234409
ENSG00000105479	0.014889	4.43451	0.010761	0	0	0
ENSG00000136710	14.2751	10.92	8.69807	2.27897	1.9122	6.35163
ENSG00000159873	4.53332	3.85377	7.15538	3.19205	5.13227	7.14938
ENSG00000160799	10.3862	2.77807	4.97191	8.64998	1.76507	0.0238518
ENSG00000147144	1.47499	0	0.00716398	0	0	0
ENSG00000176714	9.35727	11.8341	20.8607	0.250641	0.898488	1.21855
ENSG00000151773	1.48889	0.130746	2.46094	0	1.28612	0
ENSG00000007080	5.76067	4.40844	4.62997	0.431257	11.7533	0.0683082
ENSG00000169193	13.7309	8.3358	18.1758	0	3.40529	52.7143
ENSG00000164366	3.6486	3.93132	3.27104	0.0198633	0.87996	0.317238
ENSG00000104957	8.71314	5.60777	5.68677	6.662	3.10725	0.0499021
ENSG00000004766	22.4356	7.4259	10.7921	0.051282	10.5436	3.44834
ENSG00000100147	0.30106	0	5.16986	0.187092	4.028	0
ENSG00000159625	0.0818024	2.48239	0	0	0.199885	0
ENSG00000128596	20.8374	4.48247	6.19406	0	0	5.92102
ENSG00000185298	4.42108	3.045	0.400475	0	0	0.0709407
ENSG00000163006	3.6551	2.76954	2.59919	1.77626	2.16339	3.0293
ENSG00000175455	11.5622	4.6462	10.4775	0.4068	2.12468	12.9212
ENSG00000163492	0.948821	0.0253779	0.0031821	0	1.86159	0
ENSG00000135637	5.60388	2.70707	0.139205	0	2.22729	0
ENSG00000266302	9.10064	7.36331	1.29062	0.0148987	0.150916	2.01023
ENSG00000135205	3.48637	5.19396	0.989248	5.85442	12.088	4.42713
ENSG00000153237	10.6531	0.0624926	1.56479	4.33323	8.19898	2.77973
ENSG00000181982	2.5625	3.62864	1.92805	0.0131814	0.144529	0.0277404
ENSG00000149548	1.97233	0.64671	0.128181	0	0	2.01389
ENSG00000144395	0.456026	0	1.13946	0	0.0572228	0
ENSG00000198003	0.317698	1.02249	0	0	0	0
ENSG00000198865	13.8276	2.4931	18.0096	0	10.3008	31.5446
ENSG00000248712	0.235646	1.19615	0.00968287	0	0	0
ENSG00000197599	2.97948	0.0100581	0.152735	0	0.0329007	0
ENSG00000163749	0.907965	0	0.00548639	0	2.60473	0
ENSG00000183401	5.66305	2.25567	6.82008	0	2.39588	0
ENSG00000203952	0.696383	1.7971	15.9863	0	1.31493	0.496181
ENSG00000236624	7.42733	18.5409	5.77806	0	0	0
ENSG00000157856	1.92534	0.691506	0	0	0	0
ENSG00000198937	21.6792	14.1179	52.3954	0	35.9286	2.50305
ENSG00000175820	2.0135	0.0157799	0.478378	0.0352015	0.03013	2.63206
ENSG00000159588	0.151423	0.0171778	1.50182	0	0	0
ENSG00000122483	2.68531	7.69514	8.21882	0.322255	0.51815	18.3517
ENSG00000101997	2.68993	0	0.546471	0	0.0967087	0.114668
ENSG00000177868	16.0004	3.92819	8.49494	14.213	15.3831	0.335421
ENSG00000159214	5.69276	6.18203	0.0227227	0	0.46791	0
ENSG00000147419	12.8048	9.53996	26.0713	3.0682	13.5364	3.99453
ENSG00000024862	52.3063	25.5546	17.0156	11.3635	40.1642	1.39719
ENSG00000160050	9.74834	4.32217	0.63493	0	0	0.19508
ENSG00000151468	9.83952	0.118412	1.8723	0	5.3592	0
ENSG00000186409	2.93259	1.99485	0.22337	0	0.0163769	0.0409274
ENSG00000109881	2.65664	0.525787	0.18386	0	0	0
ENSG00000173421	0.711525	0.144363	0	0.226051	4.53788	5.60388
ENSG00000163885	0.175839	0.0368485	1.42066	0	0	0
ENSG00000145075	2.64474	1.80245	0.329754	0	0	0
ENSG00000141519	0.912432	2.27768	0.737853	0.444953	0	0
ENSG00000173588	6.30034	5.57494	1.10459	0	10.0349	24.9641
ENSG00000180329	17.9179	6.2653	24.3271	5.80417	5.36612	24.8149
ENSG00000108588	23.1806	16.205	38.2633	18.8287	16.5408	14.8474
ENSG00000114654	0.0975696	0	0.0157085	0	1.10636	0
ENSG00000152492	9.06003	8.73054	6.02738	20.8577	18.8781	94.451
ENSG00000164051	3.18838	18.0882	0.0135906	0	5.85581	0
ENSG00000120860	26.1918	32.2558	29.4214	32.3985	36.4458	25.4462
ENSG00000176155	1.55864	0.0324573	0.637023	0	0	0
ENSG00000160124	1.53776	3.18547	0.401444	1.32436	0.835747	0
ENSG00000133773	7.93592	6.51333	8.92499	6.47355	19.9969	10.1572
ENSG00000108091	11.7044	12.027	5.50898	0.253014	1.78886	6.96069
ENSG00000183273	1.37367	0	0	0	6.1187	0
ENSG00000104983	0.872849	0.636364	4.69993	0	0	0
ENSG00000130783	1.9519	0.0274958	0.00901501	0	0	0
ENSG00000135127	4.0498	0.424504	0.0701438	0	0.93371	0
ENSG00000139537	8.01422	4.83424	0.184344	0	0.365882	5.26252
ENSG00000180376	14.6283	5.71974	17.9029	14.4424	2.60234	9.55689
ENSG00000166510	0.179182	0.00807897	0.016899	0	1.929	0
ENSG00000198624	0.162053	0	0.0403664	1.44409	1.28372	0.0501122
ENSG00000216937	3.06624	6.18524	9.34341	0.0174224	0.270732	0.286932
ENSG00000177352	0.449904	0.190568	0.441856	0	2.74503	0
ENSG00000253276	1.88597	0.194848	4.94627	0.223049	0.0750143	0.0462992
ENSG00000186714	0.245033	0.623226	0.735146	1.00588	2.94347	1.56892
ENSG00000152133	6.47041	2.1759	3.35562	1.79863	6.02187	7.15053
ENSG00000120647	3.06797	6.92095	2.62187	0	1.98627	37.0878
ENSG00000091986	0.799183	2.70786	0.11199	0	17.3896	0
ENSG00000149231	35.25	15.1119	41.4457	10.8348	22.7032	12.9724
ENSG00000150676	1.09674	3.4969	0.925145	0	0	0
ENSG00000055813	28.1128	7.37417	3.60405	0	6.64695	8.45739
ENSG00000175602	1.2671	1.42778	0.596843	0	0	0
ENSG00000205476	2.37894	3.75909	0.686089	0	2.07427	0.100089
ENSG00000110104	2.4836	1.08311	1.29825	0	3.15655	0
ENSG00000115355	62.9844	54.9288	121.603	48.9584	35.0904	102.864
ENSG00000015133	0.2385	2.35772	0.00258557	0	6.89784	0
ENSG00000179071	1.81071	0	0.0147324	0	0	0
ENSG00000050393	5.82086	4.11392	2.14662	0	0.0860067	5.85361
ENSG00000137500	18.5584	6.94356	30.3571	4.44188	14.747	33.5291
ENSG00000123106	12.9539	9.97916	8.16087	0.359335	3.1513	6.19966
ENSG00000119242	4.8901	16.0008	1.61001	0.0622891	2.04005	0.0259231
ENSG00000125633	11.5924	18.1608	2.29431	9.83541	14.5281	7.50844
ENSG00000105248	2.70384	3.17559	0.25736	0	2.93184	0
ENSG00000173013	1.54189	0.605192	0.0709898	0	26.3291	0
ENSG00000142039	0.938887	1.37394	1.71483	0	0.489919	0.176978
ENSG00000187094	319.601	31.8556	66.0297	0	14.8551	0
ENSG00000110148	4.38104	0.231943	0.0111964	0	0	0
ENSG00000181374	1.69189	0	0.0543615	0	0	0
ENSG00000102970	0	0	0	0.211392	2.05681	0
ENSG00000172724	0	0	0	0	57.0251	0
ENSG00000108691	0.230389	26.3889	0.182404	1004.07	343.302	1.2419
ENSG00000115009	0.233066	0	0	126.766	2.48571	71.6651
ENSG00000102962	0.117746	0.00687481	0	1.94533	0	0
ENSG00000151882	1.96912	0.111913	0	0	0	0
ENSG00000006075	30.0988	10.6689	6.00398	2948.55	0	64.8945
ENSG00000205021	0.0158033	0	0	9.74544	0	0
ENSG00000129277	20.4031	5.26338	0.138026	1784.28	0	103.898
ENSG00000161570	1.90699	0.641708	0	0	0	0
ENSG00000108700	0.00975044	0.0419945	0	0	232.786	0
ENSG00000136280	0.536358	0.162754	1.11981	0.0581824	0.139477	0.033003
ENSG00000133101	5.4128	0.0246235	0	0	0	0
ENSG00000145386	3.51361	1.71405	0.129665	0	0	0
ENSG00000134057	5.6906	1.74285	8.92014	0.0799624	0.0330209	0.0528719
ENSG00000100814	17.6036	10.8968	17.6984	71.9373	11.8411	2.94228
ENSG00000157456	2.21215	0.506829	0.111041	0.105586	1.66657	8.16586
ENSG00000147082	0.0168877	0.444695	1.15453	0.397118	0	0
ENSG00000112237	16.0067	17.4241	1.87256	20.4963	21.8117	11.1029
ENSG00000110092	2.56234	1.67247	1.76493	10.5226	16.2708	2.11935
ENSG00000118971	69.8774	26.9372	7.8146	26.0411	32.6372	54.8006
ENSG00000112576	5.42744	10.1214	3.32067	1.99393	4.29336	3.88016
ENSG00000166946	33.5744	27.6016	30.6022	56.1567	31.9539	39.457
ENSG00000105173	7.025	1.58322	11.2308	0	2.38564	0
ENSG00000175305	1.12937	1.0437	21.2005	0	14.6192	32.3561
ENSG00000162063	2.16792	2.43682	0.174078	0	0.101706	0
ENSG00000113328	17.7807	18.5621	20.3848	32.6957	43.07	13.6467
ENSG00000138764	20.4796	3.76447	1.13381	10.059	2.91242	55.0954
ENSG00000134480	49.1415	25.5251	41.3681	44.5807	168.661	23.2938
ENSG00000118816	63.1626	26.8177	31.725	48.6382	15.6956	69.9499
ENSG00000205089	2.56917	3.64044	1.68039	0	0.14366	2.14284
ENSG00000107443	1.61822	2.53674	0.322377	4.72137	0.269725	0.069553
ENSG00000135083	1.35246	3.74269	0.00523133	0	0.0234334	0
ENSG00000090061	1.84669	2.34666	2.69458	0.78927	0.542993	3.30597
ENSG00000163660	18.5982	50.598	31.1921	46.8629	137.136	72.4421
ENSG00000221978	21.177	34.5554	7.60927	2.32786	2.22526	1.28735
ENSG00000129315	21.7529	17.084	33.3445	0.763898	12.7128	29.0441
ENSG00000082258	21.497	23.3314	14.0843	2.23544	21.2637	9.40366
ENSG00000108100	13.2544	4.57144	10.6615	0.909016	21.8718	21.4048
ENSG00000163249	2.64261	2.48777	4.91951	5.60931	29.152	0.104178
ENSG00000103540	14.8766	5.30843	57.4834	3.09776	4.47056	10.6935
ENSG00000260916	6.83272	1.5034	4.4562	0.114489	3.02609	7.22454
ENSG00000163823	0.00264902	0.00737324	0.0179973	45.2625	0	21.2218
ENSG00000160791	0.788843	0	0	46.2672	0	0
ENSG00000112486	0.185073	30.2958	0.00846433	0	0	0
ENSG00000179934	0.00361195	0	0	0	0	10.2676
ENSG00000173585	0.062416	0	0	0	2.95036	0
ENSG00000129048	0.906293	0.190641	3.01031	2.68588	1.22589	0
ENSG00000121797	0.01831	0	0.0757736	46.664	15.3489	5.21733
ENSG00000151014	6.45106	2.30188	6.49564	12.1873	23.8834	0
ENSG00000173992	13.2818	12.0159	0.696098	0.248032	0	0
ENSG00000166226	55.1031	18.578	19.7555	151.031	18.6007	43.9486
ENSG00000163468	64.5678	41.0623	31.672	11.0893	14.627	23.7986
ENSG00000115484	39.5835	37.7429	72.1064	64.747	29.5897	86.102
ENSG00000150753	35.118	7.06975	23.6705	26.9818	24.6327	3.87599
ENSG00000146731	69.5372	31.0539	59.5215	38.183	44.1176	81.7964
ENSG00000132141	0.857928	8.72894	9.16246	0	0	0
ENSG00000135624	45.6753	9.14979	51.4403	10.0425	46.3181	5.79368
ENSG00000156261	63.3381	12.7028	59.5268	22.0176	27.7417	39.0036
ENSG00000122674	2.59454	3.91243	2.5557	0.933544	1.66825	1.89979
ENSG00000146574	1.08575	3.44382	0.600043	4.334	0.238414	0.416857
ENSG00000156535	0.638281	10.7428	0.0185294	0	8.77848	0
ENSG00000170458	3.3497	0	0.0172618	238.231	0	1.36492
ENSG00000177675	3.50658	0	0	0	0.0336616	0.0451524
ENSG00000135535	16.0095	16.0891	53.347	85.5015	57.3874	26.7293
ENSG00000091972	136.895	4.39277	68.8674	0	0.667183	54.7495
ENSG00000090659	0.0705178	0.0186762	0	0	2.5145	0
ENSG00000012124	0.678675	0.00355933	3.2927	0	0.0208357	0.252456
ENSG00000174807	0.0124139	0.701244	0	0	5.31245	0
ENSG00000120217	1.57004	0.247175	0.156249	5.30169	2.1119	0.0337218
ENSG00000103855	1.93977	2.12029	0	31.9633	3.58387	0
ENSG00000198087	1.67334	1.77347	3.15137	7.57706	5.36268	12.109
ENSG00000169217	5.37944	1.76136	15.6535	0.384269	0.477102	0.458795
ENSG00000167851	1.77983	0	0	131.446	0	0.151596
ENSG00000167850	1.88199	0	0	90.8438	0	1.046
ENSG00000186407	0.0169587	0.00574399	0	25.3621	0	0
ENSG00000178789	0.0071035	0	0	5.90252	0	0
ENSG00000241399	0.00767779	0.271663	0	0.848507	2.09208	0.150303
ENSG00000167775	7.58772	0.051742	0.94448	0	21.4008	0
ENSG00000105383	0	0	0	2.10125	0	0
ENSG00000174059	0.0678008	0	0.0113038	0	92.4826	0
ENSG00000104894	0.0154903	0	0	24.4845	0	0.635605
ENSG00000004468	0.0798096	4.74292	0	0	1.86063	0.0282965
ENSG00000117877	2.24376	2.12965	0.286714	1.94963	0.100539	0.221784
ENSG00000101017	2.11848	2.27049	0.0151057	0.906687	0	0
ENSG00000026508	0.0564954	0.0561648	0.0140113	2.8902	60.0236	1.10789
ENSG00000117335	22.0965	36.4062	48.2066	74.1385	37.9281	23.6135
ENSG00000196776	125.108	117.131	161.303	83.5217	16.117	98.902
ENSG00000169442	1.38122	0	0	0	7.98419	0
ENSG00000143119	2.19492	2.16439	0.121824	778.412	0	111.337
ENSG00000196352	10.4528	2.73682	34.1202	91.241	38.0989	22.5146
ENSG00000116815	2.48269	23.6781	0.201472	19.6954	38.9435	0.298221
ENSG00000085063	70.0068	102.949	25.9162	94.755	226.973	126.806
ENSG00000135404	72.8583	94.9421	87.6387	139.722	204.867	27.9179
ENSG00000129226	1.37259	0	0.0560701	56.4476	0.0218947	1.11046
ENSG00000110848	0.500246	0	0	121.814	0	49.2934
ENSG00000019582	18.0293	2.08034	0.184046	1799.99	65.9931	33.6205
[truncated: 11,137 more rows]

## Sheet: IP
	Neurons	Astrocytes	Oligodendrocytes	Microglia	Endothelia
ENSG00000175899	4.83071	6.16539	35.3613	333.069	184.312
ENSG00000166535	0.137441	3.65426	0.12827	0.1	0.182105
ENSG00000094914	0.752085	3.54089	1.56618	0.753489	2.62732
ENSG00000109576	6.28792	10.4924	4.07756	0.184121	0.427198
ENSG00000103591	2.34514	1.27343	0.829438	1.14063	0.413266
ENSG00000115977	13.0861	2.49911	1.59358	4.08952	1.35505
ENSG00000127837	1.88682	2.11945	1.95237	1.86534	0.597054
ENSG00000090861	9.99553	9.69389	7.32263	3.78191	1.8547
ENSG00000266967	2.76295	1.03884	0.784936	0.630253	0.401265
ENSG00000157426	2.93319	4.80194	2.08409	1.1701	0.560061
ENSG00000149313	22.6336	4.11761	5.89075	1.40601	0.82924
ENSG00000008311	1.28972	10.4961	5.16582	2.69452	1.44642
ENSG00000108270	5.7606	4.8445	8.96308	6.09007	4.11297
ENSG00000181409	0.187019	0.280415	1.58534	0.108635	0.1
ENSG00000183044	36.8187	22.1044	6.82516	1.52085	1.83576
ENSG00000165029	2.85628	12.2032	2.40579	9.68949	1.41079
ENSG00000167972	0.533495	2.02891	0.338741	0.10245	0.681386
ENSG00000154265	3.00503	0.144308	0.662316	0.138953	0.315477
ENSG00000141338	1.20093	0.460839	18.4198	0.210645	1.94199
ENSG00000154258	1.4606	0.102795	0.1	0.182353	1.72289
ENSG00000085563	0.354687	0.109995	0.105317	0.1	18.4901
ENSG00000135776	2.44351	1.47962	1.08238	0.87512	0.579473
ENSG00000005471	0.182314	0.104068	0.143704	1.49107	0.378841
ENSG00000115657	1.3851	1.48449	0.49244	0.127778	0.261756
ENSG00000131269	2.52622	3.44342	2.92775	4.04485	1.24358
ENSG00000103222	1.06316	0.314653	0.114133	0.684299	0.163923
ENSG00000125257	0.320374	0.575988	1.01345	15.6006	0.328744
ENSG00000114770	11.259	1.81287	4.03579	1.99727	0.855973
ENSG00000069431	0.55304	10.2691	0.192187	0.1	6.57268
ENSG00000173208	2.40188	9.28736	0.210222	0.1	0.142363
ENSG00000117528	6.24098	8.19371	6.24327	2.08964	4.56432
ENSG00000119688	1.05504	2.9056	1.2733	1.35152	0.726653
ENSG00000164163	5.87594	3.23449	5.49674	8.31079	0.891197
ENSG00000033050	1.71253	2.55697	1.79399	1.57652	0.716526
ENSG00000161204	0.824171	1.18539	0.397691	0.67403	0.90587
ENSG00000160179	1.39661	0.48416	6.84845	3.66456	2.33022
ENSG00000118777	0.595135	0.235271	0.597324	6.58612	48.2022
ENSG00000144827	11.6653	6.45532	7.40141	1.85151	1.35708
ENSG00000262947	0.636335	1.48351	0.491722	1.99415	0.698271
ENSG00000100997	2.12551	1.50029	2.02574	2.29462	1.15621
ENSG00000131969	0.1	0.173673	1.57945	0.323585	0.1
ENSG00000139826	2.42033	0.846276	1.20035	2.0375	0.753142
ENSG00000248487	0.257937	1.18012	0.214299	0.233534	0.519155
ENSG00000114779	0.127923	0.916379	0.631907	1.53405	2.44234
ENSG00000168792	0.1	1.20682	0.510537	2.47324	0.1
ENSG00000140526	9.27853	19.3873	18.7942	3.99006	5.06982
ENSG00000158201	2.72248	8.75006	1.82686	7.80588	0.389929
ENSG00000100439	1.19563	6.22031	2.62526	1.16191	2.04292
ENSG00000011198	2.08563	3.24003	1.95975	2.11293	0.701507
ENSG00000163686	2.62419	2.43772	5.27991	0.461706	0.771347
ENSG00000136754	20.0538	24.8529	6.07758	22.1727	4.8285
ENSG00000138443	19.9359	24.5141	11.5304	4.36382	5.22387
ENSG00000108798	0.12181	0.124297	0.412854	3.62097	0.462293
ENSG00000154175	2.54449	0.354347	0.1	0.185597	0.670166
ENSG00000097007	0.617742	2.17513	1.58111	1.1445	1.37339
ENSG00000143322	3.47291	1.94939	2.97985	26.9739	1.23934
ENSG00000099204	18.841	39.9513	1.88657	0.23528	24.9784
ENSG00000163995	1.5093	0.271908	0.313162	0.129036	0.449892
ENSG00000173210	2.54688	1.83553	0.967953	0.153738	4.39698
ENSG00000159842	4.22449	11.6681	1.0285	7.4813	3.50597
ENSG00000268612	1.00498	0.630968	1.1651	1.59571	0.326993
ENSG00000166016	0.24322	1.15857	1.05041	0.1	0.204108
ENSG00000060971	3.44509	5.39515	3.42408	2.57606	1.06691
ENSG00000167315	5.19339	56.0246	12.0608	11.7067	5.37258
ENSG00000132142	6.76449	6.08953	4.59608	1.63867	1.60588
ENSG00000076555	0.1	4.8299	0.470174	0.166875	1.07758
ENSG00000240303	1.60215	2.58904	2.5096	1.33425	0.368098
ENSG00000151498	5.98875	4.80392	3.02401	1.43381	0.786299
ENSG00000177646	2.03359	1.3324	0.774257	0.741798	0.253129
ENSG00000115361	1.90897	0.920382	0.273943	0.1	0.150194
ENSG00000117054	13.7325	17.4193	9.87162	6.86088	3.3444
ENSG00000196177	7.56391	6.42075	3.13062	1.49171	0.758131
ENSG00000072778	1.70935	13.152	1.60287	1.96898	4.74728
ENSG00000114331	2.06419	6.37201	3.21904	5.53306	1.73507
ENSG00000075239	17.0472	13.049	7.69516	4.19806	3.36734
ENSG00000120437	11.9325	7.89567	7.82731	2.11818	0.1
ENSG00000182827	6.74508	4.52153	4.65832	6.05746	2.19131
ENSG00000107897	11.2997	21.0137	18.2492	5.55749	3.7471
ENSG00000135847	4.82655	2.87078	2.89289	1.82891	2.91101
ENSG00000176244	1.66421	21.6351	0.629242	0.133036	0.634957
ENSG00000177076	0.433128	0.23435	0.168307	0.25324	2.92912
ENSG00000262970	3.44453	6.00219	7.58974	2.98261	1.12959
ENSG00000100813	3.63121	3.62506	2.96611	4.28729	1.80253
ENSG00000260245	5.30303	4.29757	3.42306	3.17495	2.57807
ENSG00000196636	1.61489	1.76536	0.99847	0.941451	0.309294
ENSG00000122729	7.49863	11.3056	3.38798	2.26462	1.9401
ENSG00000100412	3.62911	11.9186	2.90543	1.25858	2.60156
ENSG00000184227	3.05538	3.10997	0.453047	0.470746	0.375773
ENSG00000162390	0.127137	1.61498	0.1	0.1	0.1
ENSG00000112304	5.12967	8.01628	2.38571	4.25819	1.57762
ENSG00000119673	4.27351	3.62426	0.668733	0.538604	0.691489
ENSG00000205669	0.292189	1.20296	0.161982	0.1	0.1
ENSG00000097021	4.40252	0.622548	1.022	0.129569	1.08958
ENSG00000123130	2.77727	3.03791	1.56483	10.3805	1.04244
ENSG00000161533	3.57145	12.8169	2.65011	2.5665	1.6094
ENSG00000168306	0.218398	1.88949	0.1	0.1	0.276079
ENSG00000087008	0.529018	1.13538	0.358875	0.359214	0.571437
ENSG00000143727	23.6742	9.92155	12.7786	8.82495	3.46977
ENSG00000134575	1.84083	1.06328	0.323535	0.534324	0.465384
ENSG00000265277	1.15012	3.38483	0.658402	0.772317	1.10615
ENSG00000155893	5.07153	1.7743	1.94195	0.151568	0.237665
ENSG00000014257	0.284119	0.16116	0.400344	2.60691	0.1
ENSG00000134940	1.23037	0.106336	0.160668	0.1	0.1
ENSG00000103740	1.24443	19.5597	0.615863	0.1	0.285658
ENSG00000167107	0.1	2.25156	0.268642	0.912465	0.264257
ENSG00000151726	3.62316	1.29949	10.9799	23.6244	0.273238
ENSG00000123983	22.0884	23.2823	10.4531	9.99028	10.2787
ENSG00000068366	9.61879	1.25913	3.13149	10.3586	1.2489
ENSG00000197142	0.304432	0.163161	0.395531	4.49455	9.21914
ENSG00000164398	14.5956	37.379	1.95562	0.14516	0.844099
ENSG00000183549	0.1	0.499533	0.254214	4.19546	0.1
ENSG00000154930	0.205666	12.5851	0.822254	0.912674	0.574731
ENSG00000131069	0.951795	1.77526	2.72208	1.52209	1.14929
ENSG00000111058	0.810414	7.38056	0.192252	0.1	0.566203
ENSG00000107796	2.52018	2.71234	0.501905	1.54	11.5095
ENSG00000075624	206.499	211.021	338.832	664.472	147.968
ENSG00000159251	1.04988	0.105651	0.231665	0.1	0.1
ENSG00000267807	110.493	81.8765	78.9887	93.7978	25.3149
ENSG00000163017	0.1	0.12111	0.1	0.1	1.09729
ENSG00000136518	0.76421	2.93711	5.54469	4.13241	0.954685
ENSG00000072110	2.23348	0.564137	0.14954	0.13397	1.72586
ENSG00000077522	1.2692	0.135786	0.525471	0.1	0.962299
ENSG00000130402	0.305121	1.09917	1.55347	0.808793	11.4373
ENSG00000131966	12.1179	6.07124	5.95659	1.72253	3.2249
ENSG00000138107	5.58601	7.07031	4.69201	3.38609	4.45991
ENSG00000115073	3.35817	2.74968	1.84592	1.26038	5.06367
ENSG00000138071	31.9458	16.6517	21.9432	52.0877	6.49828
ENSG00000115091	15.0522	10.2835	16.2819	37.3999	5.93487
ENSG00000133627	6.90057	1.94878	1.97534	0.338815	3.06025
ENSG00000106526	1.14487	0.376292	0.120228	0.193711	0.330149
ENSG00000101442	1.71636	0.429557	0.74424	0.485866	0.314317
ENSG00000075089	6.5448	2.20425	4.56056	1.59639	1.14791
ENSG00000113812	4.07911	2.95332	2.29275	2.03792	0.468039
ENSG00000115170	3.49239	2.97808	1.59872	2.09446	10.5669
ENSG00000135503	5.99254	3.14065	1.78064	1.67285	0.983424
ENSG00000123612	1.06631	0.641959	1.53373	0.1	0.1
ENSG00000121989	5.32142	1.71185	2.12647	1.01523	0.910814
ENSG00000114739	1.5717	1.52036	1.26921	0.340313	0.466735
ENSG00000139567	0.1	0.1	0.1	0.1	2.58501
ENSG00000243989	0.367847	1.77632	0.267783	0.465521	1.09349
ENSG00000132744	0.1	0.140858	0.176152	4.17415	0.210506
ENSG00000119640	36.3579	3.90031	6.53623	1.80485	3.41508
ENSG00000170634	18.7193	18.6744	12.1859	1.19105	3.23662
ENSG00000196839	0.870646	1.94589	1.48074	0.122079	0.329554
ENSG00000168803	2.67746	4.01931	2.00224	1.13475	0.86478
ENSG00000137845	9.1282	7.42526	15.5726	22.5955	6.32407
ENSG00000151694	4.37618	4.56491	4.40787	20.4361	2.98586
ENSG00000139985	1.39955	0.724779	0.12685	0.1	0.1
ENSG00000008277	25.6011	2.54427	5.02543	0.458681	0.588833
ENSG00000114948	6.72623	0.993311	1.41852	0.1	0.303583
ENSG00000042980	0.379905	0.534723	3.58767	61.4125	0.102516
ENSG00000197140	1.09145	0.503641	1.10198	0.182893	0.522224
ENSG00000168615	6.52183	5.40291	7.33965	27.6545	1.82093
ENSG00000154734	3.49613	0.866449	9.68696	0.12689	3.05835
ENSG00000158859	0.166222	0.154769	3.02463	3.75123	0.51085
ENSG00000049192	1.87392	0.101736	0.254572	0.1	0.217475
ENSG00000134917	0.330949	0.119004	0.477237	0.1	1.24023
ENSG00000184060	0.1	0.266262	0.519303	9.43537	0.466753
ENSG00000160710	15.3144	9.56259	7.41372	9.78246	9.32006
ENSG00000197381	4.73522	0.621823	0.377572	0.556021	0.6391
ENSG00000185736	6.38176	0.644949	2.02735	0.110234	0.193087
ENSG00000065457	1.23377	0.846325	0.798284	1.14796	0.425755
ENSG00000063761	2.39553	0.762409	0.706665	0.909787	0.491181
ENSG00000133597	1.48947	0.590543	0.897534	2.06833	0.226458
ENSG00000163050	1.09609	0.996645	0.901143	0.489611	0.414187
ENSG00000164742	3.4671	0.196034	0.569388	0.1	0.985628
ENSG00000078295	14.4738	18.7487	0.943107	0.108874	0.885021
ENSG00000138031	0.955482	1.25505	0.545423	0.698567	0.779979
ENSG00000129467	0.1	0.1	0.1	0.1	1.73148
ENSG00000173175	1.0221	0.269431	1.02967	0.1	0.402825
ENSG00000121281	0.423321	0.344267	0.777937	6.71858	0.165983
ENSG00000155897	1.35032	3.77285	0.866576	0.1	0.117685
ENSG00000162104	0.333654	1.06036	0.237994	0.155703	0.486834
ENSG00000141433	1.08585	0.107333	0.163043	0.1	0.103604
ENSG00000078549	13.5107	30.7317	1.51778	0.162	0.85601
ENSG00000087274	5.4672	16.025	6.93647	3.53131	6.0561
ENSG00000075340	13.5437	0.279603	0.965387	0.16945	1.31757
ENSG00000148700	19.8517	111.089	40.6045	2.07777	5.16048
ENSG00000197894	10.0702	22.736	7.72568	5.85598	3.84474
ENSG00000147576	1.09019	12.6787	1.83002	0.862508	0.835687
ENSG00000182551	9.25387	20.746	9.28394	6.29062	3.88351
ENSG00000159346	8.31366	15.8924	9.06467	11.979	13.0791
ENSG00000006831	2.79886	3.80836	13.8053	4.43866	5.98053
ENSG00000156110	11.2785	7.72038	4.62872	5.4559	3.42648
ENSG00000148926	1.48751	4.85476	0.436967	4.78722	19.2997
ENSG00000101126	15.4576	12.3379	9.58048	13.0083	2.96712
ENSG00000101544	2.84334	2.83679	2.62849	4.4647	0.970838
ENSG00000181915	4.09726	1.68917	4.28473	7.15821	0.520925
ENSG00000163485	0.1	1.42655	0.713053	0.1	0.235106
ENSG00000128271	0.1	0.1	0.1	0.174552	2.12214
ENSG00000170425	1.37095	13.6109	0.226715	0.21466	0.933412
ENSG00000121933	1.16125	2.44245	20.7729	149.779	0.63876
ENSG00000159322	1.7779	2.29111	1.97936	11.1043	1.31149
ENSG00000144843	0.283213	0.186494	0.73402	10.32	1.39927
ENSG00000116863	0.31048	0.750737	1.16005	1.02697	0.372576
ENSG00000120907	2.4177	1.44996	0.259362	0.1	0.129711
ENSG00000170214	1.45807	0.425125	0.1	0.106117	0.153189
ENSG00000150594	3.80514	0.484422	0.1	0.1	0.218368
ENSG00000043591	3.96967	4.90739	0.279005	0.906435	0.197663
ENSG00000169252	0.500991	5.67862	1.41829	22.5004	5.39882
ENSG00000100077	21.5697	2.024	0.820624	3.93376	1.93249
ENSG00000239900	4.75737	3.22369	2.48296	2.99062	1.26911
ENSG00000035687	3.2929	1.7064	3.99616	1.75789	0.793485
ENSG00000106624	0.1	2.09987	0.169748	0.1	1.09844
ENSG00000139154	3.92296	1.85203	2.49042	2.81901	1.00556
ENSG00000181026	0.629716	0.203826	0.356802	1.73915	0.519806
ENSG00000104964	4.87228	2.55398	2.23293	0.5219	4.25314
ENSG00000196526	3.83713	0.305577	1.88814	0.319714	0.633773
ENSG00000157510	0.176951	0.126222	0.182424	0.1	2.92282
ENSG00000169129	0.852055	0.22482	2.53621	0.1	3.53396
ENSG00000172493	2.18775	7.24558	3.23059	8.81293	7.04096
ENSG00000155966	7.01582	0.157125	0.500759	0.1	1.06831
ENSG00000144218	4.23687	0.9258	0.258005	0.642774	0.657151
ENSG00000072364	14.7403	12.7518	10.9955	27.3818	6.63744
ENSG00000141385	5.52893	3.96114	2.66738	2.37544	1.7138
ENSG00000183077	2.37618	0.518948	6.07973	1.97928	1.50326
ENSG00000119844	9.40949	4.75206	5.50387	15.5685	2.52976
ENSG00000038002	1.89541	2.89039	3.26285	1.4335	0.529585
ENSG00000157985	1.28277	1.31984	6.8972	0.309989	1.10819
ENSG00000133612	0.756778	0.702005	0.670765	1.81571	0.956842
ENSG00000264842	1.14163	1.19891	0.669816	0.602497	0.620075
ENSG00000204149	0.737111	1.9295	0.972084	1.5959	0.977294
ENSG00000174194	0.853603	1.11242	0.610032	0.603439	0.43089
ENSG00000186094	1.81195	0.379671	0.115322	0.1	0.1
ENSG00000173744	6.23029	4.30889	4.90733	4.64734	5.16661
ENSG00000106351	0.1	1.17203	0.141197	0.1	0.26011
ENSG00000164252	6.18969	4.86829	3.49556	2.05751	1.62523
ENSG00000262327	10.704	3.61956	3.05304	2.45739	2.25001
ENSG00000162688	4.16175	7.10128	1.55078	1.6001	0.433314
ENSG00000228892	1.77404	1.10735	0.511533	0.297121	0.788313
ENSG00000160216	2.93145	4.72648	1.50544	0.827316	0.974434
ENSG00000026652	4.22163	0.247039	4.69147	0.825996	0.438796
ENSG00000155189	4.81416	4.84488	2.86742	1.279	0.614088
ENSG00000138678	0.283545	0.112753	0.397997	4.31387	0.1
ENSG00000188266	0.450691	2.18371	0.229174	0.270166	0.204683
ENSG00000018510	3.59373	2.31048	3.0968	2.59969	0.551331
ENSG00000188157	0.1	0.180988	0.105195	0.1	1.01119
ENSG00000135744	3.38068	79.5186	1.55033	0.155039	1.4286
ENSG00000135049	11.367	4.64818	42.3391	2.98357	3.19169
ENSG00000164089	11.0272	238.642	3.27959	0.613751	3.26962
ENSG00000153207	3.73567	4.13997	2.3903	3.93417	1.0548
ENSG00000101444	4.82242	2.21625	3.27348	1.25257	1.1729
ENSG00000168710	23.6111	252.552	20.8393	23.026	9.8986
ENSG00000158467	5.13759	44.4348	6.27308	1.88782	6.92774
ENSG00000135541	23.8359	4.94325	4.20531	4.28199	1.59737
ENSG00000124942	1.65244	16.8892	0.488729	2.95675	18.9186
ENSG00000106546	5.47913	0.249287	7.38047	2.99112	1.53417
ENSG00000100591	15.6893	8.58282	11.336	8.76464	2.84569
ENSG00000173209	0.1	3.34938	8.46839	9.00873	0.1
ENSG00000186063	5.97347	5.26469	3.14487	7.91676	2.14298
ENSG00000235588	0.458285	2.6441	9.60426	59.8512	1.31392
ENSG00000126878	0.579592	6.39579	34.9838	0.332997	17.7205
ENSG00000156709	4.62643	6.59303	3.58593	3.12517	0.487152
ENSG00000183773	0.10962	4.6926	0.1	0.1	0.100432
ENSG00000146416	31.0977	30.3375	15.0559	16.7911	6.36137
ENSG00000164022	6.18393	5.89508	6.61174	5.19765	2.18143
ENSG00000110711	0.225793	0.751109	0.448657	0.262311	1.28154
ENSG00000196581	2.19299	0.128897	0.545089	0.1	0.2054
ENSG00000106992	0.669	2.07405	0.287642	0.188251	0.526911
ENSG00000004455	4.31246	7.70858	7.014	6.48417	2.16812
ENSG00000147853	5.39098	10.9718	3.43306	1.40315	2.50813
ENSG00000162433	7.28197	34.3472	1.23884	0.23221	1.14848
ENSG00000154027	44.9008	1.44682	24.0897	0.663218	3.11619
ENSG00000121057	3.37418	4.14288	1.6464	0.545892	2.18817
ENSG00000108599	6.84979	5.18202	3.63661	3.25307	1.37407
ENSG00000023516	30.6999	12.5553	12.1151	9.2492	3.31073
ENSG00000131016	8.55834	15.7564	6.55788	0.634449	11.8383
ENSG00000170776	1.36133	2.53452	1.70612	26.8295	2.14026
ENSG00000186471	1.10861	0.11332	0.1	0.1	0.329989
ENSG00000197976	0.68658	0.491744	0.596029	1.84916	0.305325
ENSG00000241978	7.3971	0.360225	2.56178	1.32748	8.27783
ENSG00000179841	3.92459	0.341135	0.266286	0.296973	0.143365
ENSG00000151320	33.7172	7.23771	18.7098	0.704178	3.74986
ENSG00000118507	6.05224	3.52939	1.80409	0.884395	0.924001
ENSG00000105127	3.01769	2.07571	1.71984	3.82825	1.25373
ENSG00000011243	1.20473	1.59134	1.17159	1.53645	0.896682
ENSG00000127914	10.259	5.92024	4.30284	4.95461	1.59835
ENSG00000155085	2.78474	1.82525	2.75238	1.30216	1.17869
ENSG00000166452	1.36287	1.90693	1.7242	1.95634	0.975511
ENSG00000174574	9.82695	8.36682	11.6246	15.093	3.34116
ENSG00000135334	13.4653	4.78338	5.0942	17.0047	3.23373
ENSG00000117448	2.99991	3.81427	4.92225	10.8092	1.64143
ENSG00000085662	21.1487	12.0289	14.6331	34.039	5.50143
ENSG00000266592	1.47915	0.278222	0.631946	0.128199	0.606225
ENSG00000265231	1.49164	0.110419	0.106687	0.131924	0.217667
ENSG00000265685	1.43764	9.1094	3.088	0.1	5.82984
ENSG00000165568	0.65871	0.27566	0.512446	0.120971	5.04278
ENSG00000053371	1.33081	2.69257	0.88903	0.486029	0.480326
ENSG00000142208	0.267935	0.813286	0.566211	0.516811	1.82462
ENSG00000105221	0.506191	1.92559	0.792295	0.43879	0.622637
ENSG00000117020	45.5832	22.3258	47.2471	8.69857	63.4545
ENSG00000166971	9.67684	7.93156	6.63743	0.690947	2.57425
ENSG00000148218	3.23112	7.10784	12.3013	1.56954	1.43837
ENSG00000023330	5.10648	4.04568	1.863	4.75737	3.41246
ENSG00000170017	36.6682	25.1381	37.1211	7.23546	1.68614
ENSG00000059573	1.75696	2.14487	1.78388	1.03464	0.519612
ENSG00000165092	4.77643	27.4123	1.62629	1.90843	4.35062
ENSG00000184254	0.1	0.164704	1.46816	0.168912	0.30918
ENSG00000137124	1.43977	1.24599	0.945095	0.65873	0.158261
ENSG00000144908	0.549292	10.8207	0.336756	0.1	0.221556
ENSG00000136010	1.55559	0.661825	0.820324	0.172871	0.194172
ENSG00000111275	30.6302	149.101	15.4863	27.1748	8.99039
ENSG00000072210	8.13172	9.89557	9.58264	3.68333	2.46243
ENSG00000159423	0.1	3.95628	0.170474	0.1	0.162775
ENSG00000112294	6.26173	7.10623	1.38483	0.597992	0.766876
ENSG00000119711	5.16381	32.4692	9.34406	2.56071	2.35568
ENSG00000164904	3.75155	18.7041	4.12905	1.22907	0.580712
ENSG00000143149	7.45226	37.4335	10.4039	9.9048	4.43687
ENSG00000149925	7.2299	25.8676	4.00861	7.34043	14.2813
ENSG00000109107	97.6725	371.043	28.367	2.69309	14.2988
ENSG00000139133	1.25466	1.03731	0.561452	0.922741	0.182472
ENSG00000175548	0.877948	1.35899	0.545873	0.383469	0.224082
ENSG00000253710	3.01234	1.5138	2.6154	2.85663	1.02656
ENSG00000101901	5.55542	2.95207	3.53789	10.4829	2.08214
ENSG00000172339	4.6507	2.7987	3.18998	1.29851	0.73581
ENSG00000119523	3.75637	5.15558	2.72418	5.04696	1.15419
ENSG00000214160	0.537186	1.63451	0.468689	0.657908	0.615474
ENSG00000120697	7.37167	5.52614	9.2318	5.77892	1.9626
ENSG00000088035	1.01267	1.21347	1.06229	0.669178	0.273122
ENSG00000159063	6.07203	8.07935	7.4809	8.19821	4.36512
ENSG00000267229	3.3827	1.85482	1.33852	0.729725	0.686938
ENSG00000171094	1.16791	0.213848	0.153177	0.1	0.1
ENSG00000100601	1.54283	0.989302	0.74989	1.57418	0.618223
ENSG00000189046	0.31658	2.10237	1.14612	0.401181	1.03763
ENSG00000166199	2.70935	2.33249	2.74243	2.03229	1.30648
ENSG00000091542	4.04334	3.5374	4.444	2.02397	1.85326
ENSG00000137760	3.07992	0.588157	0.991464	0.803389	0.362542
ENSG00000116127	6.05746	4.20027	6.07501	3.35632	1.97629
ENSG00000262552	0.1	0.138441	0.481026	5.94818	0.275714
ENSG00000132965	2.00551	2.89374	14.6042	140.518	0.92917
ENSG00000073331	0.182776	0.181074	0.160789	2.5922	0.205823
ENSG00000198796	0.1	0.1	0.174709	1.27953	0.1
ENSG00000136383	0.1	0.107951	0.281515	3.92779	0.428943
ENSG00000162551	0.1	0.223057	0.158212	0.1	3.85971
ENSG00000003393	5.43978	2.65164	2.0085	1.01594	1.41423
ENSG00000155754	0.586827	1.03062	1.05051	0.1	0.320427
ENSG00000155749	1.05911	1.17816	0.382624	0.300475	0.819066
ENSG00000138380	3.49661	3.66249	4.35507	1.44918	0.952553
ENSG00000242110	3.90415	2.10349	1.58986	0.99007	0.612424
ENSG00000110497	1.0434	1.40654	1.00686	0.837155	1.07909
ENSG00000123505	16.0561	4.32343	23.9728	13.7698	2.52842
ENSG00000159461	4.62687	7.14783	3.86938	2.42756	2.68998
ENSG00000160593	0.1	0.1	0.1	1.009	0.1
ENSG00000181754	5.0661	2.27185	0.487345	0.1	0.522861
ENSG00000144233	1.2356	1.39266	0.986705	1.22205	1.07406
ENSG00000151743	13.0991	8.10382	5.25971	1.23417	3.69565
ENSG00000126016	1.60845	16.9954	1.79954	2.52789	1.30033
ENSG00000166025	2.23038	0.797951	0.451914	0.592008	1.46067
ENSG00000114019	1.38666	0.281098	2.97183	0.10269	2.09162
ENSG00000116337	1.14894	0.902951	0.435986	2.27505	0.516034
ENSG00000133805	0.422636	1.18881	1.87299	3.24934	0.190037
ENSG00000078053	21.1636	1.27209	1.77591	0.361207	1.18005
ENSG00000145020	1.63384	2.93073	0.956277	1.10162	0.352269
ENSG00000237763	1.20664	1.00578	0.38034	0.453452	0.1
ENSG00000243480	0.647004	1.12824	0.308618	0.117218	0.1
ENSG00000240038	14.4708	11.451	7.37988	8.88849	1.35121
ENSG00000262747	24.4863	45.7809	14.154	15.3787	9.74489
ENSG00000153107	4.08237	2.68667	2.32631	3.14125	1.11205
ENSG00000164162	2.95826	2.63413	1.07248	0.1	1.60938
ENSG00000141552	0.357348	2.78546	1.19934	0.624257	3.337
ENSG00000129055	16.1942	8.19849	7.9293	1.13026	2.62746
ENSG00000166295	3.43419	3.24914	1.68614	2.83756	2.38962
ENSG00000053900	6.0914	3.39948	3.26234	3.72296	1.20011
ENSG00000089053	8.83047	4.75105	12.6879	4.72903	4.35725
ENSG00000196510	7.10478	4.51063	3.31993	2.31141	1.80289
ENSG00000214274	0.1	0.304929	0.129566	2.15366	0.578715
ENSG00000013523	2.81082	3.70932	4.46752	2.45809	1.3871
ENSG00000174606	4.68076	2.5061	3.99698	2.47295	1.10061
ENSG00000154188	1.05159	1.09424	0.1	0.1	0.176824
ENSG00000091879	0.1	0.150384	0.513789	0.183484	2.94884
ENSG00000116194	0.34261	2.12521	0.119607	0.167625	0.840475
ENSG00000136859	0.1	0.613399	4.92874	0.238095	3.28138
ENSG00000167772	0.1	1.99016	0.1	0.1	0.663631
ENSG00000029534	1.35905	0.1	0.1	0.1	0.117791
ENSG00000145362	39.7618	34.4181	12.9966	0.593655	2.31209
ENSG00000151150	29.6051	1.39659	31.2528	0.459569	1.40847
ENSG00000151687	0.760155	1.24986	1.2705	0.291562	0.230647
ENSG00000166839	2.04941	9.17629	0.586027	2.25987	0.183157
ENSG00000153930	1.34412	3.92716	0.38662	0.1	0.1
ENSG00000185722	3.73663	7.25892	4.54867	4.22848	1.4158
ENSG00000154122	9.40767	3.33695	3.41971	3.75083	2.01707
ENSG00000131503	8.01098	8.61795	6.78723	11.7792	2.24144
ENSG00000254996	0.1	1.85708	0.1	1.56276	1.26111
ENSG00000001629	8.62654	10.6355	21.4052	3.64718	4.15723
ENSG00000176915	3.65555	3.56598	3.0086	5.50238	2.05817
ENSG00000106524	10.4506	6.08322	3.58941	1.82086	1.32893
ENSG00000164331	6.45923	2.6956	3.02732	1.63828	2.52558
ENSG00000088448	7.5188	4.29965	6.59976	15.4605	4.2209
ENSG00000167522	4.04949	2.51618	2.56276	4.88279	1.90423
ENSG00000101745	10.6798	4.71885	7.93005	3.25914	4.9711
ENSG00000076513	3.6454	2.35411	7.41346	6.95151	2.63901
ENSG00000118454	3.88875	1.69639	1.80746	1.10551	1.01648
ENSG00000132466	15.3412	10.9804	10.3845	11.4264	5.84863
ENSG00000180071	1.16598	0.12325	1.68216	0.101833	0.1
ENSG00000196774	2.21606	0.451202	0.427328	0.11733	0.402554
ENSG00000183148	1.67936	0.244114	0.285663	0.1	0.353005
ENSG00000172014	2.26962	0.481087	0.36476	0.131686	0.347795
ENSG00000152766	0.121107	0.105172	0.157775	5.80141	0.1
ENSG00000107890	4.94983	2.48952	1.2033	0.650139	0.918302
ENSG00000105186	1.61465	3.36117	1.21858	1.17845	0.78554
ENSG00000206560	4.57862	1.46833	5.62404	0.543912	1.11716
ENSG00000154065	3.88916	3.27947	0.201857	0.206086	3.09336
ENSG00000180777	1.34711	0.1	0.1	0.1	0.105768
ENSG00000163046	2.30397	0.1	0.1	0.1	0.12969
ENSG00000133302	2.91744	0.576766	0.426163	0.424877	0.39318
ENSG00000264936	4.56869	0.276463	0.594596	0.131863	0.148074
ENSG00000135976	8.08344	2.60452	8.00499	2.85204	1.40664
ENSG00000214262	0.980338	2.83272	5.04836	12.0586	2.37419
ENSG00000186352	2.45176	1.9108	1.05925	4.8896	9.03853
ENSG00000154945	7.64491	19.3488	64.3016	6.81672	10.7204
ENSG00000137494	1.70408	0.88634	0.420391	0.622161	0.164881
ENSG00000065413	2.28367	1.45184	2.6745	12.5746	1.60507
ENSG00000183831	1.0234	2.39042	0.140162	0.1	0.249198
ENSG00000186106	16.7512	4.83098	5.81454	1.49702	2.28762
ENSG00000168876	2.98018	1.62607	1.5787	2.76945	0.951997
ENSG00000151458	10.705	1.67915	2.68698	2.43449	1.82214
ENSG00000139645	0.634261	1.65633	0.483603	0.363168	0.446144
ENSG00000100124	1.09529	0.848515	0.674058	0.176971	0.584191
ENSG00000164512	2.90088	0.210826	0.274923	0.207525	0.111388
ENSG00000135299	4.39366	0.831512	0.19739	0.365827	0.35688
ENSG00000235098	0.323502	2.64424	3.60113	0.203939	0.960086
ENSG00000106013	1.00527	0.10326	0.108391	0.132655	0.1
ENSG00000064999	3.00879	1.55869	1.13961	3.48399	5.9396
ENSG00000185046	34.9591	3.894	40.14	0.1	8.24086
ENSG00000163516	1.09744	0.985881	0.835517	0.421202	0.266022
ENSG00000011426	3.45494	2.27252	61.6764	0.71059	0.943246
ENSG00000160746	1.28013	2.36806	0.805346	1.29897	1.54319
ENSG00000134343	1.53403	0.106595	0.177111	0.1	0.794625
ENSG00000262139	4.35254	0.283766	7.52174	0.178991	0.317972
ENSG00000171714	4.6508	3.2063	0.910476	0.1	1.792
ENSG00000177119	1.07198	6.44033	1.65384	5.98674	4.52252
ENSG00000140350	25.387	11.1587	24.0079	14.2567	4.58034
ENSG00000136938	3.92669	11.5734	48.7815	11.9931	9.60129
ENSG00000265346	7.4021	15.1624	7.50502	5.05977	3.19871
ENSG00000166825	0.1	0.1	0.1	0.172079	1.19981
ENSG00000169604	1.67563	10.6285	2.00732	2.45876	2.69009
ENSG00000135046	3.78027	0.786249	0.526089	11.2851	41.0864
ENSG00000122359	1.25868	3.10874	0.454083	4.44952	4.87547
ENSG00000182718	3.08243	0.549488	0.25755	1.67427	9.12153
ENSG00000138772	0.163377	0.143336	0.1	0.117706	12.401
ENSG00000196975	1.12778	6.69931	6.47749	10.034	2.59053
ENSG00000164111	6.29419	38.2018	49.6581	100.069	33.49
ENSG00000197043	3.35668	3.20262	1.54913	0.305878	1.62942
ENSG00000138279	28.8048	20.0472	16.9465	16.0158	8.38258
ENSG00000136250	0.214994	0.30832	2.30769	29.1638	0.1
ENSG00000138660	2.53988	1.07415	1.87843	0.921574	0.189017
ENSG00000100280	1.82613	4.57974	1.66715	13.3947	1.59852
ENSG00000166747	14.622	9.48434	7.29663	12.3834	2.24376
ENSG00000213983	1.3059	0.710476	0.121197	0.746887	0.483442
ENSG00000106367	1.48617	0.36362	0.473471	0.141129	0.131013
ENSG00000182287	26.9813	0.886715	1.39992	1.71917	4.2667
ENSG00000183020	1.41276	0.714985	0.371055	0.607066	0.998429
ENSG00000006125	42.8155	21.3703	13.3275	9.27095	9.44275
ENSG00000161203	7.65692	9.37956	4.30747	5.02086	9.26319
ENSG00000042753	5.64789	1.66417	2.12517	1.39577	0.212694
ENSG00000132842	2.96475	7.23038	11.2268	9.96301	2.18873
ENSG00000103723	7.58535	1.01452	0.682998	0.1	0.598408
ENSG00000065000	1.32472	2.63431	0.595653	1.04865	1.06455
ENSG00000185009	6.03474	8.09474	6.20566	6.62415	2.30935
ENSG00000070718	17.2385	3.26301	2.73167	0.423614	0.962151
ENSG00000177879	15.936	3.63111	5.56235	2.41671	13.6587
ENSG00000157823	2.04169	4.51814	2.35185	0.825361	1.12573
ENSG00000134262	4.5568	2.20786	2.5565	2.20226	0.546578
ENSG00000081014	1.93284	1.26699	1.622	1.86165	0.564041
ENSG00000100478	1.38147	0.47259	0.337631	0.43836	0.341465
ENSG00000120868	0.1	0.817884	0.877058	7.33293	0.399282
ENSG00000262976	5.51081	1.76798	1.4842	1.43995	1.07242
ENSG00000034053	2.26761	1.36126	0.820335	0.249738	0.288212
ENSG00000166313	3.1369	2.03831	3.06937	0.209151	0.40739
ENSG00000077420	0.47174	0.516121	3.21858	33.1589	0.281663
ENSG00000163697	4.42374	6.90348	12.9595	0.364127	5.45736
ENSG00000113108	0.716028	1.08553	0.493519	0.758041	0.317928
ENSG00000134982	32.6433	67.5038	33.11	4.24157	20.7908
ENSG00000154856	2.53178	30.0571	7.02639	0.988871	13.5528
ENSG00000164062	0.179681	2.08827	0.315404	0.876637	0.331464
ENSG00000100823	21.6407	27.2144	18.7307	22.2496	8.15329
ENSG00000266334	0.668165	1.4492	0.951701	1.63408	2.50567
ENSG00000138613	3.25507	4.89285	3.70505	3.83378	0.578955
ENSG00000166181	12.0107	6.25736	10.1829	9.1367	2.04215
ENSG00000149089	0.1	2.77359	5.10041	2.91135	1.61569
ENSG00000175279	1.3432	1.29581	0.453145	0.257591	0.445763
ENSG00000251503	1.30305	0.15376	0.189219	0.129829	0.26251
ENSG00000169621	0.439547	1.654	5.48684	0.558475	5.16736
ENSG00000171388	0.455278	2.20809	0.288391	0.1	0.830261
ENSG00000134817	0.31164	3.81194	0.532912	0.1	0.496909
ENSG00000105290	9.01265	1.99663	23.7348	0.424087	1.23191
ENSG00000084234	87.2072	49.0231	21.4577	49.1732	20.4239
ENSG00000163382	5.84256	5.92312	7.48187	1.48733	3.89312
ENSG00000244509	0.1	0.360963	0.888306	3.4047	0.608321
ENSG00000239713	0.1	0.646277	0.49006	3.46342	1.32998
ENSG00000173627	1.51533	0.252107	0.766579	0.1	0.1
ENSG00000130208	1.92956	41.4802	7.55998	50.3126	2.96577
ENSG00000234906	3.3877	15.3464	30.8606	127.395	1.84624
ENSG00000189058	78.7188	64.5487	932.641	10.1722	159.86
ENSG00000130203	0.476654	3.25392	0.205527	0.455112	0.1
ENSG00000100342	0.1	0.115206	0.101106	0.975349	2.3727
ENSG00000128335	2.45225	2.18747	1.2758	1.08011	1.49864
ENSG00000128284	0.204091	0.53473	0.389867	0.465495	11.8469
ENSG00000221963	0.275429	1.2291	0.563278	1.10072	0.856359
ENSG00000178878	2.31676	0.505611	0.324539	0.6174	117.639
ENSG00000184831	22.426	11.8077	5.52919	1.93974	2.73918
ENSG00000155008	4.81209	3.89064	2.519	1.62145	1.29611
ENSG00000256053	3.38018	1.98533	1.93927	0.587495	1.48568
ENSG00000142192	160.887	16.6472	109.536	6.9205	40.9818
ENSG00000062725	9.1488	7.23301	7.13742	2.36673	1.50426
ENSG00000157500	6.59069	4.20187	6.86475	5.5421	2.0499
ENSG00000136044	5.19668	25.1937	7.68365	25.8564	2.77831
ENSG00000198931	0.508186	0.984994	0.283007	1.36936	1.37477
ENSG00000137074	8.19326	4.25256	5.83559	1.83922	1.07176
ENSG00000240583	0.1	2.01108	0.123953	0.1	0.270267
ENSG00000178301	2.53777	0.962811	0.535109	0.218424	0.1
ENSG00000171885	35.9666	449.983	8.29183	1.13974	6.38218
ENSG00000021776	4.523	6.81571	3.85847	6.45257	2.81503
ENSG00000078061	0.1	2.15787	1.64762	1.4588	0.843334
ENSG00000047365	2.78981	10.5318	17.2199	1.86361	0.954296
ENSG00000120318	0.180707	0.100179	0.1	0.285774	1.49002
ENSG00000269382	32.0079	19.4554	23.7568	25.1251	12.511
ENSG00000143761	16.9691	12.9125	9.62597	14.9948	16.6038
ENSG00000134287	24.5288	17.0181	9.3696	6.28609	7.77307
ENSG00000168374	19.5284	17.0795	20.7194	32.8543	11.5382
ENSG00000165527	2.941	1.63893	2.50355	5.53315	3.06178
ENSG00000149182	0.5062	1.67929	0.886057	0.756739	0.697153
ENSG00000242247	3.92656	3.70247	2.61077	8.4216	1.88086
ENSG00000066777	7.78555	4.2046	3.61635	5.58006	2.46758
ENSG00000124198	8.24686	2.60456	2.85538	3.19389	4.76145
ENSG00000164144	1.9007	3.23917	2.96192	2.52979	2.08635
ENSG00000132254	1.41159	0.290034	0.451648	0.37701	0.728275
ENSG00000081181	13.541	6.20013	6.26852	7.77619	2.91283
ENSG00000134884	14.4661	13.349	10.8977	12.0135	3.92191
ENSG00000175220	0.51072	3.23159	2.8271	1.32011	3.27813
ENSG00000071205	0.602872	0.281894	1.23874	0.130617	4.68164
ENSG00000198826	0.232156	0.215961	1.40068	0.523458	0.1
ENSG00000187951	0.143696	0.133527	1.25717	0.367042	0.1
ENSG00000165322	7.66793	5.98033	5.59019	15.0565	1.70836
ENSG00000075884	0.741788	0.295746	0.845716	16.9749	0.1
ENSG00000140750	1.05528	1.69043	1.86955	4.77262	2.56603
ENSG00000146376	3.6838	0.211296	0.296951	6.04833	3.47772
ENSG00000213390	0.416559	1.59326	1.94183	2.11986	0.486052
ENSG00000137727	7.32568	0.192785	1.21633	1.26072	0.22478
ENSG00000107863	53.2169	27.0344	60.8744	30.0362	4.80969
ENSG00000128805	0.1	0.126116	1.34779	3.26738	0.164868
ENSG00000260374	1.32183	3.55	3.3687	0.17407	0.953295
ENSG00000138639	3.61091	4.55166	1.09238	12.8065	0.246148
ENSG00000163219	0.172007	0.242826	1.99893	24.4523	0.997561
ENSG00000145819	9.10099	5.53145	1.29573	9.05763	3.17549
ENSG00000257961	0.1	0.107311	0.119081	1.07392	0.271205
ENSG00000137962	2.59744	1.46375	0.110194	0.1	8.16878
ENSG00000186517	0.1	0.215408	0.443432	3.08769	0.142629
ENSG00000031081	0.811236	5.46229	1.93609	3.6933	3.17101
ENSG00000134909	8.53387	9.85863	2.34977	2.40898	1.90944
ENSG00000160007	12.2667	17.8367	11.2286	12.4006	2.96782
ENSG00000147256	2.78293	0.392027	0.577594	0.1	0.1
ENSG00000165895	1.3572	2.70866	2.01079	0.119327	1.854
ENSG00000006740	3.04842	0.492349	0.285249	0.1	0.572883
ENSG00000100852	20.3203	48.0278	21.5809	5.1056	3.97987
ENSG00000047648	1.06211	0.17415	0.577472	2.06956	0.907717
ENSG00000123329	0.1	0.154528	0.232135	3.80348	0.1
ENSG00000141522	0.1	0.987566	0.718655	1.07859	0.92301
ENSG00000111348	1.83734	4.54159	18.7267	118.649	17.0717
ENSG00000104728	0.593696	4.77178	4.5736	0.526195	3.64228
ENSG00000132694	1.51043	2.44602	0.763751	1.28478	1.24076
ENSG00000196914	23.562	28.9757	5.31643	4.68993	12.125
ENSG00000110237	0.779699	1.10717	0.181659	0.1	1.00738
ENSG00000116584	2.41533	0.402065	5.30606	2.4662	1.72348
ENSG00000240771	1.57489	0.522717	0.213293	0.1	1.14288
ENSG00000114790	1.65188	16.1398	0.906106	0.201608	0.513676
ENSG00000163947	17.9433	1.25387	1.80697	1.87184	4.0975
ENSG00000183111	0.392339	0.86392	4.74225	0.626799	1.36278
ENSG00000136002	1.05811	1.84942	0.285251	0.1	0.312744
ENSG00000165801	0.304393	2.16393	0.6033	1.46825	0.5582
ENSG00000129675	4.87233	15.7555	6.54698	26.9359	3.72687
ENSG00000102606	17.1764	4.40588	8.08599	8.36888	2.82255
ENSG00000131089	30.4278	12.788	4.19866	2.38187	2.09355
ENSG00000117713	1.91865	4.08232	1.89993	3.49081	2.22719
ENSG00000049618	3.08288	1.77376	1.30563	1.48407	1.16164
ENSG00000189079	2.48509	3.89152	3.28373	5.22823	1.33414
ENSG00000179361	0.1	0.230192	0.169284	1.23445	0.29861
ENSG00000032219	8.43023	4.46415	4.52177	6.70055	2.44464
ENSG00000054267	8.55359	3.57108	7.14544	6.22608	1.62312
ENSG00000196843	0.1	0.119368	0.12141	1.80676	0.595015
ENSG00000150347	11.4766	1.93518	7.68019	8.02244	1.78616
ENSG00000166233	13.2431	7.92973	6.85065	15.6573	3.71701
ENSG00000177479	2.78741	3.00142	3.96777	3.71924	1.42612
ENSG00000120805	18.7539	8.91463	7.37555	4.97726	2.55185
ENSG00000175414	1.0439	0.617845	0.747036	0.231466	0.200697
ENSG00000169379	1.47966	2.37857	1.77903	1.99425	1.48538
ENSG00000185305	5.63638	0.263485	1.38175	2.58238	1.4286
ENSG00000214087	2.31773	2.16827	2.39964	1.70274	1.30859
ENSG00000213465	1.50745	0.677063	0.698386	0.455792	0.527352
ENSG00000102931	12.5014	10.2997	10.7801	6.75461	7.61315
ENSG00000138175	8.32536	7.82945	2.99687	0.820486	1.40475
ENSG00000122644	1.23748	0.384801	4.47585	5.42831	4.85717
ENSG00000188042	50.7091	2.50926	1.02549	2.02452	0.609343
ENSG00000175906	1.67342	0.652354	0.531187	0.193645	0.684598
ENSG00000162980	5.67367	4.01196	3.32314	12.8134	1.65694
ENSG00000165997	3.28083	2.85886	2.23064	8.65622	2.79372
ENSG00000113966	2.82224	1.08925	0.774967	0.367775	0.353083
ENSG00000170540	121.487	80.5478	32.0802	48.5308	20.2506
ENSG00000182196	0.624689	1.2768	1.43855	0.711261	3.69429
ENSG00000144746	37.909	19.4257	32.3126	34.6768	7.3377
ENSG00000177917	2.60587	4.42304	2.68054	2.40399	2.17654
ENSG00000143862	0.579821	2.32898	1.89733	0.722798	0.673976
ENSG00000134108	21.1074	13.7446	9.15354	11.3674	2.92033
ENSG00000196503	2.23536	0.158032	0.236638	0.1	0.473363
ENSG00000104442	8.96686	3.81876	8.2403	2.06601	1.76187
ENSG00000170632	4.28739	2.20237	3.4006	0.850598	1.77623
ENSG00000118690	1.92728	1.45531	0.406057	0.249439	1.04035
ENSG00000114098	15.1539	5.27444	5.79663	8.50941	1.97897
ENSG00000135931	1.02767	0.771043	0.312263	0.163751	0.233826
ENSG00000126947	9.06477	3.49369	3.77501	1.50919	1.80309
ENSG00000184867	5.03579	1.44792	1.88091	2.50067	1.05106
ENSG00000102401	20.4534	8.19455	12.2049	12.6108	3.05932
ENSG00000196440	6.11459	1.75067	2.71388	1.47761	0.868093
ENSG00000125962	3.53369	0.514354	1.45009	0.963285	1.09762
ENSG00000198960	6.07132	6.81909	9.48928	11.0845	1.96158
ENSG00000143437	3.08164	3.01708	2.6412	4.08608	1.83388
ENSG00000172379	22.1876	15.1563	6.13942	0.287598	2.97564
ENSG00000133794	4.34322	3.13732	0.839527	1.02837	0.202772
ENSG00000029153	1.47027	0.1	0.217533	0.1	0.399001
ENSG00000241685	8.72791	5.05258	5.57041	3.29645	5.755
ENSG00000130429	0.1	0.235361	1.08959	5.65561	1.52127
ENSG00000163466	51.7602	33.145	35.0027	125.251	30.8089
ENSG00000111229	30.9146	15.1124	25.1594	59.0148	5.08504
ENSG00000241553	9.0951	6.24598	6.68301	11.1612	6.09323
ENSG00000162704	11.2687	4.47548	18.192	21.68	3.95114
ENSG00000136950	8.82002	3.61416	4.18644	5.62339	4.35065
ENSG00000128989	28.6461	25.8823	41.3366	12.3382	13.9353
ENSG00000172995	13.5545	0.638396	3.25989	0.214814	1.57316
ENSG00000137486	4.64616	11.0043	1.34857	2.87709	1.70053
ENSG00000141480	6.34845	2.08955	6.62817	31.6036	1.04368
ENSG00000105643	0.1	0.375659	1.78389	1.55404	7.53395
ENSG00000113369	11.5051	4.50368	11.4745	27.1567	4.16333
ENSG00000140450	2.60609	1.94949	3.43335	0.424663	0.877603
ENSG00000113273	4.12603	2.43119	1.57767	2.47103	0.629764
ENSG00000006756	0.27538	3.03983	1.14506	1.31761	0.792208
ENSG00000062096	0.624177	2.20017	0.297921	0.1	0.1
ENSG00000180801	0.204408	1.04663	0.1	0.242683	0.1
ENSG00000164291	1.75048	1.58932	0.604596	0.209261	0.726213
ENSG00000156219	1.21426	0.154035	1.7857	0.1	0.301902
ENSG00000173409	15.4836	13.2144	9.32901	3.58397	3.75902
ENSG00000004848	7.21612	1.64418	0.195281	0.1	0.148915
ENSG00000214435	1.11696	1.66794	1.07341	0.193851	0.348525
ENSG00000104763	17.8465	20.0821	14.7748	45.599	6.36505
ENSG00000153317	11.4174	9.28991	6.10153	3.03748	4.8032
ENSG00000151693	1.82656	6.71488	1.14484	0.1	1.00145
ENSG00000088280	0.117292	1.48307	0.370539	0.1	0.211789
ENSG00000065802	0.998644	1.48711	2.39521	0.375222	0.323944
ENSG00000196372	1.25835	1.23457	0.843047	0.526051	0.448611
ENSG00000115239	5.1756	10.7478	4.39033	0.801427	1.29098
ENSG00000148331	0.626297	1.38008	0.333434	0.331381	0.552593
ENSG00000183475	2.61641	2.43326	1.45454	1.82077	1.07031
ENSG00000177981	7.24252	9.66177	4.78578	1.86175	1.93905
ENSG00000138303	6.38234	8.95253	7.51607	3.77531	2.5415
ENSG00000100325	0.262778	1.18739	0.707597	1.27087	0.884114
ENSG00000112249	4.84023	4.55176	4.62786	5.85328	1.14707
ENSG00000139352	2.01478	3.60271	3.98139	0.1	0.204551
ENSG00000111875	9.07085	16.8033	10.079	3.69181	3.36933
ENSG00000116539	15.1811	11.3723	8.03277	10.3398	5.07682
ENSG00000129691	9.26093	5.36931	5.98872	4.40841	2.70927
ENSG00000198356	1.29439	2.73667	0.904544	1.0424	2.09005
ENSG00000070669	34.8957	3.76113	7.15646	3.26672	2.71217
ENSG00000138381	9.42295	4.8496	4.76527	4.27049	1.88643
ENSG00000108381	0.202126	5.23522	30.3071	0.569371	0.598243
ENSG00000198363	66.6445	84.9996	10.138	5.56551	6.28779
ENSG00000128203	1.91601	0.459692	0.357076	0.152941	0.185838
ENSG00000162174	3.76239	20.2642	3.49565	0.289653	0.926535
ENSG00000130707	0.874747	0.727196	0.10397	0.1	1.56353
ENSG00000152092	14.1719	23.9259	4.59785	1.09847	0.657695
ENSG00000148219	3.67395	5.69485	3.05177	0.20409	0.338313
ENSG00000064102	1.15809	1.41683	2.08387	1.23436	0.348768
ENSG00000171456	3.13912	2.06105	1.89461	2.8916	1.36849
ENSG00000143970	2.83254	6.31594	2.60576	4.62789	1.94876
ENSG00000141431	2.5771	0.101231	0.997362	0.1	0.216199
ENSG00000138138	14.0962	9.27752	5.3226	3.78928	2.59315
ENSG00000156802	1.79009	1.36081	0.893758	1.11943	4.93931
ENSG00000119778	2.60293	2.54391	2.3559	3.01005	1.00216
ENSG00000234549	1.61457	0.906591	0.982818	0.109648	0.120696
ENSG00000167654	5.534	0.364999	2.70327	0.13002	0.755559
ENSG00000107669	4.24404	3.01739	6.08446	1.93535	3.3704
ENSG00000123268	1.39735	1.13101	1.66534	3.69309	2.6981
ENSG00000115966	34.1173	14.8307	12.5809	8.50902	9.99422
ENSG00000162772	4.8278	2.03724	9.00375	32.74	13.0203
ENSG00000128272	38.4714	26.0944	44.3945	101.181	35.9166
ENSG00000169136	0.249941	0.349731	0.482619	1.67717	0.241513
ENSG00000118217	5.75019	7.16035	6.19237	28.1766	3.52305
ENSG00000170653	1.79554	11.4175	5.96376	2.27991	3.44764
ENSG00000171681	10.9264	10.8865	8.42568	10.3384	3.30694
ENSG00000166669	1.20239	1.28709	0.490126	2.97639	0.854349
ENSG00000152348	1.76241	0.936445	1.2789	1.28625	0.546141
ENSG00000145782	5.54479	2.70105	3.38241	2.84253	2.79783
ENSG00000175224	4.10268	3.09719	4.35267	0.983588	1.47559
ENSG00000126775	2.1154	2.52185	2.31001	1.98968	0.945103
ENSG00000085978	4.66346	1.04492	1.40653	0.932329	0.796632
ENSG00000066739	6.31967	3.30224	3.91303	2.38552	1.0797
ENSG00000144848	21.8199	24.99	51.2436	20.1881	6.31011
ENSG00000101844	2.63091	1.93159	1.85283	1.20794	0.831894
ENSG00000125703	1.76409	1.9933	9.27197	2.18239	0.475504
ENSG00000057663	6.25629	2.28119	2.55445	4.22875	1.55154
ENSG00000197548	2.29039	2.56366	0.940436	1.77313	0.587734
ENSG00000198925	1.30183	4.2168	0.947626	0.349492	1.14563
ENSG00000138363	9.7322	17.8883	10.5485	5.67048	0.868849
ENSG00000198513	24.6965	5.80476	11.2172	0.42496	0.872803
ENSG00000119787	6.62908	11.0019	2.32882	8.56734	3.7469
ENSG00000184743	1.34459	3.48577	3.67469	4.76682	3.67391
ENSG00000149311	3.02882	2.43419	4.03751	16.9217	0.850743
ENSG00000166454	17.6515	13.6493	7.66791	3.52186	4.04967
ENSG00000268872	0.994427	5.7017	0.906246	0.793027	2.99033
ENSG00000177556	22.4248	16.7519	18.4993	6.33582	9.89508
ENSG00000206190	0.181718	0.101563	0.1	0.1	10.4416
ENSG00000118322	0.340972	3.05611	6.00361	0.116076	0.119179
ENSG00000145246	1.90677	2.83372	1.64892	3.79849	1.75317
ENSG00000068650	1.31848	1.68829	3.12034	2.81883	1.67209
ENSG00000058063	4.28164	1.16832	2.80334	5.27371	1.85694
ENSG00000101974	1.65122	1.10833	1.43416	5.26534	0.884973
ENSG00000133657	5.5903	3.20585	3.00839	24.7827	1.00071
ENSG00000127249	2.30425	29.279	2.74111	0.137156	0.533784
ENSG00000187527	0.265222	1.01075	0.124853	0.1	0.1
ENSG00000163399	81.7301	5.35684	27.7365	42.2176	14.4599
ENSG00000018625	16.3969	274.78	8.37131	0.46428	67.4638
ENSG00000105409	8.53093	0.515397	0.359739	0.1	3.16621
ENSG00000143153	358.931	1.76226	68.3578	19.0485	6.02907
ENSG00000129244	32.4461	468.664	10.8935	0.52836	20.8376
ENSG00000069849	27.1193	10.5678	14.6049	125.505	5.12436
ENSG00000174437	54.3605	27.3154	12.543	21.5848	5.53345
ENSG00000070961	25.5437	2.45176	3.63873	9.63633	1.11868
ENSG00000157087	12.1685	3.35021	0.600414	0.140914	1.30123
ENSG00000067842	2.7559	0.113707	0.10887	0.1	0.167907
ENSG00000058668	9.08024	15.9452	5.94524	3.14319	2.45166
ENSG00000017260	24.6965	21.6552	13.8922	20.587	3.20377
ENSG00000152234	131.763	89.657	32.9855	30.6923	16.6621
ENSG00000110955	176.662	142.323	76.1318	82.799	52.6591
ENSG00000165629	61.7818	49.8642	41.8737	26.2445	32.5409
ENSG00000124172	138.834	70.0932	80.0127	61.6136	23.6151
ENSG00000180389	0.1	1.06832	0.1	0.1	3.78005
ENSG00000116459	45.6119	30.9018	21.1399	18.4082	8.22725
ENSG00000159199	25.2989	14.336	11.8681	5.70872	7.65101
ENSG00000135390	8.11724	5.40627	6.47451	5.6936	1.10951
ENSG00000154518	44.7311	20.5084	14.2147	11.0123	7.18546
ENSG00000167863	105.429	33.408	28.5475	18.3395	17.6826
ENSG00000169020	68.0878	38.0956	63.6634	17.0542	24.5404
ENSG00000154723	140.405	77.5814	65.1578	25.3156	37.9965
ENSG00000241468	127.921	55.5022	30.8001	22.8402	15.8586
ENSG00000268551	65.1291	21.1189	22.9588	17.7832	12.2385
ENSG00000241837	97.9515	44.9153	41.4529	23.3841	22.0848
ENSG00000258447	2.70994	4.5599	4.62382	1.83762	0.671449
ENSG00000105341	0.724227	1.26851	0.78041	0.3769	2.26255
ENSG00000071553	14.5725	6.81837	5.40428	7.85613	2.76786
ENSG00000205464	0.427106	1.31244	0.397579	0.100719	0.308208
ENSG00000182220	40.7147	17.6579	10.8998	13.3469	3.7002
ENSG00000033627	50.9077	16.0395	11.4025	14.5049	4.53477
ENSG00000185344	1.29701	2.26837	1.59821	1.68562	1.24629
ENSG00000117410	7.60756	3.64404	3.97229	8.60294	2.84281
ENSG00000185883	4.8611	4.41348	1.36658	2.61953	4.56761
ENSG00000159720	4.25241	7.52055	4.92616	8.22451	4.64444
ENSG00000113732	15.591	46.4273	35.8008	57.1471	21.3195
ENSG00000171130	0.909539	3.67444	1.17414	0.287953	1.13216
ENSG00000114573	52.0704	9.50904	5.92334	4.09532	3.40654
ENSG00000147416	74.9533	10.5106	15.9369	103.736	3.75947
ENSG00000155097	19.9147	5.62525	3.46305	6.37206	1.69382
ENSG00000100554	42.0324	16.8025	11.4308	5.33701	3.14798
ENSG00000131100	73.485	18.6218	31.3915	14.0276	11.8463
ENSG00000128524	33.162	9.88807	13.2425	20.2558	10.2173
ENSG00000136888	21.1821	8.13182	7.11178	9.16819	5.60813
ENSG00000234920	35.9362	2.71758	3.59325	0.281741	2.01566
ENSG00000254899	1.13701	0.451393	1.26186	0.90324	0.1
ENSG00000047249	31.6172	14.2198	5.05163	4.4092	3.21032
ENSG00000165240	0.798619	0.875504	1.33555	4.12933	0.453108
ENSG00000123191	1.02095	0.495891	0.265749	0.166705	1.91156
ENSG00000124406	22.2565	10.4756	18.6296	1.16003	1.79519
ENSG00000132932	11.6293	0.130115	0.851403	0.1	0.838252
ENSG00000143515	2.24857	1.86296	0.473043	0.335488	0.465191
ENSG00000104043	0.292165	0.182075	1.0766	20.9178	0.110607
ENSG00000054793	22.9563	8.93406	12.0441	0.238744	5.87627
ENSG00000262782	0.826082	1.14998	0.923292	1.16955	0.754401
ENSG00000123472	21.8261	36.4101	12.591	6.18475	3.38646
ENSG00000171953	1.02903	0.618864	0.417526	0.489825	0.526204
ENSG00000134146	1.12414	2.39417	1.16778	0.631674	0.358828
ENSG00000130770	80.1115	16.6948	24.7642	10.0519	8.31457
ENSG00000175054	4.22442	2.13813	2.32706	2.67765	0.643991
ENSG00000088812	10.0009	7.86795	3.29912	3.03484	0.923238
ENSG00000107518	24.3279	0.683333	4.6366	0.552171	4.4009
ENSG00000085224	14.0501	4.60454	5.04147	7.32311	2.16545
ENSG00000215019	4.04065	1.44079	1.42374	0.897551	0.801248
ENSG00000130638	31.0379	16.2483	11.5087	7.01743	3.6782
ENSG00000224470	1.90345	2.27982	2.8922	2.74992	1.17212
ENSG00000204842	10.1232	14.8613	7.05677	3.51626	4.55446
ENSG00000168488	1.97513	3.62371	2.32948	4.279	2.28252
ENSG00000066427	2.21095	1.05013	1.49818	1.60113	1.30718
ENSG00000163635	5.04435	4.44182	2.84156	8.36041	2.35003
ENSG00000146776	2.76013	1.4996	0.49496	0.924635	1.21964
ENSG00000087152	0.540525	0.708234	0.407722	1.03128	0.88188
ENSG00000253719	28.766	12.0499	13.2734	4.13829	9.42971
ENSG00000148090	7.93125	2.30081	2.29573	0.764721	0.644801
ENSG00000115307	2.69682	5.56872	2.95674	6.93969	4.50687
ENSG00000087586	0.36142	0.519946	0.747471	1.05527	0.205421
ENSG00000175756	0.387799	2.53509	0.343644	0.516004	1.75744
ENSG00000158321	2.2213	5.37398	0.647374	0.626923	2.39239
ENSG00000169857	1.21984	1.79163	2.13801	0.499249	1.24907
ENSG00000105778	6.8977	3.14889	1.69256	1.9642	0.882236
ENSG00000119986	2.92534	1.2732	0.975846	1.58711	0.642019
ENSG00000168646	2.10124	1.40297	0.347846	0.106414	2.37617
ENSG00000167601	1.6236	25.4894	3.40202	25.9197	3.13188
ENSG00000160862	0.656531	0.599746	4.27298	0.104863	0.25087
ENSG00000163512	11.458	4.2788	4.41527	2.41	2.99835
ENSG00000155096	12.1788	6.53804	6.71708	13.3949	2.23149
ENSG00000166710	29.871	68.8789	170.879	562.665	410.486
ENSG00000169255	8.88088	2.71572	0.901348	0.96602	0.672732
ENSG00000162885	2.52359	2.70967	1.02751	2.32015	0.591709
ENSG00000172318	6.91035	6.72857	0.396698	0.1	0.274442
ENSG00000162630	24.0367	0.825743	5.38068	0.741564	0.619263
ENSG00000187676	2.33949	2.13508	0.344525	0.806851	0.283154
ENSG00000109956	5.2424	5.42572	5.78545	0.164553	1.11101
ENSG00000174684	34.9071	19.4101	4.29014	0.789525	2.50807
ENSG00000170340	1.08193	0.284016	1.02267	2.50777	2.54324
ENSG00000176597	2.74378	1.51444	7.30901	194.166	0.522904
ENSG00000156966	0.267719	0.286138	3.06064	0.147946	0.106564
ENSG00000135454	1.63422	0.300068	0.124306	0.1	0.141181
ENSG00000086062	0.973451	1.29697	3.40741	60.3278	7.37696
ENSG00000117411	0.1	1.56957	0.377312	0.119635	1.12051
ENSG00000158850	2.95337	0.874723	1.00297	1.20447	0.46649
ENSG00000121578	4.31693	2.94121	2.04255	5.77842	0.394386
ENSG00000158470	9.95751	4.26244	2.30409	1.58306	1.67234
ENSG00000118276	9.84311	0.75032	0.963948	0.1	0.400859
ENSG00000164929	29.2729	90.61	27.2834	1.00947	5.76905
ENSG00000105393	5.55567	3.03599	2.34234	2.21753	2.39158
ENSG00000265969	15.3945	9.18971	21.2294	2.4463	2.44243
ENSG00000182240	0.350236	0.691756	0.204741	0.204204	1.65694
ENSG00000156273	7.93355	2.52069	8.61361	21.3302	4.03055
ENSG00000112182	2.27961	0.756232	1.33245	0.120425	0.248574
ENSG00000002330	0.1	0.526986	0.306955	0.116171	1.07519
ENSG00000107262	3.96217	3.48367	5.49033	2.56365	2.27896
ENSG00000112208	1.86843	1.1453	1.21357	0.987122	0.396605
ENSG00000151929	1.26211	12.1356	2.13149	11.0816	3.71657
ENSG00000156735	9.23575	1.49521	1.81497	2.32685	0.599244
ENSG00000166170	8.56475	4.23006	5.22936	4.80461	1.79524
ENSG00000135298	26.4051	22.0283	6.44885	0.827086	3.71233
ENSG00000175866	0.768207	0.248836	0.147199	0.620346	1.1378
ENSG00000095739	1.06275	2.40583	9.84115	0.397747	5.09982
ENSG00000175334	7.58832	5.91058	6.981	3.73102	4.31508
ENSG00000163930	0.338733	1.64709	0.626147	0.746724	1.31833
ENSG00000138376	0.864547	1.63505	3.8784	0.878947	1.18808
ENSG00000176788	135.071	3.1779	14.1531	24.6673	9.5917
ENSG00000198604	1.07464	1.51212	3.95423	18.6462	1.35658
ENSG00000262694	10.4505	9.19475	11.7824	9.076	4.40393
ENSG00000076108	1.68291	2.23038	1.85462	2.69447	1.73564
ENSG00000123636	7.77181	22.5279	14.8125	12.7782	4.00474
ENSG00000214413	5.05273	3.9788	5.56746	0.1	0.1
ENSG00000129151	2.1922	21.6303	0.38576	0.114757	0.249358
ENSG00000174483	1.73656	3.19792	0.478351	0.255443	0.64475
ENSG00000179941	3.18504	5.65295	3.61867	1.32342	0.458242
ENSG00000181004	1.73367	0.756934	0.35304	0.238645	0.136833
ENSG00000125124	14.8546	54.1751	13.1607	3.07705	2.76389
ENSG00000140463	4.70556	5.69905	2.2518	1.81216	1.22354
ENSG00000138686	16.5056	2.82742	3.99036	1.1862	1.81475
ENSG00000122507	5.7206	7.62054	9.39206	4.03039	9.73927
ENSG00000114439	2.6008	5.58873	9.90055	5.01934	1.7112
ENSG00000132692	0.939331	14.8561	4.55712	0.125196	0.429017
ENSG00000075790	10.1359	4.68903	3.95989	2.15763	2.64349
ENSG00000185825	1.42628	3.53763	1.70176	3.72345	4.44889
ENSG00000137936	1.66133	4.17793	0.39048	5.77821	1.57752
ENSG00000064787	0.560152	8.98494	130.866	0.579874	4.47562
ENSG00000116752	24.0075	6.73123	9.46309	26.8582	2.97769
ENSG00000141376	5.7745	5.5244	4.9792	3.95373	3.83487
ENSG00000060982	6.54231	0.30584	3.01838	5.58573	0.152662
ENSG00000107949	22.5609	12.0594	13.2558	17.6549	4.54958
ENSG00000114200	1.53625	0.864325	14.3236	0.143274	0.223468
ENSG00000248098	0.147064	1.37205	0.217789	0.277281	0.908224
ENSG00000083123	3.52402	11.606	2.84791	2.84235	1.67402
ENSG00000103507	0.245231	0.865007	0.245601	0.501942	1.28387
ENSG00000142867	1.6599	1.00939	1.91271	4.59218	1.34598
ENSG00000119866	4.52612	0.114399	0.255297	0.1	0.289305
ENSG00000127152	1.44977	0.101504	0.108664	0.1	0.1
ENSG00000171791	1.74287	5.08125	0.656942	3.48548	0.964163
ENSG00000140379	0.1	1.34658	9.49543	134.165	0.1
ENSG00000171552	1.07252	1.30024	1.34715	1.54622	4.21075
ENSG00000153094	0.859656	0.445713	1.14478	2.42119	0.581195
ENSG00000099968	2.17416	2.8705	2.36187	2.98269	2.15959
ENSG00000129473	7.8783	4.86384	13.6285	1.92703	2.30954
ENSG00000258643	5.32085	4.72726	3.5031	3.13512	2.84075
ENSG00000113916	6.01157	19.3928	8.26754	17.4733	5.28054
ENSG00000161940	0.1	0.118827	0.1	0.1	2.35702
ENSG00000110987	2.78971	0.962256	1.5249	0.146717	0.380449
ENSG00000263151	2.42083	1.58167	1.80219	3.72849	3.08352
ENSG00000266095	2.59481	2.99525	0.789132	0.504871	0.602885
ENSG00000029363	27.2797	12.1322	14.0692	19.8057	6.41413
ENSG00000197580	2.11965	0.284013	0.707627	2.04868	0.1
ENSG00000183337	1.30649	0.926829	1.3073	1.23864	1.14206
ENSG00000186716	0.351547	1.66055	0.267003	0.1	0.373991
ENSG00000074582	0.555548	0.907085	1.32304	0.433933	0.969408
ENSG00000161267	1.39249	1.88946	0.53695	0.29487	0.190726
ENSG00000164039	2.36431	13.4678	2.89231	0.94373	1.66795
ENSG00000261932	8.48331	3.24601	3.92942	4.78627	2.07947
ENSG00000126581	6.60113	3.14318	3.32538	3.1073	1.79496
ENSG00000188848	2.42076	0.1	0.251596	0.1	0.103237
ENSG00000162373	3.30146	1.11352	1.43765	0.223862	0.830677
ENSG00000151917	9.84621	2.05498	3.16843	0.273763	0.903589
ENSG00000165626	1.21771	1.36828	0.541392	0.1	1.60545
ENSG00000105829	1.52458	1.05363	0.761724	0.513422	0.251177
ENSG00000177951	1.49368	3.45612	1.71939	2.9998	2.73188
ENSG00000133169	259.792	12.3956	47.9628	1.61246	10.4737
ENSG00000133134	277.549	23.4773	60.4302	4.08937	8.29891
ENSG00000102409	92.7696	21.3214	34.5575	13.1097	9.74936
ENSG00000184515	87.3759	1.28008	7.48089	1.2244	2.57783
ENSG00000103429	3.55317	3.32848	2.74247	2.41561	2.13849
ENSG00000182492	0.1	1.2503	0.573088	0.1	15.531
ENSG00000198908	8.2721	1.57065	1.64686	0.431002	0.475308
ENSG00000134107	3.32152	25.0678	0.951497	4.34954	24.8198
ENSG00000123095	4.86486	17.3244	15.4917	102.239	1.0211
ENSG00000132840	0.1	1.72797	0.162066	0.102523	0.159391
ENSG00000122870	1.25813	1.62876	0.150236	0.1	0.18005
ENSG00000151746	10.4114	6.07979	3.00417	1.59336	2.16901
ENSG00000185963	1.29261	2.21083	1.33903	4.13194	0.704728
ENSG00000015475	6.04187	4.7302	2.19257	12.5341	1.72079
ENSG00000136717	1.2006	0.854789	6.6925	6.85605	1.71361
ENSG00000110934	0.1	0.462618	2.05955	13.489	0.208641
ENSG00000110330	5.43351	4.47863	4.5353	7.16771	1.88577
ENSG00000023445	1.21265	0.214922	0.197897	3.04559	1.12242
ENSG00000115760	7.86576	8.06311	5.6405	8.03499	2.15339
ENSG00000134897	5.79445	2.45381	2.29842	0.29554	0.945948
ENSG00000166619	84.6966	18.8562	16.1803	7.01356	11.2637
ENSG00000197299	0.634602	0.35042	3.06173	0.329107	0.1
ENSG00000108578	2.3623	1.9903	2.41699	2.28446	1.57462
ENSG00000262509	0.1	0.530879	2.24907	25.8185	0.32091
ENSG00000135441	4.5151	13.3036	9.86831	7.13281	12.3973
ENSG00000196072	11.1332	2.97115	5.14299	4.90295	2.09708
ENSG00000189114	0.574908	0.750109	0.738953	0.572864	1.16853
ENSG00000106605	14.0926	7.87548	3.54654	0.784067	1.67412
ENSG00000090013	0.360748	2.72032	0.604953	1.37546	1.47315
ENSG00000117475	5.55051	4.08772	4.20709	2.06288	1.21967
ENSG00000104081	0.11196	0.1	0.22551	1.23407	0.223959
ENSG00000168283	8.58382	3.00009	7.24738	5.95774	1.11984
ENSG00000125845	1.01139	0.20052	0.776149	0.1	0.265628
ENSG00000138756	4.10325	31.5663	6.2563	50.6716	6.91857
ENSG00000153162	0.1	0.1	0.1	0.1	3.22564
ENSG00000101144	0.896844	10.8331	3.70349	0.141621	0.223511
ENSG00000164619	2.41477	1.53302	0.761888	0.1	0.184718
ENSG00000107779	3.15404	7.98516	2.78198	2.23461	0.781808
ENSG00000138696	1.01194	27.0129	0.313433	0.1	0.526629
ENSG00000204217	14.4656	10.2585	3.52363	5.8261	9.05742
ENSG00000165733	3.49535	1.79929	2.26777	2.38555	0.728179
ENSG00000173068	0.1	0.100553	0.143281	1.92034	0.152854
ENSG00000113734	1.47032	0.913632	0.89331	0.887026	0.105948
ENSG00000140299	2.78007	3.82859	4.01851	11.1987	3.93457
ENSG00000176171	17.2994	15.9548	7.93082	0.606172	3.35848
ENSG00000104765	21.0538	9.69608	21.6175	8.92132	3.15733
ENSG00000145919	8.3117	5.13326	6.96571	3.65581	4.82448
ENSG00000265570	2.88141	1.65284	1.66879	0.128907	0.699155
ENSG00000163170	10.9532	4.60451	3.18653	1.45659	2.68183
ENSG00000172331	4.52532	3.74246	3.85912	1.67355	1.27971
ENSG00000137274	3.43739	2.98987	1.05517	1.55759	0.755942
ENSG00000162813	1.83195	1.28991	1.31843	0.26172	0.198327
ENSG00000262858	11.175	12.5954	17.7534	11.5311	5.34898
ENSG00000157764	7.52696	4.44123	4.86674	4.33497	4.84098
ENSG00000089234	4.72959	5.47713	3.9139	3.41426	2.11939
ENSG00000185515	4.88949	2.46544	1.40811	1.90152	0.772873
ENSG00000100425	1.03836	0.800216	0.679406	1.09943	0.416513
ENSG00000235307	1.65032	1.60468	1.34303	3.31419	1.90176
ENSG00000169925	1.28236	1.23545	1.86028	0.693778	0.448134
ENSG00000141867	1.28677	1.97583	0.763887	2.3466	1.86854
ENSG00000166164	4.25702	4.67278	6.33823	2.67286	1.5452
ENSG00000112983	10.3575	9.6653	7.41499	1.91861	2.11425
ENSG00000158019	10.3252	4.61863	2.28633	4.92556	2.38531
ENSG00000104221	1.28212	0.877692	0.747815	0.431596	0.1
ENSG00000164713	1.60878	4.85824	3.44255	7.98729	7.49763
ENSG00000113460	4.34346	2.27064	6.40326	5.67514	1.76075
ENSG00000254999	45.9513	19.9949	22.3599	25.7697	16.527
ENSG00000100916	3.76225	1.87049	1.60421	0.795789	0.217976
ENSG00000162819	5.54889	8.31448	7.81716	4.34354	2.88519
ENSG00000096070	4.23868	1.88479	2.31755	1.55872	2.29542
ENSG00000185658	29.0718	11.7946	8.41202	6.76015	3.03838
ENSG00000165288	3.91077	1.75688	2.4286	3.74062	1.12702
ENSG00000168000	16.1015	1.34298	1.07007	0.1	0.1
ENSG00000160058	3.58604	3.01927	2.38654	1.42097	1.47968
ENSG00000172270	0.666916	12.0145	0.764543	0.721202	62.4885
ENSG00000164061	2.40073	0.316167	0.163427	0.1	0.425499
ENSG00000130303	0.1	0.808165	0.130554	2.60077	5.24062
ENSG00000095564	4.55907	5.60492	4.90066	20.6848	1.96029
ENSG00000064726	11.0997	11.7748	8.45721	13.6119	2.11786
ENSG00000148925	10.8699	2.88407	4.02287	1.9727	4.15721
ENSG00000151136	8.26645	0.273074	0.192752	0.1	0.29621
ENSG00000132640	16.8997	4.99308	25.5503	2.90205	5.22373
ENSG00000184887	3.6165	2.24715	2.83923	1.73654	4.34355
ENSG00000011114	2.44933	3.59297	2.0978	6.7702	1.66598
ENSG00000189195	0.931218	1.4575	1.55155	0.199851	0.220764
ENSG00000183826	2.16932	1.29019	0.576154	0.746135	0.526238
ENSG00000169814	3.33941	4.77962	3.88981	1.47618	0.772928
ENSG00000145741	64.6798	28.1388	51.5959	55.841	20.642
ENSG00000134717	16.589	6.99285	9.5711	6.63312	2.3967
ENSG00000133639	5.87409	2.38029	3.66452	12.2312	6.47368
ENSG00000159388	11.2593	23.8753	48.8054	55.8814	67.2973
ENSG00000154640	2.94376	0.512582	10.3482	29.684	1.76991
ENSG00000010671	0.190753	0.121639	0.67179	6.91477	0.1
ENSG00000112763	3.99715	1.92958	2.13465	5.52218	1.34455
ENSG00000124508	0.74939	1.01384	0.456731	1.5625	0.852114
ENSG00000026950	2.23588	1.54796	2.37744	2.19981	1.33441
ENSG00000186470	0.699396	0.523402	1.36977	1.7863	1.56531
ENSG00000111801	2.57362	0.870668	1.5925	2.02988	1.80076
ENSG00000165810	0.208453	0.104757	0.1	0.1	10.1957
ENSG00000166167	8.74577	5.26641	3.61054	1.33318	1.23776
ENSG00000154473	5.55707	5.04836	8.21021	6.56022	2.91171
ENSG00000137656	2.45462	1.89538	2.10685	1.73124	0.911762
ENSG00000106245	11.3912	8.06231	8.07614	4.93528	3.28755
ENSG00000112276	0.436766	0.563528	3.22597	2.55754	0.632522
ENSG00000005379	0.54634	1.15036	0.471816	0.1	0.960056
ENSG00000082153	8.11079	4.98869	6.44109	11.946	1.77937
ENSG00000136261	7.11182	1.39657	3.25165	1.74161	0.569341
ENSG00000165507	0.372057	0.617398	0.1	0.153836	9.33591
ENSG00000183346	1.5513	0.287217	1.588	0.1	0.230878
ENSG00000180525	0.528536	0.908739	1.20484	0.106738	0.270598
ENSG00000148655	0.1	0.333189	0.68398	4.59793	2.20667
ENSG00000148671	0.1	2.78916	0.116975	0.10686	9.53296
ENSG00000165813	6.05356	1.89206	1.69241	1.63115	2.22075
ENSG00000155640	2.37039	1.23639	1.44561	4.0126	0.690015
ENSG00000204161	0.1	0.108433	0.526604	4.46164	0.314626
ENSG00000107938	3.2665	1.70419	1.80633	1.75108	0.70646
ENSG00000166275	5.14642	3.02132	1.86582	2.41296	0.866663
ENSG00000171224	31.0255	5.96922	1.00391	0.301955	1.07266
ENSG00000107738	0.150103	1.25214	0.372701	4.77238	2.01646
ENSG00000150076	0.182516	0.924029	1.54683	0.44705	0.859547
ENSG00000120029	4.05097	4.32303	2.80153	5.98288	2.62193
ENSG00000119965	2.70342	0.865107	1.20854	0.876784	0.803222
ENSG00000154493	0.318829	0.832185	7.57683	0.16633	0.203005
ENSG00000262176	3.30361	4.93163	1.92753	0.8118	1.65831
ENSG00000134825	23.8591	18.8915	53.2483	10.3803	10.7161
ENSG00000171067	0.848704	0.918498	1.36848	1.21778	1.00372
ENSG00000158636	2.49682	2.01084	2.48534	1.38111	1.84174
ENSG00000211450	3.72585	1.75439	2.06876	2.84972	1.89162
ENSG00000174370	0.1	0.10798	0.134554	1.07918	0.1
ENSG00000162194	6.85902	7.09386	6.93156	4.59921	3.07418
ENSG00000149179	3.36397	6.01557	1.66221	0.689773	0.580179
ENSG00000182919	2.36505	3.73707	3.97295	2.59109	1.83387
ENSG00000262506	6.84769	2.92578	3.61097	2.19985	1.35505
ENSG00000110696	14.4232	6.25284	9.88664	7.01299	3.15205
ENSG00000109944	2.79585	0.172392	0.1	0.11607	0.586176
ENSG00000175573	1.71006	1.55802	1.23963	0.511403	0.843545
ENSG00000149196	7.93548	4.88064	7.19258	2.07113	3.18607
ENSG00000166352	12.1151	5.69613	9.07117	4.78	3.71865
ENSG00000166002	0.606981	0.112791	0.238587	1.01111	0.491966
ENSG00000173715	1.36808	0.184547	0.117229	0.1	0.317168
ENSG00000185742	7.60905	0.109846	0.110021	0.1	0.380972
ENSG00000124920	0.206118	0.212788	4.99315	0.15301	0.129831
ENSG00000214290	0.1	3.05818	0.124934	0.1	0.1
ENSG00000187479	1.65073	0.299809	1.08477	0.1	3.21245
ENSG00000139637	0.689698	1.43646	1.10714	0.503906	0.848326
ENSG00000151135	6.29705	4.45291	4.13308	4.94099	0.869919
ENSG00000133641	5.82275	5.25634	3.1821	1.01955	0.674717
ENSG00000134548	0.1	1.43009	0.423313	0.1	0.1
ENSG00000047621	5.44523	2.738	2.18293	2.25302	1.36212
ENSG00000123395	0.874534	1.36632	1.37929	3.68954	2.18269
ENSG00000151131	6.59528	1.46712	4.06645	2.5765	4.91141
ENSG00000111412	3.30194	9.51307	2.66706	1.14857	1.70139
ENSG00000078237	0.938651	0.529159	0.62156	1.75642	0.183542
ENSG00000268123	0.1	1.45748	0.548439	0.258987	3.84319
ENSG00000130921	2.30382	1.31753	0.868635	0.735056	1.56011
ENSG00000174206	1.24563	0.746612	0.784678	0.378764	0.1
ENSG00000177875	13.9614	1.30449	2.09417	0.102346	0.429345
ENSG00000204954	3.87572	2.39389	2.31812	1.46732	0.945516
ENSG00000235162	4.9867	1.34197	4.09884	22.14	1.10505
ENSG00000174456	26.447	7.28547	28.6383	2.11711	3.08295
ENSG00000133935	12.2879	12.7243	7.14092	2.96797	4.9477
ENSG00000070269	1.63427	1.41934	2.15639	1.41576	0.663864
ENSG00000179933	4.51976	3.3486	3.68366	3.20153	1.54893
ENSG00000227051	6.18517	4.69752	3.33971	0.147416	1.1838
ENSG00000133943	2.34884	7.6235	1.50531	1.18324	2.21922
ENSG00000087302	16.8091	8.2791	10.9874	8.66974	5.22982
ENSG00000156411	233.538	60.322	62.2925	28.6203	33.0147
ENSG00000186960	7.68658	2.33214	0.594701	0.100803	0.299835
ENSG00000139971	2.30989	5.1903	0.860244	1.84971	0.178434
ENSG00000128944	1.85781	0.989209	1.16361	0.416569	0.376484
ENSG00000242498	1.20832	2.48975	2.07327	1.73627	1.83285
ENSG00000169609	1.23272	1.31083	0.920694	0.587988	0.488904
ENSG00000186073	1.82438	0.975334	1.20985	0.819044	0.24391
ENSG00000128891	10.8946	3.41832	2.62803	2.52353	3.58826
ENSG00000130731	1.40552	0.817945	0.526174	0.565303	1.58991
ENSG00000166780	18.9454	3.6132	4.24819	0.212114	2.09691
ENSG00000166455	2.9001	2.63076	2.33246	0.365988	0.393442
ENSG00000185716	4.37092	1.86158	1.77622	0.699406	0.739641
ENSG00000140688	0.627893	1.26284	0.435885	0.505831	1.36685
ENSG00000103544	7.10155	9.5696	12.366	4.65163	3.96182
ENSG00000125149	8.26405	2.18115	3.41308	3.60066	0.767866
ENSG00000182831	7.21352	5.01556	4.75476	13.3579	3.01412
ENSG00000070761	25.7273	7.33795	23.6331	3.58186	3.51778
ENSG00000155330	5.50309	1.30217	2.68513	3.87755	0.185458
ENSG00000103550	1.31928	2.61088	3.64987	0.530133	0.628857
ENSG00000153446	0.171893	8.49073	0.104324	0.23422	0.567925
ENSG00000212734	1.70604	0.789078	1.83272	0.184717	0.488503
ENSG00000197322	1.08591	0.1	0.161476	0.1	0.1
ENSG00000205710	0.173957	0.108513	0.193896	2.34449	0.1
ENSG00000258315	0.1	1.73035	4.63811	3.91103	7.98147
ENSG00000259857	1.48011	0.423354	0.61985	0.211511	0.187214
ENSG00000263085	3.22937	3.59429	1.31404	0.68841	2.19408
ENSG00000205544	3.77823	4.0033	4.43163	1.98317	3.75622
ENSG00000214226	0.387799	0.10545	0.339993	0.495242	1.0336
ENSG00000108666	3.44626	1.46531	1.16585	0.375689	0.322545
ENSG00000172301	29.0921	10.5308	8.18004	3.21445	3.85683
ENSG00000141219	5.88263	5.01161	3.53904	2.01151	2.68415
ENSG00000074356	2.45878	2.70017	3.66611	2.52079	1.47033
ENSG00000224877	4.07808	5.56737	4.84088	2.08351	2.37784
ENSG00000260950	1.26903	1.03986	0.243306	0.204363	0.191507
ENSG00000141428	10.786	4.39527	5.10085	4.10761	3.28807
ENSG00000152242	4.60115	2.76102	1.78567	2.98865	1.09661
ENSG00000177576	17.5175	14.0869	16.3051	3.32184	1.62787
ENSG00000141452	3.15749	1.29389	0.1	3.803	0.848786
ENSG00000074842	0.551117	1.37271	1.09846	2.0508	1.13273
ENSG00000131943	2.88909	1.33119	0.911623	0.518631	0.587559
ENSG00000123144	11.6305	7.39314	13.9204	10.0049	9.74152
ENSG00000142444	1.3605	0.694002	0.475897	0.306242	0.238026
ENSG00000104979	4.65899	5.36397	3.57133	2.96004	5.18004
ENSG00000188493	0.180037	1.07451	0.415509	0.460844	0.570025
ENSG00000130813	1.79758	2.55332	1.32582	1.87414	7.42348
ENSG00000095932	0.333272	0.126827	0.186068	1.21035	0.100586
ENSG00000197223	0.234883	1.12226	0.651331	0.603764	0.653005
ENSG00000106392	1.74954	1.48418	3.86987	1.77584	1.49933
ENSG00000171155	1.81219	1.92746	1.91798	1.45429	1.06619
ENSG00000116922	2.02997	1.52004	1.01427	0.524308	0.570613
ENSG00000185860	0.343008	1.47616	0.1	0.1	0.115565
ENSG00000000460	0.522084	0.765714	1.41842	5.18275	0.289608
ENSG00000117477	8.11293	1.63565	1.68167	0.169134	1.4767
ENSG00000162817	2.65092	0.24232	0.218345	0.149498	1.56393
ENSG00000197982	3.08204	7.39017	6.54585	1.15018	3.13693
ENSG00000162384	39.3479	23.3253	19.3683	9.46032	10.556
ENSG00000143633	3.76182	3.83949	2.62124	1.41754	1.6891
ENSG00000143110	2.30256	1.41622	3.91531	19.8339	0.498691
ENSG00000178965	6.49776	0.134083	0.154525	0.1	0.182532
ENSG00000198912	0.78967	1.43525	1.97908	1.93546	1.01996
ENSG00000188931	0.1	0.755038	1.40509	0.1	0.1
ENSG00000119280	3.49778	20.0976	21.2744	0.755355	3.26103
ENSG00000116667	8.99323	12.304	3.41356	0.221779	0.863941
ENSG00000163866	1.64418	0.905683	0.966161	1.81238	0.546402
ENSG00000142686	8.23233	1.24929	1.53261	0.877041	0.539655
ENSG00000157181	4.21522	5.49939	3.97755	4.53397	1.7072
ENSG00000143612	27.6421	16.908	26.5891	12.632	13.6792
ENSG00000164008	4.39042	2.16543	2.29562	0.673376	0.417832
ENSG00000266764	7.20098	9.3014	1.37387	0.649484	5.4712
ENSG00000162642	6.97426	3.89405	2.66073	2.41438	1.30074
ENSG00000203724	1.98834	0.300045	0.175269	0.105954	0.237208
ENSG00000266177	0.753965	11.8999	4.65317	19.4123	27.6341
ENSG00000143443	0.1	1.4251	1.80958	3.78817	0.1
ENSG00000125462	59.1695	237.769	52.7626	1.33181	9.62467
ENSG00000117616	6.60742	5.60183	5.05635	5.44467	1.36154
ENSG00000183888	0.327045	0.101082	0.1	0.1	16.961
ENSG00000198715	0.399467	2.06507	0.60038	1.40988	1.94404
ENSG00000173372	0.1	0.2292	0.501363	6.33751	0.377619
ENSG00000173369	0.1	0.605238	0.90502	23.0354	0.141
ENSG00000108561	35.3666	20.7541	15.8443	11.0197	6.59208
ENSG00000159189	0.24136	0.470449	0.448916	11.1327	0.380591
ENSG00000165985	1.60542	0.101115	0.115681	0.183049	0.134667
ENSG00000173918	0.1	0.127054	0.1	0.1	1.0461
ENSG00000082196	1.11247	3.44236	2.06709	0.677664	0.174107
ENSG00000163145	1.04865	0.549658	0.11176	0.1	0.479017
ENSG00000159403	0.1	2.66406	0.241551	0.112946	0.956565
ENSG00000269882	3.37068	7.47182	0.329435	0.16524	0.44151
ENSG00000132823	8.34919	5.7407	5.05841	6.4663	2.33956
ENSG00000197183	3.29078	1.26659	3.75193	2.38519	0.668698
ENSG00000088854	4.68111	11.5366	4.60711	3.50155	1.52062
ENSG00000101084	17.7229	5.56729	4.03909	6.1091	1.83682
ENSG00000125871	1.31615	3.30766	1.8821	3.63068	0.569083
ENSG00000196476	0.82518	1.70653	0.81863	0.822445	0.226711
ENSG00000256073	1.13818	1.2454	0.937086	0.281833	0.506403
ENSG00000160221	11.8095	16.0421	11.8712	5.24008	2.85544
ENSG00000232560	0.1	0.163946	2.5623	0.215287	0.1
ENSG00000159079	16.3782	8.76865	8.95583	5.60712	4.20099
ENSG00000154642	0.61189	0.719837	11.4684	0.987487	0.6908
ENSG00000183597	0.222455	0.837075	0.363286	2.10527	0.673269
ENSG00000100220	7.23146	5.64662	7.54803	8.70965	3.0637
ENSG00000262254	13.3575	7.23574	6.64512	5.02388	6.88862
ENSG00000269301	15.0657	7.28538	9.48887	2.23207	3.00832
ENSG00000184208	0.574879	1.81057	3.18018	0.36696	0.48808
ENSG00000157617	3.96733	3.16356	0.651285	2.0168	6.46335
ENSG00000168014	3.19334	2.35618	2.16353	1.4756	1.49785
ENSG00000213699	0.678914	2.36161	0.87466	0.99221	1.25613
ENSG00000158435	4.26753	2.71455	2.27025	3.30836	2.0255
ENSG00000119147	0.81739	1.10289	0.1422	0.1	0.668005
ENSG00000115998	2.57363	2.61048	1.62318	0.566435	0.451966
ENSG00000118961	2.16235	2.04581	0.69848	0.511126	0.209342
ENSG00000163026	1.40984	1.31145	1.1934	0.586233	1.15746
ENSG00000162972	3.45117	1.81172	1.42534	1.3555	1.18046
ENSG00000135974	5.84542	6.8473	4.10538	2.37699	1.4513
ENSG00000159374	0.1	0.101361	0.153898	1.14821	0.1
ENSG00000168887	0.506937	1.91507	2.47228	1.01801	1.10526
ENSG00000178074	4.67723	3.30332	2.37642	1.77589	0.748928
ENSG00000204128	2.57821	19.5635	3.64393	0.145969	0.568669
ENSG00000237651	30.1716	11.0872	15.3775	4.43756	5.99831
ENSG00000186132	1.09886	1.12535	1.03287	0.391617	0.635689
ENSG00000188674	13.8079	0.33548	1.9232	0.308624	0.54135
ENSG00000187699	1.46145	1.72169	3.97961	0.263181	0.324854
ENSG00000125730	0.933372	5.223	20.7043	210.872	3.45101
ENSG00000171860	2.89404	1.39446	13.6057	250.959	0.584163
ENSG00000114405	35.2809	8.82119	7.94651	1.89022	9.79745
ENSG00000163608	5.28713	5.17671	5.71068	3.75644	1.9004
ENSG00000088543	0.935146	1.66634	0.574047	0.342625	1.11135
ENSG00000174928	2.40116	1.21233	0.936384	0.42243	0.223695
ENSG00000183624	3.426	3.5261	2.3001	2.09886	1.55531
ENSG00000179021	4.06733	3.47844	3.38314	3.95215	1.30306
ENSG00000181744	3.86913	3.36171	7.53394	5.80524	2.25237
ENSG00000188315	0.405755	0.727715	0.531467	7.78832	0.735927
ENSG00000187068	4.00906	12.8032	6.18858	1.09211	0.91903
ENSG00000180044	1.06385	0.1	0.1	0.1	0.1
ENSG00000154274	0.1	1.87014	0.220149	1.85294	0.1
ENSG00000138658	1.0828	0.810613	2.34002	1.04117	0.673478
ENSG00000056050	7.80868	3.53318	6.87374	1.8674	1.47986
ENSG00000164074	1.39188	1.44691	1.00636	1.43303	0.335651
ENSG00000164096	17.7595	13.5789	27.4361	6.94346	7.83164
ENSG00000174749	0.272971	0.124802	0.930464	0.809249	1.71913
ENSG00000151470	3.5048	2.19079	1.99291	3.00778	1.14134
ENSG00000163683	12.07	8.00239	8.87121	5.65649	2.28542
ENSG00000205208	1.3102	0.827836	1.6456	0.728799	0.305713
ENSG00000250317	12.6933	19.2017	9.07374	6.79452	3.14474
ENSG00000106804	0.781828	2.09092	0.967248	0.277449	0.1
ENSG00000197405	0.860381	0.491789	4.24552	79.6887	0.591401
ENSG00000113583	10.0725	9.20629	13.4626	15.1998	3.71943
ENSG00000082213	7.55849	3.36581	2.39935	1.8223	2.21341
ENSG00000181904	8.81775	3.96315	5.76961	2.91032	2.80021
ENSG00000236882	0.134581	0.204376	1.06025	0.958185	0.173689
ENSG00000151881	1.43575	0.593066	0.465856	0.533743	0.192522
ENSG00000261887	6.21002	2.26925	2.503	0.145806	0.21311
ENSG00000170271	3.57109	34.1481	29.3629	1.20972	20.6754
ENSG00000197603	6.66987	5.78644	3.23477	1.93276	2.24878
ENSG00000188725	3.24483	2.62939	2.24378	1.53852	0.210243
ENSG00000113597	7.69789	4.48991	6.18983	2.68816	1.88147
ENSG00000205765	8.01477	12.0887	7.96576	4.3319	2.83235
ENSG00000197536	1.56993	1.4581	0.921571	0.260552	1.87638
ENSG00000178722	0.248705	0.307551	1.49951	0.156465	0.1
ENSG00000186577	0.680499	2.53096	0.51573	0.727042	1.84596
ENSG00000196821	3.76987	2.8487	2.51126	3.32759	2.19781
ENSG00000112667	0.1	1.69328	0.890524	0.962367	1.16681
ENSG00000185127	3.40281	3.63266	2.13706	2.25656	1.44263
ENSG00000111850	3.8483	2.02777	1.35639	0.578213	0.819921
ENSG00000213204	1.82973	0.67763	0.133316	0.1	0.120693
ENSG00000146350	1.4144	0.874474	0.842077	0.438597	0.277587
ENSG00000130349	5.64085	5.69154	5.20962	1.3059	0.211057
ENSG00000146476	6.98121	2.59989	1.81576	1.58808	1.82715
ENSG00000264440	5.07049	4.38801	6.45937	0.198163	0.940099
ENSG00000221821	1.39263	1.02269	0.440477	1.0508	0.240074
ENSG00000224531	8.40728	2.51412	2.08782	0.889843	0.560731
ENSG00000206380	10.914	5.77563	24.3805	13.3439	5.06388
ENSG00000137434	0.1	1.18091	1.15841	0.1	0.440414
ENSG00000154079	4.55395	0.780378	1.13884	0.346635	0.1
ENSG00000112308	19.1473	27.4472	14.3615	45.5343	8.13732
ENSG00000130023	4.48271	5.64906	3.38841	3.52483	1.28127
ENSG00000198663	3.3474	4.58344	3.3552	2.61201	2.40953
ENSG00000175600	0.326989	1.6671	0.563746	0.200292	0.1
ENSG00000244291	0.771802	0.400845	1.03058	0.11515	0.478265
ENSG00000135185	0.1	0.1	0.1	1.89968	5.09523
ENSG00000136197	4.85122	4.54087	5.48818	1.32249	1.39427
ENSG00000146576	0.808924	1.35527	1.09731	0.784376	2.18267
ENSG00000153790	0.403477	0.434222	0.558653	1.17945	0.460647
ENSG00000180354	31.1468	35.6183	343.524	5.26878	13.321
ENSG00000122783	0.982791	1.35949	1.05486	4.09198	1.00922
ENSG00000181016	3.10896	0.736797	0.668985	2.1989	0.862716
ENSG00000164898	0.1	3.93077	0.1	0.1	0.1
ENSG00000164603	2.44885	3.00598	1.50645	2.28099	0.73317
ENSG00000164645	1.43334	0.462326	0.13029	0.1	0.1
ENSG00000105792	1.57025	0.737318	0.193005	0.106062	0.18004
ENSG00000243317	3.10367	5.95365	3.36162	1.48217	0.628981
ENSG00000182307	8.94288	7.28288	6.32919	3.4919	2.47172
ENSG00000165084	7.9445	0.129936	0.1	0.1	0.119545
ENSG00000156172	1.37347	3.29012	1.02773	0.284847	0.352004
ENSG00000176907	6.19645	0.45114	0.489227	0.1	2.22494
ENSG00000176209	9.12647	6.89249	8.25189	5.05531	0.1
ENSG00000180190	7.81263	5.28218	1.23489	0.10293	6.73904
ENSG00000169085	19.4551	7.87052	28.6386	0.639711	0.961725
ENSG00000164743	0.186396	1.90832	0.467464	0.115579	0.164467
ENSG00000176731	4.58216	3.52468	5.31697	3.13244	4.15135
ENSG00000189376	4.28382	1.36281	1.22059	2.91812	0.1
ENSG00000160345	2.74835	1.298	0.239185	0.139426	0.126019
ENSG00000137038	8.05198	4.70681	6.63982	1.39062	1.26806
ENSG00000148362	0.1	0.444788	0.1	0.195803	1.01083
ENSG00000136932	1.76173	2.39122	2.68847	2.20849	1.30215
ENSG00000164972	1.34475	1.06902	0.160924	0.1	0.455998
ENSG00000148120	0.644705	0.824368	2.72964	0.287727	0.479957
ENSG00000135045	1.30041	0.462229	0.64666	0.256247	0.208293
ENSG00000156017	2.08146	0.869506	1.14269	1.33306	0.590612
ENSG00000165118	1.21478	2.75274	1.6522	0.844556	0.296143
ENSG00000147894	13.0075	4.12427	6.72808	24.1002	2.05125
ENSG00000136819	8.00027	9.68872	8.43915	6.44889	2.90202
ENSG00000155621	0.626409	1.49227	4.13555	0.827191	0.617801
ENSG00000165698	0.921683	2.32185	0.742151	0.10946	1.94699
ENSG00000157693	4.29667	1.81706	1.30808	2.32545	2.02892
ENSG00000154975	2.4352	1.15309	13.7254	0.250467	1.10567
ENSG00000063180	1.43435	1.09263	2.58213	0.171848	5.76017
ENSG00000074410	0.367328	2.85579	0.108383	0.105068	0.113385
ENSG00000185015	1.69259	0.514379	0.616331	0.69269	0.170431
ENSG00000264654	0.600477	2.90652	6.18168	0.184421	0.153403
ENSG00000104267	12.7137	14.9617	33.3144	0.737184	12.4901
ENSG00000167434	0.489997	0.100529	0.140353	0.1	5.53179
ENSG00000169239	0.666165	1.13305	0.412113	0.471969	1.84458
ENSG00000178538	12.0825	10.8847	2.74896	1.54606	0.45796
ENSG00000135932	18.9525	9.6098	12.387	22.1941	3.6694
ENSG00000102547	4.17825	4.55009	1.83613	0.588944	1.36891
ENSG00000134508	1.68895	23.1582	1.33645	1.9982	1.14144
ENSG00000149679	1.27843	0.532504	0.561275	0.557244	0.300496
ENSG00000157782	2.0612	0.142517	0.296505	0.1	0.149236
ENSG00000154040	5.07287	0.462747	2.66039	2.01731	0.1
ENSG00000158966	1.96052	14.6646	0.796848	0.1	2.13882
ENSG00000141837	2.13956	0.639062	0.733177	0.774637	0.335136
ENSG00000148408	4.18493	0.501537	0.1	0.1	0.19963
ENSG00000151067	2.31755	0.326223	0.146666	0.1	0.700874
ENSG00000157388	3.77667	0.231371	0.620366	2.16807	0.217161
ENSG00000198216	6.19947	0.121357	0.390514	0.1	0.341346
ENSG00000153956	18.8526	2.47824	2.79566	0.1	0.850825
ENSG00000007402	1.46868	0.641996	0.308056	0.1	0.135561
ENSG00000157445	7.58536	0.978235	0.546786	0.1	0.408633
ENSG00000067191	1.33546	1.81424	0.105375	0.23926	0.27782
ENSG00000165995	10.1879	11.0734	0.745955	0.545355	1.17183
ENSG00000182389	11.981	1.54986	0.928877	3.87612	0.520176
ENSG00000166862	2.91197	0.145117	0.323371	0.1	0.123266
ENSG00000006116	7.98964	0.202152	0.169713	0.104882	0.788153
ENSG00000075461	0.852026	0.356854	2.29556	0.1	0.31342
ENSG00000075429	0.1	0.125885	1.05787	0.1	0.1
ENSG00000105605	1.61017	1.23592	0.787444	0.1	0.404449
ENSG00000142408	1.76148	0.107578	0.12103	0.1	0.149635
ENSG00000116161	11.0592	3.50885	7.10694	3.77675	2.16311
ENSG00000182985	14.571	57.6361	9.46729	0.31627	0.874185
ENSG00000175161	24.3356	17.6155	18.5909	0.340142	1.10276
ENSG00000162706	16.5859	15.3241	1.70406	0.123648	1.44707
ENSG00000105767	0.933154	1.63732	1.8488	0.1	0.130469
ENSG00000163618	25.471	1.98553	0.961015	0.123602	1.28597
ENSG00000081803	2.08855	1.71604	0.577513	0.673922	2.13849
ENSG00000104327	16.7765	0.37054	0.163806	0.1	0.337689
ENSG00000172137	27.8773	0.212374	0.216649	0.153076	0.961593
ENSG00000012822	10.8238	8.76541	6.22323	3.41439	6.80517
ENSG00000136436	3.27535	7.39174	6.04181	5.47489	6.45999
ENSG00000004948	0.203665	0.1	0.1	1.66045	0.1
ENSG00000064989	0.1	0.801456	5.038	0.130548	4.18124
ENSG00000122786	3.76344	2.3524	1.8618	0.132013	17.1765
ENSG00000198668	358.076	103.037	107.137	45.012	39.6769
ENSG00000143933	361.082	153.238	267.762	72.3847	65.8018
ENSG00000160014	43.5788	10.5116	11.1724	3.30564	9.10566
ENSG00000129007	1.91897	1.17093	0.633167	2.98605	0.524702
ENSG00000183166	5.4695	0.894551	0.393743	0.1	0.393558
ENSG00000179218	23.1492	38.7532	19.9895	34.5583	15.2308
ENSG00000128595	11.5061	13.5276	9.85492	7.85472	3.56445
ENSG00000134072	0.718582	2.00135	0.371613	0.498103	0.891324
ENSG00000183049	3.55931	2.31613	0.740599	2.67074	0.666233
ENSG00000008118	10.5929	0.121279	0.117677	0.1	0.377238
ENSG00000070808	3.73742	0.491647	0.400565	0.335307	1.99203
ENSG00000058404	2.15117	0.890755	0.12364	0.1	0.477946
ENSG00000145349	20.2956	4.36309	3.96648	7.17376	1.61723
ENSG00000148660	10.2095	26.2497	1.71521	1.57527	2.09991
ENSG00000162545	92.6981	22.8883	77.8923	5.58701	41.7308
ENSG00000163888	4.81254	0.516731	0.849171	0.101711	1.45308
ENSG00000152495	17.6097	4.40282	1.18573	0.172666	0.421916
ENSG00000004660	1.3202	0.239902	0.115027	0.169031	0.119391
ENSG00000110931	3.01399	0.68679	0.821762	2.34828	1.83485
ENSG00000143919	1.88513	7.68528	1.66897	0.48474	0.214393
ENSG00000164076	13.4769	0.230977	0.138412	0.1	0.934451
ENSG00000164615	9.13898	2.88877	3.74878	1.63854	1.79286
ENSG00000130559	3.96357	2.0027	1.53182	2.44231	0.443252
ENSG00000118200	26.4456	10.6676	8.80112	6.65285	3.36247
ENSG00000171735	19.4817	29.1964	11.5264	9.35298	13.4667
ENSG00000108509	0.796584	1.25722	0.51339	0.693929	1.49127
ENSG00000111530	24.3251	11.9826	8.23517	8.1085	2.79151
ENSG00000171302	0.756246	1.24676	0.64141	0.935416	0.424325
ENSG00000127022	69.5837	76.0054	54.1158	47.9348	17.6928
ENSG00000131236	13.582	21.2544	21.4431	67.1328	8.85267
ENSG00000112186	40.2014	2.00356	1.21123	0.237889	2.28476
ENSG00000042493	0.1	1.2309	0.166659	4.96271	0.1
ENSG00000162909	6.92192	32.3359	9.19379	5.45489	9.56558
ENSG00000092529	1.8032	3.4379	69.2139	2.71648	1.00158
ENSG00000262875	0.874172	1.0375	0.437793	0.103221	0.176
ENSG00000131375	4.17437	3.58842	3.37658	3.22204	1.54322
ENSG00000126247	15.9312	37.7327	21.2085	17.5068	81.2696
ENSG00000256812	0.1	0.1	0.170214	5.54769	0.1
ENSG00000135387	29.9552	23.8507	17.8448	17.1262	5.91639
ENSG00000110888	12.9625	6.18776	2.66198	2.13869	1.83407
ENSG00000180881	0.714891	1.0589	1.09704	0.395234	0.750494
ENSG00000152611	2.44095	0.103588	0.101328	0.1	0.1
ENSG00000116489	10.2247	9.82518	8.80114	28.0097	3.36366
ENSG00000198898	13.0818	18.4979	9.71716	23.4939	9.57719
ENSG00000077549	13.1446	13.2478	12.339	38.0011	7.58854
ENSG00000198286	0.1	0.1	0.117205	1.19839	0.1
ENSG00000204397	0.484386	0.19302	0.23723	2.7934	1.40758
ENSG00000132357	0.1	0.173313	0.190677	2.41286	2.87096
ENSG00000105483	0.499524	1.73168	1.44823	5.54129	1.62309
ENSG00000153048	1.55617	3.17822	2.64174	0.353223	0.378008
ENSG00000213995	5.99445	5.65399	3.60628	2.34587	1.84265
ENSG00000172508	0.550992	0.48783	17.1352	0.23543	0.518838
ENSG00000110619	3.36135	3.19674	3.9759	2.11666	1.18293
ENSG00000118307	1.1958	1.04968	0.20321	0.1	0.240885
ENSG00000108349	10.1265	13.0858	19.3955	4.69144	6.26614
ENSG00000166734	20.6783	29.7571	15.4352	9.17775	9.00538
ENSG00000127995	6.57021	1.77781	2.16303	1.51115	0.725747
ENSG00000147044	8.66423	3.68081	5.28299	1.10087	1.07724
ENSG00000137752	0.625158	0.533121	1.6129	16.0347	2.22742
ENSG00000003400	0.586099	0.233655	0.694926	6.69204	5.00589
ENSG00000106144	2.207	1.64417	2.01142	1.90977	2.27103
ENSG00000164305	4.93847	8.23766	3.38069	3.17189	1.22139
ENSG00000196954	0.416078	0.162694	1.15549	6.94644	4.03301
ENSG00000138794	0.194689	0.55112	0.595065	1.24043	0.462412
ENSG00000165806	0.830547	5.0629	0.461809	0.816949	2.3097
ENSG00000064012	0.562589	0.418583	0.691259	3.50611	0.193866
ENSG00000132906	1.28501	1.59087	1.09899	1.28155	0.335492
ENSG00000143318	2.23243	0.555127	0.243253	0.128773	0.241123
ENSG00000118729	0.183892	0.134296	0.126176	0.1	1.03606
ENSG00000087589	0.281374	0.170084	0.326822	8.49239	1.51754
ENSG00000153113	3.07092	5.70688	9.10805	11.9017	9.04163
ENSG00000121691	2.19346	22.698	9.2547	6.46332	3.53965
ENSG00000166762	1.44149	0.666497	0.813709	2.67292	0.419576
ENSG00000105974	0.102926	0.199979	0.624057	0.1	13.8879
ENSG00000105971	0.910259	0.103986	0.624024	0.1	4.82812
ENSG00000078699	2.68278	2.27335	1.34325	0.67903	0.899695
ENSG00000067955	2.35811	2.86143	7.46928	8.10984	1.18155
ENSG00000110395	4.9845	6.08199	3.43012	11.3041	2.01314
ENSG00000114423	2.36599	1.68934	2.18356	2.94662	2.78446
ENSG00000105879	4.64543	3.47617	3.28443	2.66695	4.93565
ENSG00000141668	11.7662	0.124719	1.19434	0.1	0.396888
ENSG00000054803	6.77822	0.1	0.100627	0.1	0.141761
ENSG00000159228	6.47094	25.2574	44.6312	1.81842	1.73277
ENSG00000159231	1.54001	1.91557	0.350683	0.140762	0.613
ENSG00000145439	3.4037	3.41314	2.63138	1.3284	0.509364
ENSG00000160200	0.971683	5.71851	1.09804	0.1	0.205818
ENSG00000172785	15.7644	5.02548	3.91648	12.3108	2.74288
ENSG00000136682	12.6202	4.58324	3.55347	11.1945	1.94907
ENSG00000265880	4.4563	3.62232	3.00256	12.8543	1.92423
ENSG00000204790	3.36324	1.34806	1.39066	5.61004	1.0436
ENSG00000108468	28.3473	24.115	18.5979	8.40779	4.16366
ENSG00000122565	10.6694	4.88987	9.57593	6.77137	2.28308
ENSG00000141582	1.22045	0.693125	1.04295	0.42543	0.222891
ENSG00000094916	19.0453	20.6144	14.4654	3.79149	3.08067
ENSG00000100307	1.64413	1.19326	0.799156	0.559452	0.877192
ENSG00000100211	5.27562	6.29315	5.44945	0.881559	1.61439
ENSG00000048342	2.49563	4.54314	1.79619	0.84883	0.721226
ENSG00000060339	8.11148	5.81445	6.37753	6.6848	2.62066
ENSG00000171097	0.73413	1.36694	0.592394	0.298178	0.356754
ENSG00000137944	3.42688	4.15901	1.96413	3.54714	0.883151
ENSG00000144648	0.1	0.81109	0.501041	3.52503	0.1
ENSG00000163001	46.1973	15.0415	12.3196	2.66135	7.79084
ENSG00000005059	1.51876	0.243607	0.375503	1.45326	0.182869
ENSG00000164306	1.08976	1.45345	1.57892	1.22512	0.910266
ENSG00000164221	1.96434	0.86526	1.69474	1.15961	0.142243
ENSG00000103021	2.88902	2.11548	0.88941	0.1	0.105546
ENSG00000136710	16.5194	7.09447	10.2742	4.85882	1.79427
ENSG00000159873	3.1471	2.15499	2.56758	2.39654	1.17314
ENSG00000160799	0.349661	1.87151	1.42864	1.79649	1.97751
ENSG00000176714	0.1	1.66927	1.73742	0.1	0.628525
ENSG00000262407	0.738181	1.26876	0.63464	1.77297	0.536712
ENSG00000169193	2.42956	0.628424	0.855048	0.718936	0.442336
ENSG00000164366	5.14222	5.13944	2.90908	0.551298	1.14211
ENSG00000004766	8.56376	3.6842	3.02351	2.52089	2.65144
ENSG00000128596	9.26317	0.874199	1.26289	1.25097	0.959785
ENSG00000163006	0.808223	0.279965	1.25896	1.1705	0.767578
ENSG00000175455	6.61341	2.64538	3.5882	3.32934	1.13412
ENSG00000163492	0.1	0.100214	0.1	0.1	1.25426
ENSG00000266302	4.96832	1.64389	1.77434	2.26726	0.350206
ENSG00000135205	1.39115	1.13105	2.44468	2.00916	0.887598
ENSG00000153237	2.23364	0.627171	1.3308	0.182931	0.573541
ENSG00000181982	1.88821	1.668	1.17365	0.89359	0.818786
ENSG00000198865	2.02811	0.301096	0.1	0.1	0.1
ENSG00000183401	0.1	1.00929	1.1758	0.741668	1.05508
ENSG00000203952	0.635743	1.14598	0.739883	0.1	0.367185
ENSG00000236624	0.125317	2.10954	0.68412	0.268659	0.101593
ENSG00000198937	0.576408	3.59965	2.36075	0.594421	0.899868
ENSG00000177868	8.34464	2.88899	4.49741	5.2867	4.07369
ENSG00000147419	9.76213	7.36981	7.80056	1.43073	1.66542
ENSG00000024862	9.84842	5.78743	2.88931	3.78432	3.50202
ENSG00000160050	0.1	1.3644	0.165364	0.122887	0.423077
ENSG00000151468	4.79946	0.302571	0.176995	0.106543	23.6861
ENSG00000186409	1.26732	0.699589	0.748885	0.198649	0.792521
ENSG00000109881	1.72458	0.467206	0.34085	0.190943	0.521606
ENSG00000173588	1.06196	1.52257	2.48854	1.65197	1.20968
ENSG00000180329	2.14131	2.17901	2.58956	1.21757	0.637088
ENSG00000108588	11.9694	13.4132	12.187	21.0518	5.66241
ENSG00000152492	2.5265	4.01974	9.06195	9.4853	4.36022
ENSG00000164051	0.88832	1.16678	0.527075	0.144416	0.971284
ENSG00000120860	13.0686	9.39499	10.1334	4.94596	5.27693
ENSG00000160124	0.1	1.07977	0.906292	0.575204	0.1
ENSG00000133773	5.51452	3.26052	6.10368	9.16017	2.26407
ENSG00000108091	12.107	9.67927	4.48857	5.33997	2.69923
ENSG00000139537	1.86071	0.43875	0.1	0.104341	0.126706
ENSG00000180376	4.83223	0.687918	2.1627	0.1	1.6825
ENSG00000166510	0.119642	0.1	0.1	0.1	1.02665
ENSG00000198624	0.1	0.260889	0.1	1.04445	1.86978
ENSG00000216937	0.802705	3.51575	13.0272	1.5847	7.33348
ENSG00000253276	1.02967	0.146782	0.484877	0.445874	0.193626
ENSG00000152133	1.32324	2.40102	1.62854	2.06723	0.218243
ENSG00000091986	0.30743	1.41678	0.1	0.1	0.338025
ENSG00000149231	10.4926	4.08383	7.95891	4.35859	2.6415
ENSG00000263192	7.10525	4.69564	0.732316	3.39737	0.1
ENSG00000055813	8.74996	0.109387	0.14779	0.1	1.32197
ENSG00000205476	0.210926	1.37415	0.211346	0.1	0.342619
ENSG00000110104	0.635686	0.436791	0.667272	0.639029	1.04961
ENSG00000115355	23.7335	17.7584	28.8259	15.0289	2.22125
ENSG00000050393	3.20989	6.35787	1.99933	0.991142	0.713213
ENSG00000137500	8.43843	5.0902	7.24513	3.98454	3.33702
ENSG00000123106	14.6141	8.05851	8.16611	5.31571	5.65724
ENSG00000119242	2.1771	3.19653	1.70967	1.22625	4.51732
ENSG00000125633	4.5144	3.88428	2.19556	3.65365	0.694755
ENSG00000142039	0.587827	1.3166	0.934436	0.910501	0.435889
ENSG00000187094	316.616	1.62498	2.03509	0.207049	9.28588
ENSG00000110148	2.32454	0.114596	0.102201	0.1	0.256711
ENSG00000108691	8.28611	14.0533	82.7738	1467.32	2.98595
ENSG00000115009	0.1	0.150002	0.479448	6.48585	0.1
ENSG00000102962	0.1	0.100237	0.101239	1.98635	0.1
ENSG00000006075	30.6976	13.8476	96.1469	2350.26	16.4315
ENSG00000205021	0.1	0.815237	2.65235	235.454	0.83169
ENSG00000260199	4.66485	3.92537	26.754	550.299	6.77172
ENSG00000129277	136.756	28.7777	355.829	5901.64	17.9448
ENSG00000260717	37.621	10.1247	105.689	2184.25	8.50453
ENSG00000161570	0.1	0.111312	0.132984	1.34219	0.284959
ENSG00000108688	1.17744	0.125585	0.314427	2.68651	0.1
ENSG00000108700	0.1	0.177259	0.514378	7.57343	0.100814
ENSG00000133101	5.77397	0.104517	0.1	0.113212	0.146968
ENSG00000134057	1.87496	0.286361	0.379677	0.145563	0.267226
ENSG00000100814	6.21186	2.29507	5.89829	3.54386	1.68923
ENSG00000112237	10.7046	5.071	4.21316	5.82628	3.08379
ENSG00000110092	1.45584	1.34477	3.76824	8.65716	4.66099
ENSG00000118971	28.4758	10.4325	6.42028	12.2368	6.60936
ENSG00000112576	4.09925	7.72804	5.19933	4.44651	9.00649
ENSG00000166946	5.57056	1.83766	3.05502	2.79395	1.35512
ENSG00000175305	0.636932	0.218685	3.87239	0.170838	0.119829
ENSG00000113328	4.40699	5.61089	6.67185	8.00696	4.0591
ENSG00000138764	18.1212	6.6664	4.21092	1.64313	1.58308
ENSG00000134480	23.8042	6.55253	9.24244	85.5283	6.53404
ENSG00000118816	127.115	52.0596	70.1765	49.945	63.9033
ENSG00000107443	0.814164	1.24789	0.719483	1.63115	0.799546
ENSG00000090061	4.20078	9.18824	5.88259	13.2328	4.49106
ENSG00000163660	19.541	14.8282	15.103	46.6173	25.306
ENSG00000221978	7.87282	7.03856	5.27292	5.60792	2.07645
ENSG00000129315	4.5152	5.50597	3.56762	8.28181	3.01455
ENSG00000082258	5.83807	3.41114	3.39667	5.9923	1.59017
ENSG00000108100	7.87002	4.97621	4.99944	5.17983	9.87351
ENSG00000163249	1.92174	2.13174	2.8802	3.40736	1.86448
ENSG00000103540	7.49943	3.59652	33.3585	3.28716	1.23957
ENSG00000260916	14.6998	8.50959	4.68032	3.1442	2.76579
ENSG00000163823	0.55708	0.373413	1.36982	23.843	0.1
ENSG00000160791	0.213273	0.15941	0.696445	13.3801	0.1
ENSG00000121797	0.1	0.145641	1.0171	17.3658	2.47738
ENSG00000151014	2.23501	1.5416	1.53147	1.81344	0.663238
ENSG00000166226	32.1819	15.4228	16.7099	15.9417	5.39586
ENSG00000163468	8.7668	9.14626	9.41777	6.47172	3.68364
ENSG00000115484	29.4106	12.6752	17.7356	15.3723	5.22342
ENSG00000150753	17.7581	6.36261	9.95574	10.8234	2.61024
ENSG00000146731	28.131	11.4646	12.9692	17.2893	3.91696
ENSG00000132141	1.16558	2.09805	1.19262	0.736138	0.319423
ENSG00000135624	8.84504	6.84	6.99125	4.90162	3.60349
ENSG00000156261	39.3386	8.97733	13.0726	18.8623	2.87828
ENSG00000122674	10.6744	9.13173	12.4184	6.2662	4.3094
ENSG00000146574	5.93315	6.60611	6.51926	5.00999	3.45924
ENSG00000156535	0.123979	1.47095	0.10306	0.1	1.13129
ENSG00000170458	0.1	0.122172	0.487272	4.45305	0.157459
ENSG00000177697	0.1	0.746017	0.124867	0.28446	2.10923
ENSG00000177575	0.1	0.138012	0.500194	8.44937	0.1
ENSG00000135535	7.8504	7.47321	4.9089	15.1364	2.67036
ENSG00000134061	0.274177	0.435611	0.778337	6.50781	0.1
ENSG00000091972	24.1054	0.77724	5.03504	0.154532	2.05986
ENSG00000090659	0.1	0.1	0.1	1.1628	0.1
ENSG00000012124	0.1	0.139073	3.69957	0.17872	0.1
ENSG00000150637	0.377392	0.197879	0.357545	3.77109	0.144113
ENSG00000174807	0.1	0.211778	0.1	0.1	1.26456
ENSG00000120217	1.38075	0.208456	0.552721	12.4436	0.511881
ENSG00000103855	0.992558	1.72226	0.706637	6.53209	0.20235
ENSG00000178562	0.1	0.1	0.1	1.06464	0.1
ENSG00000198087	1.44856	1.66386	1.39785	7.85243	4.01743
ENSG00000169217	0.783223	1.36333	1.07427	0.866902	0.70443
ENSG00000167851	0.1	0.161459	0.92588	8.38882	0.331236
ENSG00000167850	0.1	0.1	0.167536	1.22234	0.1
ENSG00000178789	0.1	0.100826	0.190226	2.13625	0.1
ENSG00000186074	0.1	0.1	0.103703	2.04892	0.1
ENSG00000241399	2.62237	7.32678	3.18895	19.3594	2.78815
ENSG00000167775	0.1	0.307829	0.106684	0.1	4.64644
ENSG00000105383	0.1	0.213425	1.04824	9.52201	0.1
ENSG00000174059	0.1	0.109593	0.10389	0.12209	26.227
ENSG00000135218	0.433944	0.1	0.1	1.40426	0.66965
ENSG00000104894	0.223574	0.13312	0.177197	2.23399	0.1
ENSG00000004468	0.179769	4.6545	0.105424	0.1	0.750725
ENSG00000268779	0.351725	1.90232	2.41007	24.8511	1.07306
ENSG00000101017	0.1	0.933856	0.346409	3.14147	0.423729
ENSG00000026508	0.782163	2.42358	0.211483	2.10942	2.95507
ENSG00000117335	11.4064	9.07467	13.7586	24.0476	20.8952
ENSG00000196776	29.8386	12.3894	13.0048	3.06148	2.71163
ENSG00000143119	3.73091	1.78941	15.7616	167.129	1.29488
ENSG00000196352	4.24861	0.747267	14.2357	28.2701	9.45168
ENSG00000116815	0.664123	1.27846	0.70384	13.2225	3.13625
ENSG00000085063	8.2241	15.1505	5.01311	6.08576	8.23946
ENSG00000135404	57.622	112.242	113.998	193.399	42.1031
ENSG00000129226	0.1	0.571751	1.30038	22.2141	0.28569
ENSG00000110848	0.156845	0.103912	0.960347	17.0111	0.158003
ENSG00000019582	4.41961	15.6564	48.3957	741.372	14.3438
ENSG00000121594	0.1	0.102123	0.317235	4.95384	0.1
ENSG00000110651	3.48897	24.353	6.69196	13.1236	11.273
ENSG00000112149	9.95145	9.86063	34.9247	708.13	2.44341
ENSG00000066294	0.374215	0.285075	2.06669	27.132	0.171491
ENSG00000114013	0.377549	0.329036	2.98208	45.0757	0.222597
ENSG00000010278	2.29894	10.437	76.933	7.68233	12.9819
ENSG00000125810	0.527069	0.132104	0.769817	11.5952	1.29276
ENSG00000123146	0.1	0.134076	0.482737	1.09655	2.36024
ENSG00000002586	1.41661	6.73895	1.89057	14.2304	2.46387
ENSG00000102181	2.22577	2.69306	1.8301	0.819204	0.821613
ENSG00000158825	0.1	0.100256	0.1	0.1	2.37082
ENSG00000102543	3.08097	2.14915	1.62054	1.21891	1.11965
ENSG00000151465	22.7936	14.9825	14.2041	12.7954	5.30924
ENSG00000079335	0.407914	8.38333	1.37387	2.77348	3.5419
ENSG00000081377	2.13363	6.54249	5.70378	10.6644	1.46768
ENSG00000130177	13.7123	16.3199	8.34182	6.18126	3.18822
ENSG00000094880	2.95134	3.75082	2.45751	1.96035	1.4805
ENSG00000101224	1.64205	0.831161	1.47427	0.631229	0.881177
ENSG00000176386	1.41166	3.35024	3.92395	2.83662	1.85133
ENSG00000004897	10.7905	5.92875	6.25824	6.22916	4.15956
ENSG00000105401	1.41649	1.48767	0.604907	1.55977	3.53265
ENSG00000106993	10.7379	3.43268	2.77914	0.860367	0.781431
ENSG00000168438	4.04676	2.14348	2.3184	2.80587	0.805254
ENSG00000070831	45.2844	6.62485	15.91	22.078	8.12483
ENSG00000143776	16.4117	10.5504	13.874	0.308779	4.81757
ENSG00000198752	3.21512	4.35482	3.3131	2.91386	2.09394
ENSG00000163171	4.6045	0.146816	0.397212	8.35163	1.33386
ENSG00000179604	1.899	35.7243	1.75379	0.326798	13.9085
ENSG00000197622	7.00797	6.59077	10.4595	28.2315	7.46134
ENSG00000158985	28.7746	8.51321	20.0894	12.4824	4.01453
ENSG00000096401	11.5665	4.19886	4.76439	5.03974	2.21009
ENSG00000097046	2.07575	0.621347	1.01752	0.16504	0.498672
ENSG00000134371	6.43158	8.51467	7.39957	8.28718	4.5606
ENSG00000144354	1.14443	0.156034	0.1	0.1	0.161539
ENSG00000164649	0.233025	1.23557	3.33745	0.12622	2.0829
ENSG00000163814	0.234212	0.105791	0.179055	1.89171	0.129714
ENSG00000039068	0.1	0.114949	2.19876	0.1	0.1
ENSG00000040731	14.918	15.8441	5.67744	0.113982	0.834279
ENSG00000140937	3.72288	7.55538	4.29577	0.12773	3.82886
ENSG00000154162	3.83866	0.1	0.1135	0.1	0.147652
ENSG00000140945	33.3306	0.477313	3.67112	0.86289	1.20331
ENSG00000145526	17.772	0.255799	0.748697	0.1	1.29487
ENSG00000071991	0.384397	0.260753	6.67437	0.1	0.1
ENSG00000170558	14.0095	22.1375	5.24899	0.110324	2.84948
ENSG00000101542	1.73054	16.1999	3.76249	0.179523	0.29937
ENSG00000179242	0.186489	1.72631	0.227901	0.1	0.187311
ENSG00000179776	0.116607	0.1	0.1	0.1	11.0084
ENSG00000113361	0.98153	0.121903	0.609584	0.1	3.51028
ENSG00000081138	3.6367	0.101362	0.102833	0.1	0.106324
ENSG00000150394	5.72863	0.10843	0.843237	0.1	0.32706
ENSG00000113100	14.2128	0.1	0.104866	0.1	0.407465
ENSG00000148600	1.66163	0.761547	0.801074	0.101442	0.198956
ENSG00000128536	0.580216	1.11585	0.1	0.137409	0.1
ENSG00000103502	7.31452	10.44	5.15642	3.19647	6.89578
ENSG00000167258	3.66608	3.35422	2.40287	5.33072	1.79139
ENSG00000065883	5.29189	3.10217	2.80591	3.68009	2.02323
ENSG00000058091	20.3588	2.75446	1.95132	0.209561	1.27238
ENSG00000102225	1.2216	3.07688	1.16149	1.82777	3.16773
ENSG00000059758	9.88135	4.42243	6.70251	2.49183	2.51175
ENSG00000117266	0.1	0.47887	1.367	0.313109	0.597071
ENSG00000155111	5.34833	3.01903	21.5883	3.65144	1.72215
ENSG00000123374	0.115754	0.456838	0.340673	1.70481	2.40657
ENSG00000156345	1.72316	1.0372	0.494815	0.191305	0.14687
ENSG00000111328	8.19828	44.654	15.6754	15.0439	12.4003
ENSG00000167797	0.1	1.74307	0.29761	0.214724	1.92433
ENSG00000135446	3.31436	6.61374	7.3244	4.94478	3.67937
ENSG00000164885	5.17276	1.48182	1.20773	0.667006	1.24446
ENSG00000176749	12.1022	0.792398	1.1889	0.214161	0.439688
ENSG00000101391	3.30972	2.51159	2.45472	1.71538	1.05686
ENSG00000136861	2.20927	3.98787	5.01518	2.8032	1.27848
ENSG00000108465	9.46526	11.7217	6.61641	7.7617	1.91559
ENSG00000105810	0.859281	0.517935	6.19538	3.22215	0.649409
ENSG00000262841	5.46068	3.10716	2.91797	3.3149	1.02128
ENSG00000132964	10.2441	3.19752	3.61511	3.39542	1.29383
ENSG00000136807	2.22809	1.64024	1.36768	2.74853	1.97452
ENSG00000145996	2.46539	1.88416	2.17452	2.86966	1.63616
ENSG00000100490	1.31493	0.711777	1.3789	0.1	0.316086
ENSG00000138769	10.1362	0.782178	1.0754	0.1	0.471687
ENSG00000006837	2.10688	2.30485	2.11157	0.172635	1.56445
ENSG00000008086	25.6593	5.31668	4.86577	1.73078	2.61204
ENSG00000124762	4.96399	2.07679	13.2634	113.004	48.3706
ENSG00000111276	12.273	6.72819	15.5727	2.47125	8.49836
ENSG00000129757	1.18709	0.430664	8.72329	0.562004	1.16608
ENSG00000168564	4.34173	3.42589	3.62678	5.53902	2.867
ENSG00000237190	5.30841	1.02743	1.63266	0.549303	1.28442
ENSG00000123080	0.217173	2.01856	1.9591	0.142373	0.138662
ENSG00000129355	4.70053	2.49014	5.22532	1.16199	11.3638
ENSG00000100526	2.08466	0.331661	0.277678	0.243426	0.1
ENSG00000185267	0.1	1.0499	0.645266	0.243718	0.1
ENSG00000129596	26.0518	12.6373	3.50322	0.311322	1.22359
ENSG00000064309	1.19274	0.280926	0.4058	0.1	0.152993
ENSG00000184258	191.641	77.8527	933.437	7.09519	535.16
ENSG00000140743	3.49114	0.732007	0.395991	0.989704	0.775381
ENSG00000163624	6.22578	5.08311	0.132113	0.765925	0.394155
ENSG00000101290	16.8325	6.87259	3.60393	2.13025	2.52317
ENSG00000091527	21.2433	9.42552	17.9375	56.2041	5.81069
ENSG00000153046	2.26882	4.08169	4.77235	4.25104	2.89601
ENSG00000166446	0.45288	0.283679	0.167027	0.172982	1.58365
ENSG00000245848	0.1	0.226439	0.23181	1.16363	0.1
ENSG00000172216	0.604285	1.6327	0.880878	14.4453	2.98515
ENSG00000221869	0.443661	1.94637	1.07397	9.52168	6.70711
ENSG00000153879	4.47376	2.82554	1.7589	3.75053	2.83398
ENSG00000115816	6.19891	4.79627	4.81824	8.47559	2.63823
ENSG00000093072	0.799593	5.0527	5.23828	36.1601	3.05503
ENSG00000069998	1.06134	1.44363	1.32759	0.845141	0.624646
ENSG00000149187	7.9469	6.33925	4.89461	9.504	3.05179
ENSG00000048740	19.4249	11.6813	2.69586	18.6234	2.17035
ENSG00000159409	1.13542	0.101058	0.139265	0.1	0.219182
ENSG00000101489	13.4759	0.382599	0.279537	0.122939	0.731205
ENSG00000161082	3.79293	0.149435	0.31392	0.1	0.259817
ENSG00000140488	3.80863	1.33234	0.698863	0.675219	0.288737
ENSG00000143126	2.40455	2.1757	1.7512	0.252745	0.459363
ENSG00000125817	0.1	0.368632	1.03263	0.294103	0.259433
ENSG00000177946	0.482009	1.08738	0.566711	0.480308	0.209506
ENSG00000145241	6.81084	3.02416	4.04853	3.94199	1.64105
ENSG00000151849	3.21926	1.10178	1.91183	1.03512	0.706964
ENSG00000138092	0.611946	1.23488	0.313718	0.240862	0.320398
ENSG00000031691	0.75709	1.31081	1.28647	0.406352	0.403653
ENSG00000166582	6.5445	1.1645	3.19343	0.596533	0.197779
ENSG00000203760	0.1	0.427226	0.32238	2.79742	0.1
ENSG00000116198	1.16825	2.41639	2.60918	1.12298	0.924414
ENSG00000154240	2.28993	3.64618	0.488959	0.252232	3.65209
ENSG00000168944	2.58703	0.963887	3.0062	2.29248	1.98032
ENSG00000100629	0.75279	0.928897	1.40665	1.97325	0.377233
ENSG00000174799	1.17016	0.483998	0.789097	1.53961	0.63403
ENSG00000103995	0.216967	1.37012	0.545066	0.929945	0.24021
ENSG00000143702	22.1877	6.78019	14.4486	44.5606	2.96589
ENSG00000174007	1.52892	1.60723	0.606227	0.403303	0.268185
ENSG00000101639	3.94862	5.6168	8.26292	3.66967	1.80645
ENSG00000198707	4.61344	1.38733	2.09754	1.45714	0.646251
ENSG00000135837	7.68758	10.3443	9.05301	20.5887	2.75281
ENSG00000265594	2.4128	0.984713	1.0719	0.79863	0.192989
ENSG00000164118	1.99497	1.14076	1.94821	0.497102	0.64278
ENSG00000166037	7.47499	2.73457	2.31057	2.87748	1.65359
ENSG00000182923	8.56778	7.0481	6.99004	7.88009	1.64778
ENSG00000011523	4.23864	2.73497	2.75284	7.51784	2.59513
ENSG00000114107	1.58746	1.59996	1.71853	0.431833	0.850654
ENSG00000101624	1.54924	0.818573	0.52274	0.402012	0.270307
ENSG00000148019	1.45684	1.72918	1.79677	1.2375	0.375697
ENSG00000130695	0.674705	0.451418	1.63816	0.928148	0.343968
ENSG00000111860	3.99346	6.73262	2.95533	1.85099	1.30324
ENSG00000121289	2.00795	1.89786	0.824187	0.798092	1.69566
ENSG00000263046	5.31051	4.75726	5.88431	5.50508	2.35298
ENSG00000182504	9.0784	5.33821	13.3975	0.998077	0.738013
ENSG00000134255	3.09074	2.74413	3.31959	2.04532	1.17831
ENSG00000167123	0.1	0.600532	2.67922	0.152197	0.482292
ENSG00000100422	2.91188	1.33793	0.657974	2.76978	2.57437
ENSG00000223802	0.363537	15.4266	0.91571	0.1	0.99585
ENSG00000143418	4.29375	10.7607	21.463	7.55097	8.7072
ENSG00000090661	0.286083	1.07023	0.974413	0.283368	0.653652
ENSG00000139624	10.3986	5.54955	5.6104	3.91758	1.92782
ENSG00000172292	16.1181	1.86202	1.34176	1.94927	1.34903
ENSG00000172824	4.25707	0.113597	1.55663	0.346757	0.202855
ENSG00000147400	43.259	29.7933	15.8705	6.89367	6.48203
ENSG00000153140	4.21514	4.52727	3.74172	1.56726	1.31158
ENSG00000087237	0.1	0.1	0.1	0.1	2.71252
ENSG00000153774	23.2131	7.91024	14.8793	5.28318	6.94155
ENSG00000000971	0.437389	0.118768	0.115513	0.1	6.02799
ENSG00000205403	0.470192	0.315381	0.117574	0.1	4.5174
ENSG00000172757	24.9211	17.056	20.6088	26.7358	9.03419
ENSG00000165410	9.13578	6.7719	29.7779	1.77925	4.49044
ENSG00000003402	4.45555	4.0394	4.74749	35.4637	11.7676
ENSG00000163320	8.53778	3.91555	5.17488	3.58365	2.38798
ENSG00000128849	0.520195	5.13596	0.29342	2.54952	7.71218
ENSG00000138028	1.90382	0.169418	0.451634	0.1	0.576249
ENSG00000100532	9.53493	13.0404	5.31342	3.87468	2.69458
ENSG00000138135	1.77652	1.33812	14.6325	385.131	3.4867
ENSG00000143942	1.30055	1.17333	0.568597	0.510415	0.1989
ENSG00000136457	0.1	0.18896	1.18587	0.1	0.1
ENSG00000159259	1.10794	0.157606	0.24608	0.293058	0.841669
ENSG00000260117	3.35712	2.03073	1.29697	0.437611	0.789337
ENSG00000172586	5.14841	5.07037	4.10282	3.40468	1.59481
ENSG00000250479	0.1	2.71872	0.279312	0.768063	0.962155
ENSG00000106153	40.5118	39.348	20.2954	17.7553	15.4235
ENSG00000106554	7.91962	8.22907	7.87433	5.82191	3.14689
ENSG00000163528	2.8237	1.55973	2.52229	0.700873	0.450989
ENSG00000159685	0.631403	1.15193	0.634938	0.321936	1.15818
ENSG00000170791	15.2249	5.78733	8.51925	17.0861	3.28256
ENSG00000153922	3.01238	2.3455	4.40305	33.3661	1.90221
ENSG00000264980	3.97629	5.40687	8.47308	5.3152	1.8096
ENSG00000173575	16.6774	12.3893	15.9195	53.6344	7.3683
ENSG00000170004	3.62562	0.953127	0.373512	0.765508	1.4782
ENSG00000111642	4.22672	9.9767	7.48525	9.75066	2.76502
ENSG00000124177	5.49622	5.59496	3.81751	2.7501	2.20839
ENSG00000171316	1.0621	2.12079	6.42293	8.50133	0.788419
ENSG00000100888	7.22595	5.74468	3.8596	4.60542	1.57783
ENSG00000177200	12.4183	11.1249	13.4148	8.71604	6.13719
ENSG00000016391	0.196117	2.39032	0.548677	0.1	0.110274
ENSG00000100604	1.25179	0.1	0.106661	0.1	0.1
ENSG00000089199	32.1879	0.792658	1.58479	0.160363	0.860157
ENSG00000133048	0.988245	15.2217	0.368831	0.737733	0.1
ENSG00000064886	0.1	1.02872	0.217574	0.1	0.1
ENSG00000204116	8.36926	2.3652	1.94303	1.10294	0.631641
ENSG00000109220	6.15146	2.13042	2.58902	2.65964	2.11104
ENSG00000110721	2.64825	7.41161	3.32748	11.0917	5.00251
ENSG00000100288	3.32298	4.78267	1.87069	4.315	3.99236
ENSG00000134121	50.3992	20.3146	11.6539	0.35139	1.73722
ENSG00000188419	8.87627	2.20007	2.71383	2.71105	2.49946
ENSG00000203668	4.09136	0.550958	0.394067	1.25716	0.535511
ENSG00000131165	0.215809	0.942433	0.329458	0.516243	1.22034
ENSG00000255112	12.9234	6.53561	6.49554	18.2399	5.84988
ENSG00000130724	10.1167	18.9321	11.831	9.25842	14.2942
ENSG00000083937	6.10275	4.8378	5.22095	4.60844	1.73
ENSG00000115561	13.9381	6.77016	6.41191	7.99961	7.76261
ENSG00000254505	3.82341	5.14087	9.3233	4.26139	6.01227
ENSG00000101421	10.723	13.1444	8.4994	10.4837	3.53303
ENSG00000086065	22.4491	10.8128	13.8485	6.78174	7.32526
ENSG00000147457	1.42896	1.2737	1.03052	0.902988	0.504535
ENSG00000128656	105.096	54.7841	16.7378	2.51296	13.2233
ENSG00000106069	11.7109	1.14247	13.1127	3.39543	0.54649
ENSG00000110172	7.81345	1.3719	4.0913	6.55187	0.763263
ENSG00000111666	4.57885	19.9304	3.15041	3.28233	2.33379
ENSG00000104472	2.3057	4.21158	7.37241	4.62164	4.60677
ENSG00000101938	26.3629	71.1991	1.16169	0.139868	0.799631
ENSG00000166664	1.72734	0.264277	0.10967	0.356754	0.1
ENSG00000181072	3.74583	0.1	0.1	0.1	0.1
ENSG00000133019	3.25095	0.1	0.10268	0.1	0.165682
ENSG00000120903	1.06613	0.1	0.1	0.1	0.231536
ENSG00000147434	6.13468	0.1	0.1	0.1	0.1
ENSG00000175344	2.87289	0.29893	0.1	0.357893	0.1
ENSG00000170175	0.308639	2.21893	0.703788	0.27616	0.1
ENSG00000160716	1.03566	0.160018	0.138863	0.119297	0.142408
ENSG00000147432	3.09494	0.1	0.1	0.1	0.1
ENSG00000175264	2.02139	3.42574	0.186998	0.1	0.126053
ENSG00000115526	1.64464	8.81311	1.64492	0.51414	1.28209
ENSG00000171310	5.51598	5.84725	8.22638	15.2951	1.27127
ENSG00000169105	0.115343	1.0028	0.613776	1.44412	1.15673
ENSG00000182022	5.07962	0.160764	0.890826	4.75066	1.82099
ENSG00000175040	1.62874	0.293781	0.141211	0.1	0.602356
ENSG00000122863	0.1	1.25229	0.799896	0.1	0.32967
ENSG00000147119	1.85461	9.30185	1.15654	3.35806	0.795252
ENSG00000154080	1.15335	0.10888	1.08261	0.1	0.1
ENSG00000131873	2.94641	4.13212	4.22451	49.8799	8.37408
ENSG00000263203	2.23731	1.77595	1.67737	1.79687	2.41176
ENSG00000160679	12.6395	14.4113	20.2004	12.1071	6.87432
ENSG00000213341	2.13835	3.53555	2.95962	3.97535	0.732635
ENSG00000258289	4.48027	4.88854	5.53052	2.44272	3.84998
ENSG00000125954	1.58276	2.69908	1.32656	1.34441	0.74879
ENSG00000144021	5.61285	5.46684	4.12008	3.72008	2.05477
ENSG00000005194	3.02625	2.31258	1.56957	1.16091	0.99194
ENSG00000185043	0.1	3.66175	1.84571	1.85015	1.03476
ENSG00000136305	0.338695	0.458394	0.678528	1.07514	1.57618
ENSG00000179583	0.1	0.1	0.131871	1.12771	0.1
ENSG00000100865	3.62256	2.63654	2.79079	0.402883	0.47404
ENSG00000138433	12.1192	8.03599	7.68983	5.14189	3.58378
ENSG00000099622	15.1451	17.3661	14.9	7.31714	10.9541
ENSG00000262788	6.33702	3.49441	3.98352	5.02279	3.74505
ENSG00000122873	21.3917	8.33929	3.49927	0.58815	1.86346
ENSG00000145354	7.02824	1.89328	2.53155	1.28279	0.716057
ENSG00000122966	8.46309	0.3476	0.989374	0.168539	0.692141
ENSG00000164442	5.13891	1.68847	1.44855	17.5398	3.1208
ENSG00000148337	0.630378	1.15322	1.04493	0.681324	1.08891
ENSG00000136108	7.49155	2.65901	2.30449	2.49103	0.479204
ENSG00000136026	1.94292	2.46758	1.03583	1.05864	0.731487
ENSG00000175216	19.8307	18.5389	11.6395	6.61408	2.64022
ENSG00000166165	5.44516	32.0458	2.73686	1.77398	1.65183
ENSG00000217555	5.36466	4.13795	10.9146	18.9582	2.97508
ENSG00000223572	27.6323	0.369575	0.922391	0.129192	1.10481
ENSG00000237289	36.2068	0.347318	1.30443	0.129464	1.00612
ENSG00000131730	0.54414	4.15938	0.378493	0.1	6.51954
ENSG00000268942	3.08139	2.92123	5.37899	2.1001	0.907413
ENSG00000123975	15.8439	2.71817	5.51528	28.4675	6.25936
ENSG00000074054	12.978	19.5082	5.97761	4.57599	2.8912
ENSG00000163539	38.301	17.3497	35.9418	5.99072	5.18401
ENSG00000016602	0.305147	0.23071	6.16169	0.1	0.208179
ENSG00000121940	7.3255	8.73848	7.31434	2.88556	1.38531
ENSG00000109572	19.2667	14.4711	12.2142	3.48072	1.84849
ENSG00000073464	8.91074	1.648	4.424	0.502956	0.329883
ENSG00000171365	0.686575	0.892841	0.549923	3.82098	0.142227
ENSG00000011021	3.82128	5.36191	2.47711	2.6244	1.32102
ENSG00000163347	0.423108	0.194608	1.8189	2.91628	0.568415
ENSG00000134873	4.09411	49.2765	2.67107	0.122499	0.471927
ENSG00000013297	2.47583	0.528391	44.5421	0.424655	0.21616
ENSG00000157224	5.43319	4.72332	1.45688	0.210933	0.336377
ENSG00000184113	0.1	0.102724	0.1	0.1	25.7508
ENSG00000080822	28.4783	36.028	423.924	17.193	14.532
ENSG00000176435	0.53022	0.101025	0.341505	0.110713	4.68328
ENSG00000038532	2.77126	3.71722	1.80605	1.50096	1.08607
ENSG00000150048	0.1	0.110055	0.1	1.021	3.25906
ENSG00000110852	0.1	0.188994	0.181265	4.93136	8.09384
ENSG00000069493	0.425162	0.480562	0.620167	2.51498	0.415268
ENSG00000111729	1.35482	0.881904	0.95439	12.1609	0.1
ENSG00000166523	0.1	0.1	0.1	1.19524	1.60231
ENSG00000261180	0.207755	0.329783	0.442142	7.32232	0.1
ENSG00000172243	0.78489	0.531177	4.19947	104.272	0.111576
ENSG00000197992	0.1	0.298639	0.799977	12.4286	0.12215
ENSG00000184293	0.1	0.112447	0.217492	2.45674	1.16164
ENSG00000153132	2.08278	0.216708	0.446623	0.123405	0.1
ENSG00000223639	0.15845	0.204158	0.791878	8.7089	3.1896
ENSG00000155962	0.462347	0.350646	0.118968	1.24118	3.74028
ENSG00000169504	2.99157	4.67488	24.8806	1.01818	13.8325
ENSG00000112782	0.316652	0.169183	0.113873	0.1	6.55429
ENSG00000113282	6.62099	7.69357	5.70339	10.1692	3.43775
ENSG00000130779	15.2667	15.1094	3.33898	6.9811	4.6091
ENSG00000105270	47.2732	21.0471	11.2677	0.519809	5.36217
ENSG00000115295	11.8497	10.23	9.42897	0.231095	0.457344
ENSG00000013441	15.824	17.1166	38.207	34.2495	19.8163
ENSG00000261893	3.45169	3.31032	2.20036	2.50258	1.73551
ENSG00000179335	0.982758	1.88571	1.19626	1.77804	1.36532
ENSG00000113240	8.57621	9.74858	9.52874	5.50367	3.6673
ENSG00000165959	0.672201	0.964626	5.90499	0.123842	0.796063
ENSG00000188603	0.1	1.05746	0.205155	0.687524	0.538308
ENSG00000102805	4.59551	7.4732	5.37274	6.86498	3.181
ENSG00000182372	0.360467	0.424603	0.855662	3.60891	0.186028
ENSG00000074201	16.7522	21.8392	18.8262	11.8832	4.08639
ENSG00000134852	9.63108	3.83666	2.64017	2.11932	1.62638
ENSG00000172409	0.955563	0.445953	0.612544	1.41774	0.159654
ENSG00000162129	0.944901	2.22961	0.847631	1.34325	0.752071
ENSG00000104853	5.7523	20.1943	3.81834	2.55602	5.26154
ENSG00000049656	1.89447	0.894077	0.867998	0.736617	0.51842
ENSG00000166855	6.85067	9.07213	11.0796	3.31351	3.00971
ENSG00000171603	25.273	16.7471	6.11869	3.3042	4.50089
ENSG00000158258	5.52156	0.116659	0.31618	0.1	0.382279
ENSG00000139182	1.3556	0.142548	0.166614	0.169885	0.53417
ENSG00000122705	17.6256	8.53033	16.6593	14.1597	8.99536
ENSG00000175416	1.98577	0.98958	0.610575	0.51968	1.59987
ENSG00000141367	45.424	23.3921	14.3364	24.2572	5.36709
ENSG00000120885	19.3461	384.229	9.62494	0.525912	15.5933
ENSG00000103351	9.51287	8.31143	3.47521	1.1852	1.46931
ENSG00000079101	1.73839	0.1	0.1	0.1	0.1
ENSG00000177182	19.1473	0.1	2.3582	0.1	0.1
ENSG00000146352	7.77709	1.10186	0.178508	0.1	0.216053
ENSG00000168405	0.664388	0.596839	0.483091	1.13343	1.9893
ENSG00000111726	50.365	8.48753	18.3652	3.95471	2.66369
ENSG00000164237	1.9648	4.26302	0.928171	0.472589	0.627671
ENSG00000187118	7.96879	3.52008	3.21179	1.97678	3.89076
ENSG00000103121	39.6703	25.4687	51.7526	14.491	15.2813
ENSG00000153815	2.73816	1.23001	0.303663	1.26592	0.412013
ENSG00000174600	0.232913	0.147425	0.396624	6.01449	0.130588
ENSG00000162368	5.04765	3.16146	4.79303	3.41971	1.33651
ENSG00000134326	2.27466	0.523725	0.188211	1.5864	5.94559
ENSG00000140931	0.1	0.275226	1.15114	5.18184	0.81316
ENSG00000183723	3.35289	5.37001	2.36288	0.344241	0.451512
ENSG00000166091	0.1	1.1325	2.9409	0.104816	0.192742
ENSG00000091317	0.869388	2.90594	3.05782	33.1565	0.983423
ENSG00000153551	0.1	0.237351	0.4696	6.16194	0.479744
ENSG00000170293	1.9268	0.109337	0.488229	0.1	5.60487
ENSG00000164309	0.736521	3.8761	1.37182	0.185199	0.390221
ENSG00000169714	31.5969	20.1935	21.3082	19.0402	11.0547
ENSG00000150656	1.84549	2.38897	87.4727	0.687072	0.78749
ENSG00000133313	5.26612	9.21895	11.6755	8.904	5.46751
ENSG00000205423	3.28232	2.13202	1.23653	2.19477	0.593259
ENSG00000100528	7.78899	5.4223	5.23654	2.78536	1.55293
ENSG00000174871	1.02984	0.111463	0.116343	0.1	0.394029
ENSG00000143786	4.34578	0.836439	0.324361	0.101887	0.331836
ENSG00000143771	8.00885	9.46709	6.71445	8.37153	10.2755
ENSG00000149970	12.7772	2.54612	0.672512	0.262523	0.74849
ENSG00000153721	0.1	0.404192	2.0721	0.1	2.08961
ENSG00000117519	13.5976	92.3533	19.6077	1.10365	22.1102
ENSG00000119946	4.10741	0.143571	0.157676	0.1	0.233169
ENSG00000148842	2.77195	2.29407	1.6414	0.497667	1.08206
ENSG00000168763	0.800728	2.62071	1.72319	0.91142	0.612942
ENSG00000125107	9.84504	12.6366	8.16174	18.4487	5.23296
ENSG00000182973	2.3582	1.38831	2.14311	2.85744	0.452035
ENSG00000111596	12.4783	5.9325	7.99745	7.80859	3.26816
ENSG00000080802	9.63264	10.1815	6.13525	6.41984	2.40125
ENSG00000113300	2.86785	2.20018	2.12608	1.67162	1.21623
ENSG00000138767	3.63806	1.41248	2.2825	2.66973	3.13705
ENSG00000198791	9.9067	5.33488	4.80982	6.53345	2.33796
ENSG00000155508	8.36503	3.82291	4.74019	4.52849	7.07577
ENSG00000260283	3.01519	9.12191	79.0359	1.92703	2.24768
ENSG00000115649	1.96928	3.56342	5.19071	2.96326	0.978971
ENSG00000257727	18.8046	7.59659	12.819	4.28239	4.80727
ENSG00000137161	0.147779	1.6538	1.61017	7.80236	1.13047
ENSG00000166997	1.48605	3.34264	1.4215	0.710105	0.619455
ENSG00000118432	105.909	0.322367	0.42788	0.1	1.69099
ENSG00000119865	49.2888	11.2452	6.81947	4.04688	5.23037
ENSG00000162852	9.31488	2.03016	2.50434	2.73565	2.24451
ENSG00000122756	0.267266	7.40558	0.200172	0.1	0.203529
ENSG00000044459	1.31646	1.44305	1.30064	2.54704	2.18659
ENSG00000018236	61.5466	44.2744	19.6085	0.568654	2.44935
ENSG00000184144	1.98669	1.09835	20.9713	0.331287	0.267176
ENSG00000113805	8.91723	0.129949	0.991879	0.1	0.22433
ENSG00000144619	7.08596	0.129487	0.771496	0.1	0.605676
ENSG00000149972	7.35512	0.118161	0.333772	0.1	0.624471
ENSG00000134115	1.23937	0.13436	0.1	0.1	0.265327
ENSG00000108797	2.69811	0.353502	0.193883	0.1	0.457199
ENSG00000174469	47.1366	0.470562	6.87439	2.1265	1.50929
ENSG00000106714	1.59162	4.73268	0.133449	0.1	0.657002
ENSG00000154529	1.27548	4.20273	0.120059	0.1	1.22947
ENSG00000152910	31.7465	1.0624	22.0926	0.396362	0.787709
ENSG00000155052	8.69792	0.21839	2.35667	0.100573	0.511835
ENSG00000119397	1.98943	1.26654	1.64095	5.15105	0.507251
ENSG00000183513	18.7436	14.3845	12.4498	3.15786	3.09152
ENSG00000068120	0.281831	1.19938	0.451351	0.555118	0.403382
ENSG00000106078	6.0413	3.932	15.7061	0.211737	0.5495
ENSG00000082438	2.88322	0.170636	0.114594	0.112282	27.701
ENSG00000100473	7.00713	0.104101	0.201888	0.344939	0.484045
ENSG00000166685	5.75474	3.03039	1.7325	1.36152	0.898822
ENSG00000135775	3.0808	5.10202	3.7297	1.97233	1.2369
ENSG00000136152	5.25813	3.28749	3.11501	3.99452	1.82496
ENSG00000103051	1.09533	2.95262	1.41358	0.927577	0.605721
ENSG00000164597	7.56032	7.49515	4.38628	6.37239	2.26787
ENSG00000133103	7.93505	6.00269	6.32218	2.95456	4.38028
ENSG00000168434	1.76212	2.98149	1.06587	0.565916	0.939412
ENSG00000260371	0.512847	1.85152	0.634659	0.49809	0.531431
ENSG00000121058	3.59118	1.72387	2.26385	2.16416	0.959068
ENSG00000060718	3.51022	1.95784	1.69677	0.1	0.146648
ENSG00000111799	3.5373	0.134751	0.235168	0.1	0.230939
ENSG00000164692	0.438788	0.104706	0.113256	0.1	2.39243
ENSG00000124749	2.76667	1.28942	0.119065	0.1	0.1691
ENSG00000171502	0.362635	0.107203	0.53705	0.112203	1.49568
ENSG00000188517	2.78367	0.134286	0.106849	0.135254	0.133091
ENSG00000187498	0.541193	0.153682	0.1	0.1	1.19247
ENSG00000113163	6.89675	2.487	3.214	3.86201	1.74191
ENSG00000188153	0.108626	1.25839	2.56289	0.103094	0.119646
ENSG00000080573	0.1	2.65438	0.110061	0.1	0.216033
ENSG00000142156	0.341338	1.13136	0.307098	0.1	0.451296
ENSG00000171812	0.107847	0.10304	0.335	2.0765	0.1
ENSG00000112280	1.0472	0.309048	2.55138	0.106951	0.13659
ENSG00000049089	0.1	0.663488	2.39617	0.503233	0.1
ENSG00000092758	0.302083	0.229229	2.49472	0.1	0.323611
ENSG00000158270	1.721	4.69151	0.491112	2.12479	21.2139
ENSG00000206561	1.10469	0.249214	0.164886	0.11992	0.225573
ENSG00000173163	21.4595	7.50083	13.7318	6.65788	5.00878
ENSG00000145781	1.1389	1.83394	1.58886	2.26913	1.09019
ENSG00000114744	2.68026	2.29804	3.69964	1.85268	2.80283
ENSG00000148444	16.7001	8.08728	17.4472	9.90114	3.04
ENSG00000140365	0.325176	1.31822	0.749144	0.93423	0.764706
ENSG00000170619	0.632796	1.4752	1.39263	1.38005	0.940752
[truncated: 8,867 more rows]

## Sheet: F5
	Neurons	Astrocytes
ENSG00000121410	5.22582	7.18563
ENSG00000175899	22.7452	8.82395
ENSG00000094914	49.5618	45.9183
ENSG00000081760	13.3017	20.1021
ENSG00000109576	14.2662	12.7874
ENSG00000103591	40.7257	44.4651
ENSG00000115977	9.69578	12.5132
ENSG00000127837	67.2163	52.7724
ENSG00000090861	37.9337	54.1901
ENSG00000124608	21.7538	18.7804
ENSG00000266967	39.1497	27.2205
ENSG00000157426	17.9905	14.0766
ENSG00000149313	70.6855	49.3867
ENSG00000008311	8.95235	26.9446
ENSG00000108270	25.4865	25.6585
ENSG00000181409	1.52064	0.449464
ENSG00000183044	23.5406	30.1407
ENSG00000165029	21.3347	13.846
ENSG00000107331	9.12841	4.11892
ENSG00000167972	34.3289	16.4084
ENSG00000154265	1.26513	2.49548
ENSG00000064687	3.16597	2.84044
ENSG00000085563	5.64037	3.87572
ENSG00000135776	4.83492	12.4698
ENSG00000115657	6.97204	5.79926
ENSG00000131269	17.273	29.4393
ENSG00000197150	15.5657	12.6666
ENSG00000150967	5.54785	4.49194
ENSG00000103222	4.55121	6.10838
ENSG00000124574	13.7851	7.50217
ENSG00000108846	1.12977	18.1748
ENSG00000125257	2.18001	19.7318
ENSG00000114770	15.0135	7.76737
ENSG00000069431	1.89236	2.32045
ENSG00000101986	3.36785	7.09478
ENSG00000173208	3.71361	0.468735
ENSG00000117528	32.7677	35.6317
ENSG00000119688	27.9655	23.4261
ENSG00000164163	52.408	49.8628
ENSG00000225989	82.2192	56.7893
ENSG00000033050	20.7249	27.477
ENSG00000161204	27.7551	20.9409
ENSG00000160179	8.75892	0.0456248
ENSG00000144827	26.1138	22.065
ENSG00000262947	9.9812	14.3935
ENSG00000100997	34.8022	41.109
ENSG00000139826	15.731	13.3486
ENSG00000248487	22.0561	8.96469
ENSG00000168792	0.279194	2.71404
ENSG00000230475	23.0398	16.1606
ENSG00000140526	33.8783	42.5842
ENSG00000158201	7.51977	15.9739
ENSG00000100439	8.23037	25.4537
ENSG00000011198	16.1157	11.8507
ENSG00000163686	34.9607	8.2765
ENSG00000127220	10.6383	10.4101
ENSG00000136754	56.6117	53.4961
ENSG00000138443	88.9621	104.879
ENSG00000154175	0.324324	1.18808
ENSG00000097007	9.27443	12.6895
ENSG00000143322	8.13396	16.3153
ENSG00000099204	14.3496	2.48386
ENSG00000163995	1.40896	0.507191
ENSG00000173210	1.67743	1.78537
ENSG00000159842	93.1849	41.8314
ENSG00000268612	16.4721	11.6283
ENSG00000114626	3.1445	3.37862
ENSG00000166016	11.3512	13.6585
ENSG00000060971	33.2218	29.5274
ENSG00000167315	49.0723	68.0377
ENSG00000132142	19.9556	39.5354
ENSG00000076555	0.49184	1.78876
ENSG00000111271	8.79783	8.11993
ENSG00000240303	3.33346	7.87987
ENSG00000151498	26.9475	13.6174
ENSG00000177646	18.1473	29.1878
ENSG00000115361	0.659356	1.30654
ENSG00000117054	32.8907	39.9337
ENSG00000122971	3.21106	5.80643
ENSG00000196177	6.16437	6.31554
ENSG00000072778	64.0932	63.3357
ENSG00000157766	2.11571	3.07161
ENSG00000114331	17.6899	29.3819
ENSG00000131584	17.2646	5.09776
ENSG00000075239	49.1626	48.8907
ENSG00000120437	143.299	222.585
ENSG00000182827	43.3997	47.2954
ENSG00000181513	3.56752	4.53232
ENSG00000107897	8.81247	11.2258
ENSG00000135847	40.7386	35.8225
ENSG00000176244	5.51573	16.0711
ENSG00000110455	1.26287	3.55395
ENSG00000102977	20.0931	14.0991
ENSG00000262970	8.32517	12.4756
ENSG00000087085	2.57313	1.46685
ENSG00000100813	127.734	116.409
ENSG00000260245	63.467	113.301
ENSG00000196636	18.5986	21.4469
ENSG00000122729	12.5306	23.9004
ENSG00000100412	72.4607	45.0151
ENSG00000184227	0	1.40496
ENSG00000162390	0.36944	1.00151
ENSG00000112304	17.0022	27.9877
ENSG00000119673	9.40755	10.4085
ENSG00000097021	88.216	59.6704
ENSG00000101473	27.7291	16.7169
ENSG00000123130	16.0147	37.8253
ENSG00000161533	35.9037	38.8423
ENSG00000087008	9.71043	15.8981
ENSG00000143727	87.0251	85.3457
ENSG00000134575	36.7413	29.3546
ENSG00000265277	9.45037	31.9844
ENSG00000155893	19.1738	7.61668
ENSG00000111644	1.54435	0.936998
ENSG00000103740	1.74399	1.40119
ENSG00000167107	1.35312	9.31596
ENSG00000176715	8.22428	8.62072
ENSG00000151726	10.0884	7.26556
ENSG00000123983	98.5644	140.731
ENSG00000068366	25.3466	35.9961
ENSG00000154930	2.06833	1.4878
ENSG00000131069	7.04706	12.5019
ENSG00000111058	8.07135	20.8084
ENSG00000143632	0	2.53806
ENSG00000107796	30.8873	113.967
ENSG00000075624	5551.92	6520.22
ENSG00000159251	2.77733	3.07208
ENSG00000267807	5843.02	7621.73
ENSG00000163017	18.6289	30.229
ENSG00000136518	44.7513	71.0367
ENSG00000077080	52.0586	0
ENSG00000072110	85.3583	474.254
ENSG00000077522	5.21508	1.00567
ENSG00000130402	26.7448	122.732
ENSG00000131966	76.576	55.7601
ENSG00000138107	239.638	142.356
ENSG00000115073	16.8026	15.9094
ENSG00000138071	41.4042	74.8727
ENSG00000115091	145.249	239.293
ENSG00000133627	41.3039	29.7834
ENSG00000106526	1.07393	1.12289
ENSG00000101442	10.1961	6.49272
ENSG00000075089	33.9151	13.9081
ENSG00000113812	25.2309	25.6147
ENSG00000115170	33.6274	14.6394
ENSG00000135503	21.2789	6.57565
ENSG00000121989	27.8661	22.3793
ENSG00000114739	6.63474	3.30793
ENSG00000243989	2.60754	7.81983
ENSG00000119640	12.4251	27.4064
ENSG00000170634	21.5687	9.34552
ENSG00000196839	3.42372	6.18568
ENSG00000168803	4.36228	6.34576
ENSG00000137845	21.8372	33.1349
ENSG00000073670	2.20368	0.0456248
ENSG00000148848	5.30079	33.6211
ENSG00000143537	15.6752	23.289
ENSG00000151694	17.0282	33.1097
ENSG00000135074	7.03634	26.1808
ENSG00000008277	12.0494	4.59975
ENSG00000114948	14.732	7.22087
ENSG00000149451	1.22003	4.86126
ENSG00000168615	61.4799	234.452
ENSG00000154734	9.88867	6.39397
ENSG00000261964	14.9577	12.9903
ENSG00000151388	1.42194	2.42905
ENSG00000138316	1.65601	3.68451
ENSG00000166106	37.8915	45.1421
ENSG00000145536	14.5821	22.7291
ENSG00000140470	1.00738	1.51463
ENSG00000087116	0.279194	3.34999
ENSG00000156140	4.37523	2.00302
ENSG00000154736	2.56242	0.171167
ENSG00000049192	1.24146	4.09655
ENSG00000136378	12.2018	4.32777
ENSG00000163638	1.24144	3.77697
ENSG00000178031	1.25215	24.4038
ENSG00000156218	0.268485	7.18954
ENSG00000105963	3.85971	0.171167
ENSG00000160710	48.2605	59.2089
ENSG00000197381	4.8005	11.1233
ENSG00000185736	3.84898	0.33478
ENSG00000065457	10.5074	12.9792
ENSG00000189007	6.27834	7.06726
ENSG00000142920	1.07393	1.2835
ENSG00000063761	7.68502	3.11041
ENSG00000133597	8.13787	7.83331
ENSG00000163050	3.03055	2.20556
ENSG00000123815	7.03858	6.06746
ENSG00000261694	8.65178	4.43236
ENSG00000164742	11.8712	0.270357
ENSG00000078295	2.9426	1.31071
ENSG00000138031	10.4944	8.6561
ENSG00000174233	4.5749	6.40731
ENSG00000155897	2.46147	0
ENSG00000162104	1.61088	2.7646
ENSG00000141433	10.0799	0.141037
ENSG00000078549	10.6383	0.751194
ENSG00000087274	62.5635	71.9329
ENSG00000075340	97.6286	44.6699
ENSG00000148700	12.5092	35.7671
ENSG00000197894	68.2414	85.0333
ENSG00000147576	0.481131	2.59922
ENSG00000182551	20.4717	53.9222
ENSG00000159346	21.5665	33.1576
ENSG00000006831	24.297	26.5638
ENSG00000156110	28.6762	49.1256
ENSG00000148926	10.0539	11.2905
ENSG00000101126	69.3635	53.0672
ENSG00000101544	7.94277	8.93152
ENSG00000181915	33.1355	22.3677
ENSG00000163485	7.69569	23.877
ENSG00000170425	4.46324	12.6631
ENSG00000121933	6.30978	0
ENSG00000159322	13.6864	16.1693
ENSG00000144843	0.167516	1.4845
ENSG00000116863	22.0223	16.5039
ENSG00000170214	8.97609	8.37996
ENSG00000171873	2.71076	1.22208
ENSG00000150594	180.951	0.282074
ENSG00000184160	2.20596	0
ENSG00000169252	0.582087	6.32315
ENSG00000173020	14.0513	8.88538
ENSG00000100077	2.8653	0.993569
ENSG00000130706	53.4414	51.7936
ENSG00000239900	23.3517	26.5403
ENSG00000035687	23.5079	47.6726
ENSG00000185100	0.547679	2.46119
ENSG00000106624	16.9273	32.0603
ENSG00000139154	23.6033	26.1996
ENSG00000181026	16.8399	19.9294
ENSG00000104964	310.817	137.2
ENSG00000196526	52.8531	42.2666
ENSG00000157510	0.44671	1.53381
ENSG00000169129	0.760325	5.25125
ENSG00000172493	8.68621	23.9256
ENSG00000155966	2.40563	2.31059
ENSG00000144218	3.78015	0.754114
ENSG00000072364	73.1989	68.8894
ENSG00000141385	38.587	35.9939
ENSG00000183077	17.8681	21.8506
ENSG00000119844	5.48359	2.59605
ENSG00000038002	8.49042	18.9775
ENSG00000157985	4.31715	5.79917
ENSG00000133612	58.8928	19.6985
ENSG00000165923	0.917119	1.16435
ENSG00000146856	2.89971	3.56481
ENSG00000084693	9.56206	14.0115
ENSG00000173744	36.795	40.9041
ENSG00000106351	3.052	6.91622
ENSG00000164252	23.1559	28.3092
ENSG00000262327	6.72501	4.97647
ENSG00000162688	9.19489	10.1149
ENSG00000228892	26.2423	27.4297
ENSG00000169692	1.67743	4.571
ENSG00000160216	8.24563	11.1293
ENSG00000026652	46.8625	24.8016
ENSG00000155189	79.2071	72.9454
ENSG00000158669	36.3442	23.8449
ENSG00000138678	0.637925	1.73413
ENSG00000188266	1.58945	3.71331
ENSG00000018510	30.4884	71.0421
ENSG00000188157	17.9776	62.0159
ENSG00000135744	6.51238	1.21276
ENSG00000135049	17.8957	13.0118
ENSG00000177674	11.0765	14.6045
ENSG00000175309	13.186	14.9991
ENSG00000153207	13.2802	21.5065
ENSG00000101444	64.7755	118.84
ENSG00000168710	31.5521	43.9651
ENSG00000158467	3.85742	8.70708
ENSG00000126705	13.9418	7.16624
ENSG00000135541	12.2345	18.4774
ENSG00000124942	12.0693	86.7539
ENSG00000185567	3.92623	27.4803
ENSG00000106546	1.73554	9.8074
ENSG00000063438	0.996657	2.53948
ENSG00000100591	75.472	73.1399
ENSG00000173209	7.66583	19.538
ENSG00000186063	10.6123	23.6757
ENSG00000235588	6.05428	0
ENSG00000126878	45.0732	85.2895
ENSG00000156709	12.0816	25.6074
ENSG00000042286	3.07794	8.78112
ENSG00000146416	32.4817	51.3505
ENSG00000164022	61.9573	51.1899
ENSG00000106305	30.5709	29.9373
ENSG00000110711	25.7166	15.9968
ENSG00000129474	1.83425	21.5442
ENSG00000106992	61.3405	38.173
ENSG00000004455	18.6543	27.6602
ENSG00000147853	47.8446	78.5304
ENSG00000162433	4.77681	2.44986
ENSG00000154027	3.26692	0.639903
ENSG00000140057	0.749603	2.84567
ENSG00000165695	0.659356	1.13499
ENSG00000121057	9.11768	6.69425
ENSG00000108599	15.8923	17.2063
ENSG00000023516	13.3169	14.0308
ENSG00000131016	51.5158	116.912
ENSG00000170776	14.2961	25.1695
ENSG00000179841	7.16102	2.66086
ENSG00000151320	33.1945	6.11544
ENSG00000118507	34.5769	4.93994
ENSG00000105127	15.7011	16.9235
ENSG00000011243	51.9138	35.1688
ENSG00000127914	21.571	29.5357
ENSG00000155085	4.4525	2.63322
ENSG00000166452	8.98453	14.3393
ENSG00000174574	66.4079	71.7699
ENSG00000135334	84.4001	55.6535
ENSG00000106948	3.1208	4.05119
ENSG00000117448	63.2192	56.5661
ENSG00000085662	55.3467	67.7248
ENSG00000266592	16.4715	1.62832
ENSG00000265231	4.25902	0.190824
ENSG00000265685	1.22003	7.70264
ENSG00000165568	1.45408	2.63073
ENSG00000053371	59.4619	65.7898
ENSG00000142208	41.4148	53.644
ENSG00000204673	13.1425	17.6194
ENSG00000105221	34.0351	31.8006
ENSG00000117020	25.677	17.6586
ENSG00000166971	5.24722	5.18733
ENSG00000148218	11.3106	12.9179
ENSG00000023330	46.1924	36.1352
ENSG00000163631	1.28881	0.0836951
ENSG00000170017	5.09043	63.0927
ENSG00000161618	11.4697	12.7145
ENSG00000059573	24.8745	34.4592
ENSG00000165092	0.693778	1.10332
ENSG00000184254	1.83651	3.49022
ENSG00000137124	12.4878	17.5804
ENSG00000144908	0.659356	2.86627
ENSG00000136010	1.69888	3.65181
ENSG00000111275	52.2473	34.3201
ENSG00000072210	22.8919	24.8613
ENSG00000159423	12.8832	55.2353
ENSG00000112294	6.74416	5.07227
ENSG00000119711	9.66982	17.5531
ENSG00000164904	28.5324	64.3312
ENSG00000143149	30.5708	36.4063
ENSG00000149925	393.038	581.035
ENSG00000109107	4.40964	7.51165
ENSG00000033011	11.6648	13.2287
ENSG00000139133	5.86372	5.09986
ENSG00000175548	5.96468	4.87359
ENSG00000182858	8.91567	12.8894
ENSG00000101901	25.4093	20.3288
ENSG00000172339	25.1477	17.7848
ENSG00000119523	16.4997	24.136
ENSG00000214160	22.2992	24.6833
ENSG00000120697	29.6843	20.351
ENSG00000088035	9.43351	9.0558
ENSG00000159063	32.2392	37.6417
ENSG00000267229	42.0918	31.9003
ENSG00000171094	0.502549	6.13022
ENSG00000100601	5.54165	6.25752
ENSG00000189046	26.8143	17.4647
ENSG00000166199	14.947	11.7514
ENSG00000160993	13.6886	8.12109
ENSG00000091542	42.9254	47.1081
ENSG00000239382	3.57824	5.95124
ENSG00000125652	35.0166	34.1927
ENSG00000137760	5.1914	3.3978
ENSG00000116127	9.69127	16.1423
ENSG00000262552	1.49694	1.11658
ENSG00000132965	7.9291	0.0456248
ENSG00000073331	1.17488	3.0416
ENSG00000162551	0.738881	13.5053
ENSG00000003393	18.3063	21.0465
ENSG00000138380	7.55189	8.02361
ENSG00000183684	167.812	213.197
ENSG00000242110	4.85634	6.65436
ENSG00000110497	38.7927	23.8536
ENSG00000123505	116.78	100.902
ENSG00000162066	9.16283	6.90086
ENSG00000159461	19.3735	25.0726
ENSG00000181754	10.1013	2.73232
ENSG00000139211	3.15295	6.15635
ENSG00000176020	1.57874	3.0117
ENSG00000101935	5.50498	10.9149
ENSG00000151743	24.7843	8.78013
ENSG00000126016	7.52594	28.1379
ENSG00000166025	24.5564	24.5155
ENSG00000114019	40.7759	73.1156
ENSG00000116337	12.3372	13.2622
ENSG00000078053	10.359	8.33136
ENSG00000145020	2.0683	4.46498
ENSG00000262747	31.5859	30.7475
ENSG00000153107	11.0636	18.6866
ENSG00000164162	33.1998	25.0006
ENSG00000141552	102.051	105.294
ENSG00000129055	46.1917	42.0297
[truncated: 11,924 more rows]

## Sheet: MM
	Neurons	Astrocytes	Oligodendrocytes	Microglia	Endothelia
[truncated: 11,506 more rows]

[truncated: 4 more sheets: LK, VL, NG, TS]
