# Supplementary material for: Comprehensive evaluation of deconvolution methods for human brain gene expression
Source: Nat Commun. 2022 Mar 15;13:1358. doi: 10.1038/s41467-022-28655-4 (PMC8924248; doi:10.1038/s41467-022-28655-4)
Supplement: Supplementary file 9 — Supplementary Data 6 [file 41467_2022_28655_MOESM9_ESM.xlsx]

## Sheet: Parikshak et al
SampleID	Region	Age	Diagnosis	Composition Estimated	Used in DE
Sample_AN00493_ba9_104	ba9	27	ASD	TRUE	TRUE
Sample_AN00493_vermis_105x	vermis	27	ASD	TRUE	FALSE
Sample_AN00764_ba41_42_22_62	ba41-42-22	20	ASD	TRUE	TRUE
Sample_AN00764_ba9_61	ba9	20	ASD	TRUE	TRUE
Sample_AN00764_vermis_63	vermis	20	ASD	TRUE	FALSE
Sample_AN01093_vermis_108	vermis	58	ASD	TRUE	FALSE
Sample_AN01570_ba41_42_22_59	ba41-42-22	18	ASD	TRUE	TRUE
Sample_AN01570_ba9_58	ba9	18	ASD	TRUE	TRUE
Sample_AN01570_vermis_60	vermis	18	ASD	TRUE	FALSE
Sample_AN01971_ba9_1st	ba9	38	ASD	TRUE	FALSE
Sample_AN03345_ba9_79	ba9	2	ASD	TRUE	FALSE
Sample_AN06420_ba41_42_22_53	ba41-42-22	39	ASD	TRUE	TRUE
Sample_AN06420_ba9_52	ba9	39	ASD	TRUE	TRUE
Sample_AN06420_vermis_54	vermis	39	ASD	TRUE	FALSE
Sample_AN08043_ba41_42_22_1st	ba41-42-22	52	ASD	TRUE	TRUE
Sample_AN08043_ba9_1st	ba9	52	ASD	TRUE	TRUE
Sample_AN08043_vermis_1st	vermis	52	ASD	TRUE	FALSE
Sample_AN08161_ba41_42_22_1st	ba41-42-22	36	CTL	TRUE	TRUE
Sample_AN08166_ba9_85	ba9	29	ASD	TRUE	TRUE
Sample_AN08166_vermis_87	vermis	29	ASD	TRUE	FALSE
Sample_AN08792_ba41_42_22_102	ba41-42-22	30	ASD	TRUE	TRUE
Sample_AN08792_ba9_101	ba9	30	ASD	TRUE	TRUE
Sample_AN08873_ba41_42_22_77	ba41-42-22	5	ASD	TRUE	FALSE
Sample_AN08873_vermis_78	vermis	5	ASD	TRUE	FALSE
Sample_AN09714_ba41_42_22_1st	ba41-42-22	60	ASD	FALSE	FALSE
Sample_AN09714_ba9_1st	ba9	60	ASD	TRUE	TRUE
Sample_AN09714_vermis_1st	vermis	60	ASD	TRUE	FALSE
Sample_AN09730_ba9_118	ba9	22	ASD	TRUE	TRUE
Sample_AN11989_ba41_42_22_110	ba41-42-22	30	ASD	TRUE	TRUE
Sample_AN11989_ba41_42_22_41	ba41-42-22	30	ASD	TRUE	TRUE
Sample_AN11989_ba9_109	ba9	30	ASD	TRUE	TRUE
Sample_AN11989_vermis_111	vermis	30	ASD	TRUE	FALSE
Sample_AN11989_vermis_42	vermis	30	ASD	TRUE	FALSE
Sample_AN12457_ba41_42_22_35	ba41-42-22	29	ASD	TRUE	TRUE
Sample_AN12457_ba9_34	ba9	29	ASD	TRUE	TRUE
Sample_AN13872_ba41_42_22_50	ba41-42-22	5	ASD	TRUE	FALSE
Sample_AN13872_ba9_49	ba9	5	ASD	TRUE	FALSE
Sample_AN13872_vermis_51	vermis	5	ASD	TRUE	FALSE
Sample_AN16115_ba9_70	ba9	11	ASD	TRUE	TRUE
Sample_AN16115_vermis_72	vermis	11	ASD	TRUE	FALSE
Sample_AN16641_ba41_42_22_74	ba41-42-22	9	ASD	TRUE	FALSE
Sample_AN16641_ba9_73	ba9	9	ASD	TRUE	FALSE
Sample_AN16641_vermis_75	vermis	9	ASD	TRUE	FALSE
Sample_AN17254_ba41_42_22_99	ba41-42-22	51	ASD	FALSE	FALSE
Sample_AN17254_ba9_98	ba9	51	ASD	TRUE	TRUE
Sample_AN17254_vermis_100	vermis	51	ASD	TRUE	FALSE
Sample_AN17515_ba9_1st	ba9	54	ASD	TRUE	TRUE
Sample_AN17515_vermis_1st	vermis	54	ASD	TRUE	FALSE
Sample_AN17678_vermis_1st	vermis	11	ASD	TRUE	FALSE
Sample_AN19511_ba41_42_22_113	ba41-42-22	8	ASD	TRUE	FALSE
Sample_AN19511_ba9_112	ba9	8	ASD	TRUE	FALSE
Sample_AN19511_vermis_114	vermis	8	ASD	TRUE	FALSE
UMB4337_ba41-42-22_3rd	ba41-42-22	8	CTL	TRUE	FALSE
Sample_UMB4334_ba9_1st	ba9	11	ASD	TRUE	FALSE
Sample_UMB4849_ba9_2nd	ba9	7	ASD	TRUE	FALSE
Sample_UMB4849_vermis_1st	vermis	7	ASD	TRUE	FALSE
Sample_UMB5115_ba41_42_22_2nd	ba41-42-22	46	ASD	TRUE	TRUE
Sample_UMB5115_ba9_2nd	ba9	46	ASD	TRUE	TRUE
Sample_UMB5115_vermis_1st	vermis	46	ASD	TRUE	FALSE
Sample_UMB5144_ba41_42_22_2nd	ba41-42-22	7	ASD	TRUE	FALSE
Sample_UMB5144_ba9_2nd	ba9	7	ASD	TRUE	FALSE
Sample_UMB5144_vermis_2nd	vermis	7	ASD	TRUE	FALSE
UMB5176_ba41-42-22_3rd	ba41-42-22	22	ASD	TRUE	TRUE
Sample_UMB5176_vermis_2nd	vermis	23	ASD	TRUE	FALSE
Sample_UMB5278_ba41_42_22_1st	ba41-42-22	16	ASD	TRUE	TRUE
Sample_UMB5278_ba9_1st	ba9	16	ASD	TRUE	TRUE
Sample_UMB5278_vermis_1st	vermis	16	ASD	TRUE	FALSE
Sample_UMB5308_ba41_42_22_1st	ba41-42-22	4	ASD	TRUE	FALSE
Sample_UMB5308_ba9_2nd	ba9	4	ASD	TRUE	FALSE
Sample_UMB5308_vermis_1st	vermis	4	ASD	TRUE	FALSE
Sample_UMB5340_ba41_42_22_2nd	ba41-42-22	53	ASD	TRUE	TRUE
Sample_UMB5340_ba9_2nd	ba9	53	ASD	TRUE	TRUE
Sample_UMB5340_vermis_1st	vermis	53	ASD	TRUE	FALSE
Sample_UMB5302_ba41_42_22_1st	ba41-42-22	16	ASD	TRUE	TRUE
Sample_UMB5303_ba41_42_22_2nd	ba41-42-22	67	ASD	TRUE	TRUE
Sample_UMB5303_vermis_1st	vermis	67	ASD	TRUE	FALSE
Sample_UMB4999_ba41_42_22_2nd	ba41-42-22	21	ASD	TRUE	TRUE
Sample_UMB4999_ba9_2nd	ba9	21	ASD	TRUE	TRUE
Sample_UMB4999_vermis_2nd	vermis	21	ASD	TRUE	FALSE
Sample_UMB5027_ba41_42_22_2nd	ba41-42-22	38	ASD	TRUE	TRUE
Sample_UMB5027_ba9_1st	ba9	38	ASD	TRUE	TRUE
Sample_UMB5027_vermis_2nd	vermis	38	ASD	TRUE	FALSE
Sample_UMB5297_ba41_42_22_1st	ba41-42-22	33	ASD	TRUE	TRUE
Sample_UMB5297_ba9_1st	ba9	33	ASD	TRUE	TRUE
Sample_AN03632_ba41_42_22_1st	ba41-42-22	49	ASD	TRUE	TRUE
Sample_AN03632_ba9_2nd	ba9	49	ASD	TRUE	TRUE
Sample_AN03632_vermis_1st	vermis	49	ASD	TRUE	FALSE
Sample_AN02987_ba41_42_22_1st	ba41-42-22	15	ASD	TRUE	TRUE
Sample_AN02987_vermis_1st	vermis	15	ASD	TRUE	FALSE
Sample_AN04682_ba41_42_22_1st	ba41-42-22	15	ASD	TRUE	TRUE
Sample_AN04682_ba9_1st	ba9	15	ASD	TRUE	TRUE
Sample_AN04682_vermis_2nd	vermis	15	ASD	TRUE	FALSE
Sample_AN03935_ba41_42_22_1st	ba41-42-22	20	ASD	TRUE	FALSE
Sample_AN03935_ba9_2nd	ba9	20	ASD	TRUE	FALSE
Sample_AN05983_ba41_42_22_1st	ba41-42-22	24	ASD	TRUE	FALSE
AN05983_ba9_3rd	ba9	24	ASD	TRUE	FALSE
Sample_AN05983_vermis_1st	vermis	24	ASD	TRUE	FALSE
Sample_AN06365_ba41_42_22_1st	ba41-42-22	10	ASD	TRUE	FALSE
Sample_AN09402_ba41_42_22_1st	ba41-42-22	11	ASD	TRUE	FALSE
AN09402_ba9_3rd	ba9	11	ASD	TRUE	FALSE
Sample_AN09402_vermis_1st	vermis	11	ASD	TRUE	FALSE
Sample_AN11931_ba41_42_22_1st	ba41-42-22	39	ASD	TRUE	FALSE
AN11931_ba9_3rd	ba9	39	ASD	TRUE	FALSE
Sample_AN14762_ba41_42_22_1st	ba41-42-22	9	ASD	TRUE	FALSE
Sample_AN14762_ba9_1st	ba9	9	ASD	TRUE	FALSE
Sample_AN14762_vermis_1st	vermis	9	ASD	TRUE	FALSE
Sample_AN14829_ba41_42_22_1st	ba41-42-22	26	ASD	FALSE	FALSE
Sample_AN17138_ba41_42_22_44	ba41-42-22	16	ASD	TRUE	FALSE
Sample_AN17138_ba9_43	ba9	16	ASD	TRUE	FALSE
UMB1376_ba41-42-22_3rd	ba41-42-22	37	CTL	TRUE	TRUE
UMB1376_ba9_3rd	ba9	37	CTL	TRUE	TRUE
Sample_UMB1376_vermis_2nd	vermis	37	CTL	TRUE	FALSE
Sample_UMB1578_ba41_42_22_1st	ba41-42-22	53	CTL	TRUE	TRUE
Sample_UMB1578_ba9_2nd	ba9	53	CTL	TRUE	TRUE
Sample_UMB1578_vermis_1st	vermis	53	CTL	TRUE	FALSE
UMB4337_ba9_3rd	ba9	8	CTL	TRUE	FALSE
Sample_UMB4337_vermis_2nd	vermis	8	CTL	TRUE	FALSE
Sample_UMB4842_ba41_42_22_2nd	ba41-42-22	47	CTL	TRUE	TRUE
Sample_UMB4842_ba9_2nd	ba9	47	CTL	TRUE	TRUE
UMB4842_vermis_3rd	vermis	47	CTL	TRUE	FALSE
Sample_UMB5079_ba41_42_22_1st	ba41-42-22	33	CTL	TRUE	TRUE
Sample_UMB5079_ba9_2nd	ba9	33	CTL	TRUE	TRUE
Sample_UMB5079_vermis_1st	vermis	33	CTL	TRUE	FALSE
Sample_UMB5163_ba41_42_22_1st	ba41-42-22	15	CTL	TRUE	TRUE
Sample_UMB5163_ba9_2nd	ba9	15	CTL	TRUE	TRUE
Sample_UMB5163_vermis_2nd	vermis	15	CTL	TRUE	FALSE
Sample_UMB5168_ba41_42_22_1st	ba41-42-22	16	CTL	TRUE	TRUE
Sample_UMB5168_ba9_2nd	ba9	16	CTL	TRUE	TRUE
Sample_UMB5168_vermis_2nd	vermis	16	CTL	TRUE	FALSE
Sample_UMB5242_ba41_42_22_1st	ba41-42-22	15	CTL	TRUE	TRUE
Sample_UMB5242_ba9_1st	ba9	15	CTL	TRUE	TRUE
Sample_UMB5242_vermis_2nd	vermis	15	CTL	TRUE	FALSE
Sample_UMB5342_ba41_42_22_1st	ba41-42-22	23	CTL	TRUE	TRUE
Sample_UMB5342_ba9_2nd	ba9	23	CTL	TRUE	TRUE
Sample_UMB5342_vermis_1st	vermis	23	CTL	TRUE	FALSE
AN00142_ba9_3rd	ba9	44	CTL	TRUE	TRUE
Sample_AN00142_vermis_57	vermis	44	CTL	TRUE	FALSE
Sample_AN00544_ba9_16	ba9	17	CTL	TRUE	TRUE
Sample_AN01125_ba9_22	ba9	56	CTL	TRUE	TRUE
Sample_AN01125_vermis_24	vermis	56	CTL	TRUE	FALSE
Sample_AN01410_ba41_42_22_68	ba41-42-22	41	CTL	FALSE	FALSE
Sample_AN01410_ba9_67	ba9	41	CTL	TRUE	TRUE
Sample_AN01410_vermis_69	vermis	41	CTL	TRUE	FALSE
Sample_AN03217_ba41_42_22_1st	ba41-42-22	19	CTL	TRUE	TRUE
Sample_AN03217_ba41_42_22_92	ba41-42-22	19	CTL	TRUE	TRUE
Sample_AN03217_ba9_2nd	ba9	19	CTL	TRUE	TRUE
Sample_AN03217_ba9_91	ba9	19	CTL	TRUE	TRUE
Sample_AN03217_vermis_93	vermis	19	CTL	TRUE	FALSE
Sample_AN04479_ba41_42_22_11	ba41-42-22	44	CTL	TRUE	TRUE
Sample_AN04479_ba41_42_22_95	ba41-42-22	44	CTL	TRUE	FALSE
Sample_AN04479_ba9_10	ba9	44	CTL	TRUE	TRUE
Sample_AN07176_ba41_42_22_14	ba41-42-22	21	CTL	TRUE	TRUE
Sample_AN07176_ba41_42_22_97	ba41-42-22	21	CTL	TRUE	TRUE
Sample_AN07176_ba9_13	ba9	21	CTL	TRUE	TRUE
Sample_AN07176_ba9_96	ba9	21	CTL	TRUE	TRUE
Sample_AN07444_ba41_42_22_1st	ba41-42-22	17	CTL	TRUE	TRUE
AN07444_ba9_3rd	ba9	17	CTL	TRUE	TRUE
Sample_AN07444_vermis_2nd	vermis	17	CTL	TRUE	FALSE
Sample_AN08166_ba41_42_22_86	ba41-42-22	29	ASD	TRUE	TRUE
Sample_AN08161_ba9_1st	ba9	36	CTL	TRUE	TRUE
Sample_AN08161_vermis_2nd	vermis	36	CTL	TRUE	FALSE
Sample_AN08677_ba41_42_22_1st	ba41-42-22	38	CTL	TRUE	TRUE
Sample_AN08677_vermis_2nd	vermis	38	CTL	TRUE	FALSE
Sample_AN10028_ba9_115	ba9	36	CTL	TRUE	TRUE
Sample_AN10028_vermis_117	vermis	36	CTL	TRUE	FALSE
Sample_AN10679_ba41_42_22_2nd	ba41-42-22	41	CTL	TRUE	FALSE
Sample_AN10679_ba9_1st	ba9	41	CTL	TRUE	TRUE
Sample_AN10679_vermis_2nd	vermis	41	CTL	TRUE	FALSE
Sample_AN10723_ba41_42_22_1st	ba41-42-22	60	CTL	TRUE	TRUE
Sample_AN10723_ba9_1st	ba9	60	CTL	TRUE	TRUE
Sample_AN10723_vermis_2nd	vermis	60	CTL	TRUE	FALSE
Sample_AN10833_ba41_42_22_47	ba41-42-22	22	CTL	TRUE	TRUE
Sample_AN10833_ba9_46	ba9	22	CTL	TRUE	TRUE
Sample_AN10833_vermis_48	vermis	22	CTL	TRUE	FALSE
AN11864_ba41-42-22_3rd	ba41-42-22	57	CTL	TRUE	TRUE
AN11864_ba9_3rd	ba9	57	CTL	TRUE	TRUE
AN11864_vermis_3rd	vermis	57	CTL	TRUE	FALSE
Sample_AN12137_ba41_42_22_20	ba41-42-22	31	CTL	TRUE	TRUE
AN12137_ba9_3rd	ba9	31	CTL	TRUE	TRUE
Sample_AN12137_vermis_21	vermis	31	CTL	TRUE	FALSE
Sample_AN12240_ba9_7	ba9	51	CTL	TRUE	TRUE
Sample_AN12240_vermis_9	vermis	51	CTL	TRUE	FALSE
Sample_AN13295_ba41_42_22_89	ba41-42-22	56	CTL	TRUE	TRUE
Sample_AN13295_ba9_88	ba9	56	CTL	TRUE	TRUE
Sample_AN13295_vermis_90	vermis	56	CTL	TRUE	FALSE
Sample_AN14757_ba41_42_22_1st	ba41-42-22	24	CTL	TRUE	TRUE
Sample_AN14757_ba41_42_22_38	ba41-42-22	24	CTL	TRUE	TRUE
Sample_AN14757_ba9_2nd	ba9	24	CTL	TRUE	TRUE
Sample_AN14757_vermis_2nd	vermis	24	CTL	TRUE	FALSE
Sample_AN14757_vermis_39	vermis	24	CTL	TRUE	FALSE
AN15088_ba41-42-22_3rd	ba41-42-22	52	CTL	TRUE	TRUE
Sample_AN15088_ba9_1st	ba9	52	CTL	TRUE	TRUE
Sample_AN15566_ba9_28	ba9	32	CTL	TRUE	TRUE
Sample_AN15566_vermis_30	vermis	32	CTL	TRUE	FALSE
Sample_AN17425_ba41_42_22_1st	ba41-42-22	16	CTL	TRUE	TRUE
Sample_AN17425_ba41_42_22_32	ba41-42-22	16	CTL	TRUE	TRUE
Sample_AN17425_ba9_1st	ba9	16	CTL	TRUE	TRUE
Sample_AN17425_ba9_31	ba9	16	CTL	TRUE	TRUE
Sample_AN17425_vermis_1st	vermis	16	CTL	TRUE	FALSE
Sample_AN17425_vermis_33	vermis	16	CTL	TRUE	FALSE
AN19442_ba9_3rd	ba9	50	CTL	TRUE	TRUE
Sample_AN19760_ba41_42_22_26	ba41-42-22	28	CTL	TRUE	TRUE
Sample_AN19760_ba9_25	ba9	28	CTL	TRUE	TRUE
Sample_AN19760_vermis_27	vermis	28	CTL	TRUE	FALSE
Sample_UMB4590_ba41_42_22_2nd	ba41-42-22	20	CTL	TRUE	TRUE
Sample_UMB4590_ba9_1st	ba9	20	CTL	TRUE	TRUE
Sample_UMB4590_vermis_2nd	vermis	20	CTL	TRUE	FALSE
AN00493_ba_41_42_22	ba41-42-22	27	ASD	TRUE	FALSE
AN08161_vermis	vermis	36	CTL	TRUE	FALSE
AN14829_ba9	ba9	26	ASD	TRUE	FALSE
AN14829_vermis	vermis	26	ASD	TRUE	FALSE
AN15451_ba41_42_22	ba41-42-22	16	ASD	TRUE	FALSE
AN15451_ba9	ba9	16	ASD	TRUE	FALSE
AN15451_vermis	vermis	16	ASD	TRUE	FALSE
AN17678_ba41_42_22	ba41-42-22	11	ASD	TRUE	FALSE
AN19442_ba41_42_22	ba41-42-22	50	CTL	TRUE	FALSE
UMB1185_ba9	ba9	5	CTL	TRUE	FALSE
UMB1407_ba9	ba9	9	CTL	TRUE	FALSE
UMB1499_ba41_42_22	ba41-42-22	4	CTL	TRUE	FALSE
UMB1499_ba9	ba9	4	CTL	TRUE	FALSE
UMB1499_vermis	vermis	4	CTL	TRUE	FALSE
UMB1670_vermis	vermis	13	CTL	TRUE	FALSE
UMB1714_ba9	ba9	12	CTL	TRUE	FALSE
UMB1714_vermis	vermis	12	CTL	TRUE	FALSE
UMB1793_vermis	vermis	12	CTL	TRUE	FALSE
UMB1860_vermis	vermis	8	CTL	TRUE	FALSE
UMB1908_ba41_42_22	ba41-42-22	14	CTL	TRUE	FALSE
UMB1908_vermis	vermis	14	CTL	TRUE	FALSE
UMB4334_ba9	ba9	11	ASD	TRUE	FALSE
UMB4334_vermis	vermis	11	ASD	TRUE	FALSE
UMB4670_ba9	ba9	5	CTL	TRUE	FALSE
UMB4670_vermis	vermis	5	CTL	TRUE	FALSE
UMB4722_vermis	vermis	15	CTL	TRUE	FALSE
UMB4787_ba41_42_22	ba41-42-22	13	CTL	TRUE	FALSE
UMB4787_ba9	ba9	13	CTL	TRUE	FALSE
UMB4787_vermis	vermis	13	CTL	TRUE	FALSE
UMB5023_ba41_42_22	ba41-42-22	46	ASD	TRUE	FALSE
UMB5023_ba9	ba9	46	ASD	TRUE	FALSE
UMB5023_vermis	vermis	46	ASD	TRUE	FALSE
UMB5176_ba9	ba9	23	ASD	TRUE	FALSE
UMB5242_vermis	vermis	15	CTL	TRUE	FALSE
UMB5282_vermis	vermis	3	CTL	TRUE	FALSE
UMB5297_vermis	vermis	33	ASD	TRUE	FALSE
UMB5303_ba9	ba9	67	ASD	TRUE	FALSE
UMB5308_ba41_42_22	ba41-42-22	5	ASD	TRUE	FALSE
UMB5309_ba41_42_22	ba41-42-22	14	CTL	TRUE	FALSE
UMB5309_ba9	ba9	14	CTL	TRUE	FALSE
UMB5309_vermis	vermis	14	CTL	TRUE	FALSE
UMB5391_ba9	ba9	9	CTL	TRUE	FALSE
UMB5391_vermis	vermis	9	CTL	TRUE	FALSE
UMB5558_ba9	ba9	6	CTL	TRUE	FALSE

## Sheet: GTEX
SampleID	Region	Age
GTEX-11ZU8-0011-R4a-SM-5BC6Y	Subcortex	60-69
GTEX-11ZVC-0011-R4a-SM-5BC6Z	Subcortex	50-59
GTEX-12WSA-0011-R4a-SM-57WB7	Subcortex	60-69
GTEX-12WSD-0011-R4b-SM-5LZUA	Subcortex	60-69
GTEX-12WSF-0011-R4b-SM-5HL88	Subcortex	70-79
GTEX-12WSH-0011-R4a-SM-5GU6K	Subcortex	50-59
GTEX-12ZZW-0011-R4a-SM-5DUX9	Subcortex	50-59
GTEX-12ZZZ-0011-R4b-SM-5DUV7	Subcortex	60-69
GTEX-13112-0011-R4b-SM-5DUXL	Subcortex	50-59
GTEX-1313W-0011-R4b-SM-5KLZV	Subcortex	50-59
GTEX-131XH-0011-R4b-SM-5DUWB	Subcortex	50-59
GTEX-131YS-0011-R4a-SM-5DUVL	Subcortex	60-69
GTEX-1399T-0011-R4b-SM-5DUVX	Subcortex	60-69
GTEX-139T8-0011-R4a-SM-5HL54	Subcortex	60-69
GTEX-13CZV-0011-R4b-SM-5J2NY	Subcortex	60-69
GTEX-13FLV-0011-R4a-SM-5LZYU	Subcortex	50-59
GTEX-13JVG-0011-R4a-SM-5MR4C	Subcortex	60-69
GTEX-13N1W-0011-R4a-SM-5MR52	Subcortex	70-79
GTEX-13N2G-0011-R4b-SM-5MR54	Subcortex	60-69
GTEX-13NYS-0011-R4b-SM-5MR3O	Subcortex	60-69
GTEX-13O3O-0011-R4b-SM-5KM3F	Subcortex	60-69
GTEX-13O3Q-0011-R4a-SM-5P9H2	Subcortex	50-59
GTEX-13OVH-0011-R4a-SM-5KM3W	Subcortex	70-79
GTEX-13OVJ-0011-R4b-SM-5P9H5	Subcortex	50-59
GTEX-13OVL-0011-R4b-SM-5L3HV	Subcortex	50-59
GTEX-13OW5-0011-R4b-SM-5L3HS	Subcortex	60-69
GTEX-13OW6-0011-R4a-SM-5O9DX	Subcortex	50-59
GTEX-13OW7-0011-R4b-SM-5O9CX	Subcortex	50-59
GTEX-13PVQ-0011-R4a-SM-5O9CT	Subcortex	50-59
GTEX-13QIC-0011-R4a-SM-5PNX8	Subcortex	60-69
GTEX-13RTJ-0011-R4b-SM-5PNX1	Subcortex	60-69
GTEX-13SLW-0011-R4b-SM-5S2W2	Subcortex	70-79
GTEX-13SLX-0011-R4a-SM-5O9BJ	Subcortex	50-59
GTEX-13VXU-0011-R4b-SM-5O9CI	Subcortex	50-59
GTEX-13X6I-0011-R4b-SM-5PNU9	Subcortex	60-69
GTEX-13X6J-0011-R4b-SM-5P9K4	Subcortex	50-59
GTEX-13X6K-0011-R4b-SM-5P9HO	Subcortex	60-69
GTEX-1445S-0011-R4a-SM-5PNWN	Subcortex	60-69
GTEX-144GL-0011-R4a-SM-5PNUI	Subcortex	50-59
GTEX-145LS-0011-R4b-SM-5S2UT	Subcortex	60-69
GTEX-145MI-0011-R4b-SM-5PNZH	Subcortex	60-69
GTEX-147GR-0011-R4a-SM-5S2V2	Subcortex	60-69
GTEX-14ABY-0011-R4b-SM-5S2VN	Subcortex	50-59
GTEX-14ASI-0011-R4a-SM-69LQ4	Subcortex	60-69
GTEX-14BIM-0011-R4b-SM-5S2RK	Subcortex	60-69
GTEX-14DAQ-0011-R4a-SM-5YYAI	Subcortex	60-69
GTEX-14E7W-0011-R4b-SM-62LEA	Subcortex	70-79
GTEX-14JG1-0011-R4b-SM-62LEB	Subcortex	40-49
GTEX-14JIY-0011-R4b-SM-5ZZV7	Subcortex	60-69
GTEX-14PJM-0011-R4a-SM-5YYAS	Subcortex	50-59
GTEX-14PN4-0011-R4a-SM-686ZT	Subcortex	50-59
GTEX-14PQA-0011-R4b-SM-6AJBU	Subcortex	50-59
GTEX-15CHQ-0011-R4a-SM-686ZX	Subcortex	60-69
GTEX-15DCD-0011-R4a-SM-69LPB	Subcortex	70-79
GTEX-15DDE-0011-R4b-SM-7KULI	Subcortex	50-59
GTEX-15DYW-0011-R4a-SM-6M46V	Subcortex	60-69
GTEX-15EO6-0011-R4a-SM-7KULH	Subcortex	50-59
GTEX-15ER7-0011-R4a-SM-6M46S	Subcortex	20-29
GTEX-15SHU-0011-R4b-SM-7IGLC	Subcortex	40-49
GTEX-16YQH-0011-R4a-SM-7EPGI	Subcortex	30-39
GTEX-17EVP-0011-R4a-SM-79OML	Subcortex	40-49
GTEX-17EVQ-0011-R4b-SM-7LT94	Subcortex	70-79
GTEX-17F97-0011-R4b-SM-7KFS2	Subcortex	50-59
GTEX-17HG3-0011-R4a-SM-7IGLL	Subcortex	30-39
GTEX-183WM-0011-R4a-SM-7LG6S	Subcortex	70-79
GTEX-18464-0011-R4a-SM-7LG6T	Subcortex	50-59
GTEX-1A3MX-0011-R4b-SM-7EWFK	Subcortex	60-69
GTEX-1AX9I-0011-R4b-SM-7EPIB	Subcortex	60-69
GTEX-1B8L1-0011-R4a-SM-7EWFJ	Subcortex	60-69
GTEX-N7MS-0011-R4a-SM-2HMKW	Subcortex	60-69
GTEX-N7MT-0011-R4a-SM-2I3G9	Subcortex	60-69
GTEX-NL3H-0011-R4a-SM-2I3GK	Subcortex	60-69
GTEX-NL4W-0011-R4a-SM-2I5GZ	Subcortex	50-59
GTEX-NPJ7-0011-R4a-SM-2I3GJ	Subcortex	60-69
GTEX-NPJ8-0011-R4a-SM-2HML3	Subcortex	40-49
GTEX-OHPN-0011-R4A-SM-2I5FD	Subcortex	60-69
GTEX-P44H-0011-R4A-SM-2XCEW	Subcortex	40-49
GTEX-Q2AG-0011-R4A-SM-2HMKA	Subcortex	40-49
GTEX-QDT8-0011-R4A-SM-32PKM	Subcortex	30-39
GTEX-QMR6-0011-R4A-SM-32PKU	Subcortex	50-59
GTEX-QVJO-0011-R4A-SM-2S1QL	Subcortex	60-69
GTEX-QVUS-0011-R4A-SM-3GAE7	Subcortex	60-69
GTEX-R55E-0011-R4A-SM-2TC5H	Subcortex	20-29
GTEX-RNOR-0011-R4A-SM-3GAD3	Subcortex	50-59
GTEX-S7SE-0011-R4A-SM-2XCDB	Subcortex	50-59
GTEX-T5JC-0011-R4A-SM-32PLT	Subcortex	20-29
GTEX-T6MN-0011-R4A-SM-32QPG	Subcortex	50-59
GTEX-TSE9-0011-R4A-SM-3DB7H	Subcortex	60-69
GTEX-UTHO-0011-R4A-SM-3GIJP	Subcortex	60-69
GTEX-WHSE-0011-R4A-SM-3P5ZN	Subcortex	20-29
GTEX-WVLH-0011-R4A-SM-3MJFS	Subcortex	50-59
GTEX-WZTO-0011-R4A-SM-3NMC7	Subcortex	40-49
GTEX-X4XX-0011-R4B-SM-46MWL	Subcortex	60-69
GTEX-X585-0011-R4B-SM-46MVH	Subcortex	50-59
GTEX-XLM4-0011-R4B-SM-4AT5C	Subcortex	60-69
GTEX-YFC4-0011-R4a-SM-4RGLQ	Subcortex	40-49
GTEX-ZAB4-0011-R4a-SM-4SOKB	Subcortex	40-49
GTEX-ZAK1-0011-R4a-SM-6AJBK	Subcortex	50-59
GTEX-ZE9C-0011-R4a-SM-4WKH6	Subcortex	60-69
GTEX-ZVZQ-0011-R4b-SM-57WCZ	Subcortex	60-69
GTEX-11GSO-0011-R3b-SM-57WB2	Cortex	60-69
GTEX-11UD1-0011-R3a-SM-5BC6S	Cortex	40-49
GTEX-11ZTS-0011-R3a-SM-5BC78	Cortex	60-69
GTEX-11ZU8-0011-R3a-SM-5BC6U	Cortex	60-69
GTEX-11ZVC-0011-R3a-SM-5BC6V	Cortex	50-59
GTEX-12WSC-0011-R3a-SM-5P9F1	Cortex	50-59
GTEX-12WSD-0011-R3b-SM-5LZWN	Cortex	60-69
GTEX-12WSF-0011-R3a-SM-5DUW7	Cortex	70-79
GTEX-12WSM-0011-R3b-SM-5LZWI	Cortex	60-69
GTEX-12ZZW-0011-R3a-SM-5DUWW	Cortex	50-59
GTEX-12ZZX-0011-R3b-SM-5EGLH	Cortex	40-49
GTEX-12ZZZ-0011-R3b-SM-5DUXK	Cortex	60-69
GTEX-13112-0011-R3b-SM-5HL9L	Cortex	50-59
GTEX-1313W-0011-R3a-SM-5EGLI	Cortex	50-59
GTEX-131XH-0011-R3b-SM-5DUWM	Cortex	50-59
GTEX-131YS-0011-R3b-SM-5DUXB	Cortex	60-69
GTEX-139T8-0011-R3b-SM-5HL4R	Cortex	60-69
GTEX-139TT-0011-R3b-SM-5K7VL	Cortex	60-69
GTEX-13CF2-0011-R3b-SM-5LZZ6	Cortex	60-69
GTEX-13CIG-0011-R3b-SM-5K7XF	Cortex	50-59
GTEX-13CZV-0011-R3a-SM-5KM27	Cortex	60-69
GTEX-13FHO-0011-R3b-SM-5K7YA	Cortex	60-69
GTEX-13FLV-0011-R3b-SM-5LZYP	Cortex	50-59
GTEX-13IVO-0011-R3b-SM-5IJBJ	Cortex	70-79
GTEX-13JVG-0011-R3b-SM-5LZXF	Cortex	60-69
GTEX-13N1W-0011-R3a-SM-5MR5E	Cortex	70-79
GTEX-13N2G-0011-R3b-SM-5MR5G	Cortex	60-69
GTEX-13NYS-0011-R3b-SM-5MR41	Cortex	60-69
GTEX-13O3O-0011-R3b-SM-5KM3R	Cortex	60-69
GTEX-13O3Q-0011-R3a-SM-5P9H3	Cortex	50-59
GTEX-13OVH-0011-R3a-SM-5KM49	Cortex	70-79
GTEX-13OVJ-0011-R3b-SM-5P9H6	Cortex	50-59
GTEX-13OVL-0011-R3b-SM-5L3I8	Cortex	50-59
GTEX-13OW5-0011-R3a-SM-5L3I5	Cortex	60-69
GTEX-13OW7-0011-R3a-SM-5O9DA	Cortex	50-59
GTEX-13OW8-0011-R3a-SM-5L3I4	Cortex	60-69
GTEX-13PLJ-0011-R3a-SM-5O9DT	Cortex	60-69
GTEX-13PVQ-0011-R3b-SM-5O9D6	Cortex	50-59
GTEX-13QIC-0011-R3a-SM-5P9HT	Cortex	60-69
GTEX-13RTJ-0011-R3a-SM-5PNX7	Cortex	60-69
GTEX-13RTL-0011-R3a-SM-5P9JP	Cortex	40-49
GTEX-13S7M-0011-R3a-SM-5PNX2	Cortex	60-69
GTEX-13SLW-0011-R3b-SM-5SI6Y	Cortex	70-79
GTEX-13VXU-0011-R3b-SM-5O9CU	Cortex	50-59
GTEX-13X6I-0011-R3b-SM-5P9HM	Cortex	60-69
GTEX-13X6J-0011-R3b-SM-5P9K5	Cortex	50-59
GTEX-13X6K-0011-R3b-SM-5PNUD	Cortex	60-69
GTEX-1445S-0011-R3a-SM-5P9HY	Cortex	60-69
GTEX-144GL-0011-R3a-SM-5P9HP	Cortex	50-59
GTEX-145LS-0011-R3a-SM-5S2VJ	Cortex	60-69
GTEX-145LU-0011-R3a-SM-5P9K2	Cortex	50-59
GTEX-145MG-0011-R3b-SM-5SI67	Cortex	50-59
GTEX-145MH-0011-R3b-SM-5P9JQ	Cortex	50-59
GTEX-145MI-0011-R3b-SM-5PNWK	Cortex	60-69
GTEX-1477Z-0011-R3b-SM-5PNX9	Cortex	60-69
GTEX-148VJ-0011-R3b-SM-69LQJ	Cortex	70-79
GTEX-14BIM-0011-R3b-SM-5S2RL	Cortex	60-69
GTEX-14BIN-0011-R3b-SM-6AJBL	Cortex	50-59
GTEX-14BMV-0011-R3a-SM-5ZZU7	Cortex	50-59
GTEX-14C39-0011-R3b-SM-5YYA3	Cortex	40-49
GTEX-14DAQ-0011-R3b-SM-5YYAJ	Cortex	60-69
GTEX-14E7W-0011-R3b-SM-5YYB5	Cortex	70-79
GTEX-14JG1-0011-R3a-SM-62LEC	Cortex	40-49
GTEX-14JIY-0011-R3a-SM-5YYAQ	Cortex	60-69
GTEX-14LLW-0011-R3b-SM-62LFW	Cortex	70-79
GTEX-14LZ3-0011-R3a-SM-664NQ	Cortex	60-69
GTEX-14PJM-0011-R3b-SM-5ZZV9	Cortex	50-59
GTEX-14PJO-0011-R3a-SM-6AJBY	Cortex	60-69
GTEX-14PN4-0011-R3b-SM-686ZU	Cortex	50-59
GTEX-14PQA-0011-R3b-SM-69LQO	Cortex	50-59
GTEX-15CHQ-0011-R3b-SM-686ZY	Cortex	60-69
GTEX-15DCD-0011-R3b-SM-6EU1I	Cortex	70-79
GTEX-15DYW-0011-R3b-SM-6LPIM	Cortex	60-69
GTEX-15EO6-0011-R3b-SM-7KUDY	Cortex	50-59
GTEX-15ER7-0011-R3a-SM-6LPIK	Cortex	20-29
GTEX-15G19-0011-R3a-SM-6LPIG	Cortex	60-69
GTEX-15SHU-0011-R3a-SM-7IGPS	Cortex	40-49
GTEX-16XZZ-0011-R3a-SM-7IGLH	Cortex	60-69
GTEX-16YQH-0011-R3a-SM-7EPGM	Cortex	30-39
GTEX-17EVP-0011-R3a-SM-7EPI9	Cortex	40-49
GTEX-17EVQ-0011-R3b-SM-7LT9B	Cortex	70-79
GTEX-17F97-0011-R3b-SM-7LT9E	Cortex	50-59
GTEX-17HHY-0011-R3a-SM-7EWDK	Cortex	50-59
GTEX-17HII-0011-R3a-SM-7LT9D	Cortex	50-59
GTEX-18A6Q-0011-R3a-SM-718A7	Cortex	60-69
GTEX-1A3MX-0011-R3b-SM-79OOW	Cortex	60-69
GTEX-1B8L1-0011-R3a-SM-7EPIO	Cortex	60-69
GTEX-1BAJH-0011-R3a-SM-7IGNU	Cortex	70-79
GTEX-N7MS-0011-R3a-SM-33HC6	Cortex	60-69
GTEX-N7MT-0011-R3a-SM-2I3GC	Cortex	60-69
GTEX-NL3H-0011-R3a-SM-2I3GL	Cortex	60-69
GTEX-NPJ8-0011-R3a-SM-2HMIW	Cortex	40-49
GTEX-OHPN-0011-R3A-SM-2I5FC	Cortex	60-69
GTEX-P44H-0011-R3A-SM-5SI8A	Cortex	40-49
GTEX-PVOW-0011-R3A-SM-32PKX	Cortex	40-49
GTEX-PWO3-0011-R3A-SM-2I5EX	Cortex	60-69
GTEX-Q2AG-0011-R3A-SM-2HMJ9	Cortex	40-49
GTEX-QDT8-0011-R3A-SM-32PKR	Cortex	30-39
GTEX-QVUS-0011-R3A-SM-3GAFD	Cortex	60-69
GTEX-RNOR-0011-R3A-SM-5SI8E	Cortex	50-59
GTEX-RVPV-0011-R3A-SM-2TF63	Cortex	60-69
GTEX-T2IS-0011-R3A-SM-32QPB	Cortex	20-29
GTEX-UTHO-0011-R3A-SM-3GIK8	Cortex	60-69
GTEX-WHSE-0011-R3A-SM-3P5ZM	Cortex	20-29
GTEX-WL46-0011-R3A-SM-3TW8E	Cortex	50-59
GTEX-WZTO-0011-R3B-SM-3NMC6	Cortex	40-49
GTEX-X4XX-0011-R3B-SM-46MWK	Cortex	60-69
GTEX-X585-0011-R3B-SM-46MVG	Cortex	50-59
GTEX-XLM4-0011-R3B-SM-4AT6E	Cortex	60-69
GTEX-XMD1-0011-R3B-SM-4AT5R	Cortex	60-69
GTEX-Y8DK-0011-R3A-SM-4RTW5	Cortex	60-69
GTEX-YFC4-0011-R3a-SM-4RGLP	Cortex	40-49
GTEX-YJ89-0011-R3b-SM-4V6EF	Cortex	60-69
GTEX-Z93S-0011-R3b-SM-4RGNH	Cortex	50-59
GTEX-ZAB4-0011-R3a-SM-4RGNQ	Cortex	40-49
GTEX-ZDXO-0011-R3a-SM-4WKFS	Cortex	60-69
GTEX-ZE9C-0011-R3a-SM-4WKGT	Cortex	60-69
GTEX-ZF28-0011-R3a-SM-4WWDA	Cortex	60-69
GTEX-ZUA1-0011-R3a-SM-4YCEE	Cortex	40-49
GTEX-ZVT3-0011-R3b-SM-51MTJ	Cortex	60-69
GTEX-ZVZQ-0011-R3a-SM-57WC7	Cortex	60-69
GTEX-11GSP-0011-R5a-SM-57WBE	Subcortex	60-69
GTEX-11H98-0011-R5b-SM-57WCF	Subcortex	50-59
GTEX-11NV4-0011-R5a-SM-5NQ88	Subcortex	60-69
GTEX-11OF3-0011-R5a-SM-57WB4	Subcortex	60-69
GTEX-11TUW-0011-R5b-SM-5BC6Q	Subcortex	60-69
GTEX-11UD1-0011-R5b-SM-5P9FP	Subcortex	40-49
GTEX-11WQC-0011-R5a-SM-5BC74	Subcortex	60-69
GTEX-12WSA-0011-R5b-SM-5GU5I	Subcortex	60-69
GTEX-12WSC-0011-R5b-SM-5CVNS	Subcortex	50-59
GTEX-12WSD-0011-R5b-SM-5CVNG	Subcortex	60-69
GTEX-12WSF-0011-R5a-SM-5HL8K	Subcortex	70-79
GTEX-12WSH-0011-R5b-SM-5P9F3	Subcortex	50-59
GTEX-12WSM-0011-R5a-SM-5EQ4Y	Subcortex	60-69
GTEX-12ZZW-0011-R5a-SM-5DUVN	Subcortex	50-59
GTEX-12ZZX-0011-R5a-SM-5HL89	Subcortex	40-49
GTEX-12ZZY-0011-R5a-SM-5EGL9	Subcortex	60-69
GTEX-12ZZZ-0011-R5a-SM-5EQ4M	Subcortex	60-69
GTEX-13112-0011-R5b-SM-5DUV8	Subcortex	50-59
GTEX-1313W-0011-R5b-SM-5L3EP	Subcortex	50-59
GTEX-131YS-0011-R5b-SM-5K7YB	Subcortex	60-69
GTEX-132Q8-0011-R5a-SM-5IJDM	Subcortex	60-69
GTEX-1399T-0011-R5b-SM-5IJDK	Subcortex	60-69
GTEX-139T8-0011-R5b-SM-5J1MO	Subcortex	60-69
GTEX-139TS-0011-R5b-SM-5J2MZ	Subcortex	60-69
GTEX-139TT-0011-R5b-SM-5K7W8	Subcortex	60-69
GTEX-139TU-0011-R5b-SM-5L3E1	Subcortex	60-69
GTEX-13CF2-0011-R5a-SM-5LZWS	Subcortex	60-69
GTEX-13CIG-0011-R5b-SM-5L3F2	Subcortex	50-59
GTEX-13CZV-0011-R5a-SM-5K7XA	Subcortex	60-69
GTEX-13FHO-0011-R5b-SM-5LZZ3	Subcortex	60-69
GTEX-13FHP-0011-R5b-SM-5LZY2	Subcortex	50-59
GTEX-13FLV-0011-R5a-SM-5LZWT	Subcortex	50-59
GTEX-13FLW-0011-R5a-SM-5LZX6	Subcortex	50-59
GTEX-13FXS-0011-R5b-SM-5LZYE	Subcortex	50-59
GTEX-13G51-0011-R5a-SM-5L3EB	Subcortex	60-69
GTEX-13IVO-0011-R5a-SM-5L3CY	Subcortex	70-79
GTEX-13JUV-0011-R5a-SM-5LZY5	Subcortex	40-49
GTEX-13JVG-0011-R5a-SM-5MR4O	Subcortex	60-69
GTEX-13N1W-0011-R5b-SM-5MR5Q	Subcortex	70-79
GTEX-13N2G-0011-R5a-SM-5MR33	Subcortex	60-69
GTEX-13NYB-0011-R5a-SM-5MR45	Subcortex	40-49
GTEX-13NYS-0011-R5a-SM-5MR4D	Subcortex	60-69
GTEX-13NZA-0011-R5b-SM-5KM4K	Subcortex	60-69
GTEX-13O3O-0011-R5b-SM-5KM44	Subcortex	60-69
GTEX-13O3Q-0011-R5b-SM-5P9H4	Subcortex	50-59
GTEX-13OVH-0011-R5b-SM-5KM4L	Subcortex	70-79
GTEX-13OVJ-0011-R5a-SM-5P9H7	Subcortex	50-59
GTEX-13OVL-0011-R5b-SM-5L3FU	Subcortex	50-59
GTEX-13OW5-0011-R5b-SM-5L3FR	Subcortex	60-69
GTEX-13OW6-0011-R5a-SM-5O9BK	Subcortex	50-59
GTEX-13OW7-0011-R5b-SM-5O9DM	Subcortex	50-59
GTEX-13OW8-0011-R5b-SM-5L3FQ	Subcortex	60-69
GTEX-13PL6-0011-R5b-SM-5O9BI	Subcortex	40-49
GTEX-13PLJ-0011-R5a-SM-5O9BG	Subcortex	60-69
GTEX-13PVQ-0011-R5b-SM-5O9DI	Subcortex	50-59
GTEX-13RTJ-0011-R5a-SM-5P9HR	Subcortex	60-69
GTEX-13S7M-0011-R5b-SM-5P9HS	Subcortex	60-69
GTEX-13SLW-0011-R5b-SM-5SI6Z	Subcortex	70-79
GTEX-13SLX-0011-R5a-SM-5O9BV	Subcortex	50-59
GTEX-13VXU-0011-R5a-SM-5O9D7	Subcortex	50-59
GTEX-13X6I-0011-R5a-SM-5PNWW	Subcortex	60-69
GTEX-13X6J-0011-R5b-SM-5PNWT	Subcortex	50-59
GTEX-13X6K-0011-R5b-SM-5PNUE	Subcortex	60-69
GTEX-1445S-0011-R5a-SM-5PNUS	Subcortex	60-69
GTEX-144GL-0011-R5b-SM-5PNUJ	Subcortex	50-59
GTEX-144GO-0011-R5a-SM-5PNUR	Subcortex	60-69
GTEX-145LS-0011-R5a-SM-5SI65	Subcortex	60-69
GTEX-145MG-0011-R5b-SM-5S2VU	Subcortex	50-59
GTEX-145MH-0011-R5a-SM-5P9JT	Subcortex	50-59
GTEX-14753-0011-R5a-SM-5S2VW	Subcortex	60-69
GTEX-1477Z-0011-R5b-SM-5PNUO	Subcortex	60-69
GTEX-14ABY-0011-R5b-SM-5SI7B	Subcortex	50-59
GTEX-14ASI-0011-R5b-SM-6EU2M	Subcortex	60-69
GTEX-14BIM-0011-R5b-SM-5S2RM	Subcortex	60-69
GTEX-14BIN-0011-R5b-SM-5SI78	Subcortex	50-59
GTEX-14BMV-0011-R5b-SM-62LFT	Subcortex	50-59
GTEX-14C39-0011-R5b-SM-5ZZV1	Subcortex	40-49
GTEX-14DAQ-0011-R5b-SM-5YYAK	Subcortex	60-69
GTEX-14E6D-0011-R5b-SM-69LQR	Subcortex	50-59
GTEX-14JG1-0011-R5a-SM-62LED	Subcortex	40-49
GTEX-14JIY-0011-R5b-SM-62LE7	Subcortex	60-69
GTEX-14LLW-0011-R5b-SM-5ZZU6	Subcortex	70-79
GTEX-14LZ3-0011-R5b-SM-5ZZV8	Subcortex	60-69
GTEX-14PJO-0011-R5a-SM-6AJBZ	Subcortex	60-69
GTEX-14PN4-0011-R5a-SM-686ZV	Subcortex	50-59
GTEX-14PQA-0011-R5b-SM-6AJC2	Subcortex	50-59
GTEX-15CHQ-0011-R5b-SM-6AJAN	Subcortex	60-69
GTEX-15DCD-0011-R5a-SM-69LPC	Subcortex	70-79
GTEX-15DDE-0011-R5b-SM-7KULJ	Subcortex	50-59
GTEX-15DYW-0011-R5a-SM-6M46W	Subcortex	60-69
GTEX-15EO6-0011-R5b-SM-7KUDZ	Subcortex	50-59
GTEX-15ER7-0011-R5b-SM-6M46T	Subcortex	20-29
GTEX-15G19-0011-R5b-SM-6M46P	Subcortex	60-69
GTEX-15SHU-0011-R5a-SM-7938Q	Subcortex	40-49
GTEX-16NPV-0011-R5a-SM-7EPGK	Subcortex	50-59
GTEX-16YQH-0011-R5b-SM-7938U	Subcortex	30-39
GTEX-16Z82-0011-R5a-SM-7EPGB	Subcortex	60-69
GTEX-17EVP-0011-R5b-SM-7DHKW	Subcortex	40-49
GTEX-17EVQ-0011-R5a-SM-7LT92	Subcortex	70-79
GTEX-17F97-0011-R5a-SM-7LG4Z	Subcortex	50-59
GTEX-17HG3-0011-R5a-SM-7DUEW	Subcortex	30-39
GTEX-17HHY-0011-R5b-SM-79OMZ	Subcortex	50-59
GTEX-17HII-0011-R5a-SM-7LG51	Subcortex	50-59
GTEX-17MF6-0011-R5a-SM-731BA	Subcortex	40-49
GTEX-183WM-0011-R5a-SM-718A4	Subcortex	70-79
GTEX-18464-0011-R5b-SM-718A6	Subcortex	50-59
GTEX-18465-0011-R5a-SM-72D5J	Subcortex	50-59
GTEX-1A3MX-0011-R5a-SM-79OM5	Subcortex	60-69
GTEX-1A8G6-0011-R5b-SM-7IGQG	Subcortex	60-69
GTEX-1AX9I-0011-R5b-SM-793DI	Subcortex	60-69
GTEX-1B8L1-0011-R5a-SM-7DHN5	Subcortex	60-69
GTEX-1B8SF-0011-R5a-SM-79OOO	Subcortex	60-69
GTEX-N7MS-0011-R5a-SM-2HMK8	Subcortex	60-69
GTEX-N7MT-0011-R5a-SM-2I3G6	Subcortex	60-69
GTEX-NL3H-0011-R5a-SM-2I3GB	Subcortex	60-69
GTEX-NL4W-0011-R5a-SM-2I3GD	Subcortex	50-59
GTEX-NPJ7-0011-R5a-SM-33HBK	Subcortex	60-69
GTEX-NPJ8-0011-R5a-SM-2HMJY	Subcortex	40-49
GTEX-OXRN-0011-R5A-SM-2I5EF	Subcortex	50-59
GTEX-OXRO-0011-R5A-SM-2I5EG	Subcortex	60-69
GTEX-P44H-0011-R5A-SM-2XCEX	Subcortex	40-49
GTEX-PVOW-0011-R5A-SM-32PL7	Subcortex	40-49
GTEX-PWO3-0011-R5A-SM-2I5EZ	Subcortex	60-69
GTEX-Q2AG-0011-R5A-SM-2HMJH	Subcortex	40-49
GTEX-QDT8-0011-R5A-SM-32PKN	Subcortex	30-39
GTEX-QMR6-0011-R5A-SM-32PKT	Subcortex	50-59
GTEX-QVJO-0011-R5A-SM-2S1QM	Subcortex	60-69
GTEX-R55E-0011-R5A-SM-2TC5N	Subcortex	20-29
GTEX-RU72-0011-R5A-SM-2TF6U	Subcortex	50-59
GTEX-RVPV-0011-R5A-SM-2TF69	Subcortex	60-69
GTEX-S7PM-0011-R5A-SM-3NM8G	Subcortex	60-69
GTEX-S7SE-0011-R5A-SM-2XCDA	Subcortex	50-59
GTEX-T2IS-0011-R5A-SM-32QP4	Subcortex	20-29
GTEX-T5JC-0011-R5A-SM-32PLK	Subcortex	20-29
GTEX-T6MN-0011-R5A-SM-32QPD	Subcortex	50-59
GTEX-TSE9-0011-R5A-SM-3DB7J	Subcortex	60-69
GTEX-UTHO-0011-R5A-SM-3GIJD	Subcortex	60-69
GTEX-WHSE-0011-R5A-SM-3P5ZO	Subcortex	20-29
GTEX-WL46-0011-R5A-SM-3LK6V	Subcortex	50-59
GTEX-WVLH-0011-R5A-SM-3MJFW	Subcortex	50-59
GTEX-WWYW-0011-R5A-SM-3NB3E	Subcortex	50-59
GTEX-WZTO-0011-R5B-SM-3NMC5	Subcortex	40-49
GTEX-X261-0011-R5A-SM-3NMB4	Subcortex	50-59
GTEX-X4XX-0011-R5A-SM-46MWN	Subcortex	60-69
GTEX-X585-0011-R5A-SM-46MVI	Subcortex	50-59
GTEX-XMD1-0011-R5A-SM-4AT47	Subcortex	60-69
GTEX-Y8DK-0011-R5B-SM-4RTW6	Subcortex	60-69
GTEX-YFC4-0011-R5a-SM-4RGLR	Subcortex	40-49
GTEX-YJ89-0011-R5a-SM-4V6GM	Subcortex	60-69
GTEX-Z93S-0011-R5b-SM-4RGNI	Subcortex	50-59
GTEX-ZAB4-0011-R5a-SM-4SOKC	Subcortex	40-49
GTEX-ZDXO-0011-R5a-SM-4WKG5	Subcortex	60-69
GTEX-ZE7O-0011-R5a-SM-57WBO	Subcortex	50-59
GTEX-ZE9C-0011-R5a-SM-5EGLO	Subcortex	60-69
GTEX-ZF28-0011-R5a-SM-4WWCZ	Subcortex	60-69
GTEX-ZUA1-0011-R5b-SM-51MTG	Subcortex	40-49
GTEX-ZV68-0011-R5a-SM-4YCDW	Subcortex	50-59
GTEX-ZVT3-0011-R5a-SM-51MSI	Subcortex	60-69
GTEX-ZVZQ-0011-R5b-SM-57WDC	Subcortex	60-69
GTEX-ZXG5-0011-R5b-SM-57WBN	Subcortex	60-69
GTEX-11GSP-0011-R11b-SM-5NQ7V	Cerebellum	60-69
GTEX-11H98-0011-R11b-SM-5NQ6U	Cerebellum	50-59
GTEX-11OF3-0011-R11a-SM-57WCR	Cerebellum	60-69
GTEX-11WQC-0011-R11b-SM-57WD6	Cerebellum	60-69
GTEX-11ZUS-0011-R11b-SM-5BC7B	Cerebellum	30-39
GTEX-12126-0011-R11a-SM-5BC6X	Cerebellum	20-29
GTEX-12WSC-0011-R11a-SM-5GU5J	Cerebellum	50-59
GTEX-12WSE-0011-R11b-SM-5P9JW	Cerebellum	20-29
GTEX-12WSF-0011-R11a-SM-5LZVT	Cerebellum	70-79
GTEX-12WSH-0011-R11a-SM-5LZVM	Cerebellum	50-59
GTEX-12WSI-0011-R11b-SM-5P9EZ	Cerebellum	50-59
GTEX-12WSM-0011-R11a-SM-5DUX8	Cerebellum	60-69
GTEX-12ZZX-0011-R11a-SM-5DUVJ	Cerebellum	40-49
GTEX-12ZZZ-0011-R11a-SM-5EGLC	Cerebellum	60-69
GTEX-1313W-0011-R11a-SM-5DUXN	Cerebellum	50-59
GTEX-131XH-0011-R11a-SM-5EGLN	Cerebellum	50-59
GTEX-131XW-0011-R11a-SM-5DUV9	Cerebellum	50-59
GTEX-131YS-0011-R11b-SM-5EGLM	Cerebellum	60-69
GTEX-132Q8-0011-R11b-SM-5DUW9	Cerebellum	60-69
GTEX-1399T-0011-R11a-SM-5J2O1	Cerebellum	60-69
GTEX-139TT-0011-R11b-SM-5LZV1	Cerebellum	60-69
GTEX-139UW-0011-R11a-SM-5IJGN	Cerebellum	60-69
GTEX-13CF2-0011-R11b-SM-5LZXO	Cerebellum	60-69
GTEX-13CZV-0011-R11b-SM-5N9FN	Cerebellum	60-69
GTEX-13FHO-0011-R11b-SM-5LZYQ	Cerebellum	60-69
GTEX-13FHP-0011-R11b-SM-5LZXP	Cerebellum	50-59
GTEX-13FLV-0011-R11a-SM-5LZZ7	Cerebellum	50-59
GTEX-13FTY-0011-R11a-SM-5IJEA	Cerebellum	40-49
GTEX-13FXS-0011-R11a-SM-5L3DM	Cerebellum	50-59
GTEX-13G51-0011-R11b-SM-5J2NE	Cerebellum	60-69
GTEX-13JUV-0011-R11a-SM-5LZYH	Cerebellum	40-49
GTEX-13JVG-0011-R11a-SM-5KM53	Cerebellum	60-69
GTEX-13N2G-0011-R11a-SM-5MR3F	Cerebellum	60-69
GTEX-13NYB-0011-R11a-SM-5KM3Q	Cerebellum	40-49
GTEX-13NYS-0011-R11b-SM-5MR4P	Cerebellum	60-69
GTEX-13NZA-0011-R11b-SM-5KM4W	Cerebellum	60-69
GTEX-13O3O-0011-R11b-SM-5KM4G	Cerebellum	60-69
GTEX-13O3Q-0011-R11b-SM-5KM2W	Cerebellum	50-59
GTEX-13OVH-0011-R11b-SM-5KM4X	Cerebellum	70-79
GTEX-13OVJ-0011-R11a-SM-5P9H8	Cerebellum	50-59
GTEX-13OVL-0011-R11b-SM-5L3G7	Cerebellum	50-59
GTEX-13OW5-0011-R11b-SM-5L3GG	Cerebellum	60-69
GTEX-13OW6-0011-R11a-SM-5L3H2	Cerebellum	50-59
GTEX-13OW7-0011-R11a-SM-5O9DY	Cerebellum	50-59
GTEX-13OW8-0011-R11a-SM-5L3GT	Cerebellum	60-69
GTEX-13PLJ-0011-R11b-SM-5O9BS	Cerebellum	60-69
GTEX-13PVQ-0011-R11a-SM-5O9DU	Cerebellum	50-59
GTEX-13QIC-0011-R11b-SM-5O9BU	Cerebellum	60-69
GTEX-13RTJ-0011-R11a-SM-5O9CK	Cerebellum	60-69
GTEX-13S7M-0011-R11b-SM-5P9HU	Cerebellum	60-69
GTEX-13SLW-0011-R11a-SM-5SI8Q	Cerebellum	70-79
GTEX-13SLX-0011-R11b-SM-5O9C8	Cerebellum	50-59
GTEX-13VXU-0011-R11b-SM-5O9DJ	Cerebellum	50-59
GTEX-13X6I-0011-R11a-SM-5P9HN	Cerebellum	60-69
GTEX-13X6J-0011-R11a-SM-5P9HE	Cerebellum	50-59
GTEX-13X6K-0011-R11a-SM-5P9F5	Cerebellum	60-69
GTEX-144GL-0011-R11b-SM-5P9F6	Cerebellum	50-59
GTEX-145LU-0011-R11b-SM-5P9JX	Cerebellum	50-59
GTEX-145MH-0011-R11a-SM-5P9HQ	Cerebellum	50-59
GTEX-145MI-0011-R11a-SM-5P9JZ	Cerebellum	60-69
GTEX-14ABY-0011-R11a-SM-5SI7C	Cerebellum	50-59
GTEX-14ASI-0011-R11b-SM-6AJBJ	Cerebellum	60-69
GTEX-14BIM-0011-R11b-SM-5S2RN	Cerebellum	60-69
GTEX-14BIN-0011-R11a-SM-5SI79	Cerebellum	50-59
GTEX-14C39-0011-R11b-SM-5YYAF	Cerebellum	40-49
GTEX-14C5O-0011-R11b-SM-6872H	Cerebellum	60-69
GTEX-14DAQ-0011-R11a-SM-664NO	Cerebellum	60-69
GTEX-14E6D-0011-R11b-SM-664NP	Cerebellum	50-59
GTEX-14E7W-0011-R11a-SM-5ZZVA	Cerebellum	70-79
GTEX-14JG1-0011-R11a-SM-62LEE	Cerebellum	40-49
GTEX-14JIY-0011-R11b-SM-62LE8	Cerebellum	60-69
GTEX-14PN4-0011-R11a-SM-686ZW	Cerebellum	50-59
GTEX-15CHQ-0011-R11b-SM-686ZZ	Cerebellum	60-69
GTEX-15DCD-0011-R11a-SM-6AJAF	Cerebellum	70-79
GTEX-15DYW-0011-R11a-SM-6LPIT	Cerebellum	60-69
GTEX-15EO6-0011-R11b-SM-6M47M	Cerebellum	50-59
GTEX-15ER7-0011-R11a-SM-6LPIL	Cerebellum	20-29
GTEX-15G19-0011-R11b-SM-6LPIH	Cerebellum	60-69
GTEX-16GPK-0011-R11b-SM-7MKFF	Cerebellum	60-69
GTEX-16XZZ-0011-R11a-SM-7EPI3	Cerebellum	60-69
GTEX-16YQH-0011-R11b-SM-7LT98	Cerebellum	30-39
GTEX-16Z82-0011-R11a-SM-79OKJ	Cerebellum	60-69
GTEX-17EVP-0011-R11a-SM-7EWDL	Cerebellum	40-49
GTEX-17EVQ-0011-R11a-SM-7LT9C	Cerebellum	70-79
GTEX-17F97-0011-R11b-SM-7KFRQ	Cerebellum	50-59
GTEX-17HG3-0011-R11b-SM-7KFT4	Cerebellum	30-39
GTEX-17HII-0011-R11b-SM-7KFSX	Cerebellum	50-59
GTEX-17JCI-0011-R11a-SM-7189Y	Cerebellum	60-69
GTEX-183WM-0011-R11a-SM-718A5	Cerebellum	70-79
GTEX-18464-0011-R11a-SM-72D76	Cerebellum	50-59
GTEX-18465-0011-R11a-SM-72D78	Cerebellum	50-59
GTEX-18A6Q-0011-R11a-SM-72D6H	Cerebellum	60-69
GTEX-1A3MX-0011-R11b-SM-7DUGP	Cerebellum	60-69
GTEX-1AX9I-0011-R11b-SM-7DHN4	Cerebellum	60-69
GTEX-1B8L1-0011-R11b-SM-793DJ	Cerebellum	60-69
GTEX-1B8SF-0011-R11a-SM-79OOP	Cerebellum	60-69
GTEX-1BAJH-0011-R11b-SM-7IGLM	Cerebellum	70-79
GTEX-N7MS-0011-R11A-SM-2HMJS	Cerebellum	60-69
GTEX-NL4W-0011-R11A-SM-2I3DW	Cerebellum	50-59
GTEX-NPJ7-0011-R11A-SM-2I3E8	Cerebellum	60-69
GTEX-OHPN-0011-R11A-SM-2I5FM	Cerebellum	60-69
GTEX-P44H-0011-R11A-SM-2XCER	Cerebellum	40-49
GTEX-Q2AG-0011-R11A-SM-2HMKZ	Cerebellum	40-49
GTEX-QDT8-0011-R11A-SM-32PKD	Cerebellum	30-39
GTEX-QMR6-0011-R11A-SM-32PKK	Cerebellum	50-59
GTEX-R55E-0011-R11A-SM-2TC6I	Cerebellum	20-29
GTEX-RU72-0011-R11A-SM-5SI8G	Cerebellum	50-59
GTEX-RVPV-0011-R11A-SM-2TF6F	Cerebellum	60-69
GTEX-S7SE-0011-R11A-SM-2XCDD	Cerebellum	50-59
GTEX-T2IS-0011-R11A-SM-32QPC	Cerebellum	20-29
GTEX-T5JC-0011-R11A-SM-32PMB	Cerebellum	20-29
GTEX-T6MN-0011-R11A-SM-32QOX	Cerebellum	50-59
GTEX-TSE9-0011-R11A-SM-3DB7N	Cerebellum	60-69
GTEX-UTHO-0011-R11A-SM-3GIJE	Cerebellum	60-69
GTEX-WHSE-0011-R11A-SM-3P5YY	Cerebellum	20-29
GTEX-WL46-0011-R11A-SM-3MJFT	Cerebellum	50-59
GTEX-WVLH-0011-R11A-SM-3MJFO	Cerebellum	50-59
GTEX-WWYW-0011-R11A-SM-3NB38	Cerebellum	50-59
GTEX-WZTO-0011-R11A-SM-4E3K9	Cerebellum	40-49
GTEX-X261-0011-R11A-SM-4E3JY	Cerebellum	50-59
GTEX-X4EP-0011-R11B-SM-4QASK	Cerebellum	60-69
GTEX-X4XX-0011-R11A-SM-46MWQ	Cerebellum	60-69
GTEX-X585-0011-R11B-SM-46MUZ	Cerebellum	50-59
GTEX-XMD1-0011-R11A-SM-4AT5J	Cerebellum	60-69
GTEX-Y8DK-0011-R11A-SM-4SOK2	Cerebellum	60-69
GTEX-YFC4-0011-R11a-SM-4SOK6	Cerebellum	40-49
GTEX-YJ89-0011-R11a-SM-4SOKA	Cerebellum	60-69
GTEX-Z93S-0011-R11a-SM-4RGNN	Cerebellum	50-59
GTEX-ZAB4-0011-R11a-SM-4SOKI	Cerebellum	40-49
GTEX-ZDXO-0011-R11a-SM-4WWD9	Cerebellum	60-69
GTEX-ZE7O-0011-R11a-SM-57WBC	Cerebellum	50-59
GTEX-ZE9C-0011-R11a-SM-4WKGG	Cerebellum	60-69
GTEX-ZF28-0011-R11a-SM-4WWEI	Cerebellum	60-69
GTEX-ZUA1-0011-R11b-SM-51MTI	Cerebellum	40-49
GTEX-ZVT3-0011-R11b-SM-57WBI	Cerebellum	60-69
GTEX-ZVZQ-0011-R11a-SM-51MS6	Cerebellum	60-69
GTEX-111FC-3326-SM-5GZYV	Cerebellum	60-69
GTEX-1128S-2826-SM-5N9DI	Cerebellum	60-69
GTEX-117XS-3126-SM-5GIDP	Cerebellum	60-69
GTEX-1192X-3226-SM-5987D	Cerebellum	50-59
GTEX-11DXW-1026-SM-5H11K	Cerebellum	40-49
GTEX-11DXY-3126-SM-5N9BT	Cerebellum	60-69
GTEX-11DYG-2926-SM-5H132	Cerebellum	60-69
GTEX-11DZ1-2926-SM-5A5KI	Cerebellum	50-59
GTEX-11EI6-2926-SM-5985U	Cerebellum	60-69
GTEX-11EMC-3326-SM-5P9JH	Cerebellum	60-69
GTEX-11GSO-3026-SM-5Q5AL	Cerebellum	60-69
GTEX-11GSP-3126-SM-5A5LL	Cerebellum	60-69
GTEX-11NUK-3026-SM-5986K	Cerebellum	50-59
GTEX-11NV4-2226-SM-5BC4T	Cerebellum	60-69
GTEX-11O72-2826-SM-5HL6W	Cerebellum	40-49
GTEX-11OC5-0626-SM-5HL6M	Cerebellum	60-69
GTEX-11ONC-3026-SM-5985W	Cerebellum	60-69
GTEX-11PRG-2826-SM-5BC54	Cerebellum	50-59
GTEX-11TTK-2826-SM-5GU5K	Cerebellum	60-69
GTEX-11ZTS-3226-SM-5EGID	Cerebellum	60-69
GTEX-11ZUS-2826-SM-5EQKW	Cerebellum	30-39
GTEX-11ZVC-3026-SM-59HJM	Cerebellum	50-59
GTEX-12126-0926-SM-5FQTW	Cerebellum	20-29
GTEX-12696-3026-SM-5FQTU	Cerebellum	60-69
GTEX-1269C-3126-SM-5EGI6	Cerebellum	60-69
GTEX-12WSC-2926-SM-5BC5Z	Cerebellum	50-59
GTEX-12WSD-3026-SM-5LZU7	Cerebellum	60-69
GTEX-12WSE-2926-SM-5RQJ9	Cerebellum	20-29
GTEX-12WSH-3126-SM-5LZW8	Cerebellum	50-59
GTEX-12WSM-2126-SM-5GCOC	Cerebellum	60-69
GTEX-12ZZX-2826-SM-5BC6K	Cerebellum	40-49
GTEX-12ZZY-2926-SM-5DUXO	Cerebellum	60-69
GTEX-12ZZZ-3126-SM-5LZU6	Cerebellum	60-69
GTEX-13112-2926-SM-5DUWT	Cerebellum	50-59
GTEX-1313W-3026-SM-5LZUZ	Cerebellum	50-59
GTEX-131XH-2926-SM-5LZU4	Cerebellum	50-59
GTEX-131YS-3026-SM-5EGHY	Cerebellum	60-69
GTEX-132Q8-2926-SM-5IFFP	Cerebellum	60-69
GTEX-1399T-3126-SM-5IJFS	Cerebellum	60-69
GTEX-139TS-3126-SM-5LZWX	Cerebellum	60-69
GTEX-139TT-2626-SM-5LZUB	Cerebellum	60-69
GTEX-13CF2-3026-SM-5IFFX	Cerebellum	60-69
GTEX-13FHO-2926-SM-5L3ES	Cerebellum	60-69
GTEX-13FHP-2926-SM-5IJG9	Cerebellum	50-59
GTEX-13FXS-3026-SM-5LZYO	Cerebellum	50-59
GTEX-13G51-3126-SM-5IJG7	Cerebellum	60-69
GTEX-13JUV-3026-SM-5K7WX	Cerebellum	40-49
GTEX-13JVG-3226-SM-5IJGJ	Cerebellum	60-69
GTEX-13N2G-3126-SM-5IJGL	Cerebellum	60-69
GTEX-13NYB-3226-SM-5J2ND	Cerebellum	40-49
GTEX-13O3O-3026-SM-5KM42	Cerebellum	60-69
GTEX-13O3Q-3026-SM-5IJGD	Cerebellum	50-59
GTEX-13OVH-2926-SM-5IJFH	Cerebellum	70-79
GTEX-13OVJ-2726-SM-5IJG6	Cerebellum	50-59
GTEX-13OVL-3026-SM-5IJF1	Cerebellum	50-59
GTEX-13OW5-3126-SM-5MR3Y	Cerebellum	60-69
GTEX-13OW6-2926-SM-5KM29	Cerebellum	50-59
GTEX-13OW7-2926-SM-5MR3Z	Cerebellum	50-59
GTEX-13OW8-2926-SM-5L3FV	Cerebellum	60-69
GTEX-13PVQ-2926-SM-5L3HJ	Cerebellum	50-59
GTEX-13QIC-3026-SM-5LU58	Cerebellum	60-69
GTEX-13RTJ-3126-SM-5S2Q4	Cerebellum	60-69
GTEX-13S7M-3026-SM-5S2QQ	Cerebellum	60-69
GTEX-13SLX-3226-SM-5YYA6	Cerebellum	50-59
GTEX-13VXU-3026-SM-5LU3K	Cerebellum	50-59
GTEX-13X6I-2926-SM-5Q5C3	Cerebellum	60-69
GTEX-13X6J-2926-SM-7EPGP	Cerebellum	50-59
GTEX-13X6K-2826-SM-5O9DS	Cerebellum	60-69
GTEX-144GL-2926-SM-5O99F	Cerebellum	50-59
GTEX-145LS-3026-SM-5O99S	Cerebellum	60-69
GTEX-145LU-2626-SM-5LU9Z	Cerebellum	50-59
GTEX-145MF-2826-SM-7EPGU	Cerebellum	50-59
GTEX-145MG-3126-SM-5Q5D3	Cerebellum	50-59
GTEX-145MH-2926-SM-5Q5D2	Cerebellum	50-59
GTEX-145MI-3126-SM-5Q5CF	Cerebellum	60-69
GTEX-147F4-3026-SM-5Q5BJ	Cerebellum	50-59
GTEX-147GR-3126-SM-5S2PM	Cerebellum	60-69
GTEX-14A5I-2826-SM-5SIBF	Cerebellum	50-59
GTEX-14ABY-3026-SM-664NE	Cerebellum	50-59
GTEX-14ASI-2926-SM-5Q5DG	Cerebellum	60-69
GTEX-14BIM-3126-SM-5Q5C7	Cerebellum	60-69
GTEX-14BIN-3326-SM-5Q5E6	Cerebellum	50-59
GTEX-14BMV-2926-SM-5TDEE	Cerebellum	50-59
GTEX-14C39-3026-SM-5S2QE	Cerebellum	40-49
GTEX-14C5O-2926-SM-5RQI1	Cerebellum	60-69
GTEX-14DAQ-3026-SM-5S2QZ	Cerebellum	60-69
GTEX-14E6D-2926-SM-664OP	Cerebellum	50-59
GTEX-14E7W-2926-SM-5S2R8	Cerebellum	70-79
GTEX-14JFF-2826-SM-6871Q	Cerebellum	60-69
GTEX-14JG1-2926-SM-686ZK	Cerebellum	40-49
GTEX-14JIY-2326-SM-6AJAJ	Cerebellum	60-69
GTEX-14PJM-3026-SM-6LLHM	Cerebellum	50-59
GTEX-14PJO-2926-SM-686ZI	Cerebellum	60-69
GTEX-14PN4-3026-SM-664O4	Cerebellum	50-59
GTEX-15DYW-3026-SM-7KFRM	Cerebellum	60-69
GTEX-15EO6-2926-SM-6M48D	Cerebellum	50-59
GTEX-15ER7-3026-SM-6M47W	Cerebellum	20-29
GTEX-15G19-2826-SM-6M48K	Cerebellum	60-69
GTEX-15SHU-3026-SM-6LPIB	Cerebellum	40-49
GTEX-16XZZ-2926-SM-6LPK4	Cerebellum	60-69
GTEX-16YQH-2926-SM-6LPJE	Cerebellum	30-39
GTEX-16Z82-2926-SM-6LPJJ	Cerebellum	60-69
GTEX-17EVP-2926-SM-793BU	Cerebellum	40-49
GTEX-17EVQ-2726-SM-7EWDT	Cerebellum	70-79
GTEX-17F97-2926-SM-7DUEQ	Cerebellum	50-59
GTEX-17HG3-2826-SM-7EPGO	Cerebellum	30-39
GTEX-17HHY-2926-SM-79OJW	Cerebellum	50-59
GTEX-17HII-2926-SM-79OMK	Cerebellum	50-59
GTEX-17JCI-3026-SM-7EWDR	Cerebellum	60-69
GTEX-183WM-2726-SM-7KFRF	Cerebellum	70-79
GTEX-18465-2926-SM-7KFSE	Cerebellum	50-59
GTEX-18A6Q-2826-SM-7LTAO	Cerebellum	60-69
GTEX-1A3MX-2926-SM-718B7	Cerebellum	60-69
GTEX-1A8G6-3126-SM-731D8	Cerebellum	60-69
GTEX-1A8G7-3026-SM-73KTT	Cerebellum	60-69
GTEX-1B8SF-3026-SM-731DX	Cerebellum	60-69
GTEX-1B8SG-1926-SM-73KUB	Cerebellum	50-59
GTEX-1B933-3026-SM-731DB	Cerebellum	50-59
GTEX-1C64N-3126-SM-79OO3	Cerebellum	50-59
GTEX-1C6VR-3026-SM-7IGLW	Cerebellum	60-69
GTEX-1C6WA-3326-SM-7MKGN	Cerebellum	60-69
GTEX-1CB4G-2926-SM-7MKFQ	Cerebellum	60-69
GTEX-1CB4H-3026-SM-79OLX	Cerebellum	60-69
GTEX-1E1VI-2926-SM-7IGLT	Cerebellum	50-59
GTEX-1EU9M-2926-SM-793DF	Cerebellum	60-69
GTEX-1EWIQ-3026-SM-7IGOJ	Cerebellum	70-79
GTEX-N7MS-2526-SM-2D7W3	Cerebellum	60-69
GTEX-N7MT-1226-SM-2D7W4	Cerebellum	60-69
GTEX-NPJ7-2826-SM-2I3FU	Cerebellum	60-69
GTEX-NPJ8-2626-SM-2D7W2	Cerebellum	40-49
GTEX-OHPN-2626-SM-2I5H1	Cerebellum	60-69
GTEX-P44H-2426-SM-2XCEJ	Cerebellum	40-49
GTEX-PVOW-2626-SM-32PL8	Cerebellum	40-49
GTEX-PWO3-1026-SM-2I5F2	Cerebellum	60-69
GTEX-Q2AG-2826-SM-2HMJQ	Cerebellum	40-49
GTEX-QDT8-3026-SM-32PKB	Cerebellum	30-39
GTEX-QMR6-1326-SM-32PLB	Cerebellum	50-59
GTEX-QVJO-1325-SM-2S1QX	Cerebellum	60-69
GTEX-QVUS-2926-SM-3GIJB	Cerebellum	60-69
GTEX-R55E-2526-SM-2TC6H	Cerebellum	20-29
GTEX-RNOR-2226-SM-2TF5O	Cerebellum	50-59
GTEX-RU72-2926-SM-2TF66	Cerebellum	50-59
GTEX-S7SE-2526-SM-2XCDL	Cerebellum	50-59
GTEX-T2IS-2926-SM-32QPO	Cerebellum	20-29
GTEX-T5JC-2326-SM-32PMR	Cerebellum	20-29
GTEX-T6MN-2526-SM-32PMN	Cerebellum	50-59
GTEX-TSE9-2926-SM-3DB77	Cerebellum	60-69
GTEX-UTHO-2926-SM-3P5Z9	Cerebellum	60-69
GTEX-WHSE-2926-SM-3NMBG	Cerebellum	20-29
GTEX-WL46-2826-SM-3LK81	Cerebellum	50-59
GTEX-WVLH-2926-SM-3MJG5	Cerebellum	50-59
GTEX-WWYW-3026-SM-3NB36	Cerebellum	50-59
GTEX-WZTO-2826-SM-3NM8P	Cerebellum	40-49
GTEX-X261-3126-SM-4PQZC	Cerebellum	50-59
GTEX-X4EP-3026-SM-3P5YP	Cerebellum	60-69
GTEX-X4XX-2926-SM-3NMB1	Cerebellum	60-69
GTEX-XLM4-2926-SM-4AT59	Cerebellum	60-69
GTEX-XMD1-2826-SM-4AT5F	Cerebellum	60-69
GTEX-Y111-2826-SM-4TT3O	Cerebellum	50-59
GTEX-Y8DK-0726-SM-4TT3S	Cerebellum	60-69
GTEX-YFC4-3026-SM-5IFJK	Cerebellum	40-49
GTEX-YJ89-2926-SM-5P9IT	Cerebellum	60-69
GTEX-Z93S-2826-SM-57WBL	Cerebellum	50-59
GTEX-ZAB4-2926-SM-57WCV	Cerebellum	40-49
GTEX-ZAJG-3026-SM-5HL92	Cerebellum	50-59
GTEX-ZAK1-2926-SM-5HL9S	Cerebellum	50-59
GTEX-ZDXO-2926-SM-4WKFM	Cerebellum	60-69
GTEX-ZF28-2926-SM-4WKG1	Cerebellum	60-69
GTEX-ZUA1-2926-SM-59HL3	Cerebellum	40-49
GTEX-ZVT3-2926-SM-5GU6M	Cerebellum	60-69
GTEX-ZYFD-2926-SM-5GID9	Cerebellum	50-59
GTEX-ZYY3-3026-SM-5GIEJ	Cerebellum	60-69
GTEX-ZZPT-2926-SM-5EQ5S	Cerebellum	50-59
GTEX-1117F-3226-SM-5N9CT	Cortex	60-69
GTEX-111FC-3126-SM-5GZZ2	Cortex	60-69
GTEX-1128S-2726-SM-5H12C	Cortex	60-69
GTEX-117XS-3026-SM-5N9CA	Cortex	60-69
GTEX-1192X-3126-SM-5N9BY	Cortex	50-59
GTEX-11DXW-1126-SM-5H12Q	Cortex	40-49
GTEX-11DXY-3226-SM-5GIDE	Cortex	60-69
GTEX-11EI6-3026-SM-5GZZO	Cortex	60-69
GTEX-11EMC-3226-SM-5EGKW	Cortex	60-69
GTEX-11GS4-3126-SM-5A5LH	Cortex	60-69
GTEX-11GSO-2926-SM-5HL73	Cortex	60-69
GTEX-11GSP-3226-SM-5986O	Cortex	60-69
GTEX-11NUK-2926-SM-5A5MD	Cortex	50-59
GTEX-11NV4-2126-SM-5N9DS	Cortex	60-69
GTEX-11O72-2926-SM-5BC4V	Cortex	40-49
GTEX-11OC5-0726-SM-5P9JK	Cortex	60-69
GTEX-11ONC-2926-SM-5P9JM	Cortex	60-69
GTEX-11PRG-2926-SM-5987A	Cortex	50-59
GTEX-11TTK-2926-SM-5PNYP	Cortex	60-69
GTEX-11WQK-3026-SM-5EQL6	Cortex	50-59
GTEX-11ZUS-2926-SM-5FQSL	Cortex	30-39
GTEX-12126-1026-SM-5P9JJ	Cortex	20-29
GTEX-12WSA-2926-SM-5EQ4D	Cortex	60-69
GTEX-12WSC-3026-SM-5GCNF	Cortex	50-59
GTEX-12WSD-3126-SM-5HL7P	Cortex	60-69
GTEX-12WSF-3126-SM-6M478	Cortex	70-79
GTEX-12WSH-3026-SM-5CVNI	Cortex	50-59
GTEX-12ZZW-2926-SM-5LZUP	Cortex	50-59
GTEX-12ZZX-2926-SM-5GCOQ	Cortex	40-49
GTEX-12ZZY-3026-SM-5GCOU	Cortex	60-69
GTEX-12ZZZ-3026-SM-5BC67	Cortex	60-69
GTEX-1313W-3126-SM-5LZUI	Cortex	50-59
GTEX-131XW-3126-SM-5LZUC	Cortex	50-59
GTEX-131YS-3126-SM-5KLYT	Cortex	60-69
GTEX-132Q8-3026-SM-5PNVG	Cortex	60-69
GTEX-1399T-3026-SM-5KLZC	Cortex	60-69
GTEX-139T8-1026-SM-5J2MC	Cortex	60-69
GTEX-13FHO-3026-SM-5J1O9	Cortex	60-69
GTEX-13FHP-3026-SM-5IJBS	Cortex	50-59
GTEX-13FLW-1426-SM-5K7YE	Cortex	50-59
GTEX-13FXS-3126-SM-5J2NN	Cortex	50-59
GTEX-13IVO-2926-SM-5L3CZ	Cortex	70-79
GTEX-13JUV-2926-SM-5LZX7	Cortex	40-49
GTEX-13JVG-3126-SM-5L3FH	Cortex	60-69
GTEX-13NYB-3026-SM-5IJD7	Cortex	40-49
GTEX-13NYC-2826-SM-5K7WR	Cortex	60-69
GTEX-13NYS-3126-SM-5KLYV	Cortex	60-69
GTEX-13O3O-3126-SM-5KM3H	Cortex	60-69
GTEX-13O3Q-2926-SM-5KM45	Cortex	50-59
GTEX-13OVH-3026-SM-5MR4N	Cortex	70-79
GTEX-13OVJ-2826-SM-5L3GW	Cortex	50-59
GTEX-13OW6-3026-SM-5J2MI	Cortex	50-59
GTEX-13OW7-3026-SM-5L3GY	Cortex	50-59
GTEX-13OW8-2826-SM-5L3GC	Cortex	60-69
GTEX-13PL6-3126-SM-5LUAR	Cortex	40-49
GTEX-13PVQ-3026-SM-5SI93	Cortex	50-59
GTEX-13QIC-2926-SM-5J2NF	Cortex	60-69
GTEX-13S7M-3126-SM-5RQJQ	Cortex	60-69
GTEX-13SLX-3126-SM-5S2Q5	Cortex	50-59
GTEX-13VXU-2926-SM-5LU5C	Cortex	50-59
GTEX-13X6J-3026-SM-5Q5CU	Cortex	50-59
GTEX-13X6K-2926-SM-5Q5D5	Cortex	60-69
GTEX-1445S-3026-SM-5O9BR	Cortex	60-69
GTEX-144FL-3026-SM-5O99C	Cortex	50-59
GTEX-144GL-3026-SM-5Q5CW	Cortex	50-59
GTEX-145LS-3126-SM-5Q5BY	Cortex	60-69
GTEX-145MF-2726-SM-5O995	Cortex	50-59
GTEX-145MG-3026-SM-5RQJA	Cortex	50-59
GTEX-145MH-3026-SM-5Q5DZ	Cortex	50-59
GTEX-147GR-3026-SM-5S2ML	Cortex	60-69
GTEX-14A5I-2926-SM-5Q5CQ	Cortex	50-59
GTEX-14ASI-3026-SM-5S2PN	Cortex	60-69
GTEX-14BIL-3026-SM-7EWD4	Cortex	50-59
GTEX-14BIM-3026-SM-7EWCY	Cortex	60-69
GTEX-14BIN-3226-SM-62LDR	Cortex	50-59
GTEX-14BMV-3026-SM-5S2PQ	Cortex	50-59
GTEX-14C39-3126-SM-5ZZW6	Cortex	40-49
GTEX-14C5O-3026-SM-5YYB2	Cortex	60-69
GTEX-14DAQ-3126-SM-62LDS	Cortex	60-69
GTEX-14JG1-3026-SM-5YYAA	Cortex	40-49
GTEX-14JIY-2926-SM-69LPT	Cortex	60-69
GTEX-14LZ3-3026-SM-5ZZVU	Cortex	60-69
GTEX-14PJM-3126-SM-6EU2R	Cortex	50-59
GTEX-15EO6-3026-SM-7KUMA	Cortex	50-59
GTEX-15ER7-3126-SM-7KUGH	Cortex	20-29
GTEX-15G19-2926-SM-7KUFL	Cortex	60-69
GTEX-15RJE-3026-SM-7KUM1	Cortex	40-49
GTEX-15SHU-3126-SM-6M46H	Cortex	40-49
GTEX-15UF6-3026-SM-7KUKL	Cortex	70-79
GTEX-16GPK-3026-SM-79ON9	Cortex	60-69
GTEX-16XZZ-3026-SM-79OMJ	Cortex	60-69
GTEX-16YQH-3026-SM-79OMM	Cortex	30-39
GTEX-16Z82-3026-SM-79ON3	Cortex	60-69
GTEX-17EVP-3026-SM-7IGQL	Cortex	40-49
GTEX-17EVQ-2826-SM-7IGQK	Cortex	70-79
GTEX-17F97-3026-SM-79OKC	Cortex	50-59
GTEX-17HG3-2926-SM-79ON8	Cortex	30-39
GTEX-17HHY-3026-SM-79OKP	Cortex	50-59
GTEX-17HII-3026-SM-7EWFM	Cortex	50-59
GTEX-17JCI-3126-SM-7LTA2	Cortex	60-69
GTEX-17MF6-2926-SM-7LTAW	Cortex	40-49
GTEX-183WM-2826-SM-731C2	Cortex	70-79
GTEX-18465-3026-SM-7LG6Y	Cortex	50-59
GTEX-18A6Q-2926-SM-718AR	Cortex	60-69
GTEX-1A3MX-3026-SM-731BF	Cortex	60-69
GTEX-1A8G6-2926-SM-731CK	Cortex	60-69
GTEX-1A8G7-3126-SM-7IGP7	Cortex	60-69
GTEX-1AX9I-3026-SM-73KUH	Cortex	60-69
GTEX-1B8L1-3026-SM-7EPHK	Cortex	60-69
GTEX-1B8SF-3126-SM-73KU1	Cortex	60-69
GTEX-1B8SG-1726-SM-73KXK	Cortex	50-59
GTEX-1C6VQ-3026-SM-7IGPU	Cortex	50-59
GTEX-1C6VS-3026-SM-79OLA	Cortex	60-69
GTEX-1CAV2-2726-SM-7IGNN	Cortex	40-49
GTEX-1CB4H-3126-SM-7IGN4	Cortex	60-69
GTEX-1E2YA-3026-SM-7IGO7	Cortex	50-59
GTEX-1EKGG-2926-SM-7EPIH	Cortex	60-69
GTEX-NPJ7-2726-SM-2I3FT	Cortex	60-69
GTEX-NPJ8-1526-SM-2D7VU	Cortex	40-49
GTEX-OXRN-2426-SM-2I5EQ	Cortex	50-59
GTEX-PVOW-2526-SM-2XCF7	Cortex	40-49
GTEX-PWO3-0926-SM-2I5EY	Cortex	60-69
GTEX-Q2AG-2926-SM-2HMJ3	Cortex	40-49
GTEX-QDT8-2926-SM-32PKC	Cortex	30-39
GTEX-QMR6-1426-SM-32PLA	Cortex	50-59
GTEX-QVJO-1426-SM-2S1QY	Cortex	60-69
GTEX-QVUS-2826-SM-3GADB	Cortex	60-69
GTEX-RNOR-2326-SM-2TF4I	Cortex	50-59
GTEX-RU72-3026-SM-5SI7Y	Cortex	50-59
GTEX-T2IS-3026-SM-32QPM	Cortex	20-29
GTEX-T5JC-2426-SM-3NMDB	Cortex	20-29
GTEX-T6MN-2626-SM-32PMQ	Cortex	50-59
GTEX-TSE9-3026-SM-3DB76	Cortex	60-69
GTEX-UTHO-3026-SM-3GAFB	Cortex	60-69
GTEX-WHSE-3026-SM-3P5ZH	Cortex	20-29
GTEX-WL46-2926-SM-3LK82	Cortex	50-59
GTEX-WVLH-3026-SM-3MJG9	Cortex	50-59
GTEX-WWYW-3126-SM-3NB39	Cortex	50-59
GTEX-WZTO-2926-SM-3NM9I	Cortex	40-49
GTEX-X4XX-3026-SM-3NMB2	Cortex	60-69
GTEX-X585-3026-SM-46MWF	Cortex	50-59
GTEX-XLM4-3026-SM-4AT6L	Cortex	60-69
GTEX-Y111-2726-SM-4TT3N	Cortex	50-59
GTEX-Y8DK-0826-SM-4TT3T	Cortex	60-69
GTEX-YFC4-3126-SM-5PNV6	Cortex	40-49
GTEX-YJ89-3026-SM-5IFJI	Cortex	60-69
GTEX-Z93S-2926-SM-57WB9	Cortex	50-59
GTEX-ZAJG-3126-SM-5HL9J	Cortex	50-59
GTEX-ZAK1-3026-SM-5S2MJ	Cortex	50-59
GTEX-ZDXO-2126-SM-4WKFI	Cortex	60-69
GTEX-ZE7O-3126-SM-5HL5X	Cortex	50-59
GTEX-ZE9C-3026-SM-4WKHB	Cortex	60-69
GTEX-ZF28-3026-SM-4WKHP	Cortex	60-69
GTEX-ZUA1-3026-SM-59HJC	Cortex	40-49
GTEX-ZVT3-3026-SM-5E43N	Cortex	60-69
GTEX-ZYFD-3026-SM-5E44C	Cortex	50-59
GTEX-ZYY3-3126-SM-5SI9L	Cortex	60-69
GTEX-ZZPT-3026-SM-5GZXH	Cortex	50-59
GTEX-11GSP-0011-R10a-SM-5NQ7J	Cortex	60-69
GTEX-11H98-0011-R10b-SM-5NQ98	Cortex	50-59
GTEX-11WQC-0011-R10a-SM-57WCT	Cortex	60-69
GTEX-11WQK-0011-R10a-SM-5BC6R	Cortex	50-59
GTEX-11ZUS-0011-R10b-SM-5BC79	Cortex	30-39
GTEX-12126-0011-R10b-SM-5BC6T	Cortex	20-29
GTEX-12WSA-0011-R10b-SM-5P9ET	Cortex	60-69
GTEX-12WSC-0011-R10a-SM-5GU57	Cortex	50-59
GTEX-12WSD-0011-R10b-SM-5GU79	Cortex	60-69
GTEX-12WSE-0011-R10b-SM-5P9JV	Cortex	20-29
GTEX-12WSF-0011-R10a-SM-5LZVH	Cortex	70-79
GTEX-12WSH-0011-R10a-SM-5LZUS	Cortex	50-59
GTEX-12WSM-0011-R10a-SM-5DUWV	Cortex	60-69
GTEX-12ZZW-0011-R10b-SM-5HL9X	Cortex	50-59
GTEX-12ZZX-0011-R10b-SM-5DUWK	Cortex	40-49
GTEX-12ZZY-0011-R10b-SM-5HL7W	Cortex	60-69
GTEX-12ZZZ-0011-R10a-SM-5P9HC	Cortex	60-69
GTEX-1313W-0011-R10b-SM-5DUXA	Cortex	50-59
GTEX-131XH-0011-R10a-SM-5EGLJ	Cortex	50-59
GTEX-131XW-0011-R10a-SM-5DUVA	Cortex	50-59
GTEX-131YS-0011-R10b-SM-5EQ5N	Cortex	60-69
GTEX-132Q8-0011-R10b-SM-5DUWZ	Cortex	60-69
GTEX-139TS-0011-R10a-SM-5K7TU	Cortex	60-69
GTEX-13CZV-0011-R10b-SM-5LZYD	Cortex	60-69
GTEX-13FHO-0011-R10b-SM-5J2MM	Cortex	60-69
GTEX-13FLV-0011-R10b-SM-5LZZ2	Cortex	50-59
GTEX-13FLW-0011-R10b-SM-5LZZF	Cortex	50-59
GTEX-13FTZ-0011-R10b-SM-5KLZS	Cortex	60-69
GTEX-13FXS-0011-R10a-SM-5J2MA	Cortex	50-59
GTEX-13G51-0011-R10b-SM-5LZYF	Cortex	60-69
GTEX-13IVO-0011-R10a-SM-5LZY3	Cortex	70-79
GTEX-13JUV-0011-R10b-SM-5LZXR	Cortex	40-49
GTEX-13JVG-0011-R10b-SM-5KM2P	Cortex	60-69
GTEX-13N1W-0011-R10b-SM-5MR4H	Cortex	70-79
GTEX-13N2G-0011-R10a-SM-5MR34	Cortex	60-69
GTEX-13NYB-0011-R10a-SM-5KM43	Cortex	40-49
GTEX-13NYS-0011-R10a-SM-5MR4S	Cortex	60-69
GTEX-13NZA-0011-R10b-SM-5KM54	Cortex	60-69
GTEX-13O3O-0011-R10a-SM-5LUA9	Cortex	60-69
GTEX-13O3Q-0011-R10b-SM-5KM39	Cortex	50-59
GTEX-13OVJ-0011-R10b-SM-5L3HT	Cortex	50-59
GTEX-13OVL-0011-R10a-SM-5L3GS	Cortex	50-59
GTEX-13OW6-0011-R10a-SM-5L3HE	Cortex	50-59
GTEX-13OW7-0011-R10a-SM-5L3H3	Cortex	50-59
GTEX-13OW8-0011-R10a-SM-5L3H6	Cortex	60-69
GTEX-13QIC-0011-R10a-SM-5O9C7	Cortex	60-69
GTEX-13QJC-0011-R10a-SM-5SI63	Cortex	60-69
GTEX-13RTJ-0011-R10b-SM-5O9CW	Cortex	60-69
GTEX-13S7M-0011-R10b-SM-5PNZB	Cortex	60-69
GTEX-13SLW-0011-R10a-SM-5S2UI	Cortex	70-79
GTEX-13SLX-0011-R10a-SM-5P9HV	Cortex	50-59
GTEX-13X6I-0011-R10a-SM-5PNWI	Cortex	60-69
GTEX-13X6J-0011-R10b-SM-5PNWA	Cortex	50-59
GTEX-13X6K-0011-R10a-SM-5P9JR	Cortex	60-69
GTEX-1445S-0011-R10a-SM-5PNWB	Cortex	60-69
GTEX-145LS-0011-R10a-SM-5PNUQ	Cortex	60-69
GTEX-145LU-0011-R10a-SM-5PNWJ	Cortex	50-59
GTEX-145MG-0011-R10a-SM-5PNWG	Cortex	50-59
GTEX-145MH-0011-R10b-SM-5PNUK	Cortex	50-59
GTEX-14753-0011-R10b-SM-5S2WE	Cortex	60-69
GTEX-1477Z-0011-R10b-SM-5S2RF	Cortex	60-69
GTEX-147F4-0011-R10b-SM-5S2WC	Cortex	50-59
GTEX-147GR-0011-R10b-SM-5S2UM	Cortex	60-69
GTEX-14ASI-0011-R10b-SM-5S2VZ	Cortex	60-69
GTEX-14BIL-0011-R10a-SM-5SI75	Cortex	50-59
GTEX-14BIN-0011-R10a-SM-5S2UA	Cortex	50-59
GTEX-14C39-0011-R10b-SM-5YYBE	Cortex	40-49
GTEX-14C5O-0011-R10a-SM-6872F	Cortex	60-69
GTEX-14E6D-0011-R10a-SM-5YY9C	Cortex	50-59
GTEX-14E7W-0011-R10a-SM-5YYAX	Cortex	70-79
GTEX-14JIY-0011-R10a-SM-6AJAO	Cortex	60-69
GTEX-14LZ3-0011-R10b-SM-6AJA9	Cortex	60-69
GTEX-14PJM-0011-R10a-SM-686ZP	Cortex	50-59
GTEX-14PJO-0011-R10a-SM-686ZS	Cortex	60-69
GTEX-14PN4-0011-R10b-SM-69LP2	Cortex	50-59
GTEX-14PQA-0011-R10a-SM-6AJAA	Cortex	50-59
GTEX-15CHQ-0011-R10b-SM-6AJBV	Cortex	60-69
GTEX-15DCD-0011-R10b-SM-6LPII	Cortex	70-79
GTEX-15DDE-0011-R10a-SM-7KULA	Cortex	50-59
GTEX-15G19-0011-R10b-SM-7KUG4	Cortex	60-69
GTEX-16GPK-0011-R10b-SM-7MKFG	Cortex	60-69
GTEX-16XZZ-0011-R10b-SM-7LT91	Cortex	60-69
GTEX-16YQH-0011-R10b-SM-7LT8U	Cortex	30-39
GTEX-16Z82-0011-R10a-SM-79OJX	Cortex	60-69
GTEX-17EVP-0011-R10a-SM-7IGLP	Cortex	40-49
GTEX-17F97-0011-R10b-SM-793BB	Cortex	50-59
GTEX-17HG3-0011-R10b-SM-7LT97	Cortex	30-39
GTEX-17HII-0011-R10a-SM-79OMY	Cortex	50-59
GTEX-17JCI-0011-R10b-SM-718A2	Cortex	60-69
GTEX-18464-0011-R10a-SM-72D6X	Cortex	50-59
GTEX-18A6Q-0011-R10b-SM-72D7A	Cortex	60-69
GTEX-N7MS-0011-R10A-SM-2HMJK	Cortex	60-69
GTEX-N7MT-0011-R10A-SM-2I3E1	Cortex	60-69
GTEX-NL3H-0011-R10A-SM-2I3E9	Cortex	60-69
GTEX-NL4W-0011-R10A-SM-2I3DY	Cortex	50-59
GTEX-NPJ7-0011-R10A-SM-2I3E5	Cortex	60-69
GTEX-NPJ8-0011-R10A-SM-2YUMO	Cortex	40-49
GTEX-OXRN-0011-R10A-SM-2I5GC	Cortex	50-59
GTEX-OXRO-0011-R10A-SM-2I5EH	Cortex	60-69
GTEX-P44H-0011-R10A-SM-2XCEK	Cortex	40-49
GTEX-Q2AG-0011-R10A-SM-2HMLA	Cortex	40-49
GTEX-QDT8-0011-R10A-SM-32PKG	Cortex	30-39
GTEX-QMR6-0011-R10A-SM-32PKO	Cortex	50-59
GTEX-QVJO-0011-R10A-SM-2S1QJ	Cortex	60-69
GTEX-QVUS-0011-R10A-SM-3GIK3	Cortex	60-69
GTEX-S7SE-0011-R10A-SM-2XCDF	Cortex	50-59
GTEX-T5JC-0011-R10A-SM-32PM2	Cortex	20-29
GTEX-T6MN-0011-R10A-SM-32QP7	Cortex	50-59
GTEX-TSE9-0011-R10A-SM-3DB7O	Cortex	60-69
GTEX-WL46-0011-R10A-SM-3MJFQ	Cortex	50-59
GTEX-WVLH-0011-R10A-SM-3MJFM	Cortex	50-59
GTEX-WWYW-0011-R10A-SM-3NB35	Cortex	50-59
GTEX-X261-0011-R10B-SM-4E3JT	Cortex	50-59
GTEX-X4EP-0011-R10B-SM-4QASJ	Cortex	60-69
GTEX-X4XX-0011-R10B-SM-46MWO	Cortex	60-69
GTEX-X585-0011-R10A-SM-46MUY	Cortex	50-59
GTEX-XLM4-0011-R10A-SM-4AT5P	Cortex	60-69
GTEX-Y8DK-0011-R10A-SM-4SOK1	Cortex	60-69
GTEX-YFC4-0011-R10a-SM-4SOK5	Cortex	40-49
GTEX-YJ89-0011-R10a-SM-4SOK9	Cortex	60-69
GTEX-Z93S-0011-R10a-SM-4RGNM	Cortex	50-59
GTEX-ZAB4-0011-R10a-SM-4SOKH	Cortex	40-49
GTEX-ZDXO-0011-R10a-SM-4WWD8	Cortex	60-69
GTEX-ZF28-0011-R10a-SM-4WWEH	Cortex	60-69
GTEX-ZUA1-0011-R10a-SM-51MT6	Cortex	40-49
GTEX-ZV68-0011-R10a-SM-51MT7	Cortex	50-59
GTEX-ZVT3-0011-R10b-SM-57WB6	Cortex	60-69
GTEX-ZVZQ-0011-R10b-SM-51MRT	Cortex	60-69
GTEX-ZXG5-0011-R10a-SM-57WDD	Cortex	60-69
GTEX-11GSO-0011-R1b-SM-57WD3	Subcortex	60-69
GTEX-11ONC-0011-R1a-SM-57WD4	Subcortex	60-69
GTEX-11UD1-0011-R1b-SM-5BC7D	Subcortex	40-49
GTEX-11ZTS-0011-R1a-SM-5BC71	Subcortex	60-69
GTEX-11ZVC-0011-R1b-SM-5BC6M	Subcortex	50-59
GTEX-1212Z-0011-R1b-SM-5BC72	Subcortex	60-69
GTEX-12WSD-0011-R1b-SM-5LZVY	Subcortex	60-69
GTEX-12WSE-0011-R1b-SM-5GU4V	Subcortex	20-29
GTEX-12WSF-0011-R1a-SM-5DUVI	Subcortex	70-79
GTEX-12WSH-0011-R1a-SM-5GU5V	Subcortex	50-59
GTEX-12WSM-0011-R1a-SM-5LZW6	Subcortex	60-69
GTEX-12ZZX-0011-R1a-SM-5EQ6B	Subcortex	40-49
GTEX-13112-0011-R1b-SM-5HL7K	Subcortex	50-59
GTEX-1313W-0011-R1b-SM-5EQ4A	Subcortex	50-59
GTEX-131XH-0011-R1a-SM-5DUWA	Subcortex	50-59
GTEX-131YS-0011-R1a-SM-5DUXC	Subcortex	60-69
GTEX-132Q8-0011-R1a-SM-5EGLK	Subcortex	60-69
GTEX-1399T-0011-R1b-SM-5DUWN	Subcortex	60-69
GTEX-139T8-0011-R1a-SM-5HL75	Subcortex	60-69
GTEX-139TT-0011-R1a-SM-5LZVD	Subcortex	60-69
GTEX-13CF2-0011-R1a-SM-5LZY1	Subcortex	60-69
GTEX-13FHO-0011-R1b-SM-5KLZG	Subcortex	60-69
GTEX-13FHP-0011-R1b-SM-5K7XL	Subcortex	50-59
GTEX-13FLW-0011-R1b-SM-5LZX2	Subcortex	50-59
GTEX-13FTY-0011-R1a-SM-5LZXE	Subcortex	40-49
GTEX-13FXS-0011-R1a-SM-5K7U6	Subcortex	50-59
GTEX-13G51-0011-R1a-SM-5LZYR	Subcortex	60-69
GTEX-13JUV-0011-R1a-SM-5LZY4	Subcortex	40-49
GTEX-13JVG-0011-R1a-SM-5KM32	Subcortex	60-69
GTEX-13N1W-0011-R1b-SM-5MR4T	Subcortex	70-79
GTEX-13N2G-0011-R1b-SM-5MR3G	Subcortex	60-69
GTEX-13NYB-0011-R1b-SM-5KM4F	Subcortex	40-49
GTEX-13NYS-0011-R1b-SM-5MR55	Subcortex	60-69
GTEX-13NZ8-0011-R1b-SM-5KM3V	Subcortex	60-69
GTEX-13NZA-0011-R1b-SM-5LUAF	Subcortex	60-69
GTEX-13O3O-0011-R1b-SM-5KM2K	Subcortex	60-69
GTEX-13O3Q-0011-R1b-SM-5KM3L	Subcortex	50-59
GTEX-13OVJ-0011-R1b-SM-5L3I6	Subcortex	50-59
GTEX-13OVL-0011-R1a-SM-5L3H5	Subcortex	50-59
GTEX-13OW5-0011-R1b-SM-5L3GE	Subcortex	60-69
GTEX-13OW6-0011-R1a-SM-5L3HQ	Subcortex	50-59
GTEX-13OW7-0011-R1b-SM-5L3HF	Subcortex	50-59
GTEX-13OW8-0011-R1a-SM-5L3HI	Subcortex	60-69
GTEX-13PDP-0011-R1a-SM-5PNX5	Subcortex	60-69
GTEX-13QIC-0011-R1a-SM-5O9CJ	Subcortex	60-69
GTEX-13QJC-0011-R1b-SM-5S2UU	Subcortex	60-69
GTEX-13RTJ-0011-R1a-SM-5O9D9	Subcortex	60-69
GTEX-13RTL-0011-R1a-SM-5PNZ8	Subcortex	40-49
GTEX-13S7M-0011-R1b-SM-5PNZE	Subcortex	60-69
GTEX-13SLW-0011-R1a-SM-5S2W7	Subcortex	70-79
GTEX-13X6I-0011-R1b-SM-5PNZC	Subcortex	60-69
GTEX-144GL-0011-R1a-SM-5PNZ5	Subcortex	50-59
GTEX-144GO-0011-R1a-SM-5PNWO	Subcortex	60-69
GTEX-145LS-0011-R1b-SM-5PNUP	Subcortex	60-69
GTEX-145LU-0011-R1a-SM-5Q5CE	Subcortex	50-59
GTEX-145MH-0011-R1b-SM-5PNWY	Subcortex	50-59
GTEX-14ABY-0011-R1a-SM-6EU2W	Subcortex	50-59
GTEX-14ASI-0011-R1b-SM-5S2TY	Subcortex	60-69
GTEX-14BIM-0011-R1a-SM-69LQI	Subcortex	60-69
GTEX-14C5O-0011-R1b-SM-6AJBW	Subcortex	60-69
GTEX-14E6D-0011-R1b-SM-5YYAW	Subcortex	50-59
GTEX-14E7W-0011-R1b-SM-5YYAT	Subcortex	70-79
GTEX-14JIY-0011-R1a-SM-68713	Subcortex	60-69
GTEX-14LLW-0011-R1a-SM-5ZZVD	Subcortex	70-79
GTEX-14LZ3-0011-R1a-SM-69LP5	Subcortex	60-69
GTEX-14PJM-0011-R1a-SM-6EU2Z	Subcortex	50-59
GTEX-14PJO-0011-R1b-SM-6AJAK	Subcortex	60-69
GTEX-14PN4-0011-R1b-SM-69LP8	Subcortex	50-59
GTEX-14PQA-0011-R1b-SM-6EU1G	Subcortex	50-59
GTEX-15CHQ-0011-R1a-SM-6EU31	Subcortex	60-69
GTEX-15DCD-0011-R1b-SM-6LPIJ	Subcortex	70-79
GTEX-15ER7-0011-R1b-SM-7KUE1	Subcortex	20-29
GTEX-16GPK-0011-R1b-SM-7EWDH	Subcortex	60-69
GTEX-16XZZ-0011-R1a-SM-7LTAH	Subcortex	60-69
GTEX-16YQH-0011-R1a-SM-7LT8R	Subcortex	30-39
GTEX-16Z82-0011-R1b-SM-7EPHZ	Subcortex	60-69
GTEX-17EVP-0011-R1a-SM-7DHLA	Subcortex	40-49
GTEX-17EVQ-0011-R1a-SM-7189S	Subcortex	70-79
GTEX-17F97-0011-R1b-SM-7IGM9	Subcortex	50-59
GTEX-17HG3-0011-R1a-SM-7LG6H	Subcortex	30-39
GTEX-17HHY-0011-R1a-SM-7189V	Subcortex	50-59
GTEX-17JCI-0011-R1b-SM-718A3	Subcortex	60-69
GTEX-17MF6-0011-R1a-SM-72D6O	Subcortex	40-49
GTEX-183WM-0011-R1a-SM-718A8	Subcortex	70-79
GTEX-18A6Q-0011-R1b-SM-731DI	Subcortex	60-69
GTEX-N7MS-0011-R1a-SM-2HMJG	Subcortex	60-69
GTEX-N7MT-0011-R1a-SM-5SI7S	Subcortex	60-69
GTEX-NL3H-0011-R1a-SM-48TDJ	Subcortex	60-69
GTEX-NPJ7-0011-R1a-SM-3GACT	Subcortex	60-69
GTEX-NPJ8-0011-R1a-SM-33HCB	Subcortex	40-49
GTEX-OHPN-0011-R1A-SM-2I5GB	Subcortex	60-69
GTEX-P44H-0011-R1A-SM-3NM8J	Subcortex	40-49
GTEX-PVOW-0011-R1A-SM-32PL6	Subcortex	40-49
GTEX-PWO3-0011-R1A-SM-2I5EW	Subcortex	60-69
GTEX-Q2AG-0011-R1A-SM-2HMJI	Subcortex	40-49
GTEX-QDT8-0011-R1A-SM-32PKS	Subcortex	30-39
GTEX-QMR6-0011-R1A-SM-32PKW	Subcortex	50-59
GTEX-QVJO-0011-R1A-SM-2S1QI	Subcortex	60-69
GTEX-QVUS-0011-R1A-SM-3GAD2	Subcortex	60-69
GTEX-R55E-0011-R1A-SM-2TC6N	Subcortex	20-29
GTEX-RNOR-0011-R1A-SM-5SI8F	Subcortex	50-59
GTEX-S7SE-0011-R1A-SM-2XCDE	Subcortex	50-59
GTEX-T5JC-0011-R1A-SM-32PM6	Subcortex	20-29
GTEX-T6MN-0011-R1A-SM-32QOY	Subcortex	50-59
GTEX-TSE9-0011-R1A-SM-3DB7E	Subcortex	60-69
GTEX-UTHO-0011-R1A-SM-3GIJO	Subcortex	60-69
GTEX-WHSE-0011-R1A-SM-3P5ZK	Subcortex	20-29
GTEX-WL46-0011-R1A-SM-3LK6M	Subcortex	50-59
GTEX-WVLH-0011-R1A-SM-4MVOK	Subcortex	50-59
GTEX-WWYW-0011-R1A-SM-3TW8G	Subcortex	50-59
GTEX-WZTO-0011-R1B-SM-3NMAR	Subcortex	40-49
GTEX-X4XX-0011-R1B-SM-3P622	Subcortex	60-69
GTEX-X585-0011-R1B-SM-46MVE	Subcortex	50-59
GTEX-XMD1-0011-R1A-SM-4AT4C	Subcortex	60-69
GTEX-Y8DK-0011-R1A-SM-4RGLO	Subcortex	60-69
GTEX-YFC4-0011-R1a-SM-4V6EH	Subcortex	40-49
GTEX-YJ89-0011-R1a-SM-4RGLS	Subcortex	60-69
GTEX-ZAB4-0011-R1a-SM-4RGNO	Subcortex	40-49
GTEX-ZDXO-0011-R1a-SM-4WKF4	Subcortex	60-69
GTEX-ZE7O-0011-R1a-SM-57WDM	Subcortex	50-59
GTEX-ZF28-0011-R1a-SM-4WWD1	Subcortex	60-69
GTEX-ZUA1-0011-R1a-SM-4YCE2	Subcortex	40-49
GTEX-ZVZQ-0011-R1a-SM-57WBU	Subcortex	60-69
GTEX-11GSP-0011-R8b-SM-5NQ79	Subcortex	60-69
GTEX-11H98-0011-R8a-SM-5NQ8V	Subcortex	50-59
GTEX-11OF3-0011-R8b-SM-57WCS	Subcortex	60-69
GTEX-11ONC-0011-R8b-SM-5NQ87	Subcortex	60-69
GTEX-11WQC-0011-R8b-SM-57WCH	Subcortex	60-69
GTEX-11WQK-0011-R8a-SM-5BC7C	Subcortex	50-59
GTEX-11ZTS-0011-R8a-SM-57WDI	Subcortex	60-69
GTEX-11ZUS-0011-R8a-SM-5BC73	Subcortex	30-39
GTEX-12WSA-0011-R8a-SM-5P9EX	Subcortex	60-69
GTEX-12WSM-0011-R8a-SM-5DUWJ	Subcortex	60-69
GTEX-12ZZX-0011-R8a-SM-5DUW8	Subcortex	40-49
GTEX-13112-0011-R8b-SM-664OV	Subcortex	50-59
GTEX-1313W-0011-R8a-SM-5DUVM	Subcortex	50-59
GTEX-131XH-0011-R8a-SM-5EGLL	Subcortex	50-59
GTEX-131XW-0011-R8a-SM-5DUWY	Subcortex	50-59
GTEX-132Q8-0011-R8b-SM-5DUWX	Subcortex	60-69
GTEX-1399T-0011-R8b-SM-5IJD8	Subcortex	60-69
GTEX-13CF2-0011-R8b-SM-5IJCX	Subcortex	60-69
GTEX-13CIG-0011-R8b-SM-5LZX5	Subcortex	50-59
GTEX-13FLV-0011-R8a-SM-5LZZE	Subcortex	50-59
GTEX-13FLW-0011-R8b-SM-5J1MZ	Subcortex	50-59
GTEX-13FXS-0011-R8a-SM-5J1MN	Subcortex	50-59
GTEX-13G51-0011-R8b-SM-5LZZ4	Subcortex	60-69
GTEX-13IVO-0011-R8a-SM-5L3DY	Subcortex	70-79
GTEX-13JVG-0011-R8a-SM-5KM3E	Subcortex	60-69
GTEX-13N1W-0011-R8a-SM-5MR56	Subcortex	70-79
GTEX-13NYB-0011-R8a-SM-5KM4R	Subcortex	40-49
GTEX-13NYS-0011-R8a-SM-5MR5H	Subcortex	60-69
GTEX-13NZ8-0011-R8b-SM-5KM48	Subcortex	60-69
GTEX-13NZA-0011-R8b-SM-5KM2Q	Subcortex	60-69
GTEX-13O3O-0011-R8b-SM-5LUAL	Subcortex	60-69
GTEX-13O3Q-0011-R8b-SM-5KM2J	Subcortex	50-59
GTEX-13OVH-0011-R8b-SM-5MR35	Subcortex	70-79
GTEX-13OVJ-0011-R8b-SM-5L3FS	Subcortex	50-59
GTEX-13OVL-0011-R8a-SM-5L3HH	Subcortex	50-59
GTEX-13OW5-0011-R8a-SM-5L3GQ	Subcortex	60-69
GTEX-13OW6-0011-R8a-SM-5L3GF	Subcortex	50-59
GTEX-13OW7-0011-R8b-SM-5L3HR	Subcortex	50-59
GTEX-13OW8-0011-R8a-SM-5L3G5	Subcortex	60-69
GTEX-13PDP-0011-R8b-SM-5O9CS	Subcortex	60-69
GTEX-13QIC-0011-R8b-SM-5O9CV	Subcortex	60-69
GTEX-13QJC-0011-R8b-SM-5S2U6	Subcortex	60-69
GTEX-13RTJ-0011-R8b-SM-5O9DL	Subcortex	60-69
GTEX-13SLW-0011-R8b-SM-5SI64	Subcortex	70-79
GTEX-13SLX-0011-R8b-SM-5PNWZ	Subcortex	50-59
GTEX-13X6I-0011-R8a-SM-5PNZF	Subcortex	60-69
GTEX-13X6J-0011-R8b-SM-5PNUA	Subcortex	50-59
GTEX-13X6K-0011-R8b-SM-5PNZ4	Subcortex	60-69
GTEX-1445S-0011-R8a-SM-5PNWX	Subcortex	60-69
GTEX-145LS-0011-R8b-SM-5PNXA	Subcortex	60-69
GTEX-145LU-0011-R8b-SM-5PNZG	Subcortex	50-59
GTEX-145MH-0011-R8a-SM-5PNUL	Subcortex	50-59
GTEX-1477Z-0011-R8b-SM-5S2RG	Subcortex	60-69
GTEX-147F4-0011-R8b-SM-5S2UN	Subcortex	50-59
GTEX-14ASI-0011-R8b-SM-5S2UB	Subcortex	60-69
GTEX-14BIL-0011-R8b-SM-69LQK	Subcortex	50-59
GTEX-14C5O-0011-R8a-SM-5YYAG	Subcortex	60-69
GTEX-14JIY-0011-R8a-SM-6AJAP	Subcortex	60-69
GTEX-14LZ3-0011-R8b-SM-69LP6	Subcortex	60-69
GTEX-14PJM-0011-R8b-SM-69LPD	Subcortex	50-59
GTEX-14PJO-0011-R8a-SM-6AJAL	Subcortex	60-69
GTEX-14PN4-0011-R8a-SM-6EU1H	Subcortex	50-59
GTEX-14PQA-0011-R8b-SM-6AJAB	Subcortex	50-59
GTEX-15CHQ-0011-R8b-SM-6EU32	Subcortex	60-69
GTEX-15DCD-0011-R8b-SM-7KUEF	Subcortex	70-79
GTEX-15ER7-0011-R8a-SM-7KUL2	Subcortex	20-29
GTEX-15G19-0011-R8b-SM-7KUL1	Subcortex	60-69
GTEX-16GPK-0011-R8a-SM-79OMQ	Subcortex	60-69
GTEX-16NPV-0011-R8a-SM-7EPH8	Subcortex	50-59
GTEX-16XZZ-0011-R8b-SM-7LT8S	Subcortex	60-69
GTEX-16YQH-0011-R8a-SM-7DUFB	Subcortex	30-39
GTEX-16Z82-0011-R8a-SM-7DUEX	Subcortex	60-69
GTEX-17EVP-0011-R8b-SM-7DUF9	Subcortex	40-49
GTEX-17EVQ-0011-R8a-SM-7189T	Subcortex	70-79
GTEX-17F97-0011-R8a-SM-7DUET	Subcortex	50-59
GTEX-17HG3-0011-R8a-SM-79OK7	Subcortex	30-39
GTEX-17HII-0011-R8a-SM-79OK6	Subcortex	50-59
GTEX-183WM-0011-R8a-SM-7189W	Subcortex	70-79
GTEX-18464-0011-R8a-SM-72D4Z	Subcortex	50-59
GTEX-18465-0011-R8b-SM-7LG6O	Subcortex	50-59
GTEX-1B8SG-0011-R8b-SM-7IGNW	Subcortex	50-59
GTEX-1B996-0011-R8b-SM-79OOS	Subcortex	60-69
GTEX-N7MS-0011-R8a-SM-2YUMK	Subcortex	60-69
GTEX-N7MT-0011-R8a-SM-2I5GU	Subcortex	60-69
GTEX-NL3H-0011-R8a-SM-5S2VF	Subcortex	60-69
GTEX-NL4W-0011-R8a-SM-2I3G4	Subcortex	50-59
GTEX-NPJ7-0011-R8a-SM-2I3G2	Subcortex	60-69
GTEX-NPJ8-0011-R8a-SM-2HMLG	Subcortex	40-49
GTEX-P44H-0011-R8A-SM-2XCEL	Subcortex	40-49
GTEX-PWO3-0011-R8A-SM-2I5GD	Subcortex	60-69
GTEX-Q2AG-0011-R8A-SM-2HMK5	Subcortex	40-49
GTEX-QDT8-0011-R8A-SM-32PKE	Subcortex	30-39
GTEX-QMR6-0011-R8A-SM-32PKJ	Subcortex	50-59
GTEX-QVJO-0011-R8A-SM-447C7	Subcortex	60-69
GTEX-QVUS-0011-R8A-SM-3GAD7	Subcortex	60-69
GTEX-R55E-0011-R8A-SM-2TC66	Subcortex	20-29
GTEX-RU72-0011-R8A-SM-2TF61	Subcortex	50-59
GTEX-S7SE-0011-R8A-SM-2XCDG	Subcortex	50-59
GTEX-T5JC-0011-R8A-SM-32PLM	Subcortex	20-29
GTEX-T6MN-0011-R8A-SM-32QP3	Subcortex	50-59
GTEX-TSE9-0011-R8A-SM-3DB7R	Subcortex	60-69
GTEX-WHSE-0011-R8A-SM-3P5Z1	Subcortex	20-29
GTEX-WVLH-0011-R8A-SM-3MJFC	Subcortex	50-59
GTEX-WWYW-0011-R8A-SM-3NB3S	Subcortex	50-59
GTEX-WZTO-0011-R8A-SM-4E3II	Subcortex	40-49
GTEX-X261-0011-R8A-SM-4E3I5	Subcortex	50-59
GTEX-X4XX-0011-R8B-SM-46MWM	Subcortex	60-69
GTEX-X4XY-0011-R8A-SM-46MVC	Subcortex	60-69
GTEX-X585-0011-R8A-SM-46MUX	Subcortex	50-59
GTEX-XLM4-0011-R8A-SM-4AT44	Subcortex	60-69
GTEX-XMD1-0011-R8A-SM-4AT48	Subcortex	60-69
GTEX-YFC4-0011-R8a-SM-4SOK3	Subcortex	40-49
GTEX-YJ89-0011-R8b-SM-4SOK8	Subcortex	60-69
GTEX-Z93S-0011-R8a-SM-4RGNL	Subcortex	50-59
GTEX-ZAB4-0011-R8b-SM-4SOKF	Subcortex	40-49
GTEX-ZDXO-0011-R8a-SM-4WWD7	Subcortex	60-69
GTEX-ZF28-0011-R8a-SM-4WWFW	Subcortex	60-69
GTEX-ZUA1-0011-R8b-SM-51MST	Subcortex	40-49
GTEX-ZVT3-0011-R8b-SM-57WDJ	Subcortex	60-69
GTEX-ZVZQ-0011-R8a-SM-51MR5	Subcortex	60-69
GTEX-ZXG5-0011-R8a-SM-57WD1	Subcortex	60-69
GTEX-11GSP-0011-R6b-SM-57WBQ	Subcortex	60-69
GTEX-11NV4-0011-R6a-SM-57WD5	Subcortex	60-69
GTEX-11OF3-0011-R6b-SM-57WBG	Subcortex	60-69
GTEX-11WQC-0011-R6a-SM-5BC77	Subcortex	60-69
GTEX-12584-0011-R6a-SM-5NQ7C	Subcortex	40-49
GTEX-12WSC-0011-R6b-SM-5LU99	Subcortex	50-59
GTEX-12WSD-0011-R6b-SM-5P9JU	Subcortex	60-69
GTEX-12WSE-0011-R6b-SM-5LZV5	Subcortex	20-29
GTEX-12WSF-0011-R6b-SM-5HL8W	Subcortex	70-79
GTEX-12WSH-0011-R6b-SM-5P9F4	Subcortex	50-59
GTEX-12WSM-0011-R6b-SM-5EQ6N	Subcortex	60-69
GTEX-12ZZW-0011-R6a-SM-5DUVZ	Subcortex	50-59
GTEX-12ZZX-0011-R6a-SM-5HL8L	Subcortex	40-49
GTEX-12ZZY-0011-R6b-SM-5EGLA	Subcortex	60-69
GTEX-12ZZZ-0011-R6b-SM-5EQ5B	Subcortex	60-69
GTEX-13112-0011-R6b-SM-5DUVK	Subcortex	50-59
GTEX-1313W-0011-R6a-SM-5K7XO	Subcortex	50-59
GTEX-131XH-0011-R6a-SM-5KM2G	Subcortex	50-59
GTEX-131XW-0011-R6b-SM-5K7XY	Subcortex	50-59
GTEX-132Q8-0011-R6a-SM-5K7YN	Subcortex	60-69
GTEX-1399T-0011-R6b-SM-5K7YL	Subcortex	60-69
GTEX-139TS-0011-R6a-SM-5J2OB	Subcortex	60-69
GTEX-139TT-0011-R6b-SM-5J2ON	Subcortex	60-69
GTEX-13FHO-0011-R6b-SM-5LZX1	Subcortex	60-69
GTEX-13FHP-0011-R6b-SM-5LZY6	Subcortex	50-59
GTEX-13FLV-0011-R6a-SM-5KLZ4	Subcortex	50-59
GTEX-13FLW-0011-R6b-SM-5L3EN	Subcortex	50-59
GTEX-13FXS-0011-R6b-SM-5L3F7	Subcortex	50-59
GTEX-13G51-0011-R6b-SM-5LZX4	Subcortex	60-69
GTEX-13IVO-0011-R6b-SM-5K7X9	Subcortex	70-79
GTEX-13JUV-0011-R6b-SM-5LZYG	Subcortex	40-49
GTEX-13JVG-0011-R6a-SM-5MR3E	Subcortex	60-69
GTEX-13N1W-0011-R6a-SM-5MR43	Subcortex	70-79
GTEX-13N2G-0011-R6b-SM-5MR3P	Subcortex	60-69
GTEX-13NYB-0011-R6b-SM-5MR51	Subcortex	40-49
GTEX-13NYS-0011-R6b-SM-5MR3R	Subcortex	60-69
GTEX-13O3O-0011-R6b-SM-5P9GY	Subcortex	60-69
GTEX-13O3Q-0011-R6a-SM-5KM2V	Subcortex	50-59
GTEX-13OVH-0011-R6b-SM-5LUAX	Subcortex	70-79
GTEX-13OVJ-0011-R6b-SM-5L3GH	Subcortex	50-59
GTEX-13OVL-0011-R6a-SM-5L3G4	Subcortex	50-59
GTEX-13OW5-0011-R6b-SM-5O9BW	Subcortex	60-69
GTEX-13OW6-0011-R6b-SM-5L3GR	Subcortex	50-59
GTEX-13OW8-0011-R6b-SM-5L3I3	Subcortex	60-69
GTEX-13PDP-0011-R6b-SM-5O9D5	Subcortex	60-69
GTEX-13PL6-0011-R6a-SM-5O9C5	Subcortex	40-49
GTEX-13QJC-0011-R6a-SM-5S2VI	Subcortex	60-69
GTEX-13RTJ-0011-R6a-SM-5SI74	Subcortex	60-69
GTEX-13S7M-0011-R6b-SM-5O9D8	Subcortex	60-69
GTEX-13SLW-0011-R6a-SM-5O9BH	Subcortex	70-79
GTEX-13SLX-0011-R6a-SM-5PNX4	Subcortex	50-59
GTEX-13VXU-0011-R6a-SM-5SI71	Subcortex	50-59
GTEX-13X6J-0011-R6a-SM-5PNUB	Subcortex	50-59
GTEX-13X6K-0011-R6a-SM-5P9K6	Subcortex	60-69
GTEX-1445S-0011-R6b-SM-5PNUF	Subcortex	60-69
GTEX-144GL-0011-R6a-SM-5P9HW	Subcortex	50-59
GTEX-144GO-0011-R6b-SM-5S2V7	Subcortex	60-69
GTEX-145LS-0011-R6b-SM-5PNWL	Subcortex	60-69
GTEX-145LU-0011-R6a-SM-5S2V6	Subcortex	50-59
GTEX-145MH-0011-R6a-SM-5PNZ7	Subcortex	50-59
GTEX-145MI-0011-R6a-SM-5PNZA	Subcortex	60-69
GTEX-147GR-0011-R6b-SM-5S2RO	Subcortex	60-69
GTEX-14ABY-0011-R6a-SM-5PNWR	Subcortex	50-59
GTEX-14ASI-0011-R6a-SM-5S2UZ	Subcortex	60-69
GTEX-14BIM-0011-R6b-SM-5S2VB	Subcortex	60-69
GTEX-14BIN-0011-R6a-SM-5S2RH	Subcortex	50-59
GTEX-14BMV-0011-R6b-SM-5YY9I	Subcortex	50-59
GTEX-14C39-0011-R6b-SM-5YYAZ	Subcortex	40-49
GTEX-14C5O-0011-R6a-SM-5YYB6	Subcortex	60-69
GTEX-14E7W-0011-R6b-SM-5ZZV3	Subcortex	70-79
GTEX-14JG1-0011-R6b-SM-5YYAU	Subcortex	40-49
GTEX-14JIY-0011-R6b-SM-68714	Subcortex	60-69
GTEX-14LZ3-0011-R6a-SM-686ZO	Subcortex	60-69
GTEX-14PJM-0011-R6a-SM-6872G	Subcortex	50-59
GTEX-14PN4-0011-R6b-SM-69LQU	Subcortex	50-59
GTEX-14PQA-0011-R6b-SM-6AJAM	Subcortex	50-59
GTEX-15CHQ-0011-R6b-SM-69LOX	Subcortex	60-69
GTEX-15DCD-0011-R6b-SM-6M46L	Subcortex	70-79
GTEX-15DYW-0011-R6b-SM-6PALA	Subcortex	60-69
GTEX-15EO6-0011-R6a-SM-7KULK	Subcortex	50-59
GTEX-15ER7-0011-R6a-SM-6M46M	Subcortex	20-29
GTEX-15G19-0011-R6b-SM-7KUM3	Subcortex	60-69
GTEX-15RJE-0011-R6a-SM-7DHL8	Subcortex	40-49
GTEX-16XZZ-0011-R6a-SM-7IGNE	Subcortex	60-69
GTEX-16YQH-0011-R6b-SM-7938T	Subcortex	30-39
GTEX-16Z82-0011-R6a-SM-7IGLV	Subcortex	60-69
GTEX-17EVP-0011-R6b-SM-7LT99	Subcortex	40-49
GTEX-17EVQ-0011-R6a-SM-7189U	Subcortex	70-79
GTEX-17F97-0011-R6a-SM-7EPGS	Subcortex	50-59
GTEX-17HG3-0011-R6b-SM-79OK8	Subcortex	30-39
GTEX-17HHY-0011-R6b-SM-7189Z	Subcortex	50-59
GTEX-17JCI-0011-R6a-SM-72D6D	Subcortex	60-69
GTEX-17MF6-0011-R6b-SM-7LG6G	Subcortex	40-49
GTEX-183WM-0011-R6b-SM-72D66	Subcortex	70-79
GTEX-18464-0011-R6a-SM-731CA	Subcortex	50-59
GTEX-18465-0011-R6a-SM-7LG6M	Subcortex	50-59
GTEX-18A6Q-0011-R6a-SM-7LG6R	Subcortex	60-69
GTEX-1B933-0011-R6b-SM-79OOQ	Subcortex	50-59
GTEX-1B996-0011-R6b-SM-793AQ	Subcortex	60-69
GTEX-1C64N-0011-R6a-SM-7IGO9	Subcortex	50-59
GTEX-N7MS-0011-R6a-SM-2HMJ4	Subcortex	60-69
GTEX-N7MT-0011-R6a-SM-2I3G3	Subcortex	60-69
GTEX-NL3H-0011-R6a-SM-2I3G8	Subcortex	60-69
GTEX-NL4W-0011-R6a-SM-2I3GA	Subcortex	50-59
GTEX-NPJ7-0011-R6a-SM-2I3G7	Subcortex	60-69
GTEX-NPJ8-0011-R6a-SM-2HMKB	Subcortex	40-49
GTEX-OHPN-0011-R6A-SM-2I5FH	Subcortex	60-69
GTEX-PWO3-0011-R6A-SM-2I5F3	Subcortex	60-69
GTEX-Q2AG-0011-R6A-SM-2HML7	Subcortex	40-49
GTEX-QDT8-0011-R6A-SM-32PKI	Subcortex	30-39
GTEX-QMR6-0011-R6A-SM-32PKP	Subcortex	50-59
GTEX-QVJO-0011-R6A-SM-2S1QN	Subcortex	60-69
GTEX-QVUS-0011-R6A-SM-3GACX	Subcortex	60-69
GTEX-R55E-0011-R6A-SM-2TC5T	Subcortex	20-29
GTEX-RU72-0011-R6A-SM-2TF71	Subcortex	50-59
GTEX-S7PM-0011-R6A-SM-3NM8F	Subcortex	60-69
GTEX-S7SE-0011-R6A-SM-2XCD9	Subcortex	50-59
GTEX-T2IS-0011-R6A-SM-32QP2	Subcortex	20-29
GTEX-T5JC-0011-R6A-SM-5SI89	Subcortex	20-29
GTEX-T6MN-0011-R6A-SM-32QP8	Subcortex	50-59
GTEX-TSE9-0011-R6A-SM-3DB7L	Subcortex	60-69
GTEX-UTHO-0011-R6A-SM-3GIJW	Subcortex	60-69
GTEX-WHSE-0011-R6A-SM-3P5ZP	Subcortex	20-29
GTEX-WL46-0011-R6A-SM-3LK6X	Subcortex	50-59
GTEX-WVLH-0011-R6A-SM-3MJFZ	Subcortex	50-59
GTEX-WWYW-0011-R6A-SM-3NB3G	Subcortex	50-59
GTEX-WZTO-0011-R6B-SM-4E3J6	Subcortex	40-49
GTEX-X261-0011-R6B-SM-4E3J8	Subcortex	50-59
GTEX-X4XX-0011-R6B-SM-46MWP	Subcortex	60-69
GTEX-X4XY-0011-R6B-SM-46MVB	Subcortex	60-69
GTEX-X585-0011-R6A-SM-46MVJ	Subcortex	50-59
GTEX-XLM4-0011-R6A-SM-4AT4B	Subcortex	60-69
GTEX-XMD1-0011-R6A-SM-4AT5K	Subcortex	60-69
GTEX-Y8DK-0011-R6A-SM-4V6EG	Subcortex	60-69
GTEX-YFC4-0011-R6b-SM-4V6E1	Subcortex	40-49
GTEX-YJ89-0011-R6a-SM-4V6GN	Subcortex	60-69
GTEX-Z93S-0011-R6b-SM-4RGNJ	Subcortex	50-59
GTEX-ZAB4-0011-R6a-SM-4SOKD	Subcortex	40-49
GTEX-ZDXO-0011-R6a-SM-4WWCT	Subcortex	60-69
GTEX-ZE7O-0011-R6a-SM-57WCI	Subcortex	50-59
GTEX-ZE9C-0011-R6a-SM-4WWCW	Subcortex	60-69
GTEX-ZF28-0011-R6a-SM-4WKHI	Subcortex	60-69
GTEX-ZUA1-0011-R6b-SM-4YCDD	Subcortex	40-49
GTEX-ZV68-0011-R6a-SM-51MSR	Subcortex	50-59
GTEX-ZVT3-0011-R6a-SM-51MSU	Subcortex	60-69
GTEX-ZVZQ-0011-R6b-SM-57WAY	Subcortex	60-69
GTEX-ZXG5-0011-R6a-SM-57WBZ	Subcortex	60-69
GTEX-11GSP-0011-R7b-SM-57WC3	Subcortex	60-69
GTEX-11NV4-0011-R7a-SM-57WDH	Subcortex	60-69
GTEX-11OF3-0011-R7a-SM-57WCG	Subcortex	60-69
GTEX-11WQC-0011-R7b-SM-5BC7A	Subcortex	60-69
GTEX-12WSA-0011-R7b-SM-5GU5U	Subcortex	60-69
GTEX-12WSC-0011-R7b-SM-5LU9L	Subcortex	50-59
GTEX-12WSD-0011-R7b-SM-5PNWE	Subcortex	60-69
GTEX-12WSE-0011-R7a-SM-5PNWF	Subcortex	20-29
GTEX-12WSF-0011-R7b-SM-5HL99	Subcortex	70-79
GTEX-12WSI-0011-R7b-SM-5GU78	Subcortex	50-59
GTEX-12WSM-0011-R7b-SM-5EGLD	Subcortex	60-69
GTEX-12ZZW-0011-R7a-SM-5DUWC	Subcortex	50-59
GTEX-12ZZX-0011-R7b-SM-5DUVV	Subcortex	40-49
GTEX-12ZZY-0011-R7a-SM-5EGLB	Subcortex	60-69
GTEX-12ZZZ-0011-R7b-SM-5EGLE	Subcortex	60-69
GTEX-13112-0011-R7b-SM-5DUVW	Subcortex	50-59
GTEX-1313W-0011-R7b-SM-5DUWL	Subcortex	50-59
GTEX-131YS-0011-R7a-SM-5IJDA	Subcortex	60-69
GTEX-132Q8-0011-R7b-SM-5N9F1	Subcortex	60-69
GTEX-139TS-0011-R7a-SM-5K7X7	Subcortex	60-69
GTEX-139TT-0011-R7b-SM-5J2MN	Subcortex	60-69
GTEX-13CF2-0011-R7b-SM-5K7UV	Subcortex	60-69
GTEX-13CZV-0011-R7b-SM-5LZXH	Subcortex	60-69
GTEX-13FHO-0011-R7b-SM-5LZXD	Subcortex	60-69
GTEX-13FHP-0011-R7b-SM-5LZYI	Subcortex	50-59
GTEX-13FLV-0011-R7b-SM-5K7WW	Subcortex	50-59
GTEX-13FLW-0011-R7b-SM-5L3EZ	Subcortex	50-59
GTEX-13FXS-0011-R7a-SM-5L3FC	Subcortex	50-59
GTEX-13G51-0011-R7b-SM-5LZXG	Subcortex	60-69
GTEX-13JUV-0011-R7b-SM-5LZZG	Subcortex	40-49
GTEX-13JVG-0011-R7b-SM-5MR3Q	Subcortex	60-69
GTEX-13N1W-0011-R7b-SM-5MR4F	Subcortex	70-79
GTEX-13N2G-0011-R7a-SM-5MR42	Subcortex	60-69
GTEX-13NYB-0011-R7a-SM-5MR5D	Subcortex	40-49
GTEX-13O3O-0011-R7b-SM-5P9GZ	Subcortex	60-69
GTEX-13O3Q-0011-R7a-SM-5KM38	Subcortex	50-59
GTEX-13OVJ-0011-R7a-SM-5L3G1	Subcortex	50-59
GTEX-13OVL-0011-R7a-SM-5P9GW	Subcortex	50-59
GTEX-13OW5-0011-R7a-SM-5O9C9	Subcortex	60-69
GTEX-13OW6-0011-R7b-SM-5L3H4	Subcortex	50-59
GTEX-13OW8-0011-R7a-SM-5L3FP	Subcortex	60-69
GTEX-13PVQ-0011-R7a-SM-5L3G3	Subcortex	50-59
GTEX-13QJC-0011-R7b-SM-5PNUM	Subcortex	60-69
GTEX-13RTJ-0011-R7b-SM-5P9JS	Subcortex	60-69
GTEX-13S7M-0011-R7a-SM-5O9DK	Subcortex	60-69
GTEX-13VXU-0011-R7b-SM-5SI72	Subcortex	50-59
GTEX-13X6I-0011-R7b-SM-5PNWP	Subcortex	60-69
GTEX-13X6J-0011-R7b-SM-5PNUC	Subcortex	50-59
GTEX-13X6K-0011-R7b-SM-5P9K7	Subcortex	60-69
GTEX-1445S-0011-R7b-SM-5PNUG	Subcortex	60-69
GTEX-144GL-0011-R7b-SM-5P9HX	Subcortex	50-59
GTEX-144GO-0011-R7b-SM-5S2TT	Subcortex	60-69
GTEX-145LS-0011-R7a-SM-5PNWM	Subcortex	60-69
GTEX-145MG-0011-R7b-SM-5P9JY	Subcortex	50-59
GTEX-145MH-0011-R7a-SM-5PNWH	Subcortex	50-59
GTEX-147GR-0011-R7a-SM-5S2RP	Subcortex	60-69
GTEX-14ABY-0011-R7b-SM-5PNWS	Subcortex	50-59
GTEX-14ASI-0011-R7b-SM-5YY9G	Subcortex	60-69
GTEX-14BIN-0011-R7b-SM-5S2RI	Subcortex	50-59
GTEX-14BMV-0011-R7b-SM-5YY9J	Subcortex	50-59
GTEX-14C5O-0011-R7b-SM-5YYAH	Subcortex	60-69
GTEX-14E7W-0011-R7b-SM-5ZZV4	Subcortex	70-79
GTEX-14JG1-0011-R7b-SM-5YYAV	Subcortex	40-49
GTEX-14LZ3-0011-R7a-SM-69LQN	Subcortex	60-69
GTEX-14PJM-0011-R7a-SM-6AJBX	Subcortex	50-59
GTEX-14PJO-0011-R7a-SM-664NR	Subcortex	60-69
GTEX-14PN4-0011-R7b-SM-69LQQ	Subcortex	50-59
GTEX-15CHQ-0011-R7b-SM-69LP1	Subcortex	60-69
GTEX-15DCD-0011-R7b-SM-6LPID	Subcortex	70-79
GTEX-15DYW-0011-R7a-SM-7KULG	Subcortex	60-69
GTEX-15EO6-0011-R7a-SM-6M46Q	Subcortex	50-59
GTEX-15ER7-0011-R7a-SM-6M46N	Subcortex	20-29
GTEX-15G19-0011-R7b-SM-6M479	Subcortex	60-69
GTEX-15RJE-0011-R7a-SM-7DHL9	Subcortex	40-49
GTEX-16Z82-0011-R7a-SM-7MKGJ	Subcortex	60-69
GTEX-17EVP-0011-R7a-SM-7LTAN	Subcortex	40-49
GTEX-17EVQ-0011-R7a-SM-7EWDA	Subcortex	70-79
GTEX-17HG3-0011-R7b-SM-7EPGR	Subcortex	30-39
GTEX-17HHY-0011-R7a-SM-718A1	Subcortex	50-59
GTEX-17HII-0011-R7a-SM-79OMS	Subcortex	50-59
GTEX-17MF6-0011-R7b-SM-7LG6J	Subcortex	40-49
GTEX-183WM-0011-R7b-SM-731AX	Subcortex	70-79
GTEX-18464-0011-R7b-SM-731CM	Subcortex	50-59
GTEX-18465-0011-R7b-SM-7LG6V	Subcortex	50-59
GTEX-1A3MX-0011-R7a-SM-7DUEM	Subcortex	60-69
GTEX-1B933-0011-R7a-SM-7DUGX	Subcortex	50-59
GTEX-1B996-0011-R7b-SM-7IGNT	Subcortex	60-69
GTEX-1C64N-0011-R7a-SM-7IGOI	Subcortex	50-59
GTEX-N7MS-0011-R7a-SM-2HMKN	Subcortex	60-69
GTEX-N7MT-0011-R7a-SM-2I3FZ	Subcortex	60-69
GTEX-NL3H-0011-R7a-SM-2I3G5	Subcortex	60-69
GTEX-NPJ8-0011-R7a-SM-2HMJV	Subcortex	40-49
GTEX-OHPN-0011-R7A-SM-2I5FI	Subcortex	60-69
GTEX-Q2AG-0011-R7A-SM-2HMJP	Subcortex	40-49
GTEX-QDT8-0011-R7A-SM-32PKF	Subcortex	30-39
GTEX-QMR6-0011-R7A-SM-32PKL	Subcortex	50-59
GTEX-R55E-0011-R7A-SM-2TC5Z	Subcortex	20-29
GTEX-RNOR-0011-R7A-SM-2TF4V	Subcortex	50-59
GTEX-RU72-0011-R7A-SM-2TF5U	Subcortex	50-59
GTEX-S7SE-0011-R7A-SM-2XCDI	Subcortex	50-59
GTEX-T5JC-0011-R7A-SM-32PME	Subcortex	20-29
GTEX-T6MN-0011-R7A-SM-32QP5	Subcortex	50-59
GTEX-TSE9-0011-R7A-SM-3DB7P	Subcortex	60-69
GTEX-WHSE-0011-R7A-SM-3P5YZ	Subcortex	20-29
GTEX-WL46-0011-R7A-SM-3LK7X	Subcortex	50-59
GTEX-WVLH-0011-R7A-SM-3MJFB	Subcortex	50-59
GTEX-WWYW-0011-R7A-SM-3NB3H	Subcortex	50-59
GTEX-WZTO-0011-R7B-SM-4E3IS	Subcortex	40-49
GTEX-X261-0011-R7A-SM-4E3JJ	Subcortex	50-59
GTEX-XLM4-0011-R7A-SM-4AT5L	Subcortex	60-69
GTEX-Y8DK-0011-R7A-SM-4SOJZ	Subcortex	60-69
GTEX-YFC4-0011-R7b-SM-4V6E2	Subcortex	40-49
GTEX-YJ89-0011-R7a-SM-4V6GO	Subcortex	60-69
GTEX-Z93S-0011-R7b-SM-4RGNK	Subcortex	50-59
GTEX-ZAB4-0011-R7a-SM-4SOKE	Subcortex	40-49
GTEX-ZDXO-0011-R7a-SM-4WWCU	Subcortex	60-69
GTEX-ZE7O-0011-R7a-SM-57WCU	Subcortex	50-59
GTEX-ZE9C-0011-R7a-SM-4WWCX	Subcortex	60-69
GTEX-ZF28-0011-R7a-SM-4WKF5	Subcortex	60-69
GTEX-ZUA1-0011-R7b-SM-4YCDP	Subcortex	40-49
GTEX-ZV68-0011-R7a-SM-51MT4	Subcortex	50-59
GTEX-ZVT3-0011-R7a-SM-57WCO	Subcortex	60-69
GTEX-ZVZQ-0011-R7b-SM-57WBB	Subcortex	60-69
GTEX-ZXG5-0011-R7b-SM-57WCC	Subcortex	60-69
GTEX-11GSP-0011-R9b-SM-5NQ77	Spinal Cord	60-69
GTEX-11ONC-0011-R9b-SM-5NQ8J	Spinal Cord	60-69
GTEX-11WQK-0011-R9b-SM-5BC6N	Spinal Cord	50-59
GTEX-11ZUS-0011-R9b-SM-5BC76	Spinal Cord	30-39
GTEX-11ZVC-0011-R9a-SM-57WC5	Spinal Cord	50-59
GTEX-12126-0011-R9b-SM-5BC6P	Spinal Cord	20-29
GTEX-12WSC-0011-R9a-SM-5GU4U	Spinal Cord	50-59
GTEX-12WSD-0011-R9a-SM-5GU6W	Spinal Cord	60-69
GTEX-12WSH-0011-R9b-SM-5LZUG	Spinal Cord	50-59
GTEX-131XW-0011-R9a-SM-5N9EO	Spinal Cord	50-59
GTEX-131YS-0011-R9b-SM-5EQLY	Spinal Cord	60-69
GTEX-139T4-0011-R9b-SM-5HL6S	Spinal Cord	50-59
GTEX-139UW-0011-R9b-SM-5LZYT	Spinal Cord	60-69
GTEX-13CIG-0011-R9a-SM-5K7VU	Spinal Cord	50-59
GTEX-13CZV-0011-R9a-SM-5LZXT	Spinal Cord	60-69
GTEX-13FLV-0011-R9b-SM-5L3DA	Spinal Cord	50-59
GTEX-13FTY-0011-R9b-SM-5KM2U	Spinal Cord	40-49
GTEX-13FXS-0011-R9a-SM-5K7UI	Spinal Cord	50-59
GTEX-13JUV-0011-R9a-SM-5LZX3	Spinal Cord	40-49
GTEX-13N1W-0011-R9b-SM-5MR4R	Spinal Cord	70-79
GTEX-13N2G-0011-R9b-SM-5MR4E	Spinal Cord	60-69
GTEX-13NYB-0011-R9b-SM-5MR5P	Spinal Cord	40-49
GTEX-13NYS-0011-R9b-SM-5MR44	Spinal Cord	60-69
GTEX-13NZA-0011-R9b-SM-5MR5I	Spinal Cord	60-69
GTEX-13O1R-0011-R9b-SM-5KM33	Spinal Cord	60-69
GTEX-13OVJ-0011-R9b-SM-5L3GD	Spinal Cord	50-59
GTEX-13OVL-0011-R9a-SM-5P9GX	Spinal Cord	50-59
GTEX-13OW5-0011-R9b-SM-5O9CL	Spinal Cord	60-69
GTEX-13PL6-0011-R9b-SM-5O9CH	Spinal Cord	40-49
GTEX-13PLJ-0011-R9b-SM-5O9DV	Spinal Cord	60-69
GTEX-13PVQ-0011-R9b-SM-5LU3B	Spinal Cord	50-59
GTEX-13QJC-0011-R9b-SM-5PNX3	Spinal Cord	60-69
GTEX-13RTJ-0011-R9a-SM-5Q5AY	Spinal Cord	60-69
GTEX-13S7M-0011-R9a-SM-5O9DW	Spinal Cord	60-69
GTEX-13SLW-0011-R9a-SM-5O9BT	Spinal Cord	70-79
GTEX-13SLX-0011-R9b-SM-5SI6X	Spinal Cord	50-59
GTEX-13VXU-0011-R9b-SM-5SI73	Spinal Cord	50-59
GTEX-13X6I-0011-R9b-SM-5PNZJ	Spinal Cord	60-69
GTEX-145LU-0011-R9b-SM-5SI66	Spinal Cord	50-59
GTEX-147GR-0011-R9a-SM-5S2UY	Spinal Cord	60-69
GTEX-148VJ-0011-R9b-SM-5SI77	Spinal Cord	70-79
GTEX-14ABY-0011-R9a-SM-5PNZK	Spinal Cord	50-59
GTEX-14BIL-0011-R9a-SM-5SI7A	Spinal Cord	50-59
GTEX-14BIM-0011-R9a-SM-6LLJL	Spinal Cord	60-69
GTEX-14BIN-0011-R9a-SM-5SI76	Spinal Cord	50-59
GTEX-14BMV-0011-R9b-SM-5ZZUA	Spinal Cord	50-59
GTEX-14E6C-0011-R9a-SM-6EU33	Spinal Cord	40-49
GTEX-14E7W-0011-R9a-SM-62LE6	Spinal Cord	70-79
GTEX-14JIY-0011-R9a-SM-6EU34	Spinal Cord	60-69
GTEX-14PJM-0011-R9b-SM-6EU35	Spinal Cord	50-59
GTEX-14PJO-0011-R9b-SM-62LE9	Spinal Cord	60-69
GTEX-14PN4-0011-R9a-SM-6LLH9	Spinal Cord	50-59
GTEX-15CHQ-0011-R9a-SM-6LLHX	Spinal Cord	60-69
GTEX-15DCD-0011-R9b-SM-7KUED	Spinal Cord	70-79
GTEX-15DYW-0011-R9b-SM-6PALB	Spinal Cord	60-69
GTEX-15EO6-0011-R9a-SM-6PALG	Spinal Cord	50-59
GTEX-15ER7-0011-R9b-SM-6PALF	Spinal Cord	20-29
GTEX-15G19-0011-R9b-SM-7KUEE	Spinal Cord	60-69
GTEX-16NPV-0011-R9b-SM-79ONF	Spinal Cord	50-59
GTEX-16XZZ-0011-R9b-SM-7DHKX	Spinal Cord	60-69
GTEX-16Z82-0011-R9a-SM-7DUFA	Spinal Cord	60-69
GTEX-17EVQ-0011-R9b-SM-79OJY	Spinal Cord	70-79
GTEX-18464-0011-R9a-SM-731BK	Spinal Cord	50-59
GTEX-1A8G7-0011-R9b-SM-7IGQH	Spinal Cord	60-69
GTEX-1B933-0011-R9a-SM-79OOR	Spinal Cord	50-59
GTEX-1BAJH-0011-R9b-SM-7EPIQ	Spinal Cord	70-79
GTEX-NL4W-0011-R9a-SM-2I3G1	Spinal Cord	50-59
GTEX-NPJ7-0011-R9a-SM-2TC5R	Spinal Cord	60-69
GTEX-NPJ8-0011-R9a-SM-2YUN5	Spinal Cord	40-49
GTEX-OHPN-0011-R9A-SM-5TDEJ	Spinal Cord	60-69
GTEX-OXRO-0011-R9A-SM-3NB1X	Spinal Cord	60-69
GTEX-Q2AG-0011-R9A-SM-2HMJ6	Spinal Cord	40-49
GTEX-QDT8-0011-R9A-SM-5SI8J	Spinal Cord	30-39
GTEX-QVJO-0011-R9A-SM-2S1QH	Spinal Cord	60-69
GTEX-QVUS-0011-R9A-SM-3GIJA	Spinal Cord	60-69
GTEX-R55E-0011-R9A-SM-2TC6C	Spinal Cord	20-29
GTEX-RNOR-0011-R9A-SM-2TF52	Spinal Cord	50-59
GTEX-RU72-0011-R9A-SM-2TF67	Spinal Cord	50-59
GTEX-T5JC-0011-R9A-SM-32PLV	Spinal Cord	20-29
GTEX-T6MN-0011-R9A-SM-32QOZ	Spinal Cord	50-59
GTEX-TSE9-0011-R9A-SM-3DB7Q	Spinal Cord	60-69
GTEX-WL46-0011-R9A-SM-3MJFP	Spinal Cord	50-59
GTEX-X4EP-0011-R9B-SM-4QASI	Spinal Cord	60-69
GTEX-XLM4-0011-R9A-SM-4AT45	Spinal Cord	60-69
GTEX-XMD1-0011-R9A-SM-4AT49	Spinal Cord	60-69
GTEX-YFC4-0011-R9a-SM-4SOK4	Spinal Cord	40-49
GTEX-YJ89-0011-R9a-SM-4SOK7	Spinal Cord	60-69
GTEX-ZAB4-0011-R9a-SM-4SOKG	Spinal Cord	40-49
GTEX-ZE9C-0011-R9a-SM-4WWCY	Spinal Cord	60-69
GTEX-ZF28-0011-R9a-SM-4WWDY	Spinal Cord	60-69
GTEX-ZVZQ-0011-R9a-SM-51MRH	Spinal Cord	60-69
GTEX-11GSO-0011-R2a-SM-57WDF	Subcortex	60-69
GTEX-11PRG-0011-R2a-SM-69LQ5	Subcortex	50-59
GTEX-11UD1-0011-R2b-SM-5BC6O	Subcortex	40-49
GTEX-11ZTS-0011-R2b-SM-5BC75	Subcortex	60-69
GTEX-12WSA-0011-R2a-SM-57WDK	Subcortex	60-69
GTEX-12WSD-0011-R2a-SM-5LZWB	Subcortex	60-69
GTEX-12WSF-0011-R2a-SM-5DUVU	Subcortex	70-79
GTEX-12WSH-0011-R2a-SM-5GU68	Subcortex	50-59
GTEX-12ZZX-0011-R2a-SM-5EGLG	Subcortex	40-49
GTEX-1313W-0011-R2a-SM-5EGLF	Subcortex	50-59
GTEX-131XH-0011-R2b-SM-5DUVY	Subcortex	50-59
GTEX-132Q8-0011-R2b-SM-5EQ5Z	Subcortex	60-69
GTEX-1399T-0011-R2b-SM-5DUXM	Subcortex	60-69
GTEX-139TS-0011-R2b-SM-5J1MX	Subcortex	60-69
GTEX-13CF2-0011-R2a-SM-5L3DC	Subcortex	60-69
GTEX-13FXS-0011-R2b-SM-5K7XX	Subcortex	50-59
GTEX-13G51-0011-R2b-SM-5LZXS	Subcortex	60-69
GTEX-13N2G-0011-R2a-SM-5MR4Q	Subcortex	60-69
GTEX-13NYB-0011-R2a-SM-5MR3C	Subcortex	40-49
GTEX-13NYS-0011-R2b-SM-5MR4G	Subcortex	60-69
GTEX-13O3O-0011-R2b-SM-5P9H1	Subcortex	60-69
GTEX-13O3Q-0011-R2b-SM-5KM3K	Subcortex	50-59
GTEX-13OVJ-0011-R2b-SM-5L3GP	Subcortex	50-59
GTEX-13OW6-0011-R2a-SM-5L3HG	Subcortex	50-59
GTEX-13OW8-0011-R2a-SM-5L3G2	Subcortex	60-69
GTEX-13PDP-0011-R2b-SM-5O9DH	Subcortex	60-69
GTEX-13QJC-0011-R2b-SM-5PNUN	Subcortex	60-69
GTEX-13RTJ-0011-R2a-SM-5PNW9	Subcortex	60-69
GTEX-13SLW-0011-R2b-SM-5O9C6	Subcortex	70-79
GTEX-13SLX-0011-R2b-SM-5S2VP	Subcortex	50-59
GTEX-13X6I-0011-R2b-SM-5PNWQ	Subcortex	60-69
GTEX-13X6K-0011-R2b-SM-5P9K3	Subcortex	60-69
GTEX-1445S-0011-R2b-SM-5PNUH	Subcortex	60-69
GTEX-145LS-0011-R2a-SM-5PNZI	Subcortex	60-69
GTEX-147GR-0011-R2b-SM-5S2RQ	Subcortex	60-69
GTEX-14ASI-0011-R2b-SM-5YY9H	Subcortex	60-69
GTEX-14BIM-0011-R2b-SM-69LQ6	Subcortex	60-69
GTEX-14BIN-0011-R2a-SM-5S2RJ	Subcortex	50-59
GTEX-14C5O-0011-R2a-SM-5ZZV2	Subcortex	60-69
GTEX-14JG1-0011-R2a-SM-5ZZVE	Subcortex	40-49
GTEX-14PJO-0011-R2a-SM-5ZZVF	Subcortex	60-69
GTEX-14PN4-0011-R2a-SM-6EU2Y	Subcortex	50-59
GTEX-15CHQ-0011-R2b-SM-6AJAD	Subcortex	60-69
GTEX-15DCD-0011-R2b-SM-6LPIE	Subcortex	70-79
GTEX-15DYW-0011-R2b-SM-7KUKY	Subcortex	60-69
GTEX-15EO6-0011-R2a-SM-6M46R	Subcortex	50-59
GTEX-15ER7-0011-R2a-SM-6M46O	Subcortex	20-29
GTEX-15RJE-0011-R2b-SM-79OMP	Subcortex	40-49
GTEX-16Z82-0011-R2b-SM-79OK9	Subcortex	60-69
GTEX-17EVP-0011-R2a-SM-7LG4W	Subcortex	40-49
GTEX-18464-0011-R2a-SM-731AL	Subcortex	50-59
GTEX-1A3MX-0011-R2b-SM-7EWFL	Subcortex	60-69
GTEX-1A8G7-0011-R2a-SM-7IGQI	Subcortex	60-69
GTEX-1B8SG-0011-R2b-SM-79OOT	Subcortex	50-59
GTEX-1B933-0011-R2b-SM-7IGNM	Subcortex	50-59
GTEX-1B996-0011-R2a-SM-7IGON	Subcortex	60-69
GTEX-N7MS-0011-R2a-SM-2HML6	Subcortex	60-69
GTEX-N7MT-0011-R2a-SM-2I3GI	Subcortex	60-69
GTEX-NL4W-0011-R2a-SM-2I5GV	Subcortex	50-59
GTEX-NPJ7-0011-R2a-SM-2I3GF	Subcortex	60-69
GTEX-NPJ8-0011-R2a-SM-2TC6M	Subcortex	40-49
GTEX-OHPN-0011-R2A-SM-2I5FB	Subcortex	60-69
GTEX-OXRO-0011-R2A-SM-3NB1W	Subcortex	60-69
GTEX-PWO3-0011-R2A-SM-2S1OX	Subcortex	60-69
GTEX-Q2AG-0011-R2A-SM-2HMIT	Subcortex	40-49
GTEX-QDT8-0011-R2A-SM-32PKQ	Subcortex	30-39
GTEX-QMR6-0011-R2A-SM-32PKV	Subcortex	50-59
GTEX-QVJO-0011-R2A-SM-2S1QK	Subcortex	60-69
GTEX-RU72-0011-R2A-SM-2TF6O	Subcortex	50-59
GTEX-S7SE-0011-R2A-SM-2XCDC	Subcortex	50-59
GTEX-T2IS-0011-R2A-SM-32QPF	Subcortex	20-29
GTEX-T5JC-0011-R2A-SM-32PLZ	Subcortex	20-29
GTEX-T6MN-0011-R2A-SM-32QOW	Subcortex	50-59
GTEX-UTHO-0011-R2A-SM-3GIKC	Subcortex	60-69
GTEX-WHSE-0011-R2A-SM-3P5ZL	Subcortex	20-29
GTEX-WL46-0011-R2A-SM-3LK6O	Subcortex	50-59
GTEX-WVLH-0011-R2A-SM-3MJFJ	Subcortex	50-59
GTEX-X4XX-0011-R2A-SM-3P623	Subcortex	60-69
GTEX-X585-0011-R2B-SM-46MVF	Subcortex	50-59
GTEX-XLM4-0011-R2B-SM-4AT5Z	Subcortex	60-69
GTEX-XMD1-0011-R2B-SM-4AT5N	Subcortex	60-69
GTEX-YFC4-0011-R2a-SM-4V6DZ	Subcortex	40-49
GTEX-YJ89-0011-R2b-SM-4RGLT	Subcortex	60-69
GTEX-Z93S-0011-R2a-SM-4RGNG	Subcortex	50-59
GTEX-ZAB4-0011-R2a-SM-4RGNP	Subcortex	40-49
GTEX-ZDXO-0011-R2b-SM-4WKFG	Subcortex	60-69
GTEX-ZE9C-0011-R2a-SM-4WKGH	Subcortex	60-69
GTEX-ZV68-0011-R2a-SM-4YCDK	Subcortex	50-59

## Sheet: DM
SampleID In Darmanis et al.	Celltype In Present Study
GSM1658080	Neurons
GSM1658084	Neurons
GSM1658087	Neurons
GSM1658163	Neurons
GSM1658166	Neurons
GSM1658169	Neurons
GSM1658170	Neurons
GSM1658171	Neurons
GSM1658172	Neurons
GSM1658175	Neurons
GSM1658176	Neurons
GSM1658177	Neurons
GSM1658181	Neurons
GSM1658182	Neurons
GSM1658192	Neurons
GSM1658194	Neurons
GSM1658195	Neurons
GSM1658197	Neurons
GSM1658198	Neurons
GSM1658200	Neurons
GSM1657988	Neurons
GSM1657989	Neurons
GSM1657990	Neurons
GSM1657991	Neurons
GSM1658001	Neurons
GSM1658002	Neurons
GSM1658005	Neurons
GSM1658009	Neurons
GSM1658012	Neurons
GSM1658014	Neurons
GSM1658025	Neurons
GSM1658032	Neurons
GSM1658033	Neurons
GSM1658034	Neurons
GSM1658035	Neurons
GSM1658037	Neurons
GSM1658038	Neurons
GSM1658039	Neurons
GSM1658040	Neurons
GSM1658041	Neurons
GSM1658042	Neurons
GSM1658046	Neurons
GSM1658052	Neurons
GSM1658058	Neurons
GSM1658063	Neurons
GSM1658090	Neurons
GSM1658091	Neurons
GSM1658095	Neurons
GSM1658101	Neurons
GSM1658103	Neurons
GSM1658104	Neurons
GSM1658105	Neurons
GSM1658106	Neurons
GSM1658107	Neurons
GSM1658108	Neurons
GSM1658110	Neurons
GSM1658111	Neurons
GSM1658113	Neurons
GSM1658114	Neurons
GSM1658115	Neurons
GSM1658121	Neurons
GSM1658127	Neurons
GSM1658128	Neurons
GSM1658129	Neurons
GSM1658131	Neurons
GSM1658134	Neurons
GSM1658135	Neurons
GSM1658136	Neurons
GSM1658137	Neurons
GSM1658138	Neurons
GSM1658139	Neurons
GSM1658141	Neurons
GSM1658143	Neurons
GSM1658145	Neurons
GSM1658146	Neurons
GSM1658147	Neurons
GSM1658148	Neurons
GSM1658149	Neurons
GSM1658150	Neurons
GSM1658151	Neurons
GSM1658152	Neurons
GSM1658153	Neurons
GSM1658156	Neurons
GSM1658158	Neurons
GSM1658160	Neurons
GSM1657930	Neurons
GSM1657931	Neurons
GSM1657933	Neurons
GSM1657935	Neurons
GSM1657937	Neurons
GSM1657939	Neurons
GSM1657940	Neurons
GSM1657941	Neurons
GSM1657942	Neurons
GSM1657943	Neurons
GSM1657945	Neurons
GSM1657946	Neurons
GSM1657948	Neurons
GSM1657949	Neurons
GSM1657950	Neurons
GSM1657951	Neurons
GSM1657952	Neurons
GSM1657953	Neurons
GSM1657954	Neurons
GSM1657955	Neurons
GSM1657956	Neurons
GSM1657957	Neurons
GSM1657958	Neurons
GSM1657959	Neurons
GSM1657960	Neurons
GSM1657961	Neurons
GSM1657962	Neurons
GSM1657963	Neurons
GSM1657964	Neurons
GSM1657966	Neurons
GSM1657967	Neurons
GSM1657968	Neurons
GSM1657970	Neurons
GSM1657971	Neurons
GSM1657973	Neurons
GSM1657974	Neurons
GSM1657976	Neurons
GSM1657977	Neurons
GSM1657978	Neurons
GSM1657980	Neurons
GSM1657982	Neurons
GSM1657983	Neurons
GSM1657984	Neurons
GSM1657985	Neurons
GSM1657986	Neurons
GSM1657987	Neurons
GSM1658078	Astrocytes
GSM1658079	Astrocytes
GSM1658081	Astrocytes
GSM1658082	Astrocytes
GSM1658168	Astrocytes
GSM1658174	Astrocytes
GSM1658184	Astrocytes
GSM1658185	Astrocytes
GSM1658186	Astrocytes
GSM1658187	Astrocytes
GSM1658190	Astrocytes
GSM1658191	Astrocytes
GSM1658193	Astrocytes
GSM1658199	Astrocytes
GSM1658201	Astrocytes
GSM1658202	Astrocytes
GSM1657992	Astrocytes
GSM1657998	Astrocytes
GSM1658000	Astrocytes
GSM1658006	Astrocytes
GSM1658007	Astrocytes
GSM1658010	Astrocytes
GSM1658016	Astrocytes
GSM1658017	Astrocytes
GSM1658020	Astrocytes
GSM1658021	Astrocytes
GSM1658026	Astrocytes
GSM1658027	Astrocytes
GSM1658029	Astrocytes
GSM1658031	Astrocytes
GSM1658043	Astrocytes
GSM1658045	Astrocytes
GSM1658048	Astrocytes
GSM1658049	Astrocytes
GSM1658050	Astrocytes
GSM1658051	Astrocytes
GSM1658053	Astrocytes
GSM1658054	Astrocytes
GSM1658055	Astrocytes
GSM1658056	Astrocytes
GSM1658059	Astrocytes
GSM1658060	Astrocytes
GSM1658061	Astrocytes
GSM1658062	Astrocytes
GSM1658064	Astrocytes
GSM1658065	Astrocytes
GSM1658066	Astrocytes
GSM1658067	Astrocytes
GSM1658068	Astrocytes
GSM1658069	Astrocytes
GSM1658071	Astrocytes
GSM1658072	Astrocytes
GSM1658073	Astrocytes
GSM1658142	Astrocytes
GSM1657885	Astrocytes
GSM1657932	Astrocytes
GSM1657938	Astrocytes
GSM1657965	Astrocytes
GSM1657969	Astrocytes
GSM1657975	Astrocytes
GSM1657979	Astrocytes
GSM1657981	Astrocytes
GSM1658167	Oligodendrocytes
GSM1658173	Oligodendrocytes
GSM1658179	Oligodendrocytes
GSM1658180	Oligodendrocytes
GSM1657877	Oligodendrocytes
GSM1657881	Oligodendrocytes
GSM1658018	Oligodendrocytes
GSM1658088	Oligodendrocytes
GSM1658093	Oligodendrocytes
GSM1658097	Oligodendrocytes
GSM1658118	Oligodendrocytes
GSM1658119	Oligodendrocytes
GSM1658120	Oligodendrocytes
GSM1658123	Oligodendrocytes
GSM1658124	Oligodendrocytes
GSM1658125	Oligodendrocytes
GSM1658130	Oligodendrocytes
GSM1658133	Oligodendrocytes
GSM1658140	Oligodendrocytes
GSM1658155	Oligodendrocytes
GSM1658157	Oligodendrocytes
GSM1658159	Oligodendrocytes
GSM1658162	Oligodendrocytes
GSM1658164	Oligodendrocytes
GSM1657871	Oligodendrocytes
GSM1657873	Oligodendrocytes
GSM1657876	Oligodendrocytes
GSM1657889	Oligodendrocytes
GSM1657890	Oligodendrocytes
GSM1657891	Oligodendrocytes
GSM1657892	Oligodendrocytes
GSM1657894	Oligodendrocytes
GSM1657898	Oligodendrocytes
GSM1657899	Oligodendrocytes
GSM1657900	Oligodendrocytes
GSM1657901	Oligodendrocytes
GSM1657902	Oligodendrocytes
GSM1657944	Oligodendrocytes
GSM1658188	Microglia
GSM1658189	Microglia
GSM1658196	Microglia
GSM1657994	Microglia
GSM1657996	Microglia
GSM1657997	Microglia
GSM1657999	Microglia
GSM1658116	Microglia
GSM1657910	Microglia
GSM1657918	Microglia
GSM1657919	Microglia
GSM1657923	Microglia
GSM1657925	Microglia
GSM1657926	Microglia
GSM1657927	Microglia
GSM1657934	Microglia
GSM1658083	Endothelia
GSM1658085	Endothelia
GSM1658086	Endothelia
GSM1657993	Endothelia
GSM1657995	Endothelia
GSM1658004	Endothelia
GSM1658089	Endothelia
GSM1658092	Endothelia
GSM1658094	Endothelia
GSM1658096	Endothelia
GSM1658098	Endothelia
GSM1658099	Endothelia
GSM1658100	Endothelia
GSM1658102	Endothelia
GSM1658109	Endothelia
GSM1658112	Endothelia
GSM1658117	Endothelia
GSM1658122	Endothelia
GSM1658126	Endothelia
GSM1657972	Endothelia

## Sheet: F5
SampleID In FANTOM5	Celltype In Present Study
CNhs12338.11494.119E9	Neurons
CNhs12726.11574.120E8	Neurons
CNhs13815.11655.122E8	Neurons
CNhs10864.11235.116D2	Astrocytes
CNhs11960.11316.117D2	Astrocytes
CNhs12005.11392.118C6	Astrocytes

## Sheet: IP
SampleID In Zhang et al. 2016	Celltype In Present Study
Neuron_25yo	Neurons
MatureAstro_8yo	Astrocytes
MatureAstro_13yo	Astrocytes
MatureAstro_16yo	Astrocytes
MatureAstro_21yo	Astrocytes
MatureAstro_22yo	Astrocytes
MatureAstro_35yo	Astrocytes
MatureAstro_47yo	Astrocytes
MatureAstro_51yo	Astrocytes
MatureAstro_53yo	Astrocytes
MatureAstro_60yo	Astrocytes
MatureAstro_63yo_1	Astrocytes
MatureAstro_63yo_2	Astrocytes
Oligodendrocyte_22yoGC	Oligodendrocytes
Oligodendrocyte_63yoGC_1	Oligodendrocytes
Oligodendrocyte_63yoGC_2	Oligodendrocytes
Oligodendrocyte_47yoO4	Oligodendrocytes
Oligodendrocyte_63yoO4	Oligodendrocytes
MicrogliaMacrophage_45yo	Microglia
MicrogliaMacrophage_51yo	Microglia
MicrogliaMacrophage_63yo	Microglia
Endothelial_13yo	Endothelia
Endothelial_47yo	Endothelia

## Sheet: MM
SampleID In Zhang et al. 2014	Celltype In Present Study
Astrocytes	Astrocytes
Neuron	Neurons
Myelinating.Oligodendrocytes	Oligodendrocytes
Microglia	Microglia
Endothelial.Cells	Endothelia

## Sheet: LK
SampleID in Original Publication	Celltype In Present Study	Celltype When Splitting Neurons In Present Study	Classification in Original Study
Ex1_fcx1_GTTCCAGCACGA	Neurons	Excitatory	Ex1
Ex1_fcx1_CGAGGCTAAAGG	Neurons	Excitatory	Ex1
Ex1_fcx1_CTTCAGCACGTA	Neurons	Excitatory	Ex1
Ex1_fcx1_GACCTTTCAGGC	Neurons	Excitatory	Ex1
Ex1_fcx1_ATCCCTCCTACG	Neurons	Excitatory	Ex1
Ex1_fcx1_GAAGAGGAAGTA	Neurons	Excitatory	Ex1
Ex1_fcx1_CAGACTGTGTGC	Neurons	Excitatory	Ex1
Ex1_fcx1_TTTCCGTGTAGT	Neurons	Excitatory	Ex1
Ex1_fcx1_ATCCATATCGTC	Neurons	Excitatory	Ex1
Ex1_fcx1_CAGCGCTGCCCG	Neurons	Excitatory	Ex1
Ex1_fcx1_CCATCAGCGACA	Neurons	Excitatory	Ex1
Ex1_fcx1_CTAAACGTCAGC	Neurons	Excitatory	Ex1
Ex1_fcx1_CCCTCCCTGGAC	Neurons	Excitatory	Ex1
Ex1_fcx1_ACTTTCTTTCAT	Neurons	Excitatory	Ex1
Ex1_fcx1_GTGTGAGAGTAC	Neurons	Excitatory	Ex1
Ex1_fcx1_TTCTTCGCACCC	Neurons	Excitatory	Ex1
Ex1_fcx1_CAAACGCTTCGG	Neurons	Excitatory	Ex1
Ex1_fcx1_TGGAACGGCACC	Neurons	Excitatory	Ex1
Ex1_fcx1_ATGTTCGGCGCA	Neurons	Excitatory	Ex1
Ex1_fcx1_TGAGTTTCTCAA	Neurons	Excitatory	Ex1
Ex1_fcx1_ATGCCAGCCTGT	Neurons	Excitatory	Ex1
Ex1_fcx1_GCTGGTCGCATG	Neurons	Excitatory	Ex1
Ex1_fcx1_CGACATTTTGGT	Neurons	Excitatory	Ex1
Ex1_fcx1_CGACTGCTTAAG	Neurons	Excitatory	Ex1
Ex1_fcx1_ACTGGAGATAGN	Neurons	Excitatory	Ex1
Ex1_fcx1_GTGAGTCTCCTG	Neurons	Excitatory	Ex1
Ex1_fcx1_GTCATGGCTCGT	Neurons	Excitatory	Ex1
Ex1_fcx1_GGGTACTTCAAG	Neurons	Excitatory	Ex1
Ex1_fcx1_CCCTTCCTGGAA	Neurons	Excitatory	Ex1
Ex1_fcx1_TTGAGGTACGCG	Neurons	Excitatory	Ex1
Ex1_fcx1_AAACCAGCCTAA	Neurons	Excitatory	Ex1
Ex1_fcx1_GGGCCTGGGTTG	Neurons	Excitatory	Ex1
Ex1_fcx1_AGCGCATTCCGC	Neurons	Excitatory	Ex1
Ex1_fcx1_CCTCTGTGATCG	Neurons	Excitatory	Ex1
Ex1_fcx1_GTCTTCGGAACN	Neurons	Excitatory	Ex1
Ex1_fcx1_CGACTAAAGATN	Neurons	Excitatory	Ex1
Ex1_fcx1_CACTTCACAATG	Neurons	Excitatory	Ex1
Ex1_fcx1_GCAATTCGGCTG	Neurons	Excitatory	Ex1
Ex1_fcx1_GACGGGATATTA	Neurons	Excitatory	Ex1
Ex1_fcx1_TGACGGGGGCTT	Neurons	Excitatory	Ex1
Ex1_fcx1_GTCATGTGATGT	Neurons	Excitatory	Ex1
Ex1_fcx1_ACTTGTTAACGA	Neurons	Excitatory	Ex1
Ex1_fcx1_AGAATACCTGAA	Neurons	Excitatory	Ex1
Ex1_fcx1_GTCGATGGAGAG	Neurons	Excitatory	Ex1
Ex1_fcx1_AGGCAGACAGTT	Neurons	Excitatory	Ex1
Ex1_fcx1_CGTGTCGGTCTC	Neurons	Excitatory	Ex1
Ex1_fcx1_TCATGGCTAAAT	Neurons	Excitatory	Ex1
Ex1_fcx1_AAAAGTGCTAAG	Neurons	Excitatory	Ex1
Ex1_fcx1_TGACTCGCCCAG	Neurons	Excitatory	Ex1
Ex1_fcx1_GGATCAGGTCGC	Neurons	Excitatory	Ex1
Ex1_fcx1_CTGTTGTTTTAG	Neurons	Excitatory	Ex1
Ex1_fcx1_CCCAGTTTGCCC	Neurons	Excitatory	Ex1
Ex1_fcx1_CTAGCTGTCGTA	Neurons	Excitatory	Ex1
Ex1_fcx1_TCATTATATGGC	Neurons	Excitatory	Ex1
Ex1_fcx1_CAACCCCTCACN	Neurons	Excitatory	Ex1
Ex1_fcx1_AAACTTCTTCGN	Neurons	Excitatory	Ex1
Ex1_fcx1_GGCAATCTATAN	Neurons	Excitatory	Ex1
Ex1_fcx1_GCCATCCTTGAT	Neurons	Excitatory	Ex1
Ex1_fcx1_CCTTCCCTTGTC	Neurons	Excitatory	Ex1
Ex1_fcx1_GCGATAACCAGA	Neurons	Excitatory	Ex1
Ex1_fcx1_TTTGCTGAAACA	Neurons	Excitatory	Ex1
Ex1_fcx1_TGTTTTCGGCTC	Neurons	Excitatory	Ex1
Ex1_fcx1_TCCCCGCTTCTT	Neurons	Excitatory	Ex1
Ex1_fcx1_CACTTAATATGA	Neurons	Excitatory	Ex1
Ex1_fcx1_CAGTCTGGGGTT	Neurons	Excitatory	Ex1
Ex1_fcx1_AAAATGCTTTAC	Neurons	Excitatory	Ex1
Ex1_fcx1_TATGAAGCAAAT	Neurons	Excitatory	Ex1
Ex1_fcx1_CAACGATGAATA	Neurons	Excitatory	Ex1
Ex1_fcx1_CTAATCTAGGGT	Neurons	Excitatory	Ex1
Ex1_fcx1_ATGATACTTAGG	Neurons	Excitatory	Ex1
Ex1_fcx1_ATAACAGGACAT	Neurons	Excitatory	Ex1
Ex1_fcx1_GCGAGCAGAGCC	Neurons	Excitatory	Ex1
Ex1_fcx1_TCGGGGAGGTGA	Neurons	Excitatory	Ex1
Ex1_fcx1_TGGAAGGCGTGC	Neurons	Excitatory	Ex1
Ex1_fcx1_TTGAGTGCGAAC	Neurons	Excitatory	Ex1
Ex1_fcx1_ACGATTAGTAAC	Neurons	Excitatory	Ex1
Ex1_fcx1_ACCCAAGTACCT	Neurons	Excitatory	Ex1
Ex1_fcx1_GGATTTCTAACT	Neurons	Excitatory	Ex1
Ex1_fcx1_CAATGATTTCAT	Neurons	Excitatory	Ex1
Ex1_fcx1_GTGTAATTTATA	Neurons	Excitatory	Ex1
Ex1_fcx1_TAGAAGGTGATG	Neurons	Excitatory	Ex1
Ex1_fcx1_TTATAGGATTTG	Neurons	Excitatory	Ex1
Ex1_fcx1_CACTAGATGGTT	Neurons	Excitatory	Ex1
Ex1_fcx1_AGGGATATCGTC	Neurons	Excitatory	Ex1
Ex1_fcx1_CTGCCCCTCAAT	Neurons	Excitatory	Ex1
Ex1_fcx1_ATTGGGCGCCTA	Neurons	Excitatory	Ex1
Ex1_fcx1_GACAGGTTAGAA	Neurons	Excitatory	Ex1
Ex1_fcx1_CTTTCGCCTAAG	Neurons	Excitatory	Ex1
Ex1_fcx1_GCAGTTACACCA	Neurons	Excitatory	Ex1
Ex1_fcx1_TGTAAAGATTAA	Neurons	Excitatory	Ex1
Ex1_fcx1_GTAATGCGCGGN	Neurons	Excitatory	Ex1
Ex1_fcx1_TAAGTCTTGCAC	Neurons	Excitatory	Ex1
Ex1_fcx1_ACCAGTCACCCA	Neurons	Excitatory	Ex1
Ex1_fcx1_CGTTCCGCCGTA	Neurons	Excitatory	Ex1
Ex1_fcx1_TGCTCATTACCG	Neurons	Excitatory	Ex1
Ex1_fcx1_AACCTATGCTAC	Neurons	Excitatory	Ex1
Ex1_fcx1_ATATGCGCAACC	Neurons	Excitatory	Ex1
Ex1_fcx1_ATCCAAACGTCA	Neurons	Excitatory	Ex1
Ex1_fcx1_AGACCATTGCCT	Neurons	Excitatory	Ex1
Ex1_fcx1_CGACACGTAGAC	Neurons	Excitatory	Ex1
Ex1_fcx1_GGAGAGCAGAGG	Neurons	Excitatory	Ex1
Ex1_fcx1_ATTCTTGGATCA	Neurons	Excitatory	Ex1
Ex1_fcx1_TTATAAGATAAT	Neurons	Excitatory	Ex1
Ex1_fcx1_GCATGGGCAACG	Neurons	Excitatory	Ex1
Ex1_fcx1_GTTCACCGCGAT	Neurons	Excitatory	Ex1
Ex1_fcx1_TGATCAAACACC	Neurons	Excitatory	Ex1
Ex1_fcx1_GTGGATGGAACA	Neurons	Excitatory	Ex1
Ex1_fcx1_GTACGCCGTGTC	Neurons	Excitatory	Ex1
Ex1_fcx1_ACCGTGAGCTAA	Neurons	Excitatory	Ex1
Ex1_fcx1_CGACATGGATTA	Neurons	Excitatory	Ex1
Ex1_fcx1_TGGAGTAAACTA	Neurons	Excitatory	Ex1
Ex1_fcx1_CGCCGTCGGAAT	Neurons	Excitatory	Ex1
Ex1_fcx1_CTGGCAGTCGTA	Neurons	Excitatory	Ex1
Ex1_fcx1_CTATATGTAGTT	Neurons	Excitatory	Ex1
Ex1_fcx1_GCTTGATAGATA	Neurons	Excitatory	Ex1
Ex1_fcx1_GCAGTCACATTC	Neurons	Excitatory	Ex1
Ex1_fcx1_TCTGAGCCCCCG	Neurons	Excitatory	Ex1
Ex1_fcx1_GGCCGCCGAGAG	Neurons	Excitatory	Ex1
Ex1_fcx2_CAGCTTAATGTC	Neurons	Excitatory	Ex1
Ex1_fcx2_CGCACTCTTTTA	Neurons	Excitatory	Ex1
Ex1_fcx2_GCCAATACCCAT	Neurons	Excitatory	Ex1
Ex1_fcx2_AACCTGGATCTA	Neurons	Excitatory	Ex1
Ex1_fcx2_TCGTCAATAATC	Neurons	Excitatory	Ex1
Ex1_fcx2_GTTGTATAGCTC	Neurons	Excitatory	Ex1
Ex1_fcx2_TGTCCGCTTCAG	Neurons	Excitatory	Ex1
Ex1_fcx2_GTTTACGCGCAT	Neurons	Excitatory	Ex1
Ex1_fcx2_CGGTGATGTTTC	Neurons	Excitatory	Ex1
Ex1_fcx2_GCTACATGGATC	Neurons	Excitatory	Ex1
Ex1_fcx2_CCTAACCTAGAT	Neurons	Excitatory	Ex1
Ex1_fcx2_CTAAATTCACGC	Neurons	Excitatory	Ex1
Ex1_fcx2_AAGTGATCTGCC	Neurons	Excitatory	Ex1
Ex1_fcx2_CGGTAGTACCCT	Neurons	Excitatory	Ex1
Ex1_fcx2_CTCTCAGTCTCT	Neurons	Excitatory	Ex1
Ex1_fcx2_AGGTGTGAGACC	Neurons	Excitatory	Ex1
Ex1_fcx2_ACACGTCTGTCG	Neurons	Excitatory	Ex1
Ex1_fcx2_GCAATAGCCCCC	Neurons	Excitatory	Ex1
Ex1_fcx2_TCCCCCGGTCGT	Neurons	Excitatory	Ex1
Ex1_fcx2_TGAGTCGTCGTC	Neurons	Excitatory	Ex1
Ex1_fcx2_TGTAGAGATGAT	Neurons	Excitatory	Ex1
Ex1_fcx2_GACGTAGGAGAC	Neurons	Excitatory	Ex1
Ex1_fcx2_CAAGGTGAGTGT	Neurons	Excitatory	Ex1
Ex1_fcx2_GTCCGGAGGGTC	Neurons	Excitatory	Ex1
Ex1_fcx2_TGACGGCAATCT	Neurons	Excitatory	Ex1
Ex1_fcx2_ATCACGACGTTC	Neurons	Excitatory	Ex1
Ex1_fcx2_TATGCCACGTTT	Neurons	Excitatory	Ex1
Ex1_fcx2_CGTGTAAATATC	Neurons	Excitatory	Ex1
Ex1_fcx2_TTATAAGAACCA	Neurons	Excitatory	Ex1
Ex1_fcx2_TGTGCCCTGAGG	Neurons	Excitatory	Ex1
Ex1_fcx2_GCGCAAGCCGAA	Neurons	Excitatory	Ex1
Ex1_fcx2_GCGTCATAGTCA	Neurons	Excitatory	Ex1
Ex1_fcx2_TCTAACCAGACG	Neurons	Excitatory	Ex1
Ex1_fcx2_ACATCGTCAACG	Neurons	Excitatory	Ex1
Ex1_fcx2_AGTGCCGAGACN	Neurons	Excitatory	Ex1
Ex1_fcx2_ACGGCATATGGT	Neurons	Excitatory	Ex1
Ex1_fcx2_GCGGGAGCATTT	Neurons	Excitatory	Ex1
Ex1_fcx2_ATACCTGGTTAT	Neurons	Excitatory	Ex1
Ex1_fcx2_TAGCTGGAGAGT	Neurons	Excitatory	Ex1
Ex1_fcx2_GACGCAGTCTAA	Neurons	Excitatory	Ex1
Ex1_fcx2_CTTGATCCGCAC	Neurons	Excitatory	Ex1
Ex1_fcx2_GCACATGGACCA	Neurons	Excitatory	Ex1
Ex1_fcx2_TGCGGCTCTAAA	Neurons	Excitatory	Ex1
Ex1_fcx2_GCAGGAAAGACT	Neurons	Excitatory	Ex1
Ex1_fcx2_ACCAATCATTGT	Neurons	Excitatory	Ex1
Ex1_fcx2_AATACTGCACGC	Neurons	Excitatory	Ex1
Ex1_fcx2_CAACCGATTAGC	Neurons	Excitatory	Ex1
Ex1_fcx2_TCTTAGTCGCGT	Neurons	Excitatory	Ex1
Ex1_fcx2_GATTGCAGCAAA	Neurons	Excitatory	Ex1
Ex1_fcx2_AACTGATTACAG	Neurons	Excitatory	Ex1
Ex1_fcx2_TCTAGTCAATAT	Neurons	Excitatory	Ex1
Ex1_fcx2_CAGACCTTCTTN	Neurons	Excitatory	Ex1
Ex1_fcx2_CTTATACGCCCA	Neurons	Excitatory	Ex1
Ex1_fcx2_ATGATAATACCA	Neurons	Excitatory	Ex1
Ex1_fcx2_TGACACACGCTA	Neurons	Excitatory	Ex1
Ex1_fcx2_AAGAGATGGTTG	Neurons	Excitatory	Ex1
Ex1_fcx2_AGCCACAATTCG	Neurons	Excitatory	Ex1
Ex1_fcx2_GTCGAGAGGGGC	Neurons	Excitatory	Ex1
Ex1_fcx2_AGAGGGTTTTGC	Neurons	Excitatory	Ex1
Ex1_fcx2_TAATCAGGGTGC	Neurons	Excitatory	Ex1
Ex1_fcx2_GCGGAGCCCCAC	Neurons	Excitatory	Ex1
Ex1_fcx2_CGCAGCGCACTT	Neurons	Excitatory	Ex1
Ex1_fcx2_CGATAGAATTAC	Neurons	Excitatory	Ex1
Ex1_fcx2_TTGACCTCGGAN	Neurons	Excitatory	Ex1
Ex1_fcx2_ACAGGTAATCTC	Neurons	Excitatory	Ex1
Ex1_fcx2_CTCTGAAGGAGT	Neurons	Excitatory	Ex1
Ex1_fcx2_CTTCGGACGCGT	Neurons	Excitatory	Ex1
Ex1_fcx2_ATCCGAAGACGC	Neurons	Excitatory	Ex1
Ex1_fcx2_CTACTGTTAGAT	Neurons	Excitatory	Ex1
Ex1_fcx2_AGTTTTTTTATC	Neurons	Excitatory	Ex1
Ex1_fcx2_CAGGGACTGTAT	Neurons	Excitatory	Ex1
Ex1_fcx2_CGGATTTGGTCA	Neurons	Excitatory	Ex1
Ex1_fcx2_TCATCCCGTTTG	Neurons	Excitatory	Ex1
Ex1_fcx2_TTGCAGTTCTGG	Neurons	Excitatory	Ex1
Ex1_fcx2_CCCAATCTCACC	Neurons	Excitatory	Ex1
Ex1_fcx2_AGTGCTTTGCGT	Neurons	Excitatory	Ex1
Ex1_fcx2_TGGGTCGGTTGT	Neurons	Excitatory	Ex1
Ex1_fcx2_CATTCCAGTCGG	Neurons	Excitatory	Ex1
Ex1_fcx2_TCAATACCCGCT	Neurons	Excitatory	Ex1
Ex1_fcx2_TCGTGTCACTTN	Neurons	Excitatory	Ex1
Ex1_fcx2_CGAGAGATGGCC	Neurons	Excitatory	Ex1
Ex1_fcx2_GTGGCAACAACN	Neurons	Excitatory	Ex1
Ex1_fcx2_CTTCCTCCCAAG	Neurons	Excitatory	Ex1
Ex1_fcx2_CGTAAGATTGTT	Neurons	Excitatory	Ex1
Ex1_fcx2_ACAGGTTCCATC	Neurons	Excitatory	Ex1
Ex1_fcx2_GGGTTTGATCCA	Neurons	Excitatory	Ex1
Ex1_fcx2_ACCAACCCTAGC	Neurons	Excitatory	Ex1
Ex1_fcx2_CGCCTCAGCCTA	Neurons	Excitatory	Ex1
Ex1_fcx2_GGGTTTGAGAAA	Neurons	Excitatory	Ex1
Ex1_fcx2_TAGCTAGAACCA	Neurons	Excitatory	Ex1
Ex1_fcx2_TGGAATCTCCTC	Neurons	Excitatory	Ex1
Ex1_fcx2_AGTTGTCCTCAA	Neurons	Excitatory	Ex1
Ex1_fcx2_CACAGCATGGCT	Neurons	Excitatory	Ex1
Ex1_fcx2_ACATTTGTAGAC	Neurons	Excitatory	Ex1
Ex1_fcx2_GCATAGACGTCA	Neurons	Excitatory	Ex1
Ex1_fcx2_TGCCGCGGGATN	Neurons	Excitatory	Ex1
Ex1_fcx2_TAGCGCGGTAAC	Neurons	Excitatory	Ex1
Ex1_fcx2_TTGGAACTGTTA	Neurons	Excitatory	Ex1
Ex1_fcx2_AAAACGGTTGGA	Neurons	Excitatory	Ex1
Ex1_fcx2_CGGATGAGGATC	Neurons	Excitatory	Ex1
Ex1_fcx2_CCGCTCACCATT	Neurons	Excitatory	Ex1
Ex1_fcx2_TACGATACCACG	Neurons	Excitatory	Ex1
Ex1_fcx2_AAGCAAGTGTGA	Neurons	Excitatory	Ex1
Ex1_fcx2_CCGTCCATATAA	Neurons	Excitatory	Ex1
Ex1_fcx2_AACTGCGGCTTC	Neurons	Excitatory	Ex1
Ex1_fcx2_GGATATATAACT	Neurons	Excitatory	Ex1
Ex1_fcx2_GTGGCAGGTGTC	Neurons	Excitatory	Ex1
Ex1_fcx2_TACACCTGGAAG	Neurons	Excitatory	Ex1
Ex1_fcx2_GGTACATGGCGT	Neurons	Excitatory	Ex1
Ex1_fcx2_CGGTCCTAGGCT	Neurons	Excitatory	Ex1
Ex1_fcx2_GAGTAACTTAGC	Neurons	Excitatory	Ex1
Ex1_fcx2_TGATTGGTGCTA	Neurons	Excitatory	Ex1
Ex1_fcx2_TGTTGATTAGGC	Neurons	Excitatory	Ex1
Ex1_fcx2_CCAAGGTCCGCA	Neurons	Excitatory	Ex1
Ex1_fcx2_GCCGTCGACACC	Neurons	Excitatory	Ex1
Ex1_fcx2_CGGTTGAGTGCG	Neurons	Excitatory	Ex1
Ex1_fcx2_TCTAGACACGCC	Neurons	Excitatory	Ex1
Ex1_fcx2_CATCGTCTCGCA	Neurons	Excitatory	Ex1
Ex1_fcx2_GAATGCGAACCN	Neurons	Excitatory	Ex1
Ex1_fcx2_GTTCACCTTCGT	Neurons	Excitatory	Ex1
Ex1_fcx2_GGTTGAATGTTG	Neurons	Excitatory	Ex1
Ex1_fcx3_GCCTTTCGAAGC	Neurons	Excitatory	Ex1
Ex1_fcx3_CTCTTTACCCAC	Neurons	Excitatory	Ex1
Ex1_fcx3_GGTCCCCACAAA	Neurons	Excitatory	Ex1
Ex1_fcx3_AGTCAACCGCAC	Neurons	Excitatory	Ex1
Ex1_fcx3_CAAAGGGAGATT	Neurons	Excitatory	Ex1
Ex1_fcx3_AGAATGGGACGT	Neurons	Excitatory	Ex1
Ex1_fcx3_GATAAGGTAGGG	Neurons	Excitatory	Ex1
Ex1_fcx3_CACCCTTTACGC	Neurons	Excitatory	Ex1
Ex1_fcx3_GGATTTCGGACC	Neurons	Excitatory	Ex1
Ex1_fcx3_GTAGGGTAATAG	Neurons	Excitatory	Ex1
Ex1_fcx3_CCCAAGTTTTCA	Neurons	Excitatory	Ex1
Ex1_fcx3_TTGGACTCGGTC	Neurons	Excitatory	Ex1
Ex1_fcx3_GAATTAGAAGGC	Neurons	Excitatory	Ex1
Ex1_fcx3_CAAAGTACTATT	Neurons	Excitatory	Ex1
Ex1_fcx3_CCGCCGCATGCT	Neurons	Excitatory	Ex1
Ex1_fcx3_CCAGCATCGCCG	Neurons	Excitatory	Ex1
Ex1_fcx3_GATGTCACACGA	Neurons	Excitatory	Ex1
Ex1_fcx3_GGTGGGTATTTN	Neurons	Excitatory	Ex1
Ex1_fcx3_GAAGCCTTTATN	Neurons	Excitatory	Ex1
Ex1_fcx3_CGGAAAGGGGGT	Neurons	Excitatory	Ex1
Ex1_fcx4_CCCGGCGGTTCT	Neurons	Excitatory	Ex1
Ex1_fcx4_ACCTCAGTGGAT	Neurons	Excitatory	Ex1
Ex1_fcx4_TCATCACGCTAG	Neurons	Excitatory	Ex1
Ex1_fcx4_GTTTGTCAAGAC	Neurons	Excitatory	Ex1
Ex1_fcx4_GCCTGAACTTTC	Neurons	Excitatory	Ex1
Ex1_fcx4_TAACGGCCGGTC	Neurons	Excitatory	Ex1
Ex1_fcx4_TTAGTGTTCAAC	Neurons	Excitatory	Ex1
Ex1_fcx4_CTACTTGTCGGT	Neurons	Excitatory	Ex1
Ex1_fcx4_CAGTGCCTATCG	Neurons	Excitatory	Ex1
Ex1_fcx4_GTCTTCTTCAAC	Neurons	Excitatory	Ex1
Ex1_fcx4_CCCTCGCGAAAC	Neurons	Excitatory	Ex1
Ex1_fcx4_ACCTTGCTATCN	Neurons	Excitatory	Ex1
Ex1_fcx4_TAGCAACGTTCC	Neurons	Excitatory	Ex1
Ex1_fcx4_AGCAGTTAGGCC	Neurons	Excitatory	Ex1
Ex1_fcx4_CAGATAGCTTAG	Neurons	Excitatory	Ex1
Ex1_fcx4_TCCGCCCAACAA	Neurons	Excitatory	Ex1
Ex1_fcx4_ACTCCAGGTATA	Neurons	Excitatory	Ex1
Ex1_fcx4_TATGGCGTCGCA	Neurons	Excitatory	Ex1
Ex1_fcx4_CTCCAACACTAC	Neurons	Excitatory	Ex1
Ex1_fcx4_TTGTAGACTGAA	Neurons	Excitatory	Ex1
Ex1_fcx4_CGTGGTGAGTAT	Neurons	Excitatory	Ex1
Ex1_fcx4_ACCCGTGGAGAG	Neurons	Excitatory	Ex1
Ex1_fcx5_CATTTTTCCGTC	Neurons	Excitatory	Ex1
Ex1_fcx5_AAGGTTCCTACT	Neurons	Excitatory	Ex1
Ex1_fcx5_GTGTCCCCACCC	Neurons	Excitatory	Ex1
Ex1_fcx5_GTTATCCTCCCT	Neurons	Excitatory	Ex1
Ex1_fcx5_ATCGCCAGTCCA	Neurons	Excitatory	Ex1
Ex1_fcx5_ACGTTGCCATGG	Neurons	Excitatory	Ex1
Ex1_fcx5_AAAAGATTAGAN	Neurons	Excitatory	Ex1
Ex1_fcx5_AAATACTGTCCA	Neurons	Excitatory	Ex1
Ex1_fcx5_GCGATTACCGCC	Neurons	Excitatory	Ex1
Ex1_fcx5_CAATTCTGACCG	Neurons	Excitatory	Ex1
Ex1_fcx5_TACAACGCCTGT	Neurons	Excitatory	Ex1
Ex1_fcx5_CCCTCGGGGACT	Neurons	Excitatory	Ex1
Ex1_fcx5_GAAAGCACCTGT	Neurons	Excitatory	Ex1
Ex1_fcx5_GGGGAATTTAGC	Neurons	Excitatory	Ex1
Ex1_fcx5_ACTTTTTCCGGC	Neurons	Excitatory	Ex1
Ex1_fcx5_CAGGTGTGCCTC	Neurons	Excitatory	Ex1
Ex1_fcx5_GCGGGGGTCGCG	Neurons	Excitatory	Ex1
Ex1_fcx5_GCACGTCGATGT	Neurons	Excitatory	Ex1
Ex1_fcx5_CGTTCACTTAAG	Neurons	Excitatory	Ex1
Ex1_fcx5_AAAATCGCACGC	Neurons	Excitatory	Ex1
Ex1_fcx5_TCCCAGTGGGCT	Neurons	Excitatory	Ex1
Ex1_fcx5_GAAGCATTAACG	Neurons	Excitatory	Ex1
Ex1_fcx5_ATAAGTTGAGGT	Neurons	Excitatory	Ex1
Ex1_fcx5_ACGTTGCCTGGN	Neurons	Excitatory	Ex1
Ex1_fcx5_GGTCTTGCTTCA	Neurons	Excitatory	Ex1
Ex1_fcx5_TCGATGCAGGTT	Neurons	Excitatory	Ex1
Ex1_fcx5_AGCCTTGGTCAT	Neurons	Excitatory	Ex1
Ex1_fcx5_CAGATTGTCCAG	Neurons	Excitatory	Ex1
Ex1_fcx6_ATTTTTACCCAC	Neurons	Excitatory	Ex1
Ex1_fcx6_TCTTTCAGCGCA	Neurons	Excitatory	Ex1
Ex1_fcx6_TTGAACATAATC	Neurons	Excitatory	Ex1
Ex1_fcx6_CAAGCCAATCCT	Neurons	Excitatory	Ex1
Ex1_fcx6_CGTGGGTAATCC	Neurons	Excitatory	Ex1
Ex1_fcx6_CTGCTTGTCTTG	Neurons	Excitatory	Ex1
Ex1_fcx6_AGGCCCGGGAGT	Neurons	Excitatory	Ex1
Ex1_fcx6_TTACTTACGCAC	Neurons	Excitatory	Ex1
Ex1_fcx6_AAGTTATTGCTG	Neurons	Excitatory	Ex1
Ex1_fcx6_GTTGGCGTATAA	Neurons	Excitatory	Ex1
Ex1_fcx6_TGAAACCGAACT	Neurons	Excitatory	Ex1
Ex1_fcx6_GAAGAAACCTCA	Neurons	Excitatory	Ex1
Ex1_fcx6_GTCCTTTGTTTA	Neurons	Excitatory	Ex1
Ex1_fcx6_CGGTTACATCCA	Neurons	Excitatory	Ex1
Ex1_fcx6_TTGATAGCGTCG	Neurons	Excitatory	Ex1
Ex1_fcx6_ATAAACCACAGC	Neurons	Excitatory	Ex1
Ex1_fcx6_TAAAATCCCTGC	Neurons	Excitatory	Ex1
Ex1_fcx6_CGATCCACTTAT	Neurons	Excitatory	Ex1
Ex1_fcx6_CGGGAGAGAAGC	Neurons	Excitatory	Ex1
Ex1_fcx6_TCTATACGGCCA	Neurons	Excitatory	Ex1
Ex1_fcx6_TCTTATGGAGGC	Neurons	Excitatory	Ex1
Ex1_fcx6_AACAAATCACCA	Neurons	Excitatory	Ex1
Ex1_fcx6_CATGGACATGGT	Neurons	Excitatory	Ex1
Ex1_fcx6_AACAAGGAGTAN	Neurons	Excitatory	Ex1
Ex1_fcx6_CCAAGCACGCTT	Neurons	Excitatory	Ex1
Ex1_fcx6_TTCGAATTTGGA	Neurons	Excitatory	Ex1
Ex1_fcx6_ACAGGTGTTTTA	Neurons	Excitatory	Ex1
Ex1_fcx6_CTTTTTTAACTC	Neurons	Excitatory	Ex1
Ex1_fcx6_AGCCTTAGCCAT	Neurons	Excitatory	Ex1
Ex1_fcx6_AGCCGAACATCT	Neurons	Excitatory	Ex1
Ex1_fcx6_TGAGAACCTTCA	Neurons	Excitatory	Ex1
Ex1_fcx6_AGCGCTGGGCCT	Neurons	Excitatory	Ex1
Ex1_fcx6_CGATCCCTATTG	Neurons	Excitatory	Ex1
Ex1_fcx6_CAACGTGGATAG	Neurons	Excitatory	Ex1
Ex1_fcx6_GTTTCGGACATA	Neurons	Excitatory	Ex1
Ex1_fcx6_GCTGTGCCGGCT	Neurons	Excitatory	Ex1
Ex1_fcx6_CAACGTCGTCGC	Neurons	Excitatory	Ex1
Ex1_fcx6_CGGGCGTTTGAG	Neurons	Excitatory	Ex1
Ex1_fcx6_ATGTGCATATAC	Neurons	Excitatory	Ex1
Ex1_fcx6_TTAACTGATCGC	Neurons	Excitatory	Ex1
Ex1_fcx7_ACTGGGGCAGAC	Neurons	Excitatory	Ex1
Ex1_fcx7_CTGTTCAATGGC	Neurons	Excitatory	Ex1
Ex1_fcx7_TAGTCCGTCTAC	Neurons	Excitatory	Ex1
Ex1_fcx7_GTAACCCCGAGT	Neurons	Excitatory	Ex1
Ex1_fcx7_GTGATAGTGGCA	Neurons	Excitatory	Ex1
Ex1_fcx7_TTGCCGAAATCG	Neurons	Excitatory	Ex1
Ex1_fcx7_CCGTCGTTACCG	Neurons	Excitatory	Ex1
Ex1_fcx7_TACAGCTTACGG	Neurons	Excitatory	Ex1
Ex1_fcx7_ATTTCAGTGCTT	Neurons	Excitatory	Ex1
Ex1_fcx7_CGGGTATTCATG	Neurons	Excitatory	Ex1
Ex1_fcx7_GAACCTGGAGAA	Neurons	Excitatory	Ex1
Ex1_fcx7_CTCATACCGATC	Neurons	Excitatory	Ex1
Ex1_fcx7_TTTTAGGCCCTA	Neurons	Excitatory	Ex1
Ex1_fcx7_AAACGTTTCTAT	Neurons	Excitatory	Ex1
Ex1_fcx7_CCCTCTTATAAG	Neurons	Excitatory	Ex1
Ex1_fcx7_CCGTTGAAGGCT	Neurons	Excitatory	Ex1
Ex1_fcx7_CCTGATAGTATG	Neurons	Excitatory	Ex1
Ex1_fcx7_AATGTCAGATGA	Neurons	Excitatory	Ex1
Ex1_fcx7_TGACGTCTAGCT	Neurons	Excitatory	Ex1
Ex1_fcx7_AACGCGCTTCTA	Neurons	Excitatory	Ex1
Ex1_fcx7_ACGTTCTACACA	Neurons	Excitatory	Ex1
Ex1_fcx7_GATCTGTCGGCA	Neurons	Excitatory	Ex1
Ex1_fcx7_GGGTGTGACAAT	Neurons	Excitatory	Ex1
Ex1_fcx7_CCCCGGGGGAGN	Neurons	Excitatory	Ex1
Ex1_fcx7_TGATGCAATAAC	Neurons	Excitatory	Ex1
Ex1_fcx7_CTTGTAGCGCAA	Neurons	Excitatory	Ex1
Ex1_fcx7_TACACAGTGGCN	Neurons	Excitatory	Ex1
Ex1_fcx7_ACAAATACTGCT	Neurons	Excitatory	Ex1
Ex1_fcx8_TGCTTTTAGTGG	Neurons	Excitatory	Ex1
Ex1_fcx8_CCGGGGAAAATT	Neurons	Excitatory	Ex1
Ex1_fcx8_GCGACATAGATN	Neurons	Excitatory	Ex1
Ex1_fcx8_GGAGACGTATGG	Neurons	Excitatory	Ex1
Ex1_fcx8_AAATCCCTAGGA	Neurons	Excitatory	Ex1
Ex1_fcx8_CATGTCCAACAA	Neurons	Excitatory	Ex1
Ex1_fcx8_CTAGGATCAGCC	Neurons	Excitatory	Ex1
Ex1_fcx8_CGATGTGATGCC	Neurons	Excitatory	Ex1
Ex1_fcx8_AAGTAATCCCCC	Neurons	Excitatory	Ex1
Ex1_fcx8_GTCGGATTATTT	Neurons	Excitatory	Ex1
Ex1_fcx8_CAAAAACCGTGT	Neurons	Excitatory	Ex1
Ex1_fcx8_GCCCGTTAGAAN	Neurons	Excitatory	Ex1
Ex1_fcx8_GGGTACCTGTCA	Neurons	Excitatory	Ex1
Ex1_fcx8_CATGAAGATTGC	Neurons	Excitatory	Ex1
Ex1_fcx8_TGAGTTGCTTTA	Neurons	Excitatory	Ex1
Ex1_fcx8_GAGAGGGGTTCC	Neurons	Excitatory	Ex1
Ex1_fcx8_GTTTCACTAGTC	Neurons	Excitatory	Ex1
Ex1_fcx8_GGCTAGACCCGC	Neurons	Excitatory	Ex1
Ex1_fcx8_GGATATAACGCG	Neurons	Excitatory	Ex1
Ex1_fcx8_GCAAGCAAGGTT	Neurons	Excitatory	Ex1
Ex1_fcx8_AAATGCGACTTA	Neurons	Excitatory	Ex1
Ex1_fcx8_ACCCCGTTTACC	Neurons	Excitatory	Ex1
Ex1_fcx8_ATGAGAGTCTGC	Neurons	Excitatory	Ex1
Ex1_fcx8_TAAGACTTTATN	Neurons	Excitatory	Ex1
Ex1_fcx8_GGCTTTCCCGAG	Neurons	Excitatory	Ex1
Ex1_fcx8_GTTCACATCTAT	Neurons	Excitatory	Ex1
Ex1_fcx8_CTGCAATAAGGT	Neurons	Excitatory	Ex1
Ex1_fcx8_TATGCAATTAGC	Neurons	Excitatory	Ex1
Ex1_fcx8_CGCTTTATTGAG	Neurons	Excitatory	Ex1
Ex1_fcx8_TACCCGAAGAGC	Neurons	Excitatory	Ex1
Ex1_fcx8_GCCTGCAGCCTG	Neurons	Excitatory	Ex1
Ex1_fcx8_AACTTTGTCCTA	Neurons	Excitatory	Ex1
Ex1_fcx8_AAACAATGAACC	Neurons	Excitatory	Ex1
Ex1_fcx8_GCTGGGGAGCCT	Neurons	Excitatory	Ex1
Ex1_fcx8_GCAGATCCTGTC	Neurons	Excitatory	Ex1
Ex1_fcx8_TCACAGTCAGAA	Neurons	Excitatory	Ex1
Ex1_fcx8_ATACGGCAAGTT	Neurons	Excitatory	Ex1
Ex1_fcx8_GACGGGCTAAGA	Neurons	Excitatory	Ex1
Ex1_fcx8_AAGTGCGGTGGC	Neurons	Excitatory	Ex1
Ex1_fcx8_ATCCTATACTGT	Neurons	Excitatory	Ex1
Ex1_fcx8_TGAGGCAATACA	Neurons	Excitatory	Ex1
Ex1_fcx8_GTCCTGTATCCT	Neurons	Excitatory	Ex1
Ex1_fcx8_TTTATGCTCATA	Neurons	Excitatory	Ex1
Ex1_fcx8_TTCCGGGATGGA	Neurons	Excitatory	Ex1
Ex1_fcx8_ATCTATGCGTCT	Neurons	Excitatory	Ex1
Ex1_fcx8_AGGTACACTTAA	Neurons	Excitatory	Ex1
Ex1_fcx8_CACTATCTGGCA	Neurons	Excitatory	Ex1
Ex1_fcx8_GCGTTAGGGCGC	Neurons	Excitatory	Ex1
Ex1_fcx8_ACTTGTTCGTGN	Neurons	Excitatory	Ex1
Ex1_fcx8_GAGGAGGTGGGA	Neurons	Excitatory	Ex1
Ex1_fcx8_TTGTCACTAACT	Neurons	Excitatory	Ex1
Ex1_fcx8_TTCCCTTCCGTA	Neurons	Excitatory	Ex1
Ex1_fcx8_TAATTATGTTAT	Neurons	Excitatory	Ex1
Ex1_fcx8_CCCTACATTTGA	Neurons	Excitatory	Ex1
Ex1_fcx8_ACCATTGTAAAG	Neurons	Excitatory	Ex1
Ex1_fcx8_GTAGGAGGTACT	Neurons	Excitatory	Ex1
Ex1_fcx8_GTCAATCCACAG	Neurons	Excitatory	Ex1
Ex1_fcx8_CAACCTCCCCTT	Neurons	Excitatory	Ex1
Ex1_fcx8_GTCAAGTCGGCG	Neurons	Excitatory	Ex1
Ex1_fcx9_TGATGCCGGATC	Neurons	Excitatory	Ex1
Ex1_fcx9_TCGCTAGGCTCA	Neurons	Excitatory	Ex1
Ex1_fcx9_CTTCAAACCGGT	Neurons	Excitatory	Ex1
Ex1_fcx9_AATTGCCTGTCC	Neurons	Excitatory	Ex1
Ex1_fcx9_AAATCTTTCATG	Neurons	Excitatory	Ex1
Ex1_fcx9_TTGCACGTCAGT	Neurons	Excitatory	Ex1
Ex1_fcx9_GACGGGCCACAC	Neurons	Excitatory	Ex1
Ex1_fcx9_CGCCGAGAGCAG	Neurons	Excitatory	Ex1
Ex1_fcx9_ACATTCCTCGAT	Neurons	Excitatory	Ex1
Ex1_fcx9_CCTTAGATTAAN	Neurons	Excitatory	Ex1
Ex1_fcx9_CGTGCGGATCAC	Neurons	Excitatory	Ex1
Ex1_fcx9_ACTGGCAACGAT	Neurons	Excitatory	Ex1
Ex1_fcx9_TTTCTAGTTGTG	Neurons	Excitatory	Ex1
Ex1_fcx9_AAGCCATACCCT	Neurons	Excitatory	Ex1
Ex1_fcx9_CCTAGCATGCTC	Neurons	Excitatory	Ex1
Ex1_fcx9_CCTGTATGGTCG	Neurons	Excitatory	Ex1
Ex1_fcx9_TAATGCGGAATA	Neurons	Excitatory	Ex1
Ex1_fcx9_GCGTGACCCGTG	Neurons	Excitatory	Ex1
Ex1_fcx9_GACAGTAAAGAA	Neurons	Excitatory	Ex1
Ex1_fcx9_GGTTAACTTCGT	Neurons	Excitatory	Ex1
Ex1_fcx9_CTAGGACGCACA	Neurons	Excitatory	Ex1
Ex1_fcx9_CAGAGACAAGGA	Neurons	Excitatory	Ex1
Ex1_fcx9_TCACGGCCCGCN	Neurons	Excitatory	Ex1
Ex1_fcx9_TTGGACCTCACG	Neurons	Excitatory	Ex1
Ex1_fcx9_CGTGTCTCAAAC	Neurons	Excitatory	Ex1
Ex1_fcx9_CAATCCTTTAGT	Neurons	Excitatory	Ex1
Ex1_fcx9_GAGAACGACGGA	Neurons	Excitatory	Ex1
Ex1_fcx9_GGGCCCCGCTGG	Neurons	Excitatory	Ex1
Ex1_fcx9_CCAACTGCAGCT	Neurons	Excitatory	Ex1
Ex1_fcx9_GATCTATCAATT	Neurons	Excitatory	Ex1
Ex1_fcx9_GCTGAATGCTGC	Neurons	Excitatory	Ex1
Ex1_fcx9_TTCGTAAGATAG	Neurons	Excitatory	Ex1
Ex1_fcx9_CGAGCTGATGGA	Neurons	Excitatory	Ex1
Ex1_fcx9_AAACACAATTGG	Neurons	Excitatory	Ex1
Ex1_fcx9_CAGCTTGGGTCT	Neurons	Excitatory	Ex1
Ex1_fcx9_CTGTGTGTTTTA	Neurons	Excitatory	Ex1
Ex1_fcx9_ACAACATGTCGC	Neurons	Excitatory	Ex1
Ex1_fcx9_AGGGCGTTTGCN	Neurons	Excitatory	Ex1
Ex1_fcx9_GAAAACACTGTA	Neurons	Excitatory	Ex1
Ex1_fcx9_TCCGGCTCTTAA	Neurons	Excitatory	Ex1
Ex1_fcx9_AGGTAGAGCACT	Neurons	Excitatory	Ex1
Ex1_fcx9_CAGTAGCTTGTT	Neurons	Excitatory	Ex1
Ex1_fcx9_GTGTGGTAATAG	Neurons	Excitatory	Ex1
Ex1_fcx9_TTACCAGTATAC	Neurons	Excitatory	Ex1
Ex1_fcx9_CACACGGCAAAC	Neurons	Excitatory	Ex1
Ex1_fcx9_CCTAAGAGATTC	Neurons	Excitatory	Ex1
Ex1_fcx9_GTCGATTTTGTT	Neurons	Excitatory	Ex1
Ex1_fcx9_ACAAATTGGTCG	Neurons	Excitatory	Ex1
Ex1_fcx9_TGATGCAGGGTN	Neurons	Excitatory	Ex1
Ex1_fcx9_CAGCAAATCATG	Neurons	Excitatory	Ex1
Ex1_fcx9_TTCCGTTCCTGC	Neurons	Excitatory	Ex1
Ex1_fcx9_TTATCCAAATTT	Neurons	Excitatory	Ex1
Ex1_fcx9_CGGAACGACATT	Neurons	Excitatory	Ex1
Ex1_fcx9_ACGGTCCTAGTA	Neurons	Excitatory	Ex1
Ex1_fcx9_AAGGGGTTGAAG	Neurons	Excitatory	Ex1
Ex1_fcx9_TAACGTTAAAAC	Neurons	Excitatory	Ex1
Ex1_fcx9_AAAGGCTCGATA	Neurons	Excitatory	Ex1
Ex1_fcx9_TCCAGTAGACGG	Neurons	Excitatory	Ex1
Ex1_fcx9_GGTGCTTACCTA	Neurons	Excitatory	Ex1
Ex1_fcx9_ATTTGGGTTGCC	Neurons	Excitatory	Ex1
Ex1_fcx9_GACCTTACAGAC	Neurons	Excitatory	Ex1
Ex1_fcx9_AAAGATGAGCCC	Neurons	Excitatory	Ex1
Ex1_fcx9_GGAAACCTTGTC	Neurons	Excitatory	Ex1
Ex1_fcx9_AAGGTAAGGGCA	Neurons	Excitatory	Ex1
Ex1_fcx10_CTTTCTGGAATC	Neurons	Excitatory	Ex1
Ex1_fcx10_GTATCGGCTGTA	Neurons	Excitatory	Ex1
Ex1_fcx10_CGTTCATAGATC	Neurons	Excitatory	Ex1
Ex1_fcx10_CGCCCGTGTGCA	Neurons	Excitatory	Ex1
Ex1_fcx10_ACCGGAGTTGAC	Neurons	Excitatory	Ex1
Ex1_fcx10_AACTAAGACCTG	Neurons	Excitatory	Ex1
Ex1_fcx10_AAAACCGCGTAA	Neurons	Excitatory	Ex1
Ex1_fcx10_GACGCCAATTCT	Neurons	Excitatory	Ex1
Ex1_fcx10_CTGTAACACATC	Neurons	Excitatory	Ex1
Ex1_fcx10_ACGATGTACTAN	Neurons	Excitatory	Ex1
Ex1_fcx10_GGCCAGAAAATG	Neurons	Excitatory	Ex1
Ex1_fcx10_ACTTGGGTTCAT	Neurons	Excitatory	Ex1
Ex1_fcx10_CTGCAAACAACC	Neurons	Excitatory	Ex1
Ex1_fcx10_CAGCTCCTAACA	Neurons	Excitatory	Ex1
Ex1_fcx10_CACTCGTGAACT	Neurons	Excitatory	Ex1
Ex1_fcx10_CTATGCCTTCAG	Neurons	Excitatory	Ex1
Ex1_fcx10_AGTACCAATATA	Neurons	Excitatory	Ex1
Ex1_fcx10_TACTGAGGACGG	Neurons	Excitatory	Ex1
Ex1_fcx10_CCATCCTCAATT	Neurons	Excitatory	Ex1
Ex1_fcx10_TATTCTTTATTA	Neurons	Excitatory	Ex1
Ex1_fcx10_GTGCAAAGGTAA	Neurons	Excitatory	Ex1
Ex1_fcx10_ATTATGTAGTAN	Neurons	Excitatory	Ex1
Ex1_fcx10_ACGTCACTCCTG	Neurons	Excitatory	Ex1
Ex1_fcx10_ATCAACTCGCGG	Neurons	Excitatory	Ex1
Ex1_fcx10_CGGCTATCAGGA	Neurons	Excitatory	Ex1
Ex1_fcx10_CAAATTATATCA	Neurons	Excitatory	Ex1
Ex1_fcx10_GACTCCGCAGCC	Neurons	Excitatory	Ex1
Ex1_fcx10_GCGGACGTTGGT	Neurons	Excitatory	Ex1
Ex1_fcx10_ACACGGAATGTA	Neurons	Excitatory	Ex1
Ex1_fcx10_ACGCGCTGTGTT	Neurons	Excitatory	Ex1
Ex1_fcx10_GCCTGCAACGTT	Neurons	Excitatory	Ex1
Ex1_fcx10_CTGATAGAACCA	Neurons	Excitatory	Ex1
Ex1_fcx10_GAGCACATTTTT	Neurons	Excitatory	Ex1
Ex1_fcx10_GCCCACGAATCG	Neurons	Excitatory	Ex1
Ex1_fcx10_CCTCAGGGTCCC	Neurons	Excitatory	Ex1
Ex1_fcx10_GCACAAGCCAAG	Neurons	Excitatory	Ex1
Ex1_fcx10_CTTGCCCAATGA	Neurons	Excitatory	Ex1
Ex1_fcx10_CCACCCTAGCTC	Neurons	Excitatory	Ex1
Ex1_fcx10_CTGAATACCGGC	Neurons	Excitatory	Ex1
Ex1_fcx10_AATGCCGGGCGC	Neurons	Excitatory	Ex1
Ex1_fcx10_ATGAGCGAACTC	Neurons	Excitatory	Ex1
Ex1_fcx10_AGGGGTTGGTCA	Neurons	Excitatory	Ex1
Ex1_fcx10_TCCCTGCAACCN	Neurons	Excitatory	Ex1
Ex1_fcx10_GTATTTCCTGGA	Neurons	Excitatory	Ex1
Ex1_fcx10_CTCCGATCACTC	Neurons	Excitatory	Ex1
Ex1_fcx10_GCCTAGACCTTT	Neurons	Excitatory	Ex1
Ex1_fcx10_CTGGATCTGACN	Neurons	Excitatory	Ex1
Ex1_fcx10_CGATACAGGTAA	Neurons	Excitatory	Ex1
Ex1_fcx10_GTAACCAGCTAC	Neurons	Excitatory	Ex1
Ex1_fcx10_CGCTGTTTGCGG	Neurons	Excitatory	Ex1
Ex1_fcx10_TGATACCCCACG	Neurons	Excitatory	Ex1
Ex1_fcx10_CCACCACAAAGC	Neurons	Excitatory	Ex1
Ex1_fcx10_ATATAAGTATTC	Neurons	Excitatory	Ex1
Ex1_fcx10_AAGAGCCAGGAA	Neurons	Excitatory	Ex1
Ex1_fcx10_TTCACAGTAGGT	Neurons	Excitatory	Ex1
Ex1_fcx10_GCTCGCGTTGAG	Neurons	Excitatory	Ex1
Ex1_fcx10_TATACATCTGAA	Neurons	Excitatory	Ex1
Ex1_fcx10_GTCGCATTGCGG	Neurons	Excitatory	Ex1
Ex1_fcx10_AGAACGGAAATC	Neurons	Excitatory	Ex1
Ex1_fcx10_TGATATGGCCAC	Neurons	Excitatory	Ex1
Ex1_fcx10_GCACACCCAACA	Neurons	Excitatory	Ex1
Ex1_fcx10_ATGAACGGGTTC	Neurons	Excitatory	Ex1
Ex1_fcx10_TGGAAGTCTCGG	Neurons	Excitatory	Ex1
Ex1_fcx10_GGTCATTCCGCT	Neurons	Excitatory	Ex1
Ex1_fcx10_CTCAGATGTGTG	Neurons	Excitatory	Ex1
Ex1_fcx10_ACAAACAAATAT	Neurons	Excitatory	Ex1
Ex1_fcx10_CGCGTCCCGACG	Neurons	Excitatory	Ex1
Ex1_fcx10_ATCCTGTATATG	Neurons	Excitatory	Ex1
Ex1_fcx10_GATAAGAGTAGG	Neurons	Excitatory	Ex1
Ex1_fcx10_TCCAACCATGGT	Neurons	Excitatory	Ex1
Ex1_fcx10_CAACCTGGAATA	Neurons	Excitatory	Ex1
Ex1_fcx10_ATTTTCGATTGA	Neurons	Excitatory	Ex1
Ex1_fcx11_GTTGCGTGGATG	Neurons	Excitatory	Ex1
Ex1_fcx11_TCCTCCTTATTT	Neurons	Excitatory	Ex1
Ex1_fcx11_GTGTTCACCTCA	Neurons	Excitatory	Ex1
Ex1_fcx11_CGATTTCAGACG	Neurons	Excitatory	Ex1
Ex1_fcx11_CGGTCACAATTC	Neurons	Excitatory	Ex1
Ex1_fcx11_ACGCATAGGCCA	Neurons	Excitatory	Ex1
Ex1_fcx11_GTGAGGTTTCTT	Neurons	Excitatory	Ex1
Ex1_fcx11_GTACGCCGATGA	Neurons	Excitatory	Ex1
Ex1_fcx11_GCAGCGCTATTA	Neurons	Excitatory	Ex1
Ex1_fcx11_CAGTGTTTATGA	Neurons	Excitatory	Ex1
Ex1_fcx11_TTCTCAGCAGCT	Neurons	Excitatory	Ex1
Ex1_fcx11_TCCCCCTTTCCN	Neurons	Excitatory	Ex1
Ex1_fcx11_GTACAGCCTTTC	Neurons	Excitatory	Ex1
Ex1_fcx11_CATGGGTCAAAC	Neurons	Excitatory	Ex1
Ex1_fcx11_GAGAACCAGCCT	Neurons	Excitatory	Ex1
Ex1_fcx11_TTCTCACTAGGN	Neurons	Excitatory	Ex1
Ex1_fcx11_GTTGTGTCGAAG	Neurons	Excitatory	Ex1
Ex1_fcx11_CCGTACTACGCC	Neurons	Excitatory	Ex1
Ex1_fcx11_GGCCCGCACACG	Neurons	Excitatory	Ex1
Ex1_fcx11_CTTAAAGGCATT	Neurons	Excitatory	Ex1
Ex1_fcx11_GAGAAGGCCCGA	Neurons	Excitatory	Ex1
Ex1_fcx11_CTCATGGAAAGC	Neurons	Excitatory	Ex1
Ex1_fcx11_CAATCGCCATGA	Neurons	Excitatory	Ex1
Ex1_fcx11_GAACTGGCGGAC	Neurons	Excitatory	Ex1
Ex1_fcx11_ACGTACACCCGC	Neurons	Excitatory	Ex1
Ex1_fcx11_CTCGTAGAAAGG	Neurons	Excitatory	Ex1
Ex1_fcx11_CTGCTCCGATCT	Neurons	Excitatory	Ex1
Ex1_fcx11_GACGCTTTCTCC	Neurons	Excitatory	Ex1
Ex1_fcx11_AGTTGTCTCAAN	Neurons	Excitatory	Ex1
Ex1_fcx11_CCCACGCAAAGT	Neurons	Excitatory	Ex1
Ex1_fcx11_TTGCTGATTTTC	Neurons	Excitatory	Ex1
Ex1_fcx11_GCTTCACTATAT	Neurons	Excitatory	Ex1
Ex1_fcx11_GTTGACTTTAAC	Neurons	Excitatory	Ex1
Ex1_fcx11_CGTTTCGGATAT	Neurons	Excitatory	Ex1
Ex1_fcx11_GACTGTAGCAAA	Neurons	Excitatory	Ex1
Ex1_fcx11_CCCGTGGGGCTA	Neurons	Excitatory	Ex1
Ex1_fcx11_TCCCGTAAGTAC	Neurons	Excitatory	Ex1
Ex1_fcx11_TCAAACTTCTGC	Neurons	Excitatory	Ex1
Ex1_fcx11_CAACCACTAACC	Neurons	Excitatory	Ex1
Ex1_fcx11_GTATTTCGCAAC	Neurons	Excitatory	Ex1
Ex1_fcx11_TCTGAACGAATC	Neurons	Excitatory	Ex1
Ex1_fcx11_CTGGCGACGTAA	Neurons	Excitatory	Ex1
Ex1_fcx11_AAACTTGGACCC	Neurons	Excitatory	Ex1
Ex1_fcx11_CGGAAGTCTTCT	Neurons	Excitatory	Ex1
Ex1_fcx11_GTGTGCCGTATT	Neurons	Excitatory	Ex1
Ex1_fcx11_CGGTAACTCTGT	Neurons	Excitatory	Ex1
Ex1_fcx11_TTTACGGTACCA	Neurons	Excitatory	Ex1
Ex1_fcx11_TAGCTACGAGGA	Neurons	Excitatory	Ex1
Ex1_fcx11_AGATGGTCAAGN	Neurons	Excitatory	Ex1
Ex1_fcx11_TATCCATACTTT	Neurons	Excitatory	Ex1
Ex1_fcx11_GAGGTTTATCTC	Neurons	Excitatory	Ex1
Ex1_fcx11_TTATAGTTAGGT	Neurons	Excitatory	Ex1
Ex1_fcx11_ACGCGCCCTCGC	Neurons	Excitatory	Ex1
Ex1_fcx11_CATGTCCATATN	Neurons	Excitatory	Ex1
Ex1_fcx11_AGTCTTGACGGN	Neurons	Excitatory	Ex1
Ex1_fcx11_TGCAGAGTCAAC	Neurons	Excitatory	Ex1
Ex1_fcx11_TGGTGTGAATCC	Neurons	Excitatory	Ex1
Ex1_fcx11_TGTTCGTATGAG	Neurons	Excitatory	Ex1
Ex1_fcx11_TCCTAAGTAAGT	Neurons	Excitatory	Ex1
Ex1_fcx11_CGCACTGAAGGT	Neurons	Excitatory	Ex1
Ex1_fcx11_CGACTTAGTAAT	Neurons	Excitatory	Ex1
Ex1_fcx11_TGAAGCCTATCA	Neurons	Excitatory	Ex1
Ex1_fcx11_AAAGGTACATCG	Neurons	Excitatory	Ex1
Ex1_fcx11_TAGAAACTAGTT	Neurons	Excitatory	Ex1
Ex1_fcx11_CAGGTCTGGCAT	Neurons	Excitatory	Ex1
Ex1_fcx11_TAAGTTATCGCT	Neurons	Excitatory	Ex1
Ex1_fcx11_GCAGGCTCCTTG	Neurons	Excitatory	Ex1
Ex1_fcx11_CCACGTTAGATC	Neurons	Excitatory	Ex1
Ex1_fcx11_AAGGGAACCCGT	Neurons	Excitatory	Ex1
Ex1_fcx11_CGTGCACGTAGG	Neurons	Excitatory	Ex1
Ex1_fcx11_TTTAGGTGACTT	Neurons	Excitatory	Ex1
Ex1_fcx11_GACTTTTTAACG	Neurons	Excitatory	Ex1
Ex1_fcx11_TCTCGCGACGTG	Neurons	Excitatory	Ex1
Ex1_fcx11_GGCCTCGCTCGT	Neurons	Excitatory	Ex1
Ex1_fcx11_CCCATTGAGGGA	Neurons	Excitatory	Ex1
Ex1_fcx11_TACCCGACACGT	Neurons	Excitatory	Ex1
Ex1_fcx11_CAGTGGCCCCCT	Neurons	Excitatory	Ex1
Ex1_fcx11_AGCATTAATAGT	Neurons	Excitatory	Ex1
Ex1_fcx11_CAACGGTCTGTG	Neurons	Excitatory	Ex1
Ex1_fcx11_TCAGTATATGGT	Neurons	Excitatory	Ex1
Ex1_fcx11_CCCGATGATCGN	Neurons	Excitatory	Ex1
Ex1_fcx11_GGTAGGGACTAT	Neurons	Excitatory	Ex1
Ex1_fcx11_GTGCCCCTGATT	Neurons	Excitatory	Ex1
Ex1_fcx11_GTAACAGAGATT	Neurons	Excitatory	Ex1
Ex1_fcx11_GATCCTTTTCCA	Neurons	Excitatory	Ex1
Ex1_fcx11_CACGTTCGGGCT	Neurons	Excitatory	Ex1
Ex1_fcx11_ACATCACTGGTT	Neurons	Excitatory	Ex1
Ex1_fcx11_AGCGGAGTCGAC	Neurons	Excitatory	Ex1
Ex1_fcx11_ATATACGGCGAT	Neurons	Excitatory	Ex1
Ex1_fcx12_CTTAGCAGTCGT	Neurons	Excitatory	Ex1
Ex1_fcx12_TCTAACCTATTC	Neurons	Excitatory	Ex1
Ex1_fcx12_AGAACGACTTTG	Neurons	Excitatory	Ex1
Ex1_fcx12_GTTGACTTGTGN	Neurons	Excitatory	Ex1
Ex1_fcx12_ACCGCCTGAAAC	Neurons	Excitatory	Ex1
Ex1_fcx12_AAATCACGCGAA	Neurons	Excitatory	Ex1
Ex1_fcx12_CGAACTCTCCGA	Neurons	Excitatory	Ex1
Ex1_fcx12_GCGATCTGCCAN	Neurons	Excitatory	Ex1
Ex1_fcx12_TTGCTTCATCTC	Neurons	Excitatory	Ex1
Ex1_fcx12_CGGGGCCGTACC	Neurons	Excitatory	Ex1
Ex1_fcx12_CCCGTTATTATT	Neurons	Excitatory	Ex1
Ex1_fcx12_TTTATGTACAGT	Neurons	Excitatory	Ex1
Ex1_fcx12_AACGAACGTCCT	Neurons	Excitatory	Ex1
Ex1_fcx12_GTCTTGGTACCC	Neurons	Excitatory	Ex1
Ex1_fcx12_CGATTCACTGAA	Neurons	Excitatory	Ex1
Ex1_fcx12_GATTCGCGTCAC	Neurons	Excitatory	Ex1
Ex1_fcx12_ACCTGTTCCTAA	Neurons	Excitatory	Ex1
Ex1_fcx12_TTTCGAAGCTGA	Neurons	Excitatory	Ex1
Ex1_fcx12_ATACGATACATT	Neurons	Excitatory	Ex1
Ex1_fcx12_ATTCCAAAAGAC	Neurons	Excitatory	Ex1
Ex1_fcx12_ACGTCACGAAAC	Neurons	Excitatory	Ex1
Ex1_fcx12_AATTACGAGGCG	Neurons	Excitatory	Ex1
Ex1_fcx12_GACACGATATCC	Neurons	Excitatory	Ex1
Ex1_fcx12_TGACCTGAGTTA	Neurons	Excitatory	Ex1
Ex1_fcx12_TCGCGCCTCTCG	Neurons	Excitatory	Ex1
Ex1_fcx12_ATGCGTTATTGA	Neurons	Excitatory	Ex1
Ex1_fcx12_CACCCTGGCAAG	Neurons	Excitatory	Ex1
Ex1_fcx13_TAATATCTCAGC	Neurons	Excitatory	Ex1
Ex1_fcx13_CATCGCCCAGTC	Neurons	Excitatory	Ex1
Ex1_fcx13_CCAAGGACGGGA	Neurons	Excitatory	Ex1
Ex1_fcx13_TCCTCATGAGTC	Neurons	Excitatory	Ex1
Ex1_fcx13_CATGTAAAGCCT	Neurons	Excitatory	Ex1
Ex1_fcx13_CTGTGGGTGTTG	Neurons	Excitatory	Ex1
Ex1_fcx13_TTTTCTGTAGGT	Neurons	Excitatory	Ex1
Ex1_fcx13_CCTGATAGATCA	Neurons	Excitatory	Ex1
Ex1_fcx13_CGCGAGCCGTGT	Neurons	Excitatory	Ex1
Ex1_fcx13_AAGATCGTTTCT	Neurons	Excitatory	Ex1
Ex1_fcx13_ATTTAGGATCTA	Neurons	Excitatory	Ex1
Ex1_fcx13_GTCCATACTCCT	Neurons	Excitatory	Ex1
Ex1_fcx13_TCGGTCCGCGGT	Neurons	Excitatory	Ex1
Ex1_fcx13_GGCCAGAATCGT	Neurons	Excitatory	Ex1
Ex1_fcx13_CACGTACGCTCC	Neurons	Excitatory	Ex1
Ex1_fcx13_ACACGGCTGGAT	Neurons	Excitatory	Ex1
Ex1_fcx13_CAATACCGTCAC	Neurons	Excitatory	Ex1
Ex1_fcx13_TCATACAGAATA	Neurons	Excitatory	Ex1
Ex1_fcx13_TTGGAAGACCGA	Neurons	Excitatory	Ex1
Ex1_fcx13_TTGCAGCTGTTC	Neurons	Excitatory	Ex1
Ex1_fcx13_TGTCAAATACAN	Neurons	Excitatory	Ex1
Ex1_fcx13_CTACATTTTGGA	Neurons	Excitatory	Ex1
Ex1_fcx13_ATCGAAAAAGTC	Neurons	Excitatory	Ex1
Ex1_fcx13_TTTCTACGAAAC	Neurons	Excitatory	Ex1
Ex1_fcx13_TATTCTACTACG	Neurons	Excitatory	Ex1
Ex1_fcx13_CCAGTACAATTT	Neurons	Excitatory	Ex1
Ex1_fcx13_GAAGACCCGATT	Neurons	Excitatory	Ex1
Ex1_fcx13_AGCGCAGCCTGT	Neurons	Excitatory	Ex1
Ex1_fcx13_ATCCCGTTAAAA	Neurons	Excitatory	Ex1
Ex1_fcx13_CCGTATCATTCC	Neurons	Excitatory	Ex1
Ex1_fcx13_ACCAGTCAGCGG	Neurons	Excitatory	Ex1
Ex1_fcx13_TCCTTTGGTCCC	Neurons	Excitatory	Ex1
Ex1_fcx13_GCGGGCACGCCC	Neurons	Excitatory	Ex1
Ex1_fcx13_TGTCCGCGCAAG	Neurons	Excitatory	Ex1
Ex1_fcx13_GCATTGAAAATN	Neurons	Excitatory	Ex1
Ex1_fcx13_TGGAGACGATTA	Neurons	Excitatory	Ex1
Ex1_fcx13_ATGTAAGCCCCC	Neurons	Excitatory	Ex1
Ex1_fcx13_GGACCTGGATAC	Neurons	Excitatory	Ex1
Ex1_fcx13_TATGTAGCTAAT	Neurons	Excitatory	Ex1
Ex1_fcx13_TACTTTTTGACA	Neurons	Excitatory	Ex1
Ex1_fcx13_CATGGTCTTTGT	Neurons	Excitatory	Ex1
Ex1_fcx13_ATGACAATATGA	Neurons	Excitatory	Ex1
Ex1_fcx13_ATGCCTATGGGT	Neurons	Excitatory	Ex1
Ex1_fcx1_GGAGATCATGTN	Neurons	Excitatory	Ex1
Ex1_fcx1_TCTTATTAAGGA	Neurons	Excitatory	Ex1
Ex1_fcx1_GTAACTTGATTC	Neurons	Excitatory	Ex1
Ex1_fcx1_AAGCCGGTCTTT	Neurons	Excitatory	Ex1
Ex1_fcx1_ACCTTACAAACT	Neurons	Excitatory	Ex1
Ex1_fcx1_CTTATTTTATGT	Neurons	Excitatory	Ex1
Ex1_fcx1_ACACACCTCCGC	Neurons	Excitatory	Ex1
Ex1_fcx1_CGAAACGAGTGG	Neurons	Excitatory	Ex1
Ex1_fcx1_AGAATCCATTAG	Neurons	Excitatory	Ex1
Ex1_fcx1_TCTTTACGGAAT	Neurons	Excitatory	Ex1
Ex1_fcx1_ATGATTTCCTTT	Neurons	Excitatory	Ex1
Ex1_fcx1_TACTAACTTGTT	Neurons	Excitatory	Ex1
Ex1_fcx1_GAGATAGCAGGG	Neurons	Excitatory	Ex1
Ex1_fcx2_ATCCTCTCTTGT	Neurons	Excitatory	Ex1
Ex1_fcx2_CAGACTCGATTT	Neurons	Excitatory	Ex1
Ex1_fcx2_CTTACGAACATC	Neurons	Excitatory	Ex1
Ex1_fcx2_GTATTTTGCAAC	Neurons	Excitatory	Ex1
Ex1_fcx2_CAGCATTATGCT	Neurons	Excitatory	Ex1
Ex1_fcx2_GCTTTGGTCTGA	Neurons	Excitatory	Ex1
Ex1_fcx2_ACATCGAAAGTC	Neurons	Excitatory	Ex1
Ex1_fcx2_CTTAGTATAGTG	Neurons	Excitatory	Ex1
Ex1_fcx2_TATGGCGAAGTA	Neurons	Excitatory	Ex1
Ex1_fcx2_CCATTTAGAGCA	Neurons	Excitatory	Ex1
Ex1_fcx2_ACTGATTCACTC	Neurons	Excitatory	Ex1
Ex1_fcx2_GCGGTTGCTCCC	Neurons	Excitatory	Ex1
Ex1_fcx2_ATGAGCTCTGAG	Neurons	Excitatory	Ex1
Ex1_fcx2_CCCTCAGCCTAN	Neurons	Excitatory	Ex1
Ex1_fcx2_TTTGTCCACCAC	Neurons	Excitatory	Ex1
Ex1_fcx2_TCTACCCACCCT	Neurons	Excitatory	Ex1
Ex1_fcx2_TACAATAGCCCT	Neurons	Excitatory	Ex1
Ex1_fcx2_CCCCGGTGGCCC	Neurons	Excitatory	Ex1
Ex1_fcx2_CAAACGCTCAGN	Neurons	Excitatory	Ex1
Ex1_fcx2_AACAGTTCACTC	Neurons	Excitatory	Ex1
Ex1_fcx2_TTATCCTATCTG	Neurons	Excitatory	Ex1
Ex1_fcx2_CCTCTGGCTCCC	Neurons	Excitatory	Ex1
Ex1_fcx4_GCTGAACCCTAC	Neurons	Excitatory	Ex1
Ex1_fcx4_TCGGGGCACACT	Neurons	Excitatory	Ex1
Ex1_fcx4_CATGAATCTTGT	Neurons	Excitatory	Ex1
Ex1_fcx5_TTGGCTTAGACT	Neurons	Excitatory	Ex1
Ex1_fcx5_GGCGCCGTGTGT	Neurons	Excitatory	Ex1
Ex1_fcx6_CATCTCGTGTTG	Neurons	Excitatory	Ex1
Ex1_fcx6_TGTATCTACCTG	Neurons	Excitatory	Ex1
Ex1_fcx6_CGTCAGAGGAAT	Neurons	Excitatory	Ex1
Ex1_fcx7_CAGCGTGCCAAT	Neurons	Excitatory	Ex1
Ex1_fcx7_GTTTTTCCCTAG	Neurons	Excitatory	Ex1
Ex1_fcx7_TTCTTTCCTAAT	Neurons	Excitatory	Ex1
Ex1_fcx7_CGAAGCGTGCAC	Neurons	Excitatory	Ex1
Ex1_fcx7_ACAAACGAGACN	Neurons	Excitatory	Ex1
Ex1_fcx7_AGGGCGTTCTGT	Neurons	Excitatory	Ex1
Ex1_fcx7_CCCCTTGCCACC	Neurons	Excitatory	Ex1
Ex1_fcx7_AATTATGAGGAT	Neurons	Excitatory	Ex1
Ex1_fcx8_CCACCCAGGATA	Neurons	Excitatory	Ex1
Ex1_fcx8_CCTGTTTGGTAT	Neurons	Excitatory	Ex1
Ex1_fcx8_CAGCACTTCTTC	Neurons	Excitatory	Ex1
Ex1_fcx9_GGTGATTCGTTT	Neurons	Excitatory	Ex1
Ex1_fcx9_TTAATGGAGTTT	Neurons	Excitatory	Ex1
Ex1_fcx9_GGGTCCTACTGT	Neurons	Excitatory	Ex1
Ex1_fcx9_TTTTCAACCCTT	Neurons	Excitatory	Ex1
Ex1_fcx9_GCAACACATTCA	Neurons	Excitatory	Ex1
Ex1_fcx9_TCTAGGCTAGGC	Neurons	Excitatory	Ex1
Ex1_fcx9_ATAGCACGATTT	Neurons	Excitatory	Ex1
Ex1_fcx10_GCCACGAAACTT	Neurons	Excitatory	Ex1
Ex1_fcx10_GGTCGGGACTTC	Neurons	Excitatory	Ex1
Ex1_fcx10_GACAACCGATAN	Neurons	Excitatory	Ex1
Ex1_fcx10_AGGGGAACCCAA	Neurons	Excitatory	Ex1
Ex1_fcx10_GCCCACTTCCAT	Neurons	Excitatory	Ex1
Ex1_fcx10_CCTTATCCGCAC	Neurons	Excitatory	Ex1
Ex1_fcx10_TTTCACCCGCTC	Neurons	Excitatory	Ex1
Ex1_fcx10_TGACGCTACCGG	Neurons	Excitatory	Ex1
Ex1_fcx11_CGCCCTACTGGA	Neurons	Excitatory	Ex1
Ex1_fcx11_AATAAATTCTTA	Neurons	Excitatory	Ex1
Ex1_fcx11_TAGTACATATTC	Neurons	Excitatory	Ex1
Ex1_fcx11_GAATAAGCCTTG	Neurons	Excitatory	Ex1
Ex1_fcx11_ACGCTTCGATGC	Neurons	Excitatory	Ex1
Ex1_fcx11_CCAGACTGACTG	Neurons	Excitatory	Ex1
Ex1_fcx11_GTCATCGCAACA	Neurons	Excitatory	Ex1
Ex1_fcx11_TGCACCTCCCGA	Neurons	Excitatory	Ex1
Ex1_fcx11_AACCTATTTTAA	Neurons	Excitatory	Ex1
Ex1_fcx11_ATCCCAACTTGA	Neurons	Excitatory	Ex1
Ex1_fcx11_TGGTAATGATGA	Neurons	Excitatory	Ex1
Ex1_fcx11_CGTAATTTTACC	Neurons	Excitatory	Ex1
Ex1_fcx11_TGCCACTAAATC	Neurons	Excitatory	Ex1
Ex1_fcx11_GATGTATAACAA	Neurons	Excitatory	Ex1
Ex1_fcx12_GTTCTTACCCAG	Neurons	Excitatory	Ex1
Ex1_fcx12_ACCGAACCTTAT	Neurons	Excitatory	Ex1
Ex1_fcx12_ACGCTTTGTTAG	Neurons	Excitatory	Ex1
Ex1_fcx12_TTAATAACAGGC	Neurons	Excitatory	Ex1
Ex1_fcx12_TCATTCATACCC	Neurons	Excitatory	Ex1
Ex1_fcx12_GGCGCGCAGATA	Neurons	Excitatory	Ex1
Ex1_fcx13_CGAGACAATCCT	Neurons	Excitatory	Ex1
Ex1_fcx13_ACCCGCTGTGGC	Neurons	Excitatory	Ex1
Ex1_fcx13_CGAGACAATCCN	Neurons	Excitatory	Ex1
Ex1_fcx13_ATGTTGAAAACT	Neurons	Excitatory	Ex1
Ex1_fcx13_TAAGGCCCAATC	Neurons	Excitatory	Ex1
Ex1_fcx13_ATCAATGCGTAA	Neurons	Excitatory	Ex1
Ex1_fcx13_TGAAGACACAAT	Neurons	Excitatory	Ex1
Ex1_fcx1_GAGCTGGGTGTA	Neurons	Excitatory	Ex1
Ex1_fcx1_GACGCCCGCGCA	Neurons	Excitatory	Ex1
Ex1_fcx1_TTTGCCGGTACA	Neurons	Excitatory	Ex1
Ex1_fcx1_TAAAAGGCACCT	Neurons	Excitatory	Ex1
Ex1_fcx1_TCTGCCCGTATG	Neurons	Excitatory	Ex1
Ex1_fcx1_GCACGGCGAGCA	Neurons	Excitatory	Ex1
Ex1_fcx1_CCGAAGACCAGC	Neurons	Excitatory	Ex1
Ex1_fcx1_GAATATACCAAT	Neurons	Excitatory	Ex1
Ex1_fcx1_TCAGATCATGCT	Neurons	Excitatory	Ex1
Ex1_fcx1_TCGTGGCACTTG	Neurons	Excitatory	Ex1
Ex1_fcx1_GGTTCCATTGCN	Neurons	Excitatory	Ex1
Ex1_fcx1_ATATCACGAGTT	Neurons	Excitatory	Ex1
Ex1_fcx1_GCGCGTCCACGC	Neurons	Excitatory	Ex1
Ex1_fcx1_GTGAATCCATTA	Neurons	Excitatory	Ex1
Ex1_fcx1_AAATAAGAGGTT	Neurons	Excitatory	Ex1
Ex1_fcx1_GTAATCCATTAN	Neurons	Excitatory	Ex1
Ex1_fcx1_TTAGCGGTGACG	Neurons	Excitatory	Ex1
Ex1_fcx1_GGTCCCTTTCAA	Neurons	Excitatory	Ex1
Ex1_fcx2_GCTAACCAGGTT	Neurons	Excitatory	Ex1
Ex1_fcx2_GAGACAGAGGTT	Neurons	Excitatory	Ex1
Ex1_fcx2_TAGTTTCTTTCA	Neurons	Excitatory	Ex1
Ex1_fcx2_AGTCGACAGTGC	Neurons	Excitatory	Ex1
Ex1_fcx2_AAGACCGCGAAG	Neurons	Excitatory	Ex1
Ex1_fcx2_CGGCATAAGGAA	Neurons	Excitatory	Ex1
Ex1_fcx2_ATAGGCTATCCG	Neurons	Excitatory	Ex1
Ex1_fcx2_GTTACTGCGAGC	Neurons	Excitatory	Ex1
Ex1_fcx2_TTCCCTGGCTGC	Neurons	Excitatory	Ex1
Ex1_fcx3_ACGGGGTCGATC	Neurons	Excitatory	Ex1
Ex1_fcx4_CTACGGGCATAC	Neurons	Excitatory	Ex1
Ex1_fcx5_CGGTGCTGGGTA	Neurons	Excitatory	Ex1
Ex1_fcx6_CTTCCGGAAACG	Neurons	Excitatory	Ex1
Ex1_fcx6_AGCTAACTGCTC	Neurons	Excitatory	Ex1
Ex1_fcx6_GTGTTCGGAGCC	Neurons	Excitatory	Ex1
Ex1_fcx6_GCGTTTAAAACA	Neurons	Excitatory	Ex1
Ex1_fcx6_ATGTTCGATAGA	Neurons	Excitatory	Ex1
Ex1_fcx7_CTCCTTGTGTGC	Neurons	Excitatory	Ex1
Ex1_fcx7_TCAATACGTTAT	Neurons	Excitatory	Ex1
Ex1_fcx7_CCATCTGTAGTG	Neurons	Excitatory	Ex1
Ex1_fcx7_GACTGCATGCAC	Neurons	Excitatory	Ex1
Ex1_fcx7_GGGTCTGTGAAG	Neurons	Excitatory	Ex1
Ex1_fcx7_GATGGGCGACCC	Neurons	Excitatory	Ex1
Ex1_fcx7_GCCATATCGTAC	Neurons	Excitatory	Ex1
Ex1_fcx8_GATGATTCAGGA	Neurons	Excitatory	Ex1
Ex1_fcx8_TTAGGCTGGACA	Neurons	Excitatory	Ex1
Ex1_fcx8_TGAGTGCGAAGG	Neurons	Excitatory	Ex1
Ex1_fcx9_ACGTCTGGGCCA	Neurons	Excitatory	Ex1
Ex1_fcx9_GATGTGATACCG	Neurons	Excitatory	Ex1
Ex1_fcx9_GAATTAGGCCCN	Neurons	Excitatory	Ex1
Ex1_fcx9_TGAGATGGGGCC	Neurons	Excitatory	Ex1
Ex1_fcx9_TTACGTCATCTC	Neurons	Excitatory	Ex1
Ex1_fcx9_CCCCGTCAAGTG	Neurons	Excitatory	Ex1
Ex1_fcx9_AGGACCGTGTTT	Neurons	Excitatory	Ex1
Ex1_fcx10_TAACCGACTAGT	Neurons	Excitatory	Ex1
Ex1_fcx10_CGCTAGAAACTA	Neurons	Excitatory	Ex1
Ex1_fcx10_CGTTTTAACTTT	Neurons	Excitatory	Ex1
Ex1_fcx10_AGAACGCCTTTG	Neurons	Excitatory	Ex1
Ex1_fcx10_GGGGATAGCTTC	Neurons	Excitatory	Ex1
Ex1_fcx10_ACAGTGAAACAA	Neurons	Excitatory	Ex1
Ex1_fcx10_AACGTTTGCTAT	Neurons	Excitatory	Ex1
Ex1_fcx10_GGAGTGGCTTGN	Neurons	Excitatory	Ex1
Ex1_fcx10_GCCCATAACGTT	Neurons	Excitatory	Ex1
Ex1_fcx10_ACCCTCTACTGG	Neurons	Excitatory	Ex1
Ex1_fcx10_CTCATCGCTTTT	Neurons	Excitatory	Ex1
Ex1_fcx11_CGGTAAGCAGGA	Neurons	Excitatory	Ex1
Ex1_fcx11_CATTAACGACTA	Neurons	Excitatory	Ex1
Ex1_fcx11_ACCCAAGCTCCT	Neurons	Excitatory	Ex1
Ex1_fcx11_TGCGAAACGACG	Neurons	Excitatory	Ex1
Ex1_fcx11_CAGCCCTGTAAN	Neurons	Excitatory	Ex1
Ex1_fcx11_TACCCCGGCTGT	Neurons	Excitatory	Ex1
Ex1_fcx11_ACCATCACGTGA	Neurons	Excitatory	Ex1
Ex1_fcx11_TTATGTCTATCG	Neurons	Excitatory	Ex1
Ex1_fcx11_CCCACGTTAAAC	Neurons	Excitatory	Ex1
Ex1_fcx11_CGTGTAGATCCA	Neurons	Excitatory	Ex1
Ex1_fcx11_TTCTCCGGGAGC	Neurons	Excitatory	Ex1
Ex1_fcx11_TCAGTCTCTTAN	Neurons	Excitatory	Ex1
Ex1_fcx11_TAAAGTTAGACG	Neurons	Excitatory	Ex1
Ex1_fcx11_TATAGCGGAGAC	Neurons	Excitatory	Ex1
Ex1_fcx11_GAGTGGAATTAG	Neurons	Excitatory	Ex1
Ex1_fcx11_TGGTTTTCAAGC	Neurons	Excitatory	Ex1
Ex1_fcx11_CTATATTTGACC	Neurons	Excitatory	Ex1
Ex1_fcx12_TCGAACGCCAAA	Neurons	Excitatory	Ex1
Ex1_fcx12_AAGCGCGGTTCG	Neurons	Excitatory	Ex1
Ex1_fcx12_GGCTGTGGGGGC	Neurons	Excitatory	Ex1
Ex1_fcx13_TAAGCGTGATCC	Neurons	Excitatory	Ex1
Ex1_fcx13_GTGCGGCCCTTT	Neurons	Excitatory	Ex1
Ex1_fcx13_TTTATCTACCGC	Neurons	Excitatory	Ex1
Ex1_fcx13_CTTCAATCTAAN	Neurons	Excitatory	Ex1
Ex1_fcx13_CGGGTGGTTACA	Neurons	Excitatory	Ex1
Ex1_fcx1_CCTCGGAGCGTA	Neurons	Excitatory	Ex1
Ex1_fcx1_TCTACCGCGCAG	Neurons	Excitatory	Ex1
Ex1_fcx1_ACATGTGAATGA	Neurons	Excitatory	Ex1
Ex1_fcx1_CACTCACCTGAA	Neurons	Excitatory	Ex1
Ex1_fcx1_TCGCTCGGACTC	Neurons	Excitatory	Ex1
Ex1_fcx2_TCGAAGTGTCAC	Neurons	Excitatory	Ex1
Ex1_fcx2_GCCCTCGCCAAN	Neurons	Excitatory	Ex1
Ex1_fcx2_CGATTACCAGTG	Neurons	Excitatory	Ex1
Ex1_fcx2_GTCCGGCGACCC	Neurons	Excitatory	Ex1
Ex1_fcx2_AGGCCCGCTTGA	Neurons	Excitatory	Ex1
Ex1_fcx2_CCGGCTGAGGCG	Neurons	Excitatory	Ex1
Ex1_fcx7_GCCAGGCGGTAT	Neurons	Excitatory	Ex1
Ex1_fcx7_AACGGTAGTTCC	Neurons	Excitatory	Ex1
Ex1_fcx7_AGCTAGTACCCG	Neurons	Excitatory	Ex1
Ex1_fcx8_TGTTTGAGCACG	Neurons	Excitatory	Ex1
Ex1_fcx8_GAAACTCTGTGT	Neurons	Excitatory	Ex1
Ex1_fcx8_ACGGTAAAAGCC	Neurons	Excitatory	Ex1
Ex1_fcx8_ACATGCGTAGCG	Neurons	Excitatory	Ex1
Ex1_fcx8_AATATAAAGCTC	Neurons	Excitatory	Ex1
Ex1_fcx8_GTCAAGAAAAAG	Neurons	Excitatory	Ex1
Ex1_fcx8_TGCGGAAACAAA	Neurons	Excitatory	Ex1
Ex1_fcx8_ACAACAGGACCC	Neurons	Excitatory	Ex1
Ex1_fcx9_GCTCCTGGCGTA	Neurons	Excitatory	Ex1
Ex1_fcx9_ACCCATGGTCTC	Neurons	Excitatory	Ex1
Ex1_fcx9_AGCTGTGAGGGC	Neurons	Excitatory	Ex1
Ex1_fcx9_TGGAAAATGCAT	Neurons	Excitatory	Ex1
Ex1_fcx9_GCAAAAAATCAG	Neurons	Excitatory	Ex1
Ex1_fcx9_GAATTAAATAAA	Neurons	Excitatory	Ex1
Ex1_fcx10_CAGCGAAAATTC	Neurons	Excitatory	Ex1
Ex1_fcx10_TCGGAGTGCTTC	Neurons	Excitatory	Ex1
Ex1_fcx10_GTCTCACCATCT	Neurons	Excitatory	Ex1
Ex1_fcx10_AGGGAGTGTTGC	Neurons	Excitatory	Ex1
Ex1_fcx10_TCGCTTGCGTTG	Neurons	Excitatory	Ex1
Ex1_fcx10_TATTCACCGACG	Neurons	Excitatory	Ex1
Ex1_fcx10_CTAGCGGTGGTC	Neurons	Excitatory	Ex1
Ex1_fcx10_CTCTCACACTGC	Neurons	Excitatory	Ex1
Ex1_fcx10_GATGAGTCGGGC	Neurons	Excitatory	Ex1
Ex1_fcx10_TCCGAAAAAGCG	Neurons	Excitatory	Ex1
Ex1_fcx10_GGCTCGTGCATC	Neurons	Excitatory	Ex1
Ex1_fcx10_GGGGCCCCGTTT	Neurons	Excitatory	Ex1
Ex1_fcx10_TCTGGGATTCGG	Neurons	Excitatory	Ex1
Ex1_fcx11_CTAAGCCTTCTC	Neurons	Excitatory	Ex1
Ex1_fcx11_CTCCCTCGAGCG	Neurons	Excitatory	Ex1
Ex1_fcx11_GTGGCTGAAACG	Neurons	Excitatory	Ex1
Ex1_fcx11_ATCCCCAAACCT	Neurons	Excitatory	Ex1
Ex1_fcx11_TGCCCCAAGGTC	Neurons	Excitatory	Ex1
Ex1_fcx11_TGCTTTAGAAGT	Neurons	Excitatory	Ex1
Ex1_fcx11_TGGGCGCAAAGC	Neurons	Excitatory	Ex1
Ex1_fcx11_TGGAACCGCATC	Neurons	Excitatory	Ex1
Ex1_fcx11_GGCGTTTCGCTC	Neurons	Excitatory	Ex1
Ex1_fcx11_CTGAGGGCGTCC	Neurons	Excitatory	Ex1
Ex1_fcx11_TATGACCATGGC	Neurons	Excitatory	Ex1
Ex1_fcx11_TTGCCGCGCCGT	Neurons	Excitatory	Ex1
Ex1_fcx11_GGTTTAATGCTT	Neurons	Excitatory	Ex1
Ex1_fcx11_AGCCGTACTGCG	Neurons	Excitatory	Ex1
Ex1_fcx11_GTCTACGGACGG	Neurons	Excitatory	Ex1
Ex1_fcx11_TTGCAGCTGAAG	Neurons	Excitatory	Ex1
Ex1_fcx11_ACAGGCTCGGGC	Neurons	Excitatory	Ex1
Ex1_fcx11_CAAGATCGTACT	Neurons	Excitatory	Ex1
Ex1_fcx11_TTCAGTAACCAC	Neurons	Excitatory	Ex1
Ex1_fcx12_CAGAAAGCATTT	Neurons	Excitatory	Ex1
Ex1_fcx12_TGTCCTACCCGC	Neurons	Excitatory	Ex1
Ex1_fcx12_GCTAAATCCGTG	Neurons	Excitatory	Ex1
Ex1_fcx12_ACCTCGCGTCTC	Neurons	Excitatory	Ex1
Ex1_fcx12_GAGCGCGCTTCG	Neurons	Excitatory	Ex1
Ex1_fcx12_CTCGGAGGCAGG	Neurons	Excitatory	Ex1
Ex1_fcx12_ACGTCGGGACCG	Neurons	Excitatory	Ex1
Ex1_fcx12_CCAGCGGAGGTC	Neurons	Excitatory	Ex1
Ex1_fcx13_ACCTCGCGCTGT	Neurons	Excitatory	Ex1
Ex1_fcx13_AAAGGTCGCTCT	Neurons	Excitatory	Ex1
Ex1_fcx1_GCACATCAATCA	Neurons	Excitatory	Ex1
Ex1_fcx1_GCCAACGGTAAA	Neurons	Excitatory	Ex1
Ex1_fcx2_GCCCAATTGAAC	Neurons	Excitatory	Ex1
Ex1_fcx5_AGTCCCGGAACA	Neurons	Excitatory	Ex1
Ex1_fcx7_ATCGTCCCACTT	Neurons	Excitatory	Ex1
Ex1_fcx11_ACATCGTTGCGC	Neurons	Excitatory	Ex1
Ex1_fcx6_ATATGCCGGCTG	Neurons	Excitatory	Ex1
Ex1_fcx2_TGCCGTGGTCCT	Neurons	Excitatory	Ex1
Ex1_fcx5_AGCATATCGTGT	Neurons	Excitatory	Ex1
Ex1_fcx11_TCGCGTCAGCCT	Neurons	Excitatory	Ex1
Ex1_fcx11_CCCTAAGAGGTN	Neurons	Excitatory	Ex1
Ex1_fcx12_ACTTGCCACCAT	Neurons	Excitatory	Ex1
Ex1_fcx12_TGGAATGTAGTA	Neurons	Excitatory	Ex1
Ex1_fcx12_ATGTGGCACCAC	Neurons	Excitatory	Ex1
Ex1_fcx12_CTGAGATGAAAC	Neurons	Excitatory	Ex1
Ex1_fcx12_TTGAGGCTGGCN	Neurons	Excitatory	Ex1
Ex1_fcx12_CAGTCGTGCTGC	Neurons	Excitatory	Ex1
Ex1_fcx13_AACTACTCACAG	Neurons	Excitatory	Ex1
Ex1_fcx13_TAGGATTACCAG	Neurons	Excitatory	Ex1
Ex1_fcx12_GCAGGCGTCATT	Neurons	Excitatory	Ex1
Ex1_fcx1_TAGTGAAGAGCN	Neurons	Excitatory	Ex1
Ex1_fcx6_CGGTCACTCTGC	Neurons	Excitatory	Ex1
Ex1_fcx5_TTATAGGGCAGA	Neurons	Excitatory	Ex1
Ex1_fcx1_CCTATGTAGATN	Neurons	Excitatory	Ex1
Ex1_fcx10_ATCATTACTTGC	Neurons	Excitatory	Ex1
Ex1_fcx10_GGTTCCAGTAAC	Neurons	Excitatory	Ex1
Ex1_fcx13_CACTCAGAGGCT	Neurons	Excitatory	Ex1
Ex1_fcx12_GTAGTGCATACC	Neurons	Excitatory	Ex1
Ex1_fcx10_TAGATTGGTTTA	Neurons	Excitatory	Ex1
Ex1_fcx1_CCCATGGAAATC	Neurons	Excitatory	Ex1
Ex1_fcx1_CTCCGGTATTTT	Neurons	Excitatory	Ex1
Ex1_fcx1_ACGCCTGGATTG	Neurons	Excitatory	Ex1
Ex1_fcx1_TGGCCATGCACA	Neurons	Excitatory	Ex1
Ex1_fcx1_GTAGGCTGTTAT	Neurons	Excitatory	Ex1
Ex1_fcx1_CGGAGCGTTAAA	Neurons	Excitatory	Ex1
Ex1_fcx1_TCACGTAACAGT	Neurons	Excitatory	Ex1
Ex1_fcx1_CCCCGTGCTCCC	Neurons	Excitatory	Ex1
Ex1_fcx2_GTAGTCTACCCA	Neurons	Excitatory	Ex1
Ex1_fcx2_GACATCCTTTCC	Neurons	Excitatory	Ex1
Ex1_fcx2_TTCTAAGAGTTG	Neurons	Excitatory	Ex1
Ex1_fcx2_ACACCTTTAGCC	Neurons	Excitatory	Ex1
Ex1_fcx2_AGGCCCGACTTT	Neurons	Excitatory	Ex1
Ex1_fcx4_GCACAGCTTCCT	Neurons	Excitatory	Ex1
Ex1_fcx7_GGGTGCGCATTA	Neurons	Excitatory	Ex1
Ex1_fcx7_GGTTGGCGATCC	Neurons	Excitatory	Ex1
Ex1_fcx9_GTATATAACCGT	Neurons	Excitatory	Ex1
Ex1_fcx9_GACTCCAGTCTT	Neurons	Excitatory	Ex1
Ex1_fcx9_CGGGCGAAATAG	Neurons	Excitatory	Ex1
Ex1_fcx10_TTTATAATAAGA	Neurons	Excitatory	Ex1
Ex1_fcx10_AGCCGCTTTTCA	Neurons	Excitatory	Ex1
Ex1_fcx10_GCGCGAGAGGGA	Neurons	Excitatory	Ex1
Ex1_fcx11_TTCCACGGATTG	Neurons	Excitatory	Ex1
Ex1_fcx11_ACAATCCGAGAA	Neurons	Excitatory	Ex1
Ex1_fcx11_AACCCAGTATCC	Neurons	Excitatory	Ex1
Ex1_fcx11_AAAGTTGGGGGC	Neurons	Excitatory	Ex1
Ex1_fcx11_AAGTCGTCCACA	Neurons	Excitatory	Ex1
Ex1_fcx11_GGGTTAATGCAA	Neurons	Excitatory	Ex1
Ex1_fcx12_TATACTCCGTCG	Neurons	Excitatory	Ex1
Ex1_fcx12_GTTGTCTGCTCC	Neurons	Excitatory	Ex1
Ex1_fcx12_GAGGGCTGCCGC	Neurons	Excitatory	Ex1
Ex1_fcx13_ACCCCTTAAGAT	Neurons	Excitatory	Ex1
Ex2_fcx9_ATGCCTCCTCTC	Neurons	Excitatory	Ex2
Ex2_fcx1_GACAAAGATTCC	Neurons	Excitatory	Ex2
Ex2_fcx1_ATGTGTACTATT	Neurons	Excitatory	Ex2
Ex2_fcx2_ATCCTAGCAAAT	Neurons	Excitatory	Ex2
Ex2_fcx2_ATGTTTATAACA	Neurons	Excitatory	Ex2
Ex2_fcx2_CAGTCCGTAGAC	Neurons	Excitatory	Ex2
Ex2_fcx2_CCCATTTTCGGC	Neurons	Excitatory	Ex2
Ex2_fcx2_CTTAATGTGACT	Neurons	Excitatory	Ex2
Ex2_fcx2_CCCCCTTCTGCC	Neurons	Excitatory	Ex2
Ex2_fcx4_GTACTAGGAACG	Neurons	Excitatory	Ex2
Ex2_fcx5_CGATGCAGGTTA	Neurons	Excitatory	Ex2
Ex2_fcx5_TCTCATGTTCGG	Neurons	Excitatory	Ex2
Ex2_fcx6_TGGGAGTATAGT	Neurons	Excitatory	Ex2
Ex2_fcx7_ACGATTTGGTCT	Neurons	Excitatory	Ex2
Ex2_fcx7_ACAGTACCATTT	Neurons	Excitatory	Ex2
Ex2_fcx7_GATCTTTCACGA	Neurons	Excitatory	Ex2
Ex2_fcx7_TTCATCCGACAT	Neurons	Excitatory	Ex2
Ex2_fcx8_GAATAACGTTTA	Neurons	Excitatory	Ex2
Ex2_fcx9_TGCTTGAGGCAG	Neurons	Excitatory	Ex2
Ex2_fcx9_AGGTCACGCACC	Neurons	Excitatory	Ex2
Ex2_fcx10_TCTTCCTACCTN	Neurons	Excitatory	Ex2
Ex2_fcx10_TCGTGATATGCC	Neurons	Excitatory	Ex2
Ex2_fcx10_CTCGAATTTCCC	Neurons	Excitatory	Ex2
Ex2_fcx10_ATTCAGCTGTAT	Neurons	Excitatory	Ex2
Ex2_fcx10_CCGTCGTCTCTG	Neurons	Excitatory	Ex2
Ex2_fcx10_ACAGAGAATACA	Neurons	Excitatory	Ex2
Ex2_fcx11_TGCTGGGTTCGT	Neurons	Excitatory	Ex2
Ex2_fcx11_CGTGTATCCACA	Neurons	Excitatory	Ex2
Ex2_fcx11_GATAGACGCAGA	Neurons	Excitatory	Ex2
Ex2_fcx11_GCTTTAACATTC	Neurons	Excitatory	Ex2
Ex2_fcx11_ATCCTGGAGATA	Neurons	Excitatory	Ex2
Ex2_fcx11_GGTCGTTACATA	Neurons	Excitatory	Ex2
Ex2_fcx11_TTTTACAGCTTT	Neurons	Excitatory	Ex2
Ex2_fcx11_GCTCTGAAGCTT	Neurons	Excitatory	Ex2
Ex2_fcx11_TATCACACGCTT	Neurons	Excitatory	Ex2
Ex2_fcx12_ACGGCCTATCGA	Neurons	Excitatory	Ex2
Ex2_fcx12_TTCTGTACAACA	Neurons	Excitatory	Ex2
Ex2_fcx13_GGCCCTCGTTAG	Neurons	Excitatory	Ex2
Ex2_fcx13_GCCTCACTATCA	Neurons	Excitatory	Ex2
Ex2_fcx1_AAGGTCGGCGCG	Neurons	Excitatory	Ex2
Ex2_fcx1_TGCAGGTTCAGN	Neurons	Excitatory	Ex2
Ex2_fcx1_TAGCGTACCACC	Neurons	Excitatory	Ex2
Ex2_fcx2_TCCGCTGGTCGT	Neurons	Excitatory	Ex2
Ex2_fcx4_TCTTACCACGAT	Neurons	Excitatory	Ex2
Ex2_fcx7_GCATCTGCATGT	Neurons	Excitatory	Ex2
Ex2_fcx7_TTAGAGACTATG	Neurons	Excitatory	Ex2
Ex2_fcx8_CCCCTTGCGCTT	Neurons	Excitatory	Ex2
Ex2_fcx9_TCAGATGAAAGA	Neurons	Excitatory	Ex2
Ex2_fcx9_AAGGAGCTTCAT	Neurons	Excitatory	Ex2
Ex2_fcx10_GTACTTGCGTGA	Neurons	Excitatory	Ex2
Ex2_fcx10_CGCTTCAACAGG	Neurons	Excitatory	Ex2
Ex2_fcx10_CGGTTACAATGC	Neurons	Excitatory	Ex2
Ex2_fcx10_CGATACTAATAG	Neurons	Excitatory	Ex2
Ex2_fcx10_CATGTAGTTAGT	Neurons	Excitatory	Ex2
Ex2_fcx11_ACGATCTCTTCG	Neurons	Excitatory	Ex2
Ex2_fcx11_TCATCTTTAGTC	Neurons	Excitatory	Ex2
Ex2_fcx11_AATGAACATTCC	Neurons	Excitatory	Ex2
Ex2_fcx11_TGCTACTAAGAC	Neurons	Excitatory	Ex2
Ex2_fcx12_GATATGCAATGG	Neurons	Excitatory	Ex2
Ex2_fcx13_ATAATCGCCCTC	Neurons	Excitatory	Ex2
Ex2_fcx10_CTAGGCAGGTGT	Neurons	Excitatory	Ex2
Ex2_fcx10_TGCTCCATTGAN	Neurons	Excitatory	Ex2
Ex2_fcx11_CTTGTACATTCG	Neurons	Excitatory	Ex2
Ex2_fcx1_GCAGAAGCCCCC	Neurons	Excitatory	Ex2
Ex2_fcx1_ACTACCGGTTTA	Neurons	Excitatory	Ex2
Ex2_fcx1_ATATGCTCACAC	Neurons	Excitatory	Ex2
Ex2_fcx1_CCACCGTAAGTA	Neurons	Excitatory	Ex2
Ex2_fcx1_CGTTAACGTAGN	Neurons	Excitatory	Ex2
Ex2_fcx1_ATTTGAGTACGG	Neurons	Excitatory	Ex2
Ex2_fcx1_ATCCCTGCTCAG	Neurons	Excitatory	Ex2
Ex2_fcx1_GCTATATTCTCN	Neurons	Excitatory	Ex2
Ex2_fcx1_CACTCTCGACAG	Neurons	Excitatory	Ex2
Ex2_fcx2_CTATTCACCGGC	Neurons	Excitatory	Ex2
Ex2_fcx2_TGGATTCATGAC	Neurons	Excitatory	Ex2
Ex2_fcx2_CGATAATCCCAT	Neurons	Excitatory	Ex2
Ex2_fcx2_CTTAGTAGTCCA	Neurons	Excitatory	Ex2
Ex2_fcx2_CAAAATGTCAAC	Neurons	Excitatory	Ex2
Ex2_fcx2_ATCCAATACAAC	Neurons	Excitatory	Ex2
Ex2_fcx2_TAGAGTTGATAC	Neurons	Excitatory	Ex2
Ex2_fcx2_CTGGTGCGTGTT	Neurons	Excitatory	Ex2
Ex2_fcx2_CTTAGTCGACGG	Neurons	Excitatory	Ex2
Ex2_fcx3_TTTCAGATTATN	Neurons	Excitatory	Ex2
Ex2_fcx4_GTTGTGGTATGN	Neurons	Excitatory	Ex2
Ex2_fcx5_GATTACCTGTTN	Neurons	Excitatory	Ex2
Ex2_fcx6_ACTGCACGCTAC	Neurons	Excitatory	Ex2
Ex2_fcx6_ATACGTTGCATG	Neurons	Excitatory	Ex2
Ex2_fcx7_ACGGTACCTTAA	Neurons	Excitatory	Ex2
Ex2_fcx7_GTGATCAATTCC	Neurons	Excitatory	Ex2
Ex2_fcx7_GTGCAAGCGTGN	Neurons	Excitatory	Ex2
Ex2_fcx8_AGTTGGCACATT	Neurons	Excitatory	Ex2
Ex2_fcx8_TGGCTATACGGN	Neurons	Excitatory	Ex2
Ex2_fcx8_CCTGACACGGTC	Neurons	Excitatory	Ex2
Ex2_fcx8_TATCGTTCACAC	Neurons	Excitatory	Ex2
Ex2_fcx8_GCCTAAGCTTCN	Neurons	Excitatory	Ex2
Ex2_fcx8_CAACGCGACAAG	Neurons	Excitatory	Ex2
Ex2_fcx9_TGCTAGCGAGAT	Neurons	Excitatory	Ex2
Ex2_fcx9_TAGGGTTAATAC	Neurons	Excitatory	Ex2
Ex2_fcx9_GTGCCGGGGGAA	Neurons	Excitatory	Ex2
Ex2_fcx10_CTCAGTTCTTGG	Neurons	Excitatory	Ex2
Ex2_fcx10_GGGCCTGTAATA	Neurons	Excitatory	Ex2
Ex2_fcx10_GGTTATGCAGAN	Neurons	Excitatory	Ex2
Ex2_fcx10_GTAGTCGCCATT	Neurons	Excitatory	Ex2
Ex2_fcx10_TCTACAAGGTTG	Neurons	Excitatory	Ex2
Ex2_fcx10_TGCATTTGGAAT	Neurons	Excitatory	Ex2
Ex2_fcx10_GCGGGCTGCGAN	Neurons	Excitatory	Ex2
Ex2_fcx10_TGCCATGATCGA	Neurons	Excitatory	Ex2
Ex2_fcx10_TGTTGTCCTTTT	Neurons	Excitatory	Ex2
Ex2_fcx10_GGAAAGTCTCGA	Neurons	Excitatory	Ex2
Ex2_fcx11_AAGCTGGTGTAT	Neurons	Excitatory	Ex2
Ex2_fcx11_GAGAGTGAGAAA	Neurons	Excitatory	Ex2
Ex2_fcx11_ATGACACCGATA	Neurons	Excitatory	Ex2
Ex2_fcx11_AGTTCATTTGGC	Neurons	Excitatory	Ex2
Ex2_fcx11_CCGGCTTCAGAT	Neurons	Excitatory	Ex2
Ex2_fcx11_GAGAGGTGCCTG	Neurons	Excitatory	Ex2
Ex2_fcx11_TACGTTTTTCCT	Neurons	Excitatory	Ex2
Ex2_fcx12_ACGTGCCTACAA	Neurons	Excitatory	Ex2
Ex2_fcx13_GCCTGGCTGCAT	Neurons	Excitatory	Ex2
Ex2_fcx13_CGTCGCGTCGGT	Neurons	Excitatory	Ex2
Ex2_fcx1_AGGCAAAGGCAC	Neurons	Excitatory	Ex2
Ex2_fcx2_CCTCCACAAACC	Neurons	Excitatory	Ex2
Ex2_fcx3_CTTTCAGATTAT	Neurons	Excitatory	Ex2
Ex2_fcx5_GTCGACCGATAC	Neurons	Excitatory	Ex2
Ex2_fcx6_CTCATAGCCGGT	Neurons	Excitatory	Ex2
Ex2_fcx6_GAGAAATCTCCA	Neurons	Excitatory	Ex2
Ex2_fcx7_TATAACCAGCAT	Neurons	Excitatory	Ex2
Ex2_fcx7_CCCGCCATGCTG	Neurons	Excitatory	Ex2
Ex2_fcx7_ATCATGGTCTCA	Neurons	Excitatory	Ex2
Ex2_fcx7_CTGGGTCCGCTT	Neurons	Excitatory	Ex2
Ex2_fcx9_TAGCTGATTACC	Neurons	Excitatory	Ex2
Ex2_fcx11_CATAAGCAACTA	Neurons	Excitatory	Ex2
Ex2_fcx11_CGGTAAACATGA	Neurons	Excitatory	Ex2
Ex2_fcx1_TTTCTCCCCGTC	Neurons	Excitatory	Ex2
Ex2_fcx1_AATGACGATATT	Neurons	Excitatory	Ex2
Ex2_fcx2_CTCGTTCGGCGC	Neurons	Excitatory	Ex2
Ex2_fcx2_CTCGAGGATTTA	Neurons	Excitatory	Ex2
Ex2_fcx4_CGTAGGTCTAGA	Neurons	Excitatory	Ex2
Ex2_fcx8_GAGCGCCAATTC	Neurons	Excitatory	Ex2
Ex2_fcx9_GGCCGTCCTGCT	Neurons	Excitatory	Ex2
Ex2_fcx10_TAAGTGTTGCCC	Neurons	Excitatory	Ex2
Ex2_fcx10_TCTTAATAAAGC	Neurons	Excitatory	Ex2
Ex2_fcx11_GCCTACACGATT	Neurons	Excitatory	Ex2
Ex2_fcx1_ACCGTATAAAGT	Neurons	Excitatory	Ex2
Ex2_fcx11_TGTCGTTCGAGC	Neurons	Excitatory	Ex2
Ex2_fcx6_GTTTGAAATAAA	Neurons	Excitatory	Ex2
Ex2_fcx10_CCCCGGAAAGTA	Neurons	Excitatory	Ex2
Ex2_fcx10_GGCGCTTCAAAA	Neurons	Excitatory	Ex2
Ex2_fcx8_CTAGATAAGCAT	Neurons	Excitatory	Ex2
Ex2_fcx2_GGGAGCGGACAC	Neurons	Excitatory	Ex2
Ex2_fcx8_ATGTTCGAGCCA	Neurons	Excitatory	Ex2
Ex2_fcx12_TAAAACCAGGCA	Neurons	Excitatory	Ex2
Ex2_fcx12_AAATCTGAAATG	Neurons	Excitatory	Ex2
Ex2_fcx11_CGAGCACACCTA	Neurons	Excitatory	Ex2
Ex2_fcx10_GGGACTTTCGCG	Neurons	Excitatory	Ex2
Ex2_fcx12_CTCTCATACCCC	Neurons	Excitatory	Ex2
Ex2_fcx10_ATCCCCCGTGTT	Neurons	Excitatory	Ex2
Ex2_fcx2_GAATGAGACTGA	Neurons	Excitatory	Ex2
Ex2_fcx10_GGACCGTTAGGA	Neurons	Excitatory	Ex2
Ex2_fcx11_GGGAGCACCAAC	Neurons	Excitatory	Ex2
Ex2_fcx11_TGAGGCAATACG	Neurons	Excitatory	Ex2
Ex2_fcx11_CGTTTACGTTAT	Neurons	Excitatory	Ex2
Ex2_fcx12_AACCAGTCAGGC	Neurons	Excitatory	Ex2
Ex3e_fcx11_TAAGCAGAACCC	Neurons	Excitatory	Ex3e
Ex3e_fcx11_CGTCGGAGCCTT	Neurons	Excitatory	Ex3e
Ex3e_fcx12_AGTAGACCCTAG	Neurons	Excitatory	Ex3e
Ex3e_fcx1_GGTTCCAAGGCT	Neurons	Excitatory	Ex3e
Ex3e_fcx1_ACCATGCCACAC	Neurons	Excitatory	Ex3e
Ex3e_fcx9_AACCCGCAGTTC	Neurons	Excitatory	Ex3e
Ex3e_fcx10_TTCAGGCTCATN	Neurons	Excitatory	Ex3e
Ex3e_fcx10_GATTGAGTTGGT	Neurons	Excitatory	Ex3e
Ex3e_fcx10_TGTTATATGCAG	Neurons	Excitatory	Ex3e
Ex3e_fcx11_TACTATCGGCTC	Neurons	Excitatory	Ex3e
Ex3e_fcx11_CTGTTATTCTTG	Neurons	Excitatory	Ex3e
Ex3e_fcx11_GCACATAGTTAC	Neurons	Excitatory	Ex3e
Ex3e_fcx11_TAAAACGACGTG	Neurons	Excitatory	Ex3e
Ex3e_fcx11_GTCTACTGGTGC	Neurons	Excitatory	Ex3e
Ex3e_fcx11_GGACCATCCGGC	Neurons	Excitatory	Ex3e
Ex3e_fcx11_GCCCGTATTGCC	Neurons	Excitatory	Ex3e
Ex3e_fcx11_GGGCCATATGTC	Neurons	Excitatory	Ex3e
Ex3e_fcx11_GGGTTATGCCCT	Neurons	Excitatory	Ex3e
Ex3e_fcx13_TCATCCCGGGCT	Neurons	Excitatory	Ex3e
Ex3e_fcx13_GAACGGTCCTCT	Neurons	Excitatory	Ex3e
Ex3e_fcx1_ATTGCCTGTACG	Neurons	Excitatory	Ex3e
Ex3e_fcx1_TGTTCCTATGGG	Neurons	Excitatory	Ex3e
Ex3e_fcx1_GACAGAGTTTGC	Neurons	Excitatory	Ex3e
Ex3e_fcx2_CGCGGCACTGGG	Neurons	Excitatory	Ex3e
Ex3e_fcx2_TACCTGGTAAGC	Neurons	Excitatory	Ex3e
Ex3e_fcx2_ACGACGTGCATA	Neurons	Excitatory	Ex3e
Ex3e_fcx3_ACACCCCGAGAG	Neurons	Excitatory	Ex3e
Ex3e_fcx4_CCATGTTGCTAA	Neurons	Excitatory	Ex3e
Ex3e_fcx7_GAAGCGGTATCA	Neurons	Excitatory	Ex3e
Ex3e_fcx7_GACTTCCAGGCC	Neurons	Excitatory	Ex3e
Ex3e_fcx8_TCATCATTATCA	Neurons	Excitatory	Ex3e
Ex3e_fcx8_CGTTGCAAGTTT	Neurons	Excitatory	Ex3e
Ex3e_fcx8_ATAGGGAGTCGN	Neurons	Excitatory	Ex3e
Ex3e_fcx8_AATTTGGAACGA	Neurons	Excitatory	Ex3e
Ex3e_fcx8_CTGCCCTTGGTG	Neurons	Excitatory	Ex3e
Ex3e_fcx8_CAGAGCGGTAGG	Neurons	Excitatory	Ex3e
Ex3e_fcx8_GAAATATGTCGA	Neurons	Excitatory	Ex3e
Ex3e_fcx9_AACGAACCAATC	Neurons	Excitatory	Ex3e
Ex3e_fcx9_CCATTTGTGCCC	Neurons	Excitatory	Ex3e
Ex3e_fcx9_TCATGCATAATA	Neurons	Excitatory	Ex3e
Ex3e_fcx9_GCATGTGAGCAG	Neurons	Excitatory	Ex3e
Ex3e_fcx9_GGAAAAGCCCAG	Neurons	Excitatory	Ex3e
Ex3e_fcx10_GGGCGAGTGGCT	Neurons	Excitatory	Ex3e
Ex3e_fcx10_AACAAACATGAA	Neurons	Excitatory	Ex3e
Ex3e_fcx10_CCTATTGTAACC	Neurons	Excitatory	Ex3e
Ex3e_fcx10_CCCGGGCGCTAA	Neurons	Excitatory	Ex3e
Ex3e_fcx10_GGCCTTTCGAAA	Neurons	Excitatory	Ex3e
Ex3e_fcx10_CGCGCTACTAGC	Neurons	Excitatory	Ex3e
Ex3e_fcx10_ACGATGCTGAGG	Neurons	Excitatory	Ex3e
Ex3e_fcx10_TTGATGACATCT	Neurons	Excitatory	Ex3e
Ex3e_fcx10_AATGTACGCGCG	Neurons	Excitatory	Ex3e
Ex3e_fcx10_CTCAATGGTCTG	Neurons	Excitatory	Ex3e
Ex3e_fcx10_GTGCGATGACGC	Neurons	Excitatory	Ex3e
Ex3e_fcx10_CAACTCGATAGG	Neurons	Excitatory	Ex3e
Ex3e_fcx11_CTCGGGTTGTAC	Neurons	Excitatory	Ex3e
Ex3e_fcx11_TTCGGGAGCTTG	Neurons	Excitatory	Ex3e
Ex3e_fcx11_GACGCTACTGAA	Neurons	Excitatory	Ex3e
Ex3e_fcx11_AGGGATCGTCTA	Neurons	Excitatory	Ex3e
Ex3e_fcx11_TATGAAGCATAC	Neurons	Excitatory	Ex3e
Ex3e_fcx11_GTCGTTAAGCTA	Neurons	Excitatory	Ex3e
Ex3e_fcx11_ATAAACTAACAN	Neurons	Excitatory	Ex3e
Ex3e_fcx11_CGAGTGGAGTTG	Neurons	Excitatory	Ex3e
Ex3e_fcx11_CGGACATCGATT	Neurons	Excitatory	Ex3e
Ex3e_fcx11_CGCTGCTCACGA	Neurons	Excitatory	Ex3e
Ex3e_fcx11_ATCGAGATGGAC	Neurons	Excitatory	Ex3e
Ex3e_fcx11_CTAAACCGGTTA	Neurons	Excitatory	Ex3e
Ex3e_fcx11_ATTGGTCAGGTC	Neurons	Excitatory	Ex3e
Ex3e_fcx11_GTGCTGCGCACA	Neurons	Excitatory	Ex3e
Ex3e_fcx11_GGAACTACGCAC	Neurons	Excitatory	Ex3e
Ex3e_fcx11_TTTCGGTTGGCC	Neurons	Excitatory	Ex3e
Ex3e_fcx12_TCAAGTAGTTCT	Neurons	Excitatory	Ex3e
Ex3e_fcx12_GTCTGCGAACCC	Neurons	Excitatory	Ex3e
Ex3e_fcx12_AATTCCCCCGGA	Neurons	Excitatory	Ex3e
Ex3e_fcx12_GGCTCGGGCGTT	Neurons	Excitatory	Ex3e
Ex3e_fcx12_AAGCTGTCGCGT	Neurons	Excitatory	Ex3e
Ex3e_fcx12_GGTAGAGAGGGC	Neurons	Excitatory	Ex3e
Ex3e_fcx13_TGTTGTTAAGAT	Neurons	Excitatory	Ex3e
Ex3e_fcx13_AGATGGGCTGGA	Neurons	Excitatory	Ex3e
Ex3e_fcx2_GGGTCGCCGGAA	Neurons	Excitatory	Ex3e
Ex3e_fcx13_ATGGCTTAATAC	Neurons	Excitatory	Ex3e
Ex3e_fcx2_CTCCAGGTTTTA	Neurons	Excitatory	Ex3e
Ex3e_fcx8_GGCAAAGCCGTN	Neurons	Excitatory	Ex3e
Ex3e_fcx10_TTGTTTGCCGGG	Neurons	Excitatory	Ex3e
Ex3e_fcx11_ATCCTAGGTTAN	Neurons	Excitatory	Ex3e
Ex3e_fcx1_GCCCTTCGCGTA	Neurons	Excitatory	Ex3e
Ex3e_fcx1_ATTCAGTAAGAA	Neurons	Excitatory	Ex3e
Ex3e_fcx1_CGTAAGTTTTGN	Neurons	Excitatory	Ex3e
Ex3e_fcx2_ACATATAAGATG	Neurons	Excitatory	Ex3e
Ex3e_fcx4_ATGTGTGGGGAG	Neurons	Excitatory	Ex3e
Ex3e_fcx8_GGAGACATCTCN	Neurons	Excitatory	Ex3e
Ex3e_fcx9_GGAGTTCTCCTA	Neurons	Excitatory	Ex3e
Ex3e_fcx9_ATGTTCCGGCGG	Neurons	Excitatory	Ex3e
Ex3e_fcx10_AAGTGAGGTAGA	Neurons	Excitatory	Ex3e
Ex3e_fcx10_ACAGACCCTAGG	Neurons	Excitatory	Ex3e
Ex3e_fcx10_GCGGGCCCTACG	Neurons	Excitatory	Ex3e
Ex3e_fcx11_TGCCTGTAGCAA	Neurons	Excitatory	Ex3e
Ex3e_fcx11_AGACGTCTGGTT	Neurons	Excitatory	Ex3e
Ex3e_fcx11_TTAGAATGCGAT	Neurons	Excitatory	Ex3e
Ex3e_fcx12_CAGCTATCGTCT	Neurons	Excitatory	Ex3e
Ex3e_fcx12_GGGCTAGACGTT	Neurons	Excitatory	Ex3e
Ex3e_fcx4_TAAGCACCGTAC	Neurons	Excitatory	Ex3e
Ex3e_fcx9_GGCGCACGATCT	Neurons	Excitatory	Ex3e
Ex3e_fcx10_GAAACCTGCTAG	Neurons	Excitatory	Ex3e
Ex3e_fcx11_GTAAAATAGGTA	Neurons	Excitatory	Ex3e
Ex3e_fcx11_ACTCGTTTCAGC	Neurons	Excitatory	Ex3e
Ex3e_fcx12_GTTTATAGTGCC	Neurons	Excitatory	Ex3e
Ex3e_fcx1_GACCCGTCCATC	Neurons	Excitatory	Ex3e
Ex3e_fcx1_CCGGGCTAACGA	Neurons	Excitatory	Ex3e
Ex3e_fcx2_GCGTTCTGGCGC	Neurons	Excitatory	Ex3e
Ex3e_fcx2_GGCACGCGTACG	Neurons	Excitatory	Ex3e
Ex3e_fcx2_TGTGTGCGTCTC	Neurons	Excitatory	Ex3e
Ex3e_fcx2_GATCCGTCGAAA	Neurons	Excitatory	Ex3e
Ex3e_fcx4_ATAGCAACGCGT	Neurons	Excitatory	Ex3e
Ex3e_fcx6_TGTACGTCGTAG	Neurons	Excitatory	Ex3e
Ex3e_fcx6_TGGACGTGACAA	Neurons	Excitatory	Ex3e
Ex3e_fcx6_GCGCACTCCTTA	Neurons	Excitatory	Ex3e
Ex3e_fcx7_ATTTCTCCGTTC	Neurons	Excitatory	Ex3e
Ex3e_fcx8_ATATTAGACGCA	Neurons	Excitatory	Ex3e
Ex3e_fcx8_TTGCCACCTTCC	Neurons	Excitatory	Ex3e
Ex3e_fcx8_TACCTCCATGTT	Neurons	Excitatory	Ex3e
Ex3e_fcx8_TAGTTGTGCTGG	Neurons	Excitatory	Ex3e
Ex3e_fcx8_GAAATCCTATTC	Neurons	Excitatory	Ex3e
Ex3e_fcx9_CTTGGAAGGACT	Neurons	Excitatory	Ex3e
Ex3e_fcx9_CTCACGTTGACC	Neurons	Excitatory	Ex3e
Ex3e_fcx10_GATCGTTACAAA	Neurons	Excitatory	Ex3e
Ex3e_fcx10_TACACATCGCTN	Neurons	Excitatory	Ex3e
Ex3e_fcx10_ACGTCGAAGGCC	Neurons	Excitatory	Ex3e
Ex3e_fcx10_CGTTTGAATAGC	Neurons	Excitatory	Ex3e
Ex3e_fcx10_TTCGATAAGCGT	Neurons	Excitatory	Ex3e
Ex3e_fcx10_TGCGCGATCTGC	Neurons	Excitatory	Ex3e
Ex3e_fcx11_CGTTGGAACGCG	Neurons	Excitatory	Ex3e
Ex3e_fcx11_TCTCGTCAGTAC	Neurons	Excitatory	Ex3e
Ex3e_fcx11_TTAGACAGACGC	Neurons	Excitatory	Ex3e
Ex3e_fcx11_AATTAATGTGTG	Neurons	Excitatory	Ex3e
Ex3e_fcx11_AGAGTCTCTGTA	Neurons	Excitatory	Ex3e
Ex3e_fcx12_GCCATCTCAGTC	Neurons	Excitatory	Ex3e
Ex3e_fcx12_ATCTACCCAGGA	Neurons	Excitatory	Ex3e
Ex3e_fcx12_CCAAGCTAGTGC	Neurons	Excitatory	Ex3e
Ex3e_fcx12_ATGGCGTCAGAG	Neurons	Excitatory	Ex3e
Ex3e_fcx12_TGTGGCTAAGTN	Neurons	Excitatory	Ex3e
Ex3e_fcx12_ATCTCGCTGGCC	Neurons	Excitatory	Ex3e
Ex3e_fcx12_GATGTATACTTC	Neurons	Excitatory	Ex3e
Ex3e_fcx12_GCCCCCCCCCCC	Neurons	Excitatory	Ex3e
Ex3e_fcx13_ATCTACAACGTG	Neurons	Excitatory	Ex3e
Ex3e_fcx13_TCGATAATGTAT	Neurons	Excitatory	Ex3e
Ex3e_fcx13_GGCATGAAGTTT	Neurons	Excitatory	Ex3e
Ex3e_fcx13_CCCCGTAATTCT	Neurons	Excitatory	Ex3e
Ex3e_fcx13_CGGTCGCGCGAA	Neurons	Excitatory	Ex3e
Ex3e_fcx13_GACTCGTCTCGA	Neurons	Excitatory	Ex3e
Ex3e_fcx13_CATTGCCTGCGG	Neurons	Excitatory	Ex3e
Ex3e_fcx10_ACCACAAAGTCG	Neurons	Excitatory	Ex3e
Ex3e_fcx12_GGCGGCCTGGTC	Neurons	Excitatory	Ex3e
Ex3e_fcx13_AGACCCAGGCCC	Neurons	Excitatory	Ex3e
Ex3e_fcx13_TGTCTATGCCAG	Neurons	Excitatory	Ex3e
Ex3e_fcx13_CACACTCGAAGA	Neurons	Excitatory	Ex3e
Ex3e_fcx13_GCCCACCCGGTC	Neurons	Excitatory	Ex3e
Ex3e_fcx2_CAGGCTACATCC	Neurons	Excitatory	Ex3e
Ex3e_fcx2_TTTTACCGTCAC	Neurons	Excitatory	Ex3e
Ex3e_fcx3_ACATCTTCCTTN	Neurons	Excitatory	Ex3e
Ex3e_fcx8_GCTGCAAAGCTG	Neurons	Excitatory	Ex3e
Ex3e_fcx8_ATAGCTTGATAG	Neurons	Excitatory	Ex3e
Ex3e_fcx8_TGTCTCGATTGA	Neurons	Excitatory	Ex3e
Ex3e_fcx8_ATGGAGGTCGGC	Neurons	Excitatory	Ex3e
Ex3e_fcx8_TCCCTTCGACGC	Neurons	Excitatory	Ex3e
Ex3e_fcx8_ACGGCTAGTAGA	Neurons	Excitatory	Ex3e
Ex3e_fcx9_GCACCTCATCAG	Neurons	Excitatory	Ex3e
Ex3e_fcx9_AGGTAGCCCCTC	Neurons	Excitatory	Ex3e
Ex3e_fcx9_ATTCTCTCCCTA	Neurons	Excitatory	Ex3e
Ex3e_fcx10_TACTGCGGATCG	Neurons	Excitatory	Ex3e
Ex3e_fcx10_TAGGTACGACTC	Neurons	Excitatory	Ex3e
Ex3e_fcx10_GTGGTACAAACT	Neurons	Excitatory	Ex3e
Ex3e_fcx10_GTCATTTCTTCA	Neurons	Excitatory	Ex3e
Ex3e_fcx11_GACTCCAGCGCA	Neurons	Excitatory	Ex3e
Ex3e_fcx11_CTCTGATGGTTA	Neurons	Excitatory	Ex3e
Ex3e_fcx11_ATTTAGACAATC	Neurons	Excitatory	Ex3e
Ex3e_fcx11_CGGAGGTGACTA	Neurons	Excitatory	Ex3e
Ex3e_fcx11_TATTTTCTCGAC	Neurons	Excitatory	Ex3e
Ex3e_fcx11_GCTTGAGTCATT	Neurons	Excitatory	Ex3e
Ex3e_fcx11_GTTGTGTGGTTG	Neurons	Excitatory	Ex3e
Ex3e_fcx12_CAGAAAGATCGA	Neurons	Excitatory	Ex3e
Ex3e_fcx12_CCTGTGTGATCG	Neurons	Excitatory	Ex3e
Ex3e_fcx12_AGAAAGATCGAN	Neurons	Excitatory	Ex3e
Ex3e_fcx13_TGCAACATGACC	Neurons	Excitatory	Ex3e
Ex3e_fcx13_AGGTGACATCTC	Neurons	Excitatory	Ex3e
Ex3e_fcx13_CATAACGCGACC	Neurons	Excitatory	Ex3e
Ex3e_fcx13_TTGGTGGGCGCN	Neurons	Excitatory	Ex3e
Ex3e_fcx13_GCCGGGACCGGT	Neurons	Excitatory	Ex3e
Ex3e_fcx3_TGTTCAGAGGTG	Neurons	Excitatory	Ex3e
Ex3e_fcx13_TCCACAAATGCC	Neurons	Excitatory	Ex3e
Ex3e_fcx1_CGGCTTGCAAAA	Neurons	Excitatory	Ex3e
Ex3e_fcx2_ATTTGCGTCCTC	Neurons	Excitatory	Ex3e
Ex3e_fcx10_GAGATCTTGGTA	Neurons	Excitatory	Ex3e
Ex3e_fcx10_GAATTTACCGGT	Neurons	Excitatory	Ex3e
Ex3e_fcx13_TTGACCTTTGCN	Neurons	Excitatory	Ex3e
Ex3e_fcx9_CCGGCCAGAGCC	Neurons	Excitatory	Ex3e
Ex3e_fcx12_CACCCGTATGCC	Neurons	Excitatory	Ex3e
Ex3e_fcx13_TCGTGGCCGCAN	Neurons	Excitatory	Ex3e
Ex3e_fcx9_ATAGTGCGGTAG	Neurons	Excitatory	Ex3e
Ex3e_fcx11_GGACGTGGGTGG	Neurons	Excitatory	Ex3e
Ex3e_fcx8_GAAACTATGTAA	Neurons	Excitatory	Ex3e
Ex3e_fcx8_AACATCGCAACC	Neurons	Excitatory	Ex3e
Ex3e_fcx10_CAAGCTTTCACC	Neurons	Excitatory	Ex3e
Ex3e_fcx10_CAGAAAAATCTT	Neurons	Excitatory	Ex3e
Ex3e_fcx10_AATAGCGGAGGC	Neurons	Excitatory	Ex3e
Ex3e_fcx10_TTGCATCATGGA	Neurons	Excitatory	Ex3e
Ex3e_fcx10_GGCTGCGATCGG	Neurons	Excitatory	Ex3e
Ex3e_fcx10_CCTTCCAATAAT	Neurons	Excitatory	Ex3e
Ex3e_fcx11_GGGATGCGTGCT	Neurons	Excitatory	Ex3e
Ex3e_fcx11_AGAAGCGGGTCT	Neurons	Excitatory	Ex3e
Ex3e_fcx12_GTGGACCTTACC	Neurons	Excitatory	Ex3e
Ex3e_fcx12_GACTGAGCATAN	Neurons	Excitatory	Ex3e
Ex3e_fcx13_ATCACCGGCACG	Neurons	Excitatory	Ex3e
Ex3e_fcx13_TCATACGAACCG	Neurons	Excitatory	Ex3e
Ex4_fcx12_TTGCTTGACAGC	Neurons	Excitatory	Ex4
Ex4_fcx11_GCCGGCGCCCCN	Neurons	Excitatory	Ex4
Ex4_fcx10_GTGTTTTGGTTN	Neurons	Excitatory	Ex4
Ex4_fcx12_ACCTGAGTATAC	Neurons	Excitatory	Ex4
Ex4_fcx12_TGCTTTCCGAAC	Neurons	Excitatory	Ex4
Ex4_fcx1_TATGTATGCTGC	Neurons	Excitatory	Ex4
Ex4_fcx2_TCACCTCCCGAG	Neurons	Excitatory	Ex4
Ex4_fcx9_TTGACGATTGCC	Neurons	Excitatory	Ex4
Ex4_fcx10_GTGATGCATGCC	Neurons	Excitatory	Ex4
Ex4_fcx10_TCCGTACGTTTG	Neurons	Excitatory	Ex4
Ex4_fcx10_CAAACTGACTAG	Neurons	Excitatory	Ex4
Ex4_fcx11_AGTTTTCGGTGT	Neurons	Excitatory	Ex4
Ex4_fcx13_AAAGTTTAACAG	Neurons	Excitatory	Ex4
Ex4_fcx1_GACTGATCCGTN	Neurons	Excitatory	Ex4
Ex4_fcx1_CCGCTTGGCGAT	Neurons	Excitatory	Ex4
Ex4_fcx1_CTTGCGCACCAT	Neurons	Excitatory	Ex4
Ex4_fcx1_AGACACGCTAAC	Neurons	Excitatory	Ex4
Ex4_fcx1_CACGTAGAAGGA	Neurons	Excitatory	Ex4
Ex4_fcx2_TACCCGAATTGG	Neurons	Excitatory	Ex4
Ex4_fcx2_AAATTGTAATGG	Neurons	Excitatory	Ex4
Ex4_fcx2_TAATAGTCTACC	Neurons	Excitatory	Ex4
Ex4_fcx2_CTCTCTGTATGA	Neurons	Excitatory	Ex4
Ex4_fcx2_CTTGACTGCACG	Neurons	Excitatory	Ex4
Ex4_fcx2_TTTTTGAGGAAN	Neurons	Excitatory	Ex4
Ex4_fcx2_ATTTCCTGTCTT	Neurons	Excitatory	Ex4
Ex4_fcx2_TTCATGAAATTA	Neurons	Excitatory	Ex4
Ex4_fcx3_ATTGCTGTAAGN	Neurons	Excitatory	Ex4
Ex4_fcx4_CCGCCGCTTCCC	Neurons	Excitatory	Ex4
Ex4_fcx4_GAAATGAAGAGA	Neurons	Excitatory	Ex4
Ex4_fcx4_GATGAATCAGAC	Neurons	Excitatory	Ex4
Ex4_fcx5_AGGTCGCCACTA	Neurons	Excitatory	Ex4
Ex4_fcx5_CGTCGTCAAAGC	Neurons	Excitatory	Ex4
Ex4_fcx5_TATAGCATTGGT	Neurons	Excitatory	Ex4
Ex4_fcx5_TACTATCAAAGC	Neurons	Excitatory	Ex4
Ex4_fcx6_CGTATCGCGGAA	Neurons	Excitatory	Ex4
Ex4_fcx6_TAGAAATGATCT	Neurons	Excitatory	Ex4
Ex4_fcx6_TACAGTTGCTAT	Neurons	Excitatory	Ex4
Ex4_fcx6_GGAGGGTGCATN	Neurons	Excitatory	Ex4
Ex4_fcx6_CCCAATCTAGTC	Neurons	Excitatory	Ex4
Ex4_fcx6_GTTCAGGTGTAN	Neurons	Excitatory	Ex4
Ex4_fcx6_GAGCGTTGCCCA	Neurons	Excitatory	Ex4
Ex4_fcx7_ACCCAGTCGCAA	Neurons	Excitatory	Ex4
Ex4_fcx7_TTCCATAGTTGC	Neurons	Excitatory	Ex4
Ex4_fcx7_GCTGGGGTACGT	Neurons	Excitatory	Ex4
Ex4_fcx8_AACTGGCGCCCA	Neurons	Excitatory	Ex4
Ex4_fcx8_TTGATAGTGAAC	Neurons	Excitatory	Ex4
Ex4_fcx8_TGTCTGAGAGGT	Neurons	Excitatory	Ex4
Ex4_fcx9_TAGTTACATCAC	Neurons	Excitatory	Ex4
Ex4_fcx9_CGGATGCTTAAC	Neurons	Excitatory	Ex4
Ex4_fcx9_TTCGTTAGGTGA	Neurons	Excitatory	Ex4
Ex4_fcx9_TGCTCTCGTCCT	Neurons	Excitatory	Ex4
Ex4_fcx9_CTGCCTCGCAAT	Neurons	Excitatory	Ex4
Ex4_fcx9_TTCTCTCCGTGT	Neurons	Excitatory	Ex4
Ex4_fcx9_ACGGCAGCGGAC	Neurons	Excitatory	Ex4
Ex4_fcx9_GCTGACCGCCCG	Neurons	Excitatory	Ex4
Ex4_fcx10_TCGATTGCAGCT	Neurons	Excitatory	Ex4
Ex4_fcx10_AACAAACCGTGT	Neurons	Excitatory	Ex4
Ex4_fcx10_ACGGGTACCTCA	Neurons	Excitatory	Ex4
Ex4_fcx10_AGACCGTAATCA	Neurons	Excitatory	Ex4
Ex4_fcx10_GATCATGTTCCA	Neurons	Excitatory	Ex4
Ex4_fcx11_ACCTACTGTTTC	Neurons	Excitatory	Ex4
Ex4_fcx11_TGGTCGGATGTT	Neurons	Excitatory	Ex4
Ex4_fcx11_GCCCAGATGACT	Neurons	Excitatory	Ex4
Ex4_fcx11_CGCTGGCGTCCN	Neurons	Excitatory	Ex4
Ex4_fcx11_GCTTTTAAAGCC	Neurons	Excitatory	Ex4
Ex4_fcx11_TACGTAAGCGTT	Neurons	Excitatory	Ex4
Ex4_fcx11_CGACATTACCAC	Neurons	Excitatory	Ex4
Ex4_fcx11_AATCTCGTTGGN	Neurons	Excitatory	Ex4
Ex4_fcx13_TATTTTAGCATA	Neurons	Excitatory	Ex4
Ex4_fcx2_TTAGCATTAACT	Neurons	Excitatory	Ex4
Ex4_fcx4_GCGGCAAATTCT	Neurons	Excitatory	Ex4
Ex4_fcx13_GAGTATTGTCAC	Neurons	Excitatory	Ex4
Ex4_fcx13_TGTTAGAAAGAC	Neurons	Excitatory	Ex4
Ex4_fcx1_CATTTACCTTCG	Neurons	Excitatory	Ex4
Ex4_fcx1_TCTTGTTCCGAT	Neurons	Excitatory	Ex4
Ex4_fcx1_ACTTAGTCAAGA	Neurons	Excitatory	Ex4
Ex4_fcx1_CGCGGACAACGC	Neurons	Excitatory	Ex4
Ex4_fcx1_TGTAACAGTAAG	Neurons	Excitatory	Ex4
Ex4_fcx1_ACCAAATACCCC	Neurons	Excitatory	Ex4
Ex4_fcx1_GAATACGGTCTA	Neurons	Excitatory	Ex4
Ex4_fcx1_GAAATGACTACT	Neurons	Excitatory	Ex4
Ex4_fcx1_GTAGTGCAATAG	Neurons	Excitatory	Ex4
Ex4_fcx1_ACAAAAGCCCTG	Neurons	Excitatory	Ex4
Ex4_fcx1_AGGAACTCTAAG	Neurons	Excitatory	Ex4
Ex4_fcx1_TTTCCTACCCGA	Neurons	Excitatory	Ex4
Ex4_fcx1_ATAATCGGTATT	Neurons	Excitatory	Ex4
Ex4_fcx1_CCTCCTTTCCAN	Neurons	Excitatory	Ex4
Ex4_fcx1_ATTGCTAAGCCT	Neurons	Excitatory	Ex4
Ex4_fcx1_TTCACCGATTTC	Neurons	Excitatory	Ex4
Ex4_fcx1_GGGCCACCTAAC	Neurons	Excitatory	Ex4
Ex4_fcx1_TGAGAGGCCGTT	Neurons	Excitatory	Ex4
Ex4_fcx1_AAGGGCACAGAA	Neurons	Excitatory	Ex4
Ex4_fcx1_GGACCGGATCTN	Neurons	Excitatory	Ex4
Ex4_fcx1_GCAACATAATCC	Neurons	Excitatory	Ex4
Ex4_fcx1_CGCCTGACTACG	Neurons	Excitatory	Ex4
Ex4_fcx1_GGCATGACTAAC	Neurons	Excitatory	Ex4
Ex4_fcx1_AGTGACAGAGGC	Neurons	Excitatory	Ex4
Ex4_fcx1_TGCTCATATAGC	Neurons	Excitatory	Ex4
Ex4_fcx1_TTCCGAGTCTTA	Neurons	Excitatory	Ex4
Ex4_fcx1_CATAGAGCGGAT	Neurons	Excitatory	Ex4
Ex4_fcx1_TAGGATTGTCTG	Neurons	Excitatory	Ex4
Ex4_fcx1_CTTGGAACCGAA	Neurons	Excitatory	Ex4
Ex4_fcx1_CTAATGGCGAGT	Neurons	Excitatory	Ex4
Ex4_fcx1_ACTCTATGTTTT	Neurons	Excitatory	Ex4
Ex4_fcx1_ACCTGTCTCAAN	Neurons	Excitatory	Ex4
Ex4_fcx1_GTTGCTCGGTAC	Neurons	Excitatory	Ex4
Ex4_fcx1_GTCACGAAAATG	Neurons	Excitatory	Ex4
Ex4_fcx1_GTGAAAGCTAAC	Neurons	Excitatory	Ex4
Ex4_fcx1_AAGCCGACGTGG	Neurons	Excitatory	Ex4
Ex4_fcx2_TGCTGCCGTCGT	Neurons	Excitatory	Ex4
Ex4_fcx2_CTGAAGTTGTTN	Neurons	Excitatory	Ex4
Ex4_fcx2_ACTGGTCGACTC	Neurons	Excitatory	Ex4
Ex4_fcx2_CGGATGGGTGTN	Neurons	Excitatory	Ex4
Ex4_fcx2_CGACGGTCGATC	Neurons	Excitatory	Ex4
Ex4_fcx2_ACGCATTACCAG	Neurons	Excitatory	Ex4
Ex4_fcx2_ACAATCCGGCCT	Neurons	Excitatory	Ex4
Ex4_fcx2_CTCCAGCTTTTC	Neurons	Excitatory	Ex4
Ex4_fcx2_GTTATCTCCTTC	Neurons	Excitatory	Ex4
Ex4_fcx2_CTGCCTCCTACN	Neurons	Excitatory	Ex4
Ex4_fcx2_GGCTACCTTTCC	Neurons	Excitatory	Ex4
Ex4_fcx2_GGGTTGAACACC	Neurons	Excitatory	Ex4
Ex4_fcx2_GTATTGATTTGA	Neurons	Excitatory	Ex4
Ex4_fcx2_TTTGACCTGTTT	Neurons	Excitatory	Ex4
Ex4_fcx2_ATTACAGGGCCG	Neurons	Excitatory	Ex4
Ex4_fcx2_TCCGCTTTGCAA	Neurons	Excitatory	Ex4
Ex4_fcx2_ATCCTTTCGCGT	Neurons	Excitatory	Ex4
Ex4_fcx2_TGCACACCTTCG	Neurons	Excitatory	Ex4
Ex4_fcx2_TGGTAGAAGCCA	Neurons	Excitatory	Ex4
Ex4_fcx2_TGTCGCACCAGG	Neurons	Excitatory	Ex4
Ex4_fcx2_CTCAATTGTGAA	Neurons	Excitatory	Ex4
Ex4_fcx2_CGATAAGTTAGA	Neurons	Excitatory	Ex4
Ex4_fcx2_GCCGTCCGCCCG	Neurons	Excitatory	Ex4
Ex4_fcx2_TACCCAGAGGCA	Neurons	Excitatory	Ex4
Ex4_fcx2_TCATGTCCCTTA	Neurons	Excitatory	Ex4
Ex4_fcx2_AAGTGTTAGGCA	Neurons	Excitatory	Ex4
Ex4_fcx2_CTGTGAGCCAAG	Neurons	Excitatory	Ex4
Ex4_fcx2_GGTAATCAGCCN	Neurons	Excitatory	Ex4
Ex4_fcx2_ACGTGGTGTGAC	Neurons	Excitatory	Ex4
Ex4_fcx2_CATTCCCCCGGA	Neurons	Excitatory	Ex4
Ex4_fcx2_TCTATATTCGAA	Neurons	Excitatory	Ex4
Ex4_fcx2_GTCACTCAAGTC	Neurons	Excitatory	Ex4
Ex4_fcx2_TGAACCGGTGCA	Neurons	Excitatory	Ex4
Ex4_fcx2_GATTCCAAGTAA	Neurons	Excitatory	Ex4
Ex4_fcx2_CGGGCGCTTACA	Neurons	Excitatory	Ex4
Ex4_fcx2_CGAGCGGCGCAG	Neurons	Excitatory	Ex4
Ex4_fcx2_CTTGTCTTTCAC	Neurons	Excitatory	Ex4
Ex4_fcx2_CGCATGTTGCCT	Neurons	Excitatory	Ex4
Ex4_fcx2_TTATTCATGTTA	Neurons	Excitatory	Ex4
Ex4_fcx2_TGTGTTCAAAAC	Neurons	Excitatory	Ex4
Ex4_fcx2_CTTCCACAGGAA	Neurons	Excitatory	Ex4
Ex4_fcx2_AATATGAATTTT	Neurons	Excitatory	Ex4
Ex4_fcx2_CGTAGCTTGGAC	Neurons	Excitatory	Ex4
Ex4_fcx3_GAGACGGCGACN	Neurons	Excitatory	Ex4
Ex4_fcx3_CCCGCACTAGTC	Neurons	Excitatory	Ex4
Ex4_fcx3_GGATTCGGCCCT	Neurons	Excitatory	Ex4
Ex4_fcx3_GTGCGCCGTACG	Neurons	Excitatory	Ex4
Ex4_fcx3_ACCCAACGCTCC	Neurons	Excitatory	Ex4
Ex4_fcx3_CTTCTACTTACT	Neurons	Excitatory	Ex4
Ex4_fcx4_AACAAGATTACA	Neurons	Excitatory	Ex4
Ex4_fcx4_TAATCTCCGAAC	Neurons	Excitatory	Ex4
Ex4_fcx4_CGCTGCATGGCC	Neurons	Excitatory	Ex4
Ex4_fcx4_TCAGCTTTCATG	Neurons	Excitatory	Ex4
Ex4_fcx4_TTAAGGGTCGAC	Neurons	Excitatory	Ex4
Ex4_fcx4_GACGTTCGTTTC	Neurons	Excitatory	Ex4
Ex4_fcx4_ACGCCCTATACA	Neurons	Excitatory	Ex4
Ex4_fcx4_CGCAAAGGTTCC	Neurons	Excitatory	Ex4
Ex4_fcx4_TCTCGGGCGCCT	Neurons	Excitatory	Ex4
Ex4_fcx5_AGTCACAAGGGA	Neurons	Excitatory	Ex4
Ex4_fcx5_CAATGGCTCTGT	Neurons	Excitatory	Ex4
Ex4_fcx5_TAAGCGGTGCCT	Neurons	Excitatory	Ex4
Ex4_fcx5_TGGCACTCATGC	Neurons	Excitatory	Ex4
Ex4_fcx5_TGGGCTATAACC	Neurons	Excitatory	Ex4
Ex4_fcx6_CTTTATTCCTTT	Neurons	Excitatory	Ex4
Ex4_fcx6_GAGTCCTAGAAG	Neurons	Excitatory	Ex4
Ex4_fcx6_CTTACATCCTTC	Neurons	Excitatory	Ex4
Ex4_fcx6_CAGCGGGGTAGA	Neurons	Excitatory	Ex4
Ex4_fcx6_GGTCAACACCGA	Neurons	Excitatory	Ex4
Ex4_fcx6_AGCAAGAATATC	Neurons	Excitatory	Ex4
Ex4_fcx6_GCAACGAGTTTT	Neurons	Excitatory	Ex4
Ex4_fcx6_AATCCCATTCTT	Neurons	Excitatory	Ex4
Ex4_fcx6_TGATCTTGATCC	Neurons	Excitatory	Ex4
Ex4_fcx6_ATACCCACGCTA	Neurons	Excitatory	Ex4
Ex4_fcx6_CTTCTAAGTGTA	Neurons	Excitatory	Ex4
Ex4_fcx6_AATGGTGTTCCC	Neurons	Excitatory	Ex4
Ex4_fcx6_GACGTGCACGCA	Neurons	Excitatory	Ex4
Ex4_fcx6_CTAGCGGATACC	Neurons	Excitatory	Ex4
Ex4_fcx6_CGCGAAGATAGA	Neurons	Excitatory	Ex4
Ex4_fcx6_GGCGCGTTCGGN	Neurons	Excitatory	Ex4
Ex4_fcx6_CATCCCGTAAAG	Neurons	Excitatory	Ex4
Ex4_fcx6_CATAGTACAACT	Neurons	Excitatory	Ex4
Ex4_fcx6_TGAATACGATGT	Neurons	Excitatory	Ex4
Ex4_fcx7_TCCGCTGGGTCC	Neurons	Excitatory	Ex4
Ex4_fcx7_AAGATTACGTAC	Neurons	Excitatory	Ex4
Ex4_fcx7_CGGTCCCTTGCA	Neurons	Excitatory	Ex4
Ex4_fcx7_AATAATTTATCA	Neurons	Excitatory	Ex4
Ex4_fcx7_TCCATCATGAGA	Neurons	Excitatory	Ex4
Ex4_fcx7_TTCGGACTACCC	Neurons	Excitatory	Ex4
Ex4_fcx7_TCAGGGGACCTC	Neurons	Excitatory	Ex4
Ex4_fcx7_TTTTAGACAGGT	Neurons	Excitatory	Ex4
Ex4_fcx7_ACTGCCATTATT	Neurons	Excitatory	Ex4
Ex4_fcx7_TAGGCCGACATC	Neurons	Excitatory	Ex4
Ex4_fcx8_TATAGTCTAGCG	Neurons	Excitatory	Ex4
Ex4_fcx8_GCGGGTCTAGAT	Neurons	Excitatory	Ex4
Ex4_fcx8_ACCTGCGGAGTG	Neurons	Excitatory	Ex4
Ex4_fcx8_ATGCTATCCAGC	Neurons	Excitatory	Ex4
Ex4_fcx8_CACTAAGGAGCC	Neurons	Excitatory	Ex4
Ex4_fcx8_TCAACTACAGAC	Neurons	Excitatory	Ex4
Ex4_fcx8_TTCAGAACCACG	Neurons	Excitatory	Ex4
Ex4_fcx8_CCGCTCTGGTGG	Neurons	Excitatory	Ex4
Ex4_fcx8_GGGGGCTCTGCC	Neurons	Excitatory	Ex4
Ex4_fcx8_TCTACGGAAGGT	Neurons	Excitatory	Ex4
Ex4_fcx8_ACTGTAGCATAT	Neurons	Excitatory	Ex4
Ex4_fcx9_ACTATTTGCACC	Neurons	Excitatory	Ex4
Ex4_fcx9_TGCTGGGCCTTN	Neurons	Excitatory	Ex4
Ex4_fcx9_CCAAAGATGTGA	Neurons	Excitatory	Ex4
Ex4_fcx9_GTGAGCATCACC	Neurons	Excitatory	Ex4
Ex4_fcx9_GGCTAGCGCCCT	Neurons	Excitatory	Ex4
Ex4_fcx9_CGATCGTGGTTC	Neurons	Excitatory	Ex4
Ex4_fcx9_TCATTTCCCCGN	Neurons	Excitatory	Ex4
Ex4_fcx9_ATTGTGGTCTGA	Neurons	Excitatory	Ex4
Ex4_fcx9_GCAGCTAGTAGC	Neurons	Excitatory	Ex4
Ex4_fcx9_AATGACCAGGGA	Neurons	Excitatory	Ex4
Ex4_fcx9_AACAGTGCCGCA	Neurons	Excitatory	Ex4
Ex4_fcx9_CTGGGAGGAATC	Neurons	Excitatory	Ex4
Ex4_fcx9_GTAAGTGGTCTC	Neurons	Excitatory	Ex4
Ex4_fcx9_TGAAACTCGTTG	Neurons	Excitatory	Ex4
Ex4_fcx9_CGATTAGAAAGC	Neurons	Excitatory	Ex4
Ex4_fcx9_AACATCGGGAAC	Neurons	Excitatory	Ex4
Ex4_fcx9_TTCCGCGTAGCG	Neurons	Excitatory	Ex4
Ex4_fcx9_TTTGTATGTTCT	Neurons	Excitatory	Ex4
Ex4_fcx9_AAGCCATTCGAG	Neurons	Excitatory	Ex4
Ex4_fcx9_GCACTGGTACTC	Neurons	Excitatory	Ex4
Ex4_fcx9_CCGGGTAATCGT	Neurons	Excitatory	Ex4
Ex4_fcx10_GCCCCAGTGAGT	Neurons	Excitatory	Ex4
Ex4_fcx10_CCTCGTGTCGCC	Neurons	Excitatory	Ex4
Ex4_fcx10_CTGTCCAGGCAC	Neurons	Excitatory	Ex4
Ex4_fcx10_CCCATGGACACG	Neurons	Excitatory	Ex4
Ex4_fcx10_TTCAAAGGCCCN	Neurons	Excitatory	Ex4
Ex4_fcx10_GGGCTTTGTCTT	Neurons	Excitatory	Ex4
Ex4_fcx10_TCTCTAGGTAAT	Neurons	Excitatory	Ex4
Ex4_fcx10_ATGCCCTCGTGC	Neurons	Excitatory	Ex4
Ex4_fcx10_CGGCTCGACATG	Neurons	Excitatory	Ex4
Ex4_fcx10_CCTGGTCTCGGT	Neurons	Excitatory	Ex4
Ex4_fcx10_TTTAGTGTTCCC	Neurons	Excitatory	Ex4
Ex4_fcx10_ATAATGGACCGT	Neurons	Excitatory	Ex4
Ex4_fcx10_TACCACCGAGCG	Neurons	Excitatory	Ex4
Ex4_fcx10_ACGAAGGCCGTC	Neurons	Excitatory	Ex4
Ex4_fcx10_TGTTACTGCATG	Neurons	Excitatory	Ex4
Ex4_fcx10_GAGACCTTGCTA	Neurons	Excitatory	Ex4
Ex4_fcx10_ATCATTGTCTGT	Neurons	Excitatory	Ex4
Ex4_fcx10_CATACAACACAG	Neurons	Excitatory	Ex4
Ex4_fcx10_ATGGAGCTCTGC	Neurons	Excitatory	Ex4
Ex4_fcx11_CTTCCATGCCGA	Neurons	Excitatory	Ex4
Ex4_fcx11_AATGTGGTGCAN	Neurons	Excitatory	Ex4
Ex4_fcx11_CGAGGAATTCCA	Neurons	Excitatory	Ex4
Ex4_fcx11_CGGTCATTTAAT	Neurons	Excitatory	Ex4
Ex4_fcx11_TACAGCGGCGCC	Neurons	Excitatory	Ex4
Ex4_fcx11_CAGCGCATCTTC	Neurons	Excitatory	Ex4
Ex4_fcx11_CCTTACCTGGGC	Neurons	Excitatory	Ex4
Ex4_fcx11_CCCGTAGTCTTG	Neurons	Excitatory	Ex4
Ex4_fcx11_CCCATCCATTCC	Neurons	Excitatory	Ex4
Ex4_fcx11_TAATGTACGTTC	Neurons	Excitatory	Ex4
Ex4_fcx11_ATCACTGTTGAC	Neurons	Excitatory	Ex4
Ex4_fcx11_CCCACGAATTGT	Neurons	Excitatory	Ex4
Ex4_fcx11_GAAGACGTTATC	Neurons	Excitatory	Ex4
Ex4_fcx11_TCTGTCTTCACT	Neurons	Excitatory	Ex4
Ex4_fcx11_GCAAGTCAAATA	Neurons	Excitatory	Ex4
Ex4_fcx11_GTATGTTGCTGT	Neurons	Excitatory	Ex4
Ex4_fcx11_GTTTTCGAGTCT	Neurons	Excitatory	Ex4
Ex4_fcx11_ACCTATGTACCG	Neurons	Excitatory	Ex4
Ex4_fcx11_CCGATAGCTAAC	Neurons	Excitatory	Ex4
Ex4_fcx11_ACTATTTCCGTT	Neurons	Excitatory	Ex4
Ex4_fcx11_CCGGAAAGCGCN	Neurons	Excitatory	Ex4
Ex4_fcx11_ACATCGTACAAC	Neurons	Excitatory	Ex4
Ex4_fcx11_GTATTTCGAGCA	Neurons	Excitatory	Ex4
Ex4_fcx11_AAGGAATCGAAA	Neurons	Excitatory	Ex4
Ex4_fcx11_TTGTGTAGGAAG	Neurons	Excitatory	Ex4
Ex4_fcx11_TACGGCGCTATT	Neurons	Excitatory	Ex4
Ex4_fcx11_TGGTCGTGCACA	Neurons	Excitatory	Ex4
Ex4_fcx11_TCCATTTAAGTC	Neurons	Excitatory	Ex4
Ex4_fcx11_TTACATTGAGAA	Neurons	Excitatory	Ex4
Ex4_fcx11_GCCTACGATGCA	Neurons	Excitatory	Ex4
Ex4_fcx11_ACAACCACGTCG	Neurons	Excitatory	Ex4
Ex4_fcx11_CCTGCGTACTCC	Neurons	Excitatory	Ex4
Ex4_fcx11_CTACGGCATCAC	Neurons	Excitatory	Ex4
Ex4_fcx11_TATACCCTCCCT	Neurons	Excitatory	Ex4
Ex4_fcx11_AGCCGGCGAGAC	Neurons	Excitatory	Ex4
Ex4_fcx12_GGTAGACGCGCA	Neurons	Excitatory	Ex4
Ex4_fcx12_ACAGGATGTTCC	Neurons	Excitatory	Ex4
Ex4_fcx12_CCTTTCTACCCC	Neurons	Excitatory	Ex4
Ex4_fcx12_GCGTCATCGCGT	Neurons	Excitatory	Ex4
Ex4_fcx12_GCACTTGAACAG	Neurons	Excitatory	Ex4
Ex4_fcx12_GCCTTTACGTTT	Neurons	Excitatory	Ex4
Ex4_fcx12_AACCGCTTACGC	Neurons	Excitatory	Ex4
Ex4_fcx12_CTCGTTCCCCTC	Neurons	Excitatory	Ex4
Ex4_fcx12_GCAAGAGCCGGT	Neurons	Excitatory	Ex4
Ex4_fcx12_GATAACTGTCTC	Neurons	Excitatory	Ex4
Ex4_fcx12_GTCGACCAGGGC	Neurons	Excitatory	Ex4
Ex4_fcx13_GTCGGAGCGTTA	Neurons	Excitatory	Ex4
Ex4_fcx13_AACGGTTGCCCC	Neurons	Excitatory	Ex4
Ex4_fcx13_ACTTCTGATCGA	Neurons	Excitatory	Ex4
Ex4_fcx13_GGTTATCTTCTC	Neurons	Excitatory	Ex4
Ex4_fcx13_ATCGAATTCTGT	Neurons	Excitatory	Ex4
Ex4_fcx13_GCACAAGTGTGC	Neurons	Excitatory	Ex4
Ex4_fcx13_ATCGACTACAGG	Neurons	Excitatory	Ex4
Ex4_fcx13_CCTACCGCTTAT	Neurons	Excitatory	Ex4
Ex4_fcx13_GGCCCGTCGATG	Neurons	Excitatory	Ex4
Ex4_fcx13_CTGAGATGTCAA	Neurons	Excitatory	Ex4
Ex4_fcx13_CCAACTTAGCGC	Neurons	Excitatory	Ex4
Ex4_fcx13_GCGTCCCCTGCT	Neurons	Excitatory	Ex4
Ex4_fcx13_GCTATTGAGGCC	Neurons	Excitatory	Ex4
Ex4_fcx13_ACGCTCCGCAGT	Neurons	Excitatory	Ex4
Ex4_fcx1_AAGCTCCACAAA	Neurons	Excitatory	Ex4
Ex4_fcx1_CTGAACCACGAT	Neurons	Excitatory	Ex4
Ex4_fcx1_AGTGAGGTCGGC	Neurons	Excitatory	Ex4
Ex4_fcx1_CGGCTGCTCAGN	Neurons	Excitatory	Ex4
Ex4_fcx1_TCGGGGATGGGG	Neurons	Excitatory	Ex4
Ex4_fcx1_TGAACATTAATA	Neurons	Excitatory	Ex4
Ex4_fcx1_AGGTGGTCGCTG	Neurons	Excitatory	Ex4
Ex4_fcx1_TCCACGAGCTCC	Neurons	Excitatory	Ex4
Ex4_fcx2_GGGACTAATTCC	Neurons	Excitatory	Ex4
Ex4_fcx2_TGTCACGCGGTA	Neurons	Excitatory	Ex4
Ex4_fcx2_CCTAGTCCCTGA	Neurons	Excitatory	Ex4
Ex4_fcx2_CCGGTCGGTTTN	Neurons	Excitatory	Ex4
Ex4_fcx2_AGCAATTACGAT	Neurons	Excitatory	Ex4
Ex4_fcx2_TCCGCAGCGCGC	Neurons	Excitatory	Ex4
Ex4_fcx2_CCATACTCGTCT	Neurons	Excitatory	Ex4
Ex4_fcx2_CTCAACCTTCTG	Neurons	Excitatory	Ex4
Ex4_fcx4_GGACACCCATTG	Neurons	Excitatory	Ex4
Ex4_fcx5_GACGCGCAGTTT	Neurons	Excitatory	Ex4
Ex4_fcx5_CGCAAGGGAACT	Neurons	Excitatory	Ex4
Ex4_fcx7_GATCTATATGAT	Neurons	Excitatory	Ex4
Ex4_fcx7_TTGTATGAAGAC	Neurons	Excitatory	Ex4
Ex4_fcx8_TTACAACTACGC	Neurons	Excitatory	Ex4
Ex4_fcx8_AAAAGCGTCGCA	Neurons	Excitatory	Ex4
Ex4_fcx9_CGGAACCTAGTC	Neurons	Excitatory	Ex4
Ex4_fcx9_AATAATGCACAA	Neurons	Excitatory	Ex4
Ex4_fcx10_CGGTCATGCAAG	Neurons	Excitatory	Ex4
Ex4_fcx10_TTAGCCCTATCC	Neurons	Excitatory	Ex4
Ex4_fcx10_TATCACCTCGGA	Neurons	Excitatory	Ex4
Ex4_fcx10_GACGAACCCTGC	Neurons	Excitatory	Ex4
Ex4_fcx10_CATGTGGTCCGA	Neurons	Excitatory	Ex4
Ex4_fcx10_TAGGGATTAAGT	Neurons	Excitatory	Ex4
Ex4_fcx10_TTGATACGATTT	Neurons	Excitatory	Ex4
Ex4_fcx11_TCGTTGCAGCGA	Neurons	Excitatory	Ex4
Ex4_fcx11_GAAATTGCCCAA	Neurons	Excitatory	Ex4
Ex4_fcx11_TACACTAGTGCG	Neurons	Excitatory	Ex4
Ex4_fcx11_CTGACGAGAAGT	Neurons	Excitatory	Ex4
Ex4_fcx11_GTAGGTCCGGAA	Neurons	Excitatory	Ex4
Ex4_fcx11_AAAGTCGTTCGG	Neurons	Excitatory	Ex4
Ex4_fcx11_TATCTGGCGTTA	Neurons	Excitatory	Ex4
Ex4_fcx11_TTGTCGAAATCT	Neurons	Excitatory	Ex4
Ex4_fcx11_CAAGGTTATACG	Neurons	Excitatory	Ex4
Ex4_fcx11_CTCTCCGGTGTC	Neurons	Excitatory	Ex4
Ex4_fcx12_GGGACGTTGGAG	Neurons	Excitatory	Ex4
Ex4_fcx12_GGGAGGCCACGC	Neurons	Excitatory	Ex4
Ex4_fcx12_TTTTAGACGCGC	Neurons	Excitatory	Ex4
Ex4_fcx13_GTTAATTCACTC	Neurons	Excitatory	Ex4
Ex4_fcx13_TACCTGCTAGAC	Neurons	Excitatory	Ex4
Ex4_fcx13_CCCCCTCTCGGA	Neurons	Excitatory	Ex4
Ex4_fcx13_CCAACCATGCCC	Neurons	Excitatory	Ex4
Ex4_fcx13_CTCTGTTAGCTT	Neurons	Excitatory	Ex4
Ex4_fcx13_TCCTTACGTCGC	Neurons	Excitatory	Ex4
Ex4_fcx13_AAACCACACAAG	Neurons	Excitatory	Ex4
Ex4_fcx13_GGCCAATGGTTA	Neurons	Excitatory	Ex4
Ex4_fcx10_AACTAGAGATGC	Neurons	Excitatory	Ex4
Ex4_fcx2_ATGTCGATCATT	Neurons	Excitatory	Ex4
Ex4_fcx2_ATGACTTGCTGT	Neurons	Excitatory	Ex4
Ex4_fcx4_TCTGAGGGGGTA	Neurons	Excitatory	Ex4
Ex4_fcx9_ACCCCGCCTGCC	Neurons	Excitatory	Ex4
Ex4_fcx10_TAATCATCGCAC	Neurons	Excitatory	Ex4
Ex4_fcx10_CCAAAGCCGATG	Neurons	Excitatory	Ex4
Ex4_fcx11_TGAGGAATAACT	Neurons	Excitatory	Ex4
Ex4_fcx13_CGTAGGCAGCGC	Neurons	Excitatory	Ex4
Ex4_fcx1_CTACGTTGACGT	Neurons	Excitatory	Ex4
Ex4_fcx1_ATCTAACCTACT	Neurons	Excitatory	Ex4
Ex4_fcx1_AGACGCGTAGTG	Neurons	Excitatory	Ex4
Ex4_fcx1_ATTACACGGTTG	Neurons	Excitatory	Ex4
Ex4_fcx1_GCATCAGGGTCC	Neurons	Excitatory	Ex4
Ex4_fcx1_TTGATAGTCTTC	Neurons	Excitatory	Ex4
Ex4_fcx1_ATACCAACTAGT	Neurons	Excitatory	Ex4
Ex4_fcx1_TCCAGATCCTGT	Neurons	Excitatory	Ex4
Ex4_fcx2_GCGGATCAGGCC	Neurons	Excitatory	Ex4
Ex4_fcx2_CTGATGGATCAT	Neurons	Excitatory	Ex4
Ex4_fcx2_ACGTCTGGCTGN	Neurons	Excitatory	Ex4
Ex4_fcx2_AATACGCCGTGA	Neurons	Excitatory	Ex4
Ex4_fcx3_AACGACGCTCCN	Neurons	Excitatory	Ex4
Ex4_fcx4_TCATCGTCCATA	Neurons	Excitatory	Ex4
Ex4_fcx5_CATTTCCGGCGA	Neurons	Excitatory	Ex4
Ex4_fcx6_GTTGGTTCCGTA	Neurons	Excitatory	Ex4
Ex4_fcx7_GGCAATTCCCGT	Neurons	Excitatory	Ex4
Ex4_fcx7_TAGAATTTCCCC	Neurons	Excitatory	Ex4
Ex4_fcx7_AATACGTATGTG	Neurons	Excitatory	Ex4
Ex4_fcx7_GGGCTCCCTTCT	Neurons	Excitatory	Ex4
Ex4_fcx7_AACCGCTAGGCA	Neurons	Excitatory	Ex4
Ex4_fcx8_CATTCTAGAGAG	Neurons	Excitatory	Ex4
Ex4_fcx8_GCGACCTTCTCC	Neurons	Excitatory	Ex4
Ex4_fcx10_TCAGGATTACTC	Neurons	Excitatory	Ex4
Ex4_fcx10_TATGATCAGTCG	Neurons	Excitatory	Ex4
Ex4_fcx10_CTAGACAGCAGG	Neurons	Excitatory	Ex4
Ex4_fcx10_CTACGCGCAACC	Neurons	Excitatory	Ex4
Ex4_fcx11_TGGTCTAGTTTN	Neurons	Excitatory	Ex4
Ex4_fcx11_TATAAGTGGCGG	Neurons	Excitatory	Ex4
Ex4_fcx11_ATTAGTATACTN	Neurons	Excitatory	Ex4
Ex4_fcx11_ATTCTCCCACAC	Neurons	Excitatory	Ex4
Ex4_fcx11_TTTTTTAACGGT	Neurons	Excitatory	Ex4
Ex4_fcx11_TTTCTGGGTTGG	Neurons	Excitatory	Ex4
Ex4_fcx11_CACTTGCTGTTC	Neurons	Excitatory	Ex4
Ex4_fcx11_GCTAGAGCCTGC	Neurons	Excitatory	Ex4
Ex4_fcx12_GACGTGTACAAT	Neurons	Excitatory	Ex4
Ex4_fcx12_TAGAACCACTGG	Neurons	Excitatory	Ex4
Ex4_fcx12_GTGGTCCCTATT	Neurons	Excitatory	Ex4
Ex4_fcx12_GTGCTCGGTTAG	Neurons	Excitatory	Ex4
Ex4_fcx12_TTTTTGTCGGTN	Neurons	Excitatory	Ex4
Ex4_fcx13_GCTACTGAACGT	Neurons	Excitatory	Ex4
Ex4_fcx13_TGTTGGGACAAN	Neurons	Excitatory	Ex4
Ex4_fcx1_TTATTTGAATGT	Neurons	Excitatory	Ex4
Ex4_fcx1_GCGGTACTTACT	Neurons	Excitatory	Ex4
Ex4_fcx12_CGCGACATATGT	Neurons	Excitatory	Ex4
Ex4_fcx13_CTTAAATCAAGG	Neurons	Excitatory	Ex4
Ex4_fcx10_CATGGTTTCGTA	Neurons	Excitatory	Ex4
Ex4_fcx10_TTCTTCACCATA	Neurons	Excitatory	Ex4
Ex4_fcx10_ACACTGATCACA	Neurons	Excitatory	Ex4
Ex4_fcx10_CAAGTGTAAGGG	Neurons	Excitatory	Ex4
Ex4_fcx10_AATGAAGAACGA	Neurons	Excitatory	Ex4
Ex4_fcx11_TGGCTGTTTACA	Neurons	Excitatory	Ex4
Ex4_fcx13_TTGTATTTCGGC	Neurons	Excitatory	Ex4
Ex5b_fcx2_GAGTCGTCGTAA	Neurons	Excitatory	Ex5b
Ex5b_fcx11_GACAGCAAAAGG	Neurons	Excitatory	Ex5b
Ex5b_fcx12_ATCTTAGTGCTC	Neurons	Excitatory	Ex5b
Ex5b_fcx12_ATTTTACTATGC	Neurons	Excitatory	Ex5b
Ex5b_fcx8_GCTGATGGACGC	Neurons	Excitatory	Ex5b
Ex5b_fcx10_GAGACAAGTACN	Neurons	Excitatory	Ex5b
Ex5b_fcx10_TGGTATCCTTAT	Neurons	Excitatory	Ex5b
Ex5b_fcx11_GTGCCGTGCTGA	Neurons	Excitatory	Ex5b
Ex5b_fcx11_CCGGGTGTTCCT	Neurons	Excitatory	Ex5b
Ex5b_fcx11_TGCAGTTATTCG	Neurons	Excitatory	Ex5b
Ex5b_fcx11_GATCCTATTGCT	Neurons	Excitatory	Ex5b
Ex5b_fcx11_ACAGCAGAGCAG	Neurons	Excitatory	Ex5b
Ex5b_fcx11_AAATGGATCGAT	Neurons	Excitatory	Ex5b
Ex5b_fcx2_TAGGTGCCTATT	Neurons	Excitatory	Ex5b
Ex5b_fcx13_TTGACCAAAGTN	Neurons	Excitatory	Ex5b
Ex5b_fcx1_TCACGTGCATCC	Neurons	Excitatory	Ex5b
Ex5b_fcx1_ACTGGTTCCGCG	Neurons	Excitatory	Ex5b
Ex5b_fcx2_TCTATTATGTAC	Neurons	Excitatory	Ex5b
Ex5b_fcx2_TTTGCGCGGGGT	Neurons	Excitatory	Ex5b
Ex5b_fcx10_CTTGTACGGGCA	Neurons	Excitatory	Ex5b
Ex5b_fcx11_TACAGAAGCTAG	Neurons	Excitatory	Ex5b
Ex5b_fcx11_GCGCAAGAAGCG	Neurons	Excitatory	Ex5b
Ex5b_fcx12_ACCGAAGTCACC	Neurons	Excitatory	Ex5b
Ex5b_fcx10_ACGTGTTTTGGT	Neurons	Excitatory	Ex5b
Ex5b_fcx1_CAAGAGTGTAAA	Neurons	Excitatory	Ex5b
Ex5b_fcx10_AGTGTACATTGT	Neurons	Excitatory	Ex5b
Ex5b_fcx11_CTGTCGCCTAAA	Neurons	Excitatory	Ex5b
Ex5b_fcx11_CCCTCGATCCGA	Neurons	Excitatory	Ex5b
Ex5b_fcx11_TAATCTGATAAC	Neurons	Excitatory	Ex5b
Ex5b_fcx13_AGCCTTAGTCCT	Neurons	Excitatory	Ex5b
Ex5b_fcx1_ACTGTTAGTTGT	Neurons	Excitatory	Ex5b
Ex5b_fcx1_AACCAGACCGCC	Neurons	Excitatory	Ex5b
Ex5b_fcx1_TAGATGGGCCTC	Neurons	Excitatory	Ex5b
Ex5b_fcx1_ACGATTCAGGTC	Neurons	Excitatory	Ex5b
Ex5b_fcx1_AGAGGGGAGATT	Neurons	Excitatory	Ex5b
Ex5b_fcx1_CACAATCTCGTC	Neurons	Excitatory	Ex5b
Ex5b_fcx1_TCTAGAGGTAAA	Neurons	Excitatory	Ex5b
Ex5b_fcx1_TGCCCTCAGGTG	Neurons	Excitatory	Ex5b
Ex5b_fcx1_AGGGATTCCTCG	Neurons	Excitatory	Ex5b
Ex5b_fcx1_GGCTGCTTCATG	Neurons	Excitatory	Ex5b
Ex5b_fcx1_TCCTCCGCCGAG	Neurons	Excitatory	Ex5b
Ex5b_fcx2_GGCTATAAGTTA	Neurons	Excitatory	Ex5b
Ex5b_fcx2_CGTGTGTCACAA	Neurons	Excitatory	Ex5b
Ex5b_fcx2_TGAACACCCATC	Neurons	Excitatory	Ex5b
Ex5b_fcx2_AACGGACCGAGG	Neurons	Excitatory	Ex5b
Ex5b_fcx2_CATAATGGAGTN	Neurons	Excitatory	Ex5b
Ex5b_fcx2_CATGCCAGATCA	Neurons	Excitatory	Ex5b
Ex5b_fcx2_TGGACCGCGGTC	Neurons	Excitatory	Ex5b
Ex5b_fcx3_CGTGTTGTACAN	Neurons	Excitatory	Ex5b
Ex5b_fcx4_GTGTTTAGGCAC	Neurons	Excitatory	Ex5b
Ex5b_fcx5_GTCGGGCTAGCC	Neurons	Excitatory	Ex5b
Ex5b_fcx6_TGAAGGAGCACG	Neurons	Excitatory	Ex5b
Ex5b_fcx6_TTCAATCGACCG	Neurons	Excitatory	Ex5b
Ex5b_fcx7_GGCATTGGACCA	Neurons	Excitatory	Ex5b
Ex5b_fcx8_GCACACTTGCTA	Neurons	Excitatory	Ex5b
Ex5b_fcx8_ACTGGAGCGAAC	Neurons	Excitatory	Ex5b
Ex5b_fcx8_GCAGCGCTCCAC	Neurons	Excitatory	Ex5b
Ex5b_fcx8_TGGAACCAAACA	Neurons	Excitatory	Ex5b
Ex5b_fcx9_TGACTCCCCAGC	Neurons	Excitatory	Ex5b
Ex5b_fcx9_GGTGGGCTAAGG	Neurons	Excitatory	Ex5b
Ex5b_fcx9_TTATTCAGCCGG	Neurons	Excitatory	Ex5b
Ex5b_fcx9_ACACCGTCTGAC	Neurons	Excitatory	Ex5b
Ex5b_fcx9_GGGTCCAACTCA	Neurons	Excitatory	Ex5b
Ex5b_fcx9_ATTGTACTGCAC	Neurons	Excitatory	Ex5b
Ex5b_fcx10_GACGTTCCAACA	Neurons	Excitatory	Ex5b
Ex5b_fcx10_CGAAGTTCCGCA	Neurons	Excitatory	Ex5b
Ex5b_fcx10_AGATGATGTATA	Neurons	Excitatory	Ex5b
Ex5b_fcx10_CAAATTCGCTCG	Neurons	Excitatory	Ex5b
Ex5b_fcx10_TGTTCCGTTCGA	Neurons	Excitatory	Ex5b
Ex5b_fcx10_AATACTTGCCCA	Neurons	Excitatory	Ex5b
Ex5b_fcx10_GATAGTCCCACG	Neurons	Excitatory	Ex5b
Ex5b_fcx10_TAACAGTCCGAT	Neurons	Excitatory	Ex5b
Ex5b_fcx10_TACTAAACGGGC	Neurons	Excitatory	Ex5b
Ex5b_fcx10_TATAGCTGAATT	Neurons	Excitatory	Ex5b
Ex5b_fcx11_GTCGATGATCCC	Neurons	Excitatory	Ex5b
Ex5b_fcx11_GTAGCCCCTTCA	Neurons	Excitatory	Ex5b
Ex5b_fcx11_TAAGGTAACCCT	Neurons	Excitatory	Ex5b
Ex5b_fcx11_GCACCGAGAAGT	Neurons	Excitatory	Ex5b
Ex5b_fcx11_GACCTGAGCTTC	Neurons	Excitatory	Ex5b
Ex5b_fcx11_CGCACATTAGTA	Neurons	Excitatory	Ex5b
Ex5b_fcx11_GAAATGAATGCC	Neurons	Excitatory	Ex5b
Ex5b_fcx11_ACATCTCCTAGG	Neurons	Excitatory	Ex5b
Ex5b_fcx11_ACTTGCGTCATT	Neurons	Excitatory	Ex5b
Ex5b_fcx11_TATTCCATATGC	Neurons	Excitatory	Ex5b
Ex5b_fcx11_TTACAGCGCAAN	Neurons	Excitatory	Ex5b
Ex5b_fcx11_CAGCTCGTTTTT	Neurons	Excitatory	Ex5b
Ex5b_fcx11_AACTGATTCGCT	Neurons	Excitatory	Ex5b
Ex5b_fcx12_CTGGAATTTACC	Neurons	Excitatory	Ex5b
Ex5b_fcx12_CCTGACCGAGCG	Neurons	Excitatory	Ex5b
Ex5b_fcx12_TCGTGGTGCAGN	Neurons	Excitatory	Ex5b
Ex5b_fcx12_CACAGTTTTCGG	Neurons	Excitatory	Ex5b
Ex5b_fcx13_AGTTGGGGGTTT	Neurons	Excitatory	Ex5b
Ex5b_fcx1_GACATTCCTTTT	Neurons	Excitatory	Ex5b
Ex5b_fcx1_AACGGGTGCGCA	Neurons	Excitatory	Ex5b
Ex5b_fcx1_AGAAATTAGAAG	Neurons	Excitatory	Ex5b
Ex5b_fcx1_TGGCCGGTATGA	Neurons	Excitatory	Ex5b
Ex5b_fcx1_GTCCGGTGTCCA	Neurons	Excitatory	Ex5b
Ex5b_fcx1_TGAGCGCGAGTA	Neurons	Excitatory	Ex5b
Ex5b_fcx1_CTCTACAAAAGC	Neurons	Excitatory	Ex5b
Ex5b_fcx1_AGGCCTAGACGA	Neurons	Excitatory	Ex5b
Ex5b_fcx1_TAGCCGCTTATC	Neurons	Excitatory	Ex5b
Ex5b_fcx1_GCCGGTTGAACC	Neurons	Excitatory	Ex5b
Ex5b_fcx1_GATCAATTTTAG	Neurons	Excitatory	Ex5b
Ex5b_fcx1_CGGATCTGGAGA	Neurons	Excitatory	Ex5b
Ex5b_fcx1_GATTCTTCGTAG	Neurons	Excitatory	Ex5b
Ex5b_fcx1_AGCTAGACCGGT	Neurons	Excitatory	Ex5b
Ex5b_fcx1_CGGCGACAAGCA	Neurons	Excitatory	Ex5b
Ex5b_fcx1_AGATATCCGCTG	Neurons	Excitatory	Ex5b
Ex5b_fcx1_CCGTACGCGTCG	Neurons	Excitatory	Ex5b
Ex5b_fcx1_GGCCTAGGATGA	Neurons	Excitatory	Ex5b
Ex5b_fcx1_TATTTCTTGCTT	Neurons	Excitatory	Ex5b
Ex5b_fcx1_TTATCTGACATG	Neurons	Excitatory	Ex5b
Ex5b_fcx1_GATCACGTTTTG	Neurons	Excitatory	Ex5b
Ex5b_fcx2_CTGGCTGTTTCT	Neurons	Excitatory	Ex5b
Ex5b_fcx2_CAGTGGCATTTT	Neurons	Excitatory	Ex5b
Ex5b_fcx2_TTTTAGAAGAGC	Neurons	Excitatory	Ex5b
Ex5b_fcx2_TGCCTGCCCGAG	Neurons	Excitatory	Ex5b
Ex5b_fcx2_GCTTGTGCGTTT	Neurons	Excitatory	Ex5b
Ex5b_fcx2_CTAGGACCTCTA	Neurons	Excitatory	Ex5b
Ex5b_fcx2_AAGCTGAGGTTA	Neurons	Excitatory	Ex5b
Ex5b_fcx2_TAGTGGCAAGGC	Neurons	Excitatory	Ex5b
Ex5b_fcx2_CACTCCTTCCAC	Neurons	Excitatory	Ex5b
Ex5b_fcx2_AAGCTGTGGAGG	Neurons	Excitatory	Ex5b
Ex5b_fcx2_GTTTGAAAGGTC	Neurons	Excitatory	Ex5b
Ex5b_fcx2_CATCGAGTGTAT	Neurons	Excitatory	Ex5b
Ex5b_fcx2_CATATAACGTCA	Neurons	Excitatory	Ex5b
Ex5b_fcx2_GTATGTGCATCN	Neurons	Excitatory	Ex5b
Ex5b_fcx2_GTCCCCATGAAC	Neurons	Excitatory	Ex5b
Ex5b_fcx2_GACGACTCTGTT	Neurons	Excitatory	Ex5b
Ex5b_fcx2_GTTTATTCATTT	Neurons	Excitatory	Ex5b
Ex5b_fcx2_TCTCATTGCCGN	Neurons	Excitatory	Ex5b
Ex5b_fcx2_TCGATACCCTAN	Neurons	Excitatory	Ex5b
Ex5b_fcx2_TCCTTTGGTCAT	Neurons	Excitatory	Ex5b
Ex5b_fcx2_GTAGATGGTGAT	Neurons	Excitatory	Ex5b
Ex5b_fcx2_TAGAGAAGGTCC	Neurons	Excitatory	Ex5b
Ex5b_fcx2_TGTCGATTTCGA	Neurons	Excitatory	Ex5b
Ex5b_fcx2_GGGTTTTCGCCT	Neurons	Excitatory	Ex5b
Ex5b_fcx2_CGTGTAGGCATG	Neurons	Excitatory	Ex5b
Ex5b_fcx2_ATCGCTTCGGGG	Neurons	Excitatory	Ex5b
Ex5b_fcx3_GCATTTAGCCTG	Neurons	Excitatory	Ex5b
Ex5b_fcx4_CGGGGCTAGGAC	Neurons	Excitatory	Ex5b
Ex5b_fcx4_CTCCGTGCTCAG	Neurons	Excitatory	Ex5b
Ex5b_fcx4_CGGCGTTTCATC	Neurons	Excitatory	Ex5b
Ex5b_fcx5_TTTTTAACTGGA	Neurons	Excitatory	Ex5b
Ex5b_fcx5_TGTCATAGATAT	Neurons	Excitatory	Ex5b
Ex5b_fcx5_CGCTCCGACGAA	Neurons	Excitatory	Ex5b
Ex5b_fcx5_ACATTATACCGT	Neurons	Excitatory	Ex5b
Ex5b_fcx5_CGTGCAGCGTGT	Neurons	Excitatory	Ex5b
Ex5b_fcx6_CCCCTTACGTCT	Neurons	Excitatory	Ex5b
Ex5b_fcx6_CTAACAGGATCC	Neurons	Excitatory	Ex5b
Ex5b_fcx6_GAACTACTTCAT	Neurons	Excitatory	Ex5b
Ex5b_fcx7_CCATCCCGGATC	Neurons	Excitatory	Ex5b
[truncated: 1,931 more rows]

## Sheet: CA
SampleID in Original Publication	Celltype In Present Study	Celltype When Splitting Neurons In Present Study	Classification in Original Study
F1S4_160106_001_B01	Neurons	Inhibitory	Inh L4-6 SST B3GAT2
F1S4_160106_001_C01	Neurons	Excitatory	Exc L5-6 RORB TTC12
F1S4_160106_001_E01	Neurons	Excitatory	Exc L5-6 FEZF2 ABO
F1S4_160106_001_G01	Neurons	Excitatory	Exc L5-6 FEZF2 EFTUD1P1
F1S4_160106_001_H01	Neurons	Excitatory	Exc L3-5 RORB ESR1
F1S4_160106_002_C01	Neurons	Excitatory	Exc L3-5 RORB ESR1
F1S4_160106_002_D01	Neurons	Excitatory	Exc L4-5 RORB FOLH1B
F1S4_160106_002_F01	Neurons	Excitatory	Exc L5-6 FEZF2 ABO
F1S4_160106_002_G01	Neurons	Inhibitory	Inh L1-4 LAMP5 LCP2
F1S4_160106_002_H01	Neurons	Excitatory	Exc L4-5 RORB FOLH1B
F1S4_160106_003_A01	Oligodendrocytes	Oligodendrocytes	Oligo L1-6 OPALIN
F1S4_160106_003_B01	Neurons	Excitatory	Exc L5-6 THEMIS C1QL3
F1S4_160106_003_C01	Neurons	Inhibitory	Inh L2-3 VIP CASC6
F1S4_160106_003_D01	Neurons	Excitatory	Exc L5-6 THEMIS C1QL3
F1S4_160106_003_E01	Neurons	Excitatory	Exc L4-6 RORB SEMA3E
F1S4_160106_003_G01	Neurons	Excitatory	Exc L4-5 RORB FOLH1B
F1S4_160106_004_B01	Neurons	Excitatory	Exc L5-6 THEMIS C1QL3
F1S4_160106_004_C01	Neurons	Inhibitory	Inh L4-6 PVALB SULF1
F1S4_160106_004_D01	Neurons	Excitatory	Exc L4-5 RORB FOLH1B
F1S4_160106_004_E01	Neurons	Excitatory	Exc L3-5 RORB ESR1
F1S4_160106_004_F01	Neurons	Excitatory	Exc L4-5 RORB FOLH1B
F1S4_160106_004_G01	Neurons	Excitatory	Exc L5-6 THEMIS C1QL3
F1S4_160106_004_H01	Neurons	Excitatory	Exc L3-5 RORB ESR1
F1S4_160106_005_B01	Neurons	Excitatory	Exc L4-5 RORB FOLH1B
F1S4_160106_005_C01	Neurons	Excitatory	Exc L5-6 THEMIS C1QL3
F1S4_160106_005_D01	Neurons	Excitatory	Exc L5-6 THEMIS CRABP1
F1S4_160106_005_E01	Neurons	Excitatory	Exc L4-5 RORB FOLH1B
F1S4_160106_005_F01	Neurons	Excitatory	Exc L5-6 THEMIS C1QL3
F1S4_160106_005_G01	Neurons	Excitatory	Exc L3-5 RORB ESR1
F1S4_160106_005_H01	Neurons	Excitatory	Exc L5-6 THEMIS C1QL3
F1S4_160106_006_B01	Neurons	Excitatory	Exc L4-5 RORB FOLH1B
F1S4_160106_006_C01	Neurons	Excitatory	Exc L4-6 FEZF2 IL26
F1S4_160106_006_D01	Neurons	Excitatory	Exc L4-5 RORB FOLH1B
F1S4_160106_006_E01	Neurons	Excitatory	Exc L4-5 RORB FOLH1B
F1S4_160106_006_F01	Neurons	Excitatory	Exc L4-5 RORB DAPK2
F1S4_160106_006_G01	Neurons	Excitatory	Exc L3-5 RORB TWIST2
F1S4_160106_007_B01	Neurons	Excitatory	Exc L4-5 RORB FOLH1B
F1S4_160106_007_C01	Neurons	Excitatory	Exc L5-6 THEMIS C1QL3
F1S4_160106_007_D01	Neurons	Excitatory	Exc L5-6 THEMIS C1QL3
F1S4_160106_007_E01	Neurons	Inhibitory	Inh L3-6 SST HPGD
F1S4_160106_007_F01	Neurons	Excitatory	Exc L4-5 RORB FOLH1B
F1S4_160106_007_G01	Neurons	Excitatory	Exc L5-6 FEZF2 ABO
F1S4_160106_007_H01	Neurons	Excitatory	Exc L4-5 RORB FOLH1B
F1S4_160106_008_B01	Neurons	Excitatory	Exc L3-5 RORB ESR1
F1S4_160106_008_C01	Neurons	Excitatory	Exc L4-6 FEZF2 IL26
F1S4_160106_008_E01	Neurons	Excitatory	Exc L5-6 THEMIS C1QL3
F1S4_160106_008_G01	Neurons	Inhibitory	Inh L5-6 SST NPM1P10
F1S4_160106_008_H01	Neurons	Excitatory	Exc L4-5 RORB FOLH1B
F1S4_160106_009_A01	Neurons	Inhibitory	Inh L5-6 SST MIR548F2
F1S4_160106_009_B01	Neurons	Inhibitory	Inh L4-5 PVALB MEPE
F1S4_160106_009_C01	Neurons	Inhibitory	Inh L5-6 SST TH
F1S4_160106_009_D01	Neurons	Excitatory	Exc L5-6 THEMIS C1QL3
F1S4_160106_009_F01	Neurons	Excitatory	Exc L4-6 FEZF2 IL26
F1S4_160106_009_G01	Neurons	Excitatory	Exc L4-6 RORB SEMA3E
F1S4_160106_037_A01	OPCs	OPCs	OPC L1-6 PDGFRA
F1S4_160106_037_B01	Neurons	Inhibitory	Inh L1-2 VIP PCDH20
F1S4_160106_037_C01	Neurons	Excitatory	Exc L4-6 FEZF2 IL26
F1S4_160106_037_E01	Neurons	Inhibitory	Inh L1-2 PAX6 CDH12
F1S4_160106_037_G01	Neurons	Inhibitory	Inh L1 SST NMBR
F1S4_160106_038_A01	Astrocytes	Astrocytes	Astro L1-2 FGFR3 GFAP
F1S4_160106_038_C01	Neurons	Excitatory	Exc L2-3 LINC00507 FREM3
F1S4_160106_038_D01	Neurons	Excitatory	Exc L2 LAMP5 LTK
F1S4_160106_038_E01	Neurons	Excitatory	Exc L2-3 LINC00507 FREM3
F1S4_160106_039_A01	Astrocytes	Astrocytes	Astro L1-2 FGFR3 GFAP
F1S4_160106_039_B01	Neurons	Excitatory	Exc L2 LAMP5 LTK
F1S4_160106_039_C01	Neurons	Inhibitory	Inh L1-3 PAX6 SYT6
F1S4_160106_039_D01	Neurons	Inhibitory	Inh L1-2 SST BAGE2
F1S4_160106_039_E01	Neurons	Inhibitory	Inh L1-2 SST BAGE2
F1S4_160106_039_G01	Neurons	Excitatory	Exc L2 LAMP5 LTK
F1S4_160106_039_H01	Neurons	Inhibitory	Inh L1-4 LAMP5 LCP2
F1S4_160106_040_A01	Astrocytes	Astrocytes	Astro L1-6 FGFR3 SLC14A1
F1S4_160106_040_B01	Neurons	Inhibitory	Inh L1-2 SST BAGE2
F1S4_160106_040_C01	Neurons	Inhibitory	Inh L1-2 VIP TSPAN12
F1S4_160106_040_E01	Neurons	Inhibitory	Inh L1 SST NMBR
F1S4_160106_040_F01	Neurons	Excitatory	Exc L2 LAMP5 LTK
F1S4_160106_040_H01	Neurons	Excitatory	Exc L2-3 LINC00507 FREM3
F1S4_160106_041_A01	OPCs	OPCs	OPC L1-6 PDGFRA
F1S4_160106_041_B01	Neurons	Excitatory	Exc L2 LAMP5 LTK
F1S4_160106_041_C01	Neurons	Inhibitory	Inh L1 SST NMBR
F1S4_160106_041_D01	Neurons	Excitatory	Exc L2-3 LINC00507 FREM3
F1S4_160106_041_F01	Neurons	Inhibitory	Inh L1-4 LAMP5 LCP2
F1S4_160106_041_H01	Neurons	Excitatory	Exc L2-3 LINC00507 FREM3
F1S4_160106_042_A01	Astrocytes	Astrocytes	Astro L1-2 FGFR3 GFAP
F1S4_160106_042_B01	Neurons	Excitatory	Exc L2 LAMP5 LTK
F1S4_160106_042_C01	Neurons	Excitatory	Exc L2-3 LINC00507 FREM3
F1S4_160106_042_E01	Neurons	Inhibitory	Inh L1-2 SST BAGE2
F1S4_160106_042_F01	Neurons	Excitatory	Exc L2-3 LINC00507 FREM3
F1S4_160106_043_B01	Neurons	Inhibitory	Inh L1-2 SST BAGE2
F1S4_160106_043_C01	Neurons	Excitatory	Exc L2-3 LINC00507 FREM3
F1S4_160106_043_E01	Neurons	Inhibitory	Inh L1-3 VIP CHRM2
F1S4_160106_043_F01	Neurons	Excitatory	Exc L2-3 LINC00507 FREM3
F1S4_160106_043_G01	Neurons	Inhibitory	Inh L1-3 PAX6 SYT6
F1S4_160106_043_H01	Neurons	Excitatory	Exc L2-3 LINC00507 FREM3
F1S4_160106_044_B01	Neurons	Inhibitory	Inh L1-4 LAMP5 LCP2
F1S4_160106_044_C01	Neurons	Inhibitory	Inh L1-2 GAD1 MC4R
F1S4_160106_044_D01	Neurons	Inhibitory	Inh L1-2 VIP PCDH20
F1S4_160106_044_E01	Neurons	Inhibitory	Inh L1 SST CHRNA4
F1S4_160106_044_G01	Neurons	Excitatory	Exc L2-3 LINC00507 FREM3
F1S4_160106_044_H01	Neurons	Inhibitory	Inh L1-3 VIP CHRM2
F1S4_160106_045_A01	Microglia	Microglia	Micro L1-3 TYROBP
F1S4_160106_045_B01	Neurons	Inhibitory	Inh L1 SST NMBR
F1S4_160106_045_C01	Neurons	Inhibitory	Inh L1-2 GAD1 MC4R
F1S4_160106_045_D01	Neurons	Excitatory	Exc L2 LAMP5 LTK
F1S4_160106_045_E01	Neurons	Inhibitory	Inh L1-2 GAD1 MC4R
F1S4_160106_045_F01	Neurons	Excitatory	Exc L2 LAMP5 LTK
F1S4_160106_045_G01	Neurons	Inhibitory	Inh L1-2 PAX6 CDH12
F1S4_160106_046_A01	Neurons	Excitatory	Exc L2-3 LINC00507 FREM3
F1S4_160106_046_C01	Neurons	Inhibitory	Inh L1-2 SST BAGE2
F1S4_160106_046_E01	Neurons	Excitatory	Exc L2-3 LINC00507 FREM3
F1S4_160106_046_F01	Neurons	Excitatory	Exc L2 LAMP5 LTK
F1S4_160106_046_G01	Neurons	Inhibitory	Inh L1 SST NMBR
F1S4_160106_047_A01	Astrocytes	Astrocytes	Astro L1-6 FGFR3 SLC14A1
F1S4_160106_047_B01	Neurons	Inhibitory	Inh L1 SST NMBR
F1S4_160106_047_D01	Neurons	Inhibitory	Inh L1-2 SST BAGE2
F1S4_160106_047_F01	Neurons	Inhibitory	Inh L1 SST CHRNA4
F1S4_160106_047_G01	Neurons	Inhibitory	Inh L2-5 VIP TYR
F1S4_160106_047_H01	Neurons	Inhibitory	Inh L1 SST NMBR
F1S4_160106_048_A01	Neurons	Inhibitory	Inh L1-3 VIP GGH
F1S4_160106_048_B01	Neurons	Inhibitory	Inh L1-2 VIP PCDH20
F1S4_160106_048_D01	Neurons	Inhibitory	Inh L2-6 LAMP5 CA1
F1S4_160106_048_E01	Neurons	Excitatory	Exc L2 LAMP5 LTK
F1S4_160106_051_A01	Neurons	Excitatory	Exc L2-3 LINC00507 FREM3
F1S4_160106_051_B01	Neurons	Inhibitory	Inh L1-2 SST BAGE2
F1S4_160106_051_E01	Neurons	Inhibitory	Inh L1-2 SST BAGE2
F1S4_160106_051_F01	Neurons	Inhibitory	Inh L1-2 SST BAGE2
F1S4_160106_051_G01	Neurons	Inhibitory	Inh L1-2 PAX6 CDH12
F1S4_160106_051_H01	Astrocytes	Astrocytes	Astro L1-6 FGFR3 SLC14A1
F1S4_160106_052_B01	Neurons	Inhibitory	Inh L1 SST NMBR
F1S4_160106_052_E01	Neurons	Excitatory	Exc L2-3 LINC00507 FREM3
F1S4_160106_052_F01	Neurons	Inhibitory	Inh L1 SST NMBR
F1S4_160106_052_H01	Astrocytes	Astrocytes	Astro L1-2 FGFR3 GFAP
F1S4_160106_053_A01	Astrocytes	Astrocytes	Astro L1-6 FGFR3 SLC14A1
F1S4_160106_053_B01	Neurons	Excitatory	Exc L2 LAMP5 LTK
F1S4_160106_053_D01	Neurons	Inhibitory	Inh L2-3 VIP CASC6
F1S4_160106_053_E01	Neurons	Excitatory	Exc L2-3 LINC00507 FREM3
F1S4_160106_053_F01	Neurons	Inhibitory	Inh L1-2 PAX6 CDH12
F1S4_160106_054_A01	Neurons	Inhibitory	Inh L1-4 VIP OPRM1
F1S4_160106_054_C01	Neurons	Inhibitory	Inh L1-4 LAMP5 LCP2
F1S4_160106_054_E01	Neurons	Inhibitory	Inh L1 SST CHRNA4
F1S4_160106_055_B01	Neurons	Inhibitory	Inh L1-2 PAX6 CDH12
F1S4_160106_055_D01	Neurons	Excitatory	Exc L2-3 LINC00507 FREM3
F1S4_160106_055_E01	Neurons	Excitatory	Exc L2 LAMP5 LTK
F1S4_160106_055_F01	Neurons	Excitatory	Exc L2 LAMP5 LTK
F1S4_160106_055_H01	Neurons	Inhibitory	Inh L1 SST NMBR
F1S4_160106_056_B01	Neurons	Excitatory	Exc L2-3 LINC00507 FREM3
F1S4_160106_056_C01	Neurons	Excitatory	Exc L2 LAMP5 LTK
F1S4_160106_056_H01	Neurons	Excitatory	Exc L2-3 LINC00507 FREM3
F1S4_160106_057_C01	Neurons	Inhibitory	Inh L1-2 PAX6 CDH12
F1S4_160106_057_F01	Neurons	Inhibitory	Inh L1-2 GAD1 MC4R
F1S4_160106_057_H01	Neurons	Excitatory	Exc L2-3 LINC00507 FREM3
F1S4_160106_058_F01	Neurons	Inhibitory	Inh L2-6 LAMP5 CA1
F1S4_160106_058_G01	Neurons	Inhibitory	Inh L1-4 VIP OPRM1
F1S4_160106_059_B01	Neurons	Inhibitory	Inh L1-2 PAX6 CDH12
F1S4_160106_059_C01	Neurons	Excitatory	Exc L2 LAMP5 LTK
F1S4_160106_059_D01	Neurons	Inhibitory	Inh L2-4 PVALB WFDC2
F1S4_160106_059_G01	Neurons	Inhibitory	Inh L1-3 VIP CCDC184
F1S4_160106_060_B01	Neurons	Inhibitory	Inh L1 SST CHRNA4
F1S4_160106_060_D01	Neurons	Inhibitory	Inh L1-2 VIP LBH
F1S4_160106_060_E01	Neurons	Inhibitory	Inh L1-2 GAD1 MC4R
F1S4_160106_060_F01	Neurons	Inhibitory	Inh L2-4 PVALB WFDC2
F1S4_160106_060_G01	Neurons	Inhibitory	Inh L1-3 VIP CCDC184
F1S4_160106_061_A01	Neurons	Inhibitory	Inh L1-2 PAX6 CDH12
F1S4_160106_061_B01	Neurons	Inhibitory	Inh L1 SST NMBR
F1S4_160106_061_C01	Neurons	Excitatory	Exc L2 LAMP5 LTK
F1S4_160106_061_E01	Neurons	Excitatory	Exc L2-3 LINC00507 FREM3
F1S4_160106_061_G01	Neurons	Inhibitory	Inh L1 SST NMBR
F1S4_160106_062_A01	Astrocytes	Astrocytes	Astro L1-6 FGFR3 SLC14A1
F1S4_160106_062_B01	Neurons	Excitatory	Exc L2-3 LINC00507 FREM3
F1S4_160106_062_D01	Neurons	Inhibitory	Inh L1-2 SST BAGE2
F1S4_160106_062_E01	Neurons	Inhibitory	Inh L1-2 GAD1 MC4R
F1S4_160106_062_H01	Neurons	Excitatory	Exc L2-3 LINC00507 FREM3
F1S4_160106_063_E01	Neurons	Excitatory	Exc L2 LAMP5 LTK
F1S4_160106_063_H01	Neurons	Excitatory	Exc L2-3 LINC00507 FREM3
F1S4_160106_064_A01	Neurons	Inhibitory	Inh L1-2 GAD1 MC4R
F1S4_160106_064_B01	Neurons	Excitatory	Exc L2-3 LINC00507 FREM3
F1S4_160106_064_D01	Neurons	Inhibitory	Inh L1-2 VIP LBH
F1S4_160106_064_E01	Neurons	Inhibitory	Inh L1 SST NMBR
F1S4_160106_065_B01	Neurons	Excitatory	Exc L2 LAMP5 LTK
F1S4_160106_065_C01	Neurons	Inhibitory	Inh L1-4 LAMP5 LCP2
F1S4_160106_065_D01	Neurons	Excitatory	Exc L2-3 LINC00507 FREM3
F1S4_160106_065_E01	Neurons	Excitatory	Exc L2-3 LINC00507 FREM3
F1S4_160106_065_F01	Neurons	Inhibitory	Inh L1 SST NMBR
F1S4_160106_066_B01	Neurons	Excitatory	Exc L2 LAMP5 LTK
F1S4_160106_066_C01	Neurons	Excitatory	Exc L2-3 LINC00507 FREM3
F1S4_160106_066_F01	Neurons	Inhibitory	Inh L1 SST NMBR
F1S4_160106_066_G01	Neurons	Inhibitory	Inh L2-4 SST FRZB
F1S4_160106_066_H01	Neurons	Inhibitory	Inh L2-4 VIP CBLN1
F1S4_160106_067_C01	Neurons	Inhibitory	Inh L1-4 LAMP5 LCP2
F1S4_160106_067_D01	Neurons	Inhibitory	Inh L1-2 VIP PCDH20
F1S4_160106_067_E01	Neurons	Excitatory	Exc L2-3 LINC00507 FREM3
F1S4_160106_067_F01	Neurons	Inhibitory	Inh L1-2 PAX6 CDH12
F1S4_160106_067_G01	Neurons	Excitatory	Exc L2-3 LINC00507 FREM3
F1S4_160106_067_H01	Astrocytes	Astrocytes	Astro L1-2 FGFR3 GFAP
F1S4_160106_068_A01	Neurons	Excitatory	Exc L2 LAMP5 LTK
F1S4_160106_068_B01	Neurons	Inhibitory	Inh L1-3 VIP ADAMTSL1
F1S4_160106_068_D01	Neurons	Inhibitory	Inh L1-2 GAD1 MC4R
F1S4_160106_068_E01	Neurons	Inhibitory	Inh L1 SST NMBR
F1S4_160106_068_F01	Neurons	Excitatory	Exc L2-3 LINC00507 FREM3
F1S4_160106_068_G01	Neurons	Inhibitory	Inh L1-2 VIP PCDH20
F1S4_160106_068_H01	Astrocytes	Astrocytes	Astro L1-6 FGFR3 SLC14A1
F1S4_160106_069_A01	OPCs	OPCs	OPC L1-6 PDGFRA
F1S4_160106_069_B01	Neurons	Excitatory	Exc L2-3 LINC00507 FREM3
F1S4_160106_069_D01	Neurons	Excitatory	Exc L2 LAMP5 LTK
F1S4_160106_069_E01	Neurons	Inhibitory	Inh L1-2 SST BAGE2
F1S4_160106_069_F01	Neurons	Inhibitory	Inh L1-2 VIP LBH
F1S4_160106_069_G01	Neurons	Inhibitory	Inh L1 SST CHRNA4
F1S4_160106_069_H01	Neurons	Inhibitory	Inh L1-3 VIP ADAMTSL1
F1S4_160106_070_F01	Neurons	Inhibitory	Inh L2-4 PVALB WFDC2
F1S4_160106_070_G01	Neurons	Excitatory	Exc L2 LAMP5 LTK
F1S4_160106_070_H01	Neurons	Excitatory	Exc L2-3 LINC00507 FREM3
F1S4_160106_071_A01	Oligodendrocytes	Oligodendrocytes	Oligo L1-6 OPALIN
F1S4_160106_071_D01	Neurons	Excitatory	Exc L2-3 LINC00507 FREM3
F1S4_160106_071_E01	Neurons	Inhibitory	Inh L1 SST NMBR
F1S4_160106_071_F01	Neurons	Excitatory	Exc L2-3 LINC00507 FREM3
F1S4_160106_071_G01	Neurons	Excitatory	Exc L2-3 LINC00507 FREM3
F1S4_160106_071_H01	Neurons	Excitatory	Exc L2 LAMP5 LTK
F1S4_160106_072_A01	Astrocytes	Astrocytes	Astro L1-6 FGFR3 SLC14A1
F1S4_160106_072_B01	Neurons	Inhibitory	Inh L1 SST CHRNA4
F1S4_160106_072_C01	Neurons	Inhibitory	Inh L1-2 VIP PCDH20
F1S4_160106_072_D01	Neurons	Inhibitory	Inh L2-6 LAMP5 CA1
F1S4_160106_072_G01	Neurons	Excitatory	Exc L2-3 LINC00507 FREM3
F1S4_160218_025_A01	Neurons	Inhibitory	Inh L4-6 SST B3GAT2
F1S4_160218_025_B01	Neurons	Inhibitory	Inh L4-5 SST STK32A
F1S4_160218_025_D01	Neurons	Excitatory	Exc L3-5 RORB ESR1
F1S4_160218_025_E01	Neurons	Excitatory	Exc L4-6 RORB SEMA3E
F1S4_160218_025_H01	Oligodendrocytes	Oligodendrocytes	Oligo L1-6 OPALIN
F1S4_160218_026_A01	Neurons	Inhibitory	Inh L4-6 SST B3GAT2
F1S4_160218_026_B01	Neurons	Excitatory	Exc L4-5 RORB DAPK2
F1S4_160218_026_D01	Neurons	Excitatory	Exc L2-3 LINC00507 FREM3
F1S4_160218_026_E01	Neurons	Excitatory	Exc L3-5 RORB ESR1
F1S4_160218_026_H01	Astrocytes	Astrocytes	Astro L1-6 FGFR3 SLC14A1
F1S4_160218_027_A01	Neurons	Excitatory	Exc L4-5 RORB FOLH1B
F1S4_160218_027_B01	Neurons	Excitatory	Exc L4-6 FEZF2 IL26
F1S4_160218_027_H01	OPCs	OPCs	OPC L1-6 PDGFRA
F1S4_160218_028_A01	Neurons	Inhibitory	Inh L2-5 PVALB SCUBE3
F1S4_160218_028_B01	Neurons	Inhibitory	Inh L1-3 VIP ADAMTSL1
F1S4_160218_028_F01	Neurons	Inhibitory	Inh L4-6 PVALB SULF1
F1S4_160218_028_H01	Oligodendrocytes	Oligodendrocytes	Oligo L1-6 OPALIN
F1S4_160218_029_E01	Neurons	Inhibitory	Inh L2-4 PVALB WFDC2
F1S4_160218_029_F01	Neurons	Excitatory	Exc L3-5 RORB ESR1
F1S4_160218_029_G01	Neurons	Inhibitory	Inh L4-6 PVALB SULF1
F1S4_160218_030_A01	Neurons	Excitatory	Exc L3-5 RORB ESR1
F1S4_160218_030_B01	Neurons	Inhibitory	Inh L4-6 SST B3GAT2
F1S4_160218_030_E01	Neurons	Excitatory	Exc L3-5 RORB ESR1
F1S4_160218_030_F01	Oligodendrocytes	Oligodendrocytes	Oligo L1-6 OPALIN
F1S4_160218_030_G01	Neurons	Excitatory	Exc L4-5 RORB FOLH1B
F1S4_160218_030_H01	Endothelia	Endothelia	Endo L2-6 NOSTRIN
F1S4_160218_031_B01	Neurons	Excitatory	Exc L4-6 RORB SEMA3E
F1S4_160218_031_C01	Neurons	Excitatory	Exc L2-3 LINC00507 FREM3
F1S4_160218_031_D01	Neurons	Excitatory	Exc L4-6 FEZF2 IL26
F1S4_160218_031_F01	Neurons	Excitatory	Exc L3-5 RORB ESR1
F1S4_160218_031_H01	OPCs	OPCs	OPC L1-6 PDGFRA
F1S4_160218_032_A01	Neurons	Excitatory	Exc L4-5 RORB FOLH1B
F1S4_160218_032_B01	Neurons	Excitatory	Exc L3-5 RORB TWIST2
F1S4_160218_032_C01	Neurons	Inhibitory	Inh L4-6 SST B3GAT2
F1S4_160218_032_D01	Neurons	Excitatory	Exc L3-5 RORB ESR1
F1S4_160218_032_F01	Neurons	Inhibitory	Inh L4-5 SST STK32A
F1S4_160218_032_G01	Neurons	Excitatory	Exc L4-6 RORB SEMA3E
F1S4_160218_033_A01	Neurons	Excitatory	Exc L3-5 RORB ESR1
F1S4_160218_033_B01	Neurons	Excitatory	Exc L2-3 LINC00507 FREM3
F1S4_160218_033_C01	Neurons	Excitatory	Exc L3-5 RORB ESR1
F1S4_160218_033_D01	Neurons	Excitatory	Exc L3-5 RORB ESR1
F1S4_160218_033_E01	Neurons	Excitatory	Exc L3-5 RORB COL22A1
F1S4_160218_034_B01	Neurons	Excitatory	Exc L4-5 RORB FOLH1B
F1S4_160218_034_C01	Neurons	Inhibitory	Inh L2-5 VIP SERPINF1
F1S4_160218_034_E01	Neurons	Inhibitory	Inh L3-5 SST ADGRG6
F1S4_160218_034_H01	Oligodendrocytes	Oligodendrocytes	Oligo L1-6 OPALIN
F1S4_160218_035_B01	Neurons	Inhibitory	Inh L4-5 SST STK32A
F1S4_160218_035_C01	Neurons	Inhibitory	Inh L5-6 SST NPM1P10
F1S4_160218_035_D01	Neurons	Excitatory	Exc L4-6 RORB SEMA3E
F1S4_160218_035_E01	Neurons	Inhibitory	Inh L2-5 VIP SERPINF1
F1S4_160218_035_F01	Neurons	Excitatory	Exc L4-5 RORB FOLH1B
F1S4_160218_035_G01	Neurons	Inhibitory	Inh L2-5 VIP TYR
F1S4_160218_036_A01	Neurons	Excitatory	Exc L4-6 RORB SEMA3E
F1S4_160218_036_D01	Neurons	Inhibitory	Inh L4-5 SST STK32A
F1S4_160218_036_F01	Neurons	Excitatory	Exc L3-5 RORB TWIST2
F1S4_160218_036_G01	Neurons	Inhibitory	Inh L3-6 VIP HS3ST3A1
F1S4_160218_037_A01	Oligodendrocytes	Oligodendrocytes	Oligo L1-6 OPALIN
F1S4_160218_037_B01	Neurons	Excitatory	Exc L3-5 RORB ESR1
F1S4_160218_037_E01	Neurons	Inhibitory	Inh L2-5 VIP TYR
F1S4_160218_037_F01	Neurons	Inhibitory	Inh L4-6 SST B3GAT2
F1S4_160218_037_G01	Neurons	Excitatory	Exc L4-6 RORB SEMA3E
F1S4_160218_037_H01	Neurons	Excitatory	Exc L2-3 LINC00507 FREM3
F1S4_160218_038_A01	Oligodendrocytes	Oligodendrocytes	Oligo L1-6 OPALIN
F1S4_160218_038_B01	Neurons	Excitatory	Exc L3-5 RORB FILIP1L
F1S4_160218_038_C01	Neurons	Excitatory	Exc L3-5 RORB COL22A1
F1S4_160218_038_F01	Neurons	Excitatory	Exc L4-5 RORB DAPK2
F1S4_160218_038_G01	Neurons	Inhibitory	Inh L2-5 VIP TYR
F1S4_160218_039_A01	Oligodendrocytes	Oligodendrocytes	Oligo L1-6 OPALIN
F1S4_160218_039_B01	Neurons	Inhibitory	Inh L2-4 SST FRZB
F1S4_160218_039_E01	Neurons	Excitatory	Exc L3-5 RORB ESR1
F1S4_160218_039_F01	Neurons	Inhibitory	Inh L2-4 PVALB WFDC2
F1S4_160218_039_G01	Neurons	Excitatory	Exc L4-6 RORB SEMA3E
F1S4_160218_040_A01	Oligodendrocytes	Oligodendrocytes	Oligo L1-6 OPALIN
F1S4_160218_040_B01	Neurons	Excitatory	Exc L3-4 RORB CARM1P1
F1S4_160218_040_C01	Neurons	Excitatory	Exc L3-5 RORB ESR1
F1S4_160218_040_D01	Neurons	Excitatory	Exc L2-3 LINC00507 FREM3
F1S4_160218_040_E01	Neurons	Excitatory	Exc L3-5 RORB ESR1
F1S4_160218_040_F01	Neurons	Excitatory	Exc L3-5 RORB TWIST2
F1S4_160218_041_D01	Neurons	Excitatory	Exc L4-6 FEZF2 IL26
F1S4_160218_041_H01	Oligodendrocytes	Oligodendrocytes	Oligo L1-6 OPALIN
F1S4_160218_042_D01	Neurons	Excitatory	Exc L2-3 LINC00507 FREM3
F1S4_160218_042_G01	Neurons	Inhibitory	Inh L2-4 PVALB WFDC2
F1S4_160218_042_H01	Oligodendrocytes	Oligodendrocytes	Oligo L1-6 OPALIN
F1S4_160218_043_E01	Neurons	Inhibitory	Inh L1-4 LAMP5 LCP2
F1S4_160218_043_F01	Neurons	Inhibitory	Inh L4-5 SST STK32A
F1S4_160218_043_G01	Neurons	Excitatory	Exc L3-5 RORB COL22A1
F1S4_160218_044_B01	Neurons	Excitatory	Exc L3-5 RORB ESR1
F1S4_160218_044_C01	Neurons	Excitatory	Exc L3-5 RORB ESR1
F1S4_160218_044_D01	Neurons	Excitatory	Exc L3-4 RORB CARM1P1
F1S4_160218_044_G01	Neurons	Excitatory	Exc L3-5 RORB FILIP1L
F1S4_160218_044_H01	Astrocytes	Astrocytes	Astro L1-6 FGFR3 SLC14A1
F1S4_160317_001_A01	Neurons	Excitatory	Exc L5-6 THEMIS C1QL3
F1S4_160317_001_B01	Neurons	Inhibitory	Inh L1-4 LAMP5 LCP2
F1S4_160317_001_E01	Neurons	Inhibitory	Inh L5-6 SST MIR548F2
F1S4_160317_001_F01	Neurons	Excitatory	Exc L5-6 FEZF2 EFTUD1P1
F1S4_160317_001_G01	Neurons	Excitatory	Exc L5-6 THEMIS C1QL3
F1S4_160317_001_H01	Astrocytes	Astrocytes	Astro L1-6 FGFR3 SLC14A1
F1S4_160317_002_A01	Neurons	Excitatory	Exc L4-5 RORB FOLH1B
F1S4_160317_002_B01	Neurons	Inhibitory	Inh L1-3 VIP ADAMTSL1
F1S4_160317_002_C01	Neurons	Excitatory	Exc L5-6 THEMIS C1QL3
F1S4_160317_002_E01	Neurons	Excitatory	Exc L4-5 RORB FOLH1B
F1S4_160317_002_F01	Neurons	Excitatory	Exc L5-6 THEMIS C1QL3
F1S4_160317_003_B01	Neurons	Inhibitory	Inh L5-6 SST KLHDC8A
F1S4_160317_003_C01	Neurons	Inhibitory	Inh L1-3 SST CALB1
F1S4_160317_003_D01	Neurons	Excitatory	Exc L5-6 RORB TTC12
F1S4_160317_003_F01	Neurons	Excitatory	Exc L5-6 THEMIS C1QL3
F1S4_160317_003_G01	Neurons	Excitatory	Exc L4-6 RORB C1R
F1S4_160317_011_A01	Neurons	Excitatory	Exc L5-6 FEZF2 ABO
F1S4_160317_011_C01	Neurons	Excitatory	Exc L4-5 RORB FOLH1B
F1S4_160317_011_D01	Neurons	Excitatory	Exc L2 LAMP5 LTK
F1S4_160317_011_E01	Neurons	Excitatory	Exc L5-6 THEMIS C1QL3
F1S4_160317_011_F01	Neurons	Excitatory	Exc L5-6 THEMIS FGF10
F1S4_160317_011_G01	Neurons	Inhibitory	Inh L1-4 LAMP5 LCP2
F1S4_160317_011_H01	Astrocytes	Astrocytes	Astro L1-6 FGFR3 SLC14A1
F1S4_160526_030_A01	Neurons	Excitatory	Exc L4-5 RORB FOLH1B
F1S4_160526_030_B01	Neurons	Inhibitory	Inh L3-6 VIP HS3ST3A1
F1S4_160526_030_C01	Neurons	Excitatory	Exc L4-5 RORB FOLH1B
F1S4_160526_030_D01	Neurons	Excitatory	Exc L5-6 RORB TTC12
F1S4_160526_030_E01	Neurons	Inhibitory	Inh L1-4 LAMP5 LCP2
F1S4_160526_030_F01	Neurons	Excitatory	Exc L4-5 FEZF2 SCN4B
F1S4_160526_030_G01	Neurons	Excitatory	Exc L4-5 RORB FOLH1B
F1S4_160526_030_H01	Astrocytes	Astrocytes	Astro L1-6 FGFR3 SLC14A1
F1S4_160526_072_B01	Neurons	Excitatory	Exc L4-5 RORB FOLH1B
F1S4_160526_072_C01	Neurons	Excitatory	Exc L4-6 RORB SEMA3E
F1S4_160526_072_D01	Neurons	Excitatory	Exc L4-6 RORB SEMA3E
F1S4_160526_072_E01	Neurons	Excitatory	Exc L4-6 FEZF2 IL26
F1S4_160526_072_F01	Neurons	Excitatory	Exc L4-6 RORB SEMA3E
F1S4_160526_072_G01	Neurons	Excitatory	Exc L4-5 RORB FOLH1B
F1S4_160526_072_H01	OPCs	OPCs	OPC L1-6 PDGFRA
F1S4_160721_001_A01	Neurons	Inhibitory	Inh L1-3 SST CALB1
F1S4_160721_001_B01	Neurons	Inhibitory	Inh L2-4 VIP CBLN1
F1S4_160721_001_C01	Neurons	Inhibitory	Inh L1-2 VIP PCDH20
F1S4_160721_001_D01	Neurons	Excitatory	Exc L2-3 LINC00507 FREM3
F1S4_160721_001_E01	Neurons	Inhibitory	Inh L1-2 GAD1 MC4R
F1S4_160721_001_F01	Neurons	Inhibitory	Inh L1-3 VIP CHRM2
F1S4_160721_001_G01	Neurons	Inhibitory	Inh L1-3 SST CALB1
F1S4_160721_001_H01	Astrocytes	Astrocytes	Astro L1-6 FGFR3 SLC14A1
F1S4_160721_002_D01	Neurons	Excitatory	Exc L2-3 LINC00507 FREM3
F1S4_160721_002_F01	Neurons	Inhibitory	Inh L1-3 VIP CCDC184
F1S4_160721_002_G01	Neurons	Inhibitory	Inh L1-3 VIP CHRM2
F1S4_160721_003_A01	Neurons	Excitatory	Exc L2 LAMP5 LTK
F1S4_160721_003_B01	Neurons	Excitatory	Exc L2-3 LINC00507 FREM3
F1S4_160721_003_C01	Neurons	Excitatory	Exc L2 LAMP5 LTK
F1S4_160721_003_D01	Neurons	Excitatory	Exc L2-3 LINC00507 FREM3
F1S4_160721_003_F01	Neurons	Inhibitory	Inh L1-2 SST BAGE2
F1S4_160721_003_G01	Neurons	Inhibitory	Inh L1-3 VIP ADAMTSL1
F1S4_160721_004_B01	Neurons	Inhibitory	Inh L1-3 VIP CHRM2
F1S4_160721_004_C01	Neurons	Inhibitory	Inh L1-3 VIP CHRM2
F1S4_160721_004_D01	Neurons	Excitatory	Exc L2-3 LINC00507 FREM3
F1S4_160721_004_F01	Neurons	Inhibitory	Inh L1-3 SST CALB1
F1S4_160721_005_C01	Neurons	Excitatory	Exc L2-3 LINC00507 FREM3
F1S4_160721_005_D01	Neurons	Excitatory	Exc L2-3 LINC00507 FREM3
F1S4_160721_034_A01	Neurons	Inhibitory	Inh L1-4 LAMP5 LCP2
F1S4_160721_034_C01	Neurons	Excitatory	Exc L2-3 LINC00507 FREM3
F1S4_160721_034_F01	Neurons	Inhibitory	Inh L1-3 VIP CCDC184
F1S4_160721_034_G01	Neurons	Inhibitory	Inh L2-4 PVALB WFDC2
F1S4_160721_035_B01	Neurons	Inhibitory	Inh L3-5 SST ADGRG6
F1S4_160721_035_C01	Neurons	Excitatory	Exc L3-4 RORB CARM1P1
F1S4_160721_035_D01	Neurons	Excitatory	Exc L2-3 LINC00507 FREM3
F1S4_160721_035_E01	Neurons	Inhibitory	Inh L4-6 SST B3GAT2
F1S4_160721_035_F01	Neurons	Inhibitory	Inh L3-5 SST ADGRG6
F1S4_160721_035_G01	Neurons	Excitatory	Exc L2-3 LINC00507 FREM3
F1S4_160721_036_A01	Neurons	Excitatory	Exc L3-5 RORB FILIP1L
F1S4_160721_036_B01	Neurons	Excitatory	Exc L2-3 LINC00507 FREM3
F1S4_160721_036_C01	Neurons	Excitatory	Exc L3-5 RORB ESR1
F1S4_160721_036_D01	Neurons	Excitatory	Exc L2-3 LINC00507 FREM3
F1S4_160721_036_E01	Neurons	Excitatory	Exc L2-3 LINC00507 FREM3
F1S4_160721_036_F01	Neurons	Excitatory	Exc L2-3 LINC00507 FREM3
F1S4_160721_036_G01	Neurons	Inhibitory	Inh L1-3 SST CALB1
F1S4_160721_037_A01	Neurons	Excitatory	Exc L2-4 LINC00507 GLP2R
F1S4_160721_037_B01	Neurons	Excitatory	Exc L2-4 LINC00507 GLP2R
F1S4_160721_037_C01	Neurons	Excitatory	Exc L3-5 RORB ESR1
F1S4_160721_037_E01	Neurons	Inhibitory	Inh L3-5 SST ADGRG6
F1S4_160721_037_F01	Neurons	Excitatory	Exc L2-3 LINC00507 FREM3
F1S4_160721_037_G01	Neurons	Excitatory	Exc L2-3 LINC00507 FREM3
F1S4_160721_037_H01	Astrocytes	Astrocytes	Astro L1-6 FGFR3 SLC14A1
F1S4_160721_038_A01	Neurons	Excitatory	Exc L2-3 LINC00507 FREM3
F1S4_160721_038_D01	Neurons	Excitatory	Exc L2-3 LINC00507 FREM3
F1S4_160721_038_E01	Neurons	Excitatory	Exc L2-3 LINC00507 FREM3
F1S4_160721_038_F01	Neurons	Excitatory	Exc L2-3 LINC00507 FREM3
F1S4_160721_038_G01	Neurons	Inhibitory	Inh L1-4 LAMP5 LCP2
F1S4_160721_039_A01	Neurons	Excitatory	Exc L2-3 LINC00507 FREM3
F1S4_160721_039_B01	Neurons	Excitatory	Exc L2-3 LINC00507 FREM3
F1S4_160721_039_C01	Neurons	Excitatory	Exc L2-3 LINC00507 FREM3
F1S4_160721_039_D01	Neurons	Excitatory	Exc L2-3 LINC00507 FREM3
F1S4_160721_039_E01	Neurons	Excitatory	Exc L3-5 RORB ESR1
F1S4_160721_039_F01	Neurons	Excitatory	Exc L3-5 RORB ESR1
F1S4_160721_039_G01	Neurons	Inhibitory	Inh L1-2 VIP LBH
F1S4_160721_039_H01	OPCs	OPCs	OPC L1-6 PDGFRA
F1S4_160721_040_A01	Neurons	Excitatory	Exc L3-4 RORB CARM1P1
F1S4_160721_040_C01	Neurons	Excitatory	Exc L3-5 RORB TWIST2
F1S4_160721_040_D01	Neurons	Inhibitory	Inh L3-6 VIP HS3ST3A1
F1S4_160721_040_E01	Neurons	Excitatory	Exc L2-3 LINC00507 FREM3
F1S4_160721_040_F01	Neurons	Excitatory	Exc L2-3 LINC00507 FREM3
F1S4_160721_040_G01	Neurons	Excitatory	Exc L2-3 LINC00507 FREM3
F1S4_160721_041_A01	Neurons	Excitatory	Exc L3-5 RORB COL22A1
F1S4_160721_041_B01	Neurons	Excitatory	Exc L2-4 LINC00507 GLP2R
F1S4_160721_041_C01	Neurons	Excitatory	Exc L2-3 LINC00507 FREM3
F1S4_160721_041_D01	Neurons	Excitatory	Exc L2 LAMP5 LTK
F1S4_160721_041_E01	Neurons	Inhibitory	Inh L2-5 VIP SERPINF1
F1S4_160721_041_F01	Neurons	Excitatory	Exc L2-3 LINC00507 FREM3
F1S4_160721_041_G01	Neurons	Excitatory	Exc L2-3 LINC00507 FREM3
F1S4_160721_042_A01	Neurons	Inhibitory	Inh L1-4 LAMP5 LCP2
F1S4_160721_042_B01	Neurons	Excitatory	Exc L2-4 LINC00507 GLP2R
F1S4_160721_042_D01	Neurons	Inhibitory	Inh L1-3 VIP CHRM2
F1S4_160721_042_E01	Neurons	Excitatory	Exc L3-4 RORB CARM1P1
F1S4_160721_042_F01	Neurons	Excitatory	Exc L2-3 LINC00507 FREM3
F1S4_160721_042_G01	Neurons	Inhibitory	Inh L3-5 SST ADGRG6
F1S4_160721_043_A01	Neurons	Excitatory	Exc L3-5 RORB FILIP1L
F1S4_160721_043_D01	Neurons	Inhibitory	Inh L2-4 PVALB WFDC2
F1S4_160721_043_E01	Neurons	Inhibitory	Inh L2-4 VIP CBLN1
F1S4_160721_043_G01	Neurons	Excitatory	Exc L2-3 LINC00507 FREM3
F1S4_160721_044_A01	Neurons	Inhibitory	Inh L1-4 LAMP5 LCP2
F1S4_160721_044_B01	Neurons	Excitatory	Exc L2-3 LINC00507 FREM3
F1S4_160721_044_C01	Neurons	Excitatory	Exc L2-3 LINC00507 FREM3
F1S4_160721_044_D01	Neurons	Excitatory	Exc L2-3 LINC00507 FREM3
F1S4_160721_044_F01	Neurons	Inhibitory	Inh L1-2 VIP LBH
F1S4_160721_045_A01	Neurons	Inhibitory	Inh L2-5 VIP SERPINF1
F1S4_160721_045_B01	Neurons	Excitatory	Exc L2-3 LINC00507 FREM3
F1S4_160721_045_C01	Neurons	Excitatory	Exc L2-3 LINC00507 FREM3
F1S4_160721_045_D01	Neurons	Inhibitory	Inh L2-6 VIP QPCT
F1S4_160721_045_E01	Neurons	Inhibitory	Inh L3-5 SST ADGRG6
F1S4_160721_045_F01	Neurons	Excitatory	Exc L3-5 RORB ESR1
F1S4_160721_045_G01	Neurons	Excitatory	Exc L2-3 LINC00507 FREM3
F1S4_160721_046_A01	Neurons	Excitatory	Exc L2-3 LINC00507 FREM3
F1S4_160721_046_B01	Neurons	Excitatory	Exc L2-3 LINC00507 FREM3
F1S4_160721_046_C01	Neurons	Inhibitory	Inh L3-6 VIP HS3ST3A1
F1S4_160721_046_D01	Neurons	Inhibitory	Inh L2-3 VIP CASC6
F1S4_160721_046_E01	Neurons	Excitatory	Exc L2-3 LINC00507 FREM3
F1S4_160721_046_F01	Neurons	Inhibitory	Inh L2-4 PVALB WFDC2
F1S4_160721_046_G01	Neurons	Inhibitory	Inh L2-4 PVALB WFDC2
F1S4_160721_047_A01	Neurons	Excitatory	Exc L2-3 LINC00507 FREM3
F1S4_160721_047_B01	Neurons	Inhibitory	Inh L2-4 PVALB WFDC2
F1S4_160721_047_C01	Neurons	Excitatory	Exc L3-4 RORB CARM1P1
F1S4_160721_047_D01	Neurons	Excitatory	Exc L2-3 LINC00507 FREM3
F1S4_160721_047_E01	Neurons	Excitatory	Exc L2-3 LINC00507 FREM3
F1S4_160721_047_F01	Neurons	Excitatory	Exc L2-3 LINC00507 FREM3
F1S4_160721_047_G01	Neurons	Inhibitory	Inh L1-4 LAMP5 LCP2
F1S4_160721_048_A01	Neurons	Excitatory	Exc L2-3 LINC00507 FREM3
F1S4_160721_048_B01	Neurons	Inhibitory	Inh L1-3 VIP ADAMTSL1
F1S4_160721_048_C01	Neurons	Inhibitory	Inh L2-4 PVALB WFDC2
F1S4_160721_048_E01	Neurons	Excitatory	Exc L2-3 LINC00507 FREM3
F1S4_160721_048_F01	Neurons	Inhibitory	Inh L2-4 VIP CBLN1
F1S4_160721_048_G01	Neurons	Inhibitory	Inh L2-4 VIP SPAG17
F1S4_160721_049_A01	Neurons	Excitatory	Exc L2 LAMP5 LTK
F1S4_160721_049_B01	Neurons	Inhibitory	Inh L1-3 SST CALB1
F1S4_160721_049_C01	Neurons	Inhibitory	Inh L1-3 VIP CHRM2
F1S4_160721_049_D01	Neurons	Excitatory	Exc L2-3 LINC00507 FREM3
F1S4_160721_049_E01	Neurons	Excitatory	Exc L2-3 LINC00507 FREM3
F1S4_160721_049_F01	Neurons	Excitatory	Exc L2-3 LINC00507 FREM3
F1S4_160721_049_G01	Neurons	Excitatory	Exc L4-5 RORB FOLH1B
F1S4_160721_050_B01	Neurons	Inhibitory	Inh L2-4 PVALB WFDC2
F1S4_160721_050_C01	Neurons	Excitatory	Exc L2-3 LINC00507 FREM3
F1S4_160721_050_E01	Neurons	Excitatory	Exc L2-3 LINC00507 FREM3
F1S4_160721_050_F01	Neurons	Excitatory	Exc L2-3 LINC00507 FREM3
F1S4_160721_050_G01	Neurons	Inhibitory	Inh L2-3 VIP CASC6
F1S4_160721_051_A01	Neurons	Excitatory	Exc L2-3 LINC00507 FREM3
F1S4_160721_051_C01	Neurons	Inhibitory	Inh L2-4 PVALB WFDC2
F1S4_160721_051_D01	Neurons	Excitatory	Exc L2-3 LINC00507 FREM3
F1S4_160721_051_F01	Neurons	Inhibitory	Inh L1-4 VIP CHRNA6
F1S4_160721_052_B01	Neurons	Excitatory	Exc L2-3 LINC00507 FREM3
F1S4_160721_052_C01	Neurons	Excitatory	Exc L2-3 LINC00507 FREM3
F1S4_160721_052_D01	Neurons	Inhibitory	Inh L2-5 VIP SERPINF1
F1S4_160721_052_G01	Neurons	Excitatory	Exc L2-3 LINC00507 FREM3
F1S4_160721_053_A01	Neurons	Inhibitory	Inh L2-4 PVALB WFDC2
F1S4_160721_053_B01	Neurons	Excitatory	Exc L2-3 LINC00507 FREM3
F1S4_160721_053_C01	Neurons	Excitatory	Exc L2-3 LINC00507 FREM3
F1S4_160721_053_D01	Neurons	Excitatory	Exc L2-3 LINC00507 FREM3
F1S4_160721_053_E01	Neurons	Excitatory	Exc L2-3 LINC00507 FREM3
F1S4_160721_053_F01	Neurons	Excitatory	Exc L3-4 RORB CARM1P1
F1S4_160721_053_G01	Neurons	Inhibitory	Inh L2-5 VIP TYR
F1S4_160721_054_A01	Neurons	Excitatory	Exc L2-3 LINC00507 FREM3
F1S4_160721_054_B01	Neurons	Excitatory	Exc L2-4 LINC00507 GLP2R
F1S4_160721_054_D01	Neurons	Excitatory	Exc L2-3 LINC00507 FREM3
F1S4_160721_054_E01	Neurons	Excitatory	Exc L3-5 RORB TWIST2
F1S4_160721_054_F01	Neurons	Excitatory	Exc L3-5 RORB ESR1
F1S4_160721_054_G01	Neurons	Excitatory	Exc L3-5 RORB ESR1
F1S4_160721_054_H01	Oligodendrocytes	Oligodendrocytes	Oligo L1-6 OPALIN
F1S4_160721_055_A01	Neurons	Inhibitory	Inh L1-4 LAMP5 LCP2
F1S4_160721_055_B01	Neurons	Excitatory	Exc L2-3 LINC00507 FREM3
F1S4_160721_055_C01	Neurons	Excitatory	Exc L3-5 RORB ESR1
F1S4_160721_055_D01	Neurons	Excitatory	Exc L2-3 LINC00507 FREM3
F1S4_160721_055_E01	Neurons	Excitatory	Exc L2-3 LINC00507 FREM3
F1S4_160721_055_F01	Neurons	Excitatory	Exc L2-3 LINC00507 FREM3
F1S4_160721_055_G01	Neurons	Excitatory	Exc L2-3 LINC00507 FREM3
F1S4_160721_056_A01	Neurons	Excitatory	Exc L2-3 LINC00507 FREM3
F1S4_160721_056_B01	Neurons	Excitatory	Exc L2-3 LINC00507 FREM3
F1S4_160721_056_C01	Neurons	Excitatory	Exc L2-3 LINC00507 FREM3
F1S4_160721_056_D01	Neurons	Excitatory	Exc L3-4 RORB CARM1P1
F1S4_160721_056_F01	Neurons	Inhibitory	Inh L1-4 LAMP5 LCP2
F1S4_160721_056_G01	Neurons	Excitatory	Exc L3-5 RORB FILIP1L
F1S4_160721_056_H01	Astrocytes	Astrocytes	Astro L1-6 FGFR3 SLC14A1
F1S4_160721_057_A01	Neurons	Excitatory	Exc L2-4 LINC00507 GLP2R
F1S4_160721_057_B01	Neurons	Inhibitory	Inh L1-4 LAMP5 LCP2
F1S4_160721_057_C01	Neurons	Inhibitory	Inh L3-5 SST ADGRG6
F1S4_160721_057_D01	Neurons	Excitatory	Exc L2-3 LINC00507 FREM3
F1S4_160721_057_E01	Neurons	Inhibitory	Inh L2-4 PVALB WFDC2
F1S4_160721_057_F01	Neurons	Excitatory	Exc L2-3 LINC00507 FREM3
F1S4_160721_057_G01	Neurons	Excitatory	Exc L2-3 LINC00507 FREM3
F1S4_160721_058_A01	Neurons	Excitatory	Exc L3-4 RORB CARM1P1
F1S4_160721_058_B01	Neurons	Excitatory	Exc L2-3 LINC00507 FREM3
F1S4_160721_058_C01	Neurons	Inhibitory	Inh L1-3 SST CALB1
F1S4_160721_058_D01	Neurons	Inhibitory	Inh L3-5 SST ADGRG6
F1S4_160721_058_F01	Neurons	Excitatory	Exc L2-3 LINC00507 FREM3
F1S4_160721_058_G01	Neurons	Excitatory	Exc L2-3 LINC00507 FREM3
F1S4_160721_059_B01	Neurons	Inhibitory	Inh L2-6 LAMP5 CA1
F1S4_160721_059_C01	Neurons	Excitatory	Exc L3-4 RORB CARM1P1
F1S4_160721_059_F01	Neurons	Excitatory	Exc L2-3 LINC00507 FREM3
F1S4_160721_059_G01	Neurons	Excitatory	Exc L2-3 LINC00507 FREM3
F1S4_160721_059_H01	Endothelia	Endothelia	Endo L2-6 NOSTRIN
F1S4_160721_060_A01	Neurons	Excitatory	Exc L3-5 RORB ESR1
F1S4_160721_060_B01	Neurons	Inhibitory	Inh L1-3 VIP CHRM2
F1S4_160721_060_C01	Neurons	Excitatory	Exc L2-3 LINC00507 FREM3
F1S4_160721_060_D01	Neurons	Excitatory	Exc L2-3 LINC00507 FREM3
F1S4_160721_060_E01	Neurons	Excitatory	Exc L2-3 LINC00507 FREM3
F1S4_160721_060_F01	Neurons	Excitatory	Exc L2-4 LINC00507 GLP2R
F1S4_160721_060_G01	Neurons	Excitatory	Exc L3-5 RORB ESR1
F1S4_160721_061_B01	Neurons	Excitatory	Exc L2-3 LINC00507 FREM3
F1S4_160721_061_C01	Neurons	Inhibitory	Inh L2-4 PVALB WFDC2
F1S4_160721_061_D01	Neurons	Excitatory	Exc L2-3 LINC00507 FREM3
F1S4_160721_061_F01	Neurons	Excitatory	Exc L2-4 LINC00507 GLP2R
F1S4_160721_061_G01	Neurons	Inhibitory	Inh L3-6 VIP HS3ST3A1
F1S4_160721_062_A01	Neurons	Excitatory	Exc L2 LAMP5 LTK
F1S4_160721_062_B01	Neurons	Inhibitory	Inh L2-3 VIP CASC6
F1S4_160721_062_D01	Neurons	Inhibitory	Inh L1-4 VIP OPRM1
F1S4_160721_062_E01	Neurons	Excitatory	Exc L2-4 LINC00507 GLP2R
F1S4_160721_062_F01	Neurons	Excitatory	Exc L2-3 LINC00507 FREM3
F1S4_160721_062_G01	Neurons	Excitatory	Exc L2-3 LINC00507 FREM3
F1S4_160721_063_A01	Neurons	Excitatory	Exc L2-3 LINC00507 FREM3
F1S4_160721_063_B01	Neurons	Excitatory	Exc L2-3 LINC00507 FREM3
F1S4_160721_063_D01	Neurons	Excitatory	Exc L3-5 RORB FILIP1L
F1S4_160721_063_E01	Neurons	Excitatory	Exc L2-3 LINC00507 FREM3
F1S4_160721_063_F01	Neurons	Excitatory	Exc L2-3 LINC00507 FREM3
F1S4_160721_063_G01	Neurons	Excitatory	Exc L3-4 RORB CARM1P1
F1S4_160721_063_H01	Microglia	Microglia	Micro L1-3 TYROBP
F1S4_160721_064_A01	Neurons	Inhibitory	Inh L3-5 SST ADGRG6
F1S4_160721_064_B01	Neurons	Inhibitory	Inh L3-5 SST ADGRG6
F1S4_160721_064_C01	Neurons	Excitatory	Exc L3-4 RORB CARM1P1
F1S4_160721_064_D01	Neurons	Excitatory	Exc L3-5 RORB FILIP1L
F1S4_160721_064_E01	Neurons	Excitatory	Exc L2-3 LINC00507 FREM3
F1S4_160721_064_F01	Neurons	Excitatory	Exc L2-4 LINC00507 GLP2R
F1S4_160721_065_B01	Neurons	Inhibitory	Inh L1-3 VIP CHRM2
F1S4_160721_065_C01	Neurons	Inhibitory	Inh L1-3 SST CALB1
F1S4_160721_065_D01	Neurons	Excitatory	Exc L3-4 RORB CARM1P1
F1S4_160721_065_G01	Neurons	Excitatory	Exc L2 LAMP5 LTK
F1S4_160721_065_H01	Oligodendrocytes	Oligodendrocytes	Oligo L1-6 OPALIN
F1S4_160721_066_A01	Neurons	Excitatory	Exc L2-3 LINC00507 FREM3
F1S4_160721_066_B01	Neurons	Excitatory	Exc L3-4 RORB CARM1P1
F1S4_160721_066_C01	Neurons	Excitatory	Exc L2-3 LINC00507 FREM3
F1S4_160721_066_D01	Neurons	Excitatory	Exc L2-3 LINC00507 FREM3
F1S4_160721_066_E01	Neurons	Inhibitory	Inh L1-4 LAMP5 LCP2
F1S4_160721_066_F01	Neurons	Excitatory	Exc L3-5 RORB FILIP1L
F1S4_160721_066_H01	Oligodendrocytes	Oligodendrocytes	Oligo L1-6 OPALIN
F1S4_160721_067_A01	Neurons	Excitatory	Exc L3-5 RORB ESR1
F1S4_160721_067_B01	Neurons	Excitatory	Exc L2-3 LINC00507 FREM3
F1S4_160721_067_C01	Neurons	Excitatory	Exc L2-3 LINC00507 FREM3
F1S4_160721_067_D01	Neurons	Excitatory	Exc L2-3 LINC00507 FREM3
F1S4_160721_067_E01	Neurons	Excitatory	Exc L2-3 LINC00507 FREM3
F1S4_160721_067_F01	Neurons	Inhibitory	Inh L2-4 PVALB WFDC2
F1S4_160721_067_G01	Neurons	Excitatory	Exc L3-5 RORB TWIST2
F1S4_160721_067_H01	Microglia	Microglia	Micro L1-3 TYROBP
F1S4_160721_068_A01	Neurons	Excitatory	Exc L2-3 LINC00507 FREM3
F1S4_160721_068_B01	Neurons	Inhibitory	Inh L3-6 VIP HS3ST3A1
F1S4_160721_068_C01	Neurons	Excitatory	Exc L2-3 LINC00507 FREM3
F1S4_160721_068_D01	Neurons	Excitatory	Exc L2-3 LINC00507 FREM3
F1S4_160721_068_G01	Neurons	Inhibitory	Inh L2-4 PVALB WFDC2
F1S4_160721_069_A01	Neurons	Excitatory	Exc L2 LAMP5 LTK
F1S4_160721_069_B01	Neurons	Inhibitory	Inh L2-6 LAMP5 CA1
F1S4_160721_069_D01	Neurons	Inhibitory	Inh L1-4 LAMP5 LCP2
F1S4_160721_069_E01	Neurons	Excitatory	Exc L3-5 RORB COL22A1
F1S4_160721_069_G01	Neurons	Excitatory	Exc L2-3 LINC00507 FREM3
F1S4_160721_071_A01	Neurons	Excitatory	Exc L4-5 RORB DAPK2
F1S4_160721_071_C01	Neurons	Excitatory	Exc L3-5 RORB ESR1
F1S4_160721_071_D01	Neurons	Excitatory	Exc L4-5 RORB FOLH1B
F1S4_160721_071_E01	Neurons	Excitatory	Exc L4-6 FEZF2 IL26
F1S4_160721_071_F01	Neurons	Inhibitory	Inh L4-6 SST GXYLT2
F1S4_160721_071_G01	Neurons	Inhibitory	Inh L4-6 PVALB SULF1
F1S4_160721_072_A01	Neurons	Excitatory	Exc L3-5 RORB ESR1
F1S4_160721_072_B01	Neurons	Excitatory	Exc L3-5 RORB ESR1
F1S4_160721_072_C01	Neurons	Inhibitory	Inh L4-6 PVALB SULF1
F1S4_160721_072_D01	Neurons	Inhibitory	Inh L3-5 SST ADGRG6
F1S4_160721_072_E01	Neurons	Excitatory	Exc L3-5 RORB ESR1
F1S4_160721_072_G01	Neurons	Excitatory	Exc L3-5 RORB ESR1
F1S4_160721_073_A01	Neurons	Excitatory	Exc L3-5 RORB ESR1
F1S4_160721_073_B01	Neurons	Inhibitory	Inh L4-5 SST STK32A
F1S4_160721_073_C01	Neurons	Excitatory	Exc L3-5 RORB ESR1
F1S4_160721_073_D01	Neurons	Excitatory	Exc L3-5 RORB ESR1
F1S4_160721_073_E01	Neurons	Excitatory	Exc L4-5 RORB DAPK2
F1S4_160721_073_F01	Neurons	Excitatory	Exc L4-5 RORB DAPK2
F1S4_160721_073_G01	Neurons	Excitatory	Exc L3-5 RORB ESR1
F1S4_160721_074_A01	Neurons	Excitatory	Exc L3-5 RORB ESR1
F1S4_160721_074_B01	Neurons	Excitatory	Exc L4-6 FEZF2 IL26
F1S4_160721_074_C01	Neurons	Inhibitory	Inh L2-4 VIP CBLN1
F1S4_160721_074_D01	Neurons	Excitatory	Exc L4-5 RORB FOLH1B
F1S4_160721_074_E01	Neurons	Excitatory	Exc L3-5 RORB ESR1
F1S4_160721_074_F01	Neurons	Excitatory	Exc L4-6 RORB SEMA3E
F1S4_160721_074_G01	Neurons	Excitatory	Exc L4-5 RORB DAPK2
F1S4_160721_075_A01	Neurons	Excitatory	Exc L4-6 RORB SEMA3E
F1S4_160721_075_C01	Oligodendrocytes	Oligodendrocytes	Oligo L1-6 OPALIN
F1S4_160721_075_D01	Neurons	Excitatory	Exc L4-5 RORB DAPK2
F1S4_160721_075_E01	Neurons	Excitatory	Exc L4-6 RORB SEMA3E
F1S4_160721_075_F01	Neurons	Excitatory	Exc L3-5 RORB ESR1
F1S4_160721_075_G01	Neurons	Excitatory	Exc L3-5 RORB COL22A1
F1S4_160721_076_A01	Neurons	Excitatory	Exc L4-6 RORB SEMA3E
F1S4_160721_076_B01	Neurons	Inhibitory	Inh L1-4 LAMP5 LCP2
F1S4_160721_076_C01	Neurons	Excitatory	Exc L4-6 RORB SEMA3E
F1S4_160721_076_D01	Neurons	Excitatory	Exc L4-6 RORB SEMA3E
F1S4_160721_076_F01	Neurons	Excitatory	Exc L3-5 RORB ESR1
F1S4_160721_076_G01	Neurons	Excitatory	Exc L3-5 RORB ESR1
F1S4_160721_077_B01	Neurons	Excitatory	Exc L4-5 RORB FOLH1B
F1S4_160721_077_C01	Neurons	Excitatory	Exc L3-5 RORB FILIP1L
F1S4_160721_077_D01	Neurons	Excitatory	Exc L3-5 RORB ESR1
F1S4_160721_077_E01	Neurons	Excitatory	Exc L2-3 LINC00507 FREM3
F1S4_160721_077_F01	Neurons	Excitatory	Exc L4-6 RORB C1R
F1S4_160721_077_G01	Neurons	Excitatory	Exc L3-5 RORB TWIST2
F1S4_160721_077_H01	Oligodendrocytes	Oligodendrocytes	Oligo L1-6 OPALIN
F1S4_160721_078_A01	Neurons	Excitatory	Exc L3-5 RORB ESR1
F1S4_160721_078_B01	Neurons	Excitatory	Exc L4-5 RORB FOLH1B
F1S4_160721_078_C01	Astrocytes	Astrocytes	Astro L1-6 FGFR3 SLC14A1
F1S4_160721_078_D01	Neurons	Inhibitory	Inh L2-5 VIP SERPINF1
F1S4_160721_078_E01	Neurons	Excitatory	Exc L4-5 RORB FOLH1B
F1S4_160721_078_F01	Neurons	Inhibitory	Inh L2-5 VIP TYR
F1S4_160721_078_G01	Neurons	Excitatory	Exc L3-5 RORB ESR1
F1S4_160721_078_H01	Oligodendrocytes	Oligodendrocytes	Oligo L1-6 OPALIN
F1S4_160721_079_A01	Neurons	Excitatory	Exc L3-5 RORB ESR1
F1S4_160721_079_B01	Neurons	Excitatory	Exc L3-5 RORB ESR1
F1S4_160721_079_C01	Neurons	Excitatory	Exc L3-5 RORB ESR1
F1S4_160721_079_D01	Neurons	Inhibitory	Inh L4-6 PVALB SULF1
F1S4_160721_079_E01	Neurons	Excitatory	Exc L3-4 RORB CARM1P1
F1S4_160721_079_F01	Neurons	Inhibitory	Inh L2-4 VIP CBLN1
F1S4_160721_079_G01	Neurons	Excitatory	Exc L4-6 RORB SEMA3E
F1S4_160721_079_H01	Astrocytes	Astrocytes	Astro L1-6 FGFR3 SLC14A1
F1S4_160721_080_A01	Neurons	Excitatory	Exc L4-5 RORB DAPK2
F1S4_160721_080_B01	Neurons	Excitatory	Exc L3-5 RORB ESR1
F1S4_160721_080_C01	Neurons	Excitatory	Exc L3-5 RORB ESR1
F1S4_160721_080_D01	Neurons	Excitatory	Exc L3-5 RORB ESR1
F1S4_160721_080_E01	Neurons	Excitatory	Exc L4-6 FEZF2 IL26
F1S4_160721_080_F01	Neurons	Excitatory	Exc L3-5 RORB ESR1
F1S4_160721_080_G01	Neurons	Excitatory	Exc L4-6 RORB SEMA3E
F1S4_160721_080_H01	Oligodendrocytes	Oligodendrocytes	Oligo L1-6 OPALIN
F1S4_160721_081_A01	Neurons	Excitatory	Exc L4-5 RORB FOLH1B
F1S4_160721_081_B01	Neurons	Excitatory	Exc L3-5 RORB ESR1
F1S4_160721_081_C01	Neurons	Excitatory	Exc L3-5 RORB ESR1
F1S4_160721_081_D01	Neurons	Excitatory	Exc L3-5 RORB ESR1
F1S4_160721_081_F01	Neurons	Excitatory	Exc L3-5 RORB ESR1
F1S4_160721_081_G01	Neurons	Excitatory	Exc L4-6 RORB SEMA3E
F1S4_160721_081_H01	OPCs	OPCs	OPC L1-6 PDGFRA
F1S4_160721_082_A01	Neurons	Excitatory	Exc L4-6 RORB SEMA3E
F1S4_160721_082_C01	Neurons	Excitatory	Exc L3-5 RORB ESR1
F1S4_160721_082_D01	Neurons	Excitatory	Exc L3-5 RORB COL22A1
F1S4_160721_082_E01	Neurons	Excitatory	Exc L4-6 RORB SEMA3E
F1S4_160721_082_F01	Neurons	Excitatory	Exc L3-5 RORB FILIP1L
F1S4_160721_082_G01	Neurons	Inhibitory	Inh L4-6 SST B3GAT2
F1S4_160721_083_A01	Neurons	Excitatory	Exc L3-5 RORB ESR1
F1S4_160721_083_B01	Neurons	Excitatory	Exc L4-6 RORB SEMA3E
F1S4_160721_083_C01	Neurons	Excitatory	Exc L3-5 RORB COL22A1
F1S4_160721_083_D01	Neurons	Excitatory	Exc L4-6 RORB SEMA3E
F1S4_160721_083_E01	Neurons	Excitatory	Exc L3-5 RORB ESR1
F1S4_160721_083_F01	Neurons	Inhibitory	Inh L2-4 PVALB WFDC2
F1S4_160721_083_G01	Neurons	Excitatory	Exc L3-5 RORB ESR1
F1S4_160721_083_H01	Neurons	Inhibitory	Inh L2-5 PVALB SCUBE3
F1S4_160721_084_A01	Neurons	Excitatory	Exc L4-5 RORB FOLH1B
F1S4_160721_084_C01	Neurons	Inhibitory	Inh L2-5 VIP SERPINF1
F1S4_160721_084_D01	Neurons	Excitatory	Exc L3-5 RORB ESR1
F1S4_160721_084_E01	Neurons	Excitatory	Exc L4-6 RORB SEMA3E
F1S4_160721_084_F01	Neurons	Excitatory	Exc L4-5 RORB FOLH1B
F1S4_160721_084_G01	Neurons	Excitatory	Exc L4-6 RORB SEMA3E
F1S4_160721_085_A01	Neurons	Excitatory	Exc L3-5 RORB ESR1
F1S4_160721_085_B01	Neurons	Inhibitory	Inh L3-6 VIP HS3ST3A1
F1S4_160721_085_C01	Neurons	Excitatory	Exc L3-5 RORB ESR1
F1S4_160721_085_D01	Neurons	Inhibitory	Inh L2-4 PVALB WFDC2
F1S4_160721_085_E01	Neurons	Excitatory	Exc L4-6 RORB SEMA3E
F1S4_160721_085_F01	Neurons	Excitatory	Exc L4-5 RORB FOLH1B
F1S4_160721_085_G01	Neurons	Excitatory	Exc L4-6 RORB SEMA3E
F1S4_160721_086_A01	Neurons	Excitatory	Exc L5-6 FEZF2 EFTUD1P1
F1S4_160721_086_B01	Neurons	Excitatory	Exc L3-5 RORB ESR1
F1S4_160721_086_D01	Neurons	Excitatory	Exc L3-5 RORB ESR1
F1S4_160721_086_E01	Neurons	Excitatory	Exc L4-6 RORB SEMA3E
F1S4_160721_086_F01	Neurons	Excitatory	Exc L4-6 RORB SEMA3E
F1S4_160721_086_G01	Neurons	Inhibitory	Inh L4-5 PVALB MEPE
F1S4_160721_087_B01	Neurons	Excitatory	Exc L5-6 THEMIS C1QL3
F1S4_160721_087_C01	Neurons	Excitatory	Exc L5-6 THEMIS C1QL3
F1S4_160721_087_D01	Neurons	Excitatory	Exc L5-6 THEMIS FGF10
F1S4_160721_087_E01	Neurons	Inhibitory	Inh L2-6 VIP QPCT
F1S4_160721_087_F01	Neurons	Excitatory	Exc L5-6 THEMIS FGF10
F1S4_160721_087_G01	Neurons	Excitatory	Exc L4-6 RORB SEMA3E
F1S4_160721_088_A01	Neurons	Excitatory	Exc L5-6 FEZF2 ABO
F1S4_160721_088_B01	Neurons	Excitatory	Exc L5-6 THEMIS C1QL3
F1S4_160721_088_C01	Neurons	Excitatory	Exc L4-6 RORB SEMA3E
F1S4_160721_088_D01	Neurons	Inhibitory	Inh L4-6 PVALB SULF1
F1S4_160721_088_E01	Neurons	Excitatory	Exc L4-5 RORB FOLH1B
F1S4_160721_088_F01	Neurons	Excitatory	Exc L5-6 FEZF2 ABO
F1S4_160721_088_G01	Neurons	Inhibitory	Inh L4-5 PVALB MEPE
F1S4_160721_089_A01	Neurons	Excitatory	Exc L4-6 FEZF2 IL26
F1S4_160721_089_B01	Neurons	Excitatory	Exc L5-6 RORB TTC12
F1S4_160721_089_C01	Neurons	Excitatory	Exc L5-6 FEZF2 EFTUD1P1
F1S4_160721_089_D01	Neurons	Excitatory	Exc L4-5 RORB FOLH1B
F1S4_160721_089_E01	Neurons	Excitatory	Exc L4-6 FEZF2 IL26
F1S4_160721_089_F01	Neurons	Inhibitory	Inh L2-6 LAMP5 CA1
F1S4_160721_089_G01	Neurons	Excitatory	Exc L5-6 RORB TTC12
F1S4_160721_090_A01	Neurons	Inhibitory	Inh L4-5 SST STK32A
F1S4_160721_090_B01	Neurons	Excitatory	Exc L3-5 RORB TWIST2
F1S4_160721_090_C01	Neurons	Excitatory	Exc L3-5 RORB ESR1
F1S4_160721_090_D01	Neurons	Excitatory	Exc L3-5 RORB ESR1
F1S4_160721_090_G01	Neurons	Excitatory	Exc L3-5 RORB ESR1
F1S4_160721_091_A01	Neurons	Excitatory	Exc L3-5 RORB ESR1
F1S4_160721_091_B01	Neurons	Excitatory	Exc L4-5 RORB FOLH1B
F1S4_160721_091_D01	Neurons	Excitatory	Exc L4-6 RORB SEMA3E
F1S4_160721_091_E01	Neurons	Excitatory	Exc L3-5 RORB TWIST2
F1S4_160721_091_F01	Neurons	Excitatory	Exc L3-5 RORB ESR1
F1S4_160721_091_G01	Neurons	Excitatory	Exc L3-5 RORB ESR1
F1S4_160721_091_H01	Oligodendrocytes	Oligodendrocytes	Oligo L1-6 OPALIN
F1S4_160721_092_A01	Neurons	Excitatory	Exc L4-5 RORB FOLH1B
F1S4_160721_092_B01	Neurons	Inhibitory	Inh L2-4 PVALB WFDC2
F1S4_160721_092_C01	Neurons	Excitatory	Exc L4-6 RORB SEMA3E
F1S4_160721_092_E01	Neurons	Inhibitory	Inh L4-6 PVALB SULF1
F1S4_160721_092_F01	Neurons	Excitatory	Exc L4-5 RORB DAPK2
F1S4_160721_093_A01	Neurons	Excitatory	Exc L3-5 RORB ESR1
F1S4_160721_093_B01	Neurons	Excitatory	Exc L3-5 RORB ESR1
F1S4_160721_093_C01	Neurons	Excitatory	Exc L4-6 RORB SEMA3E
F1S4_160721_093_D01	Neurons	Inhibitory	Inh L2-4 SST FRZB
F1S4_160721_093_E01	Neurons	Excitatory	Exc L3-5 RORB ESR1
F1S4_160721_093_F01	Neurons	Inhibitory	Inh L3-5 SST ADGRG6
F1S4_160721_094_B01	Neurons	Inhibitory	Inh L4-6 SST GXYLT2
F1S4_160721_094_C01	Neurons	Excitatory	Exc L4-6 RORB SEMA3E
F1S4_160721_094_D01	Neurons	Excitatory	Exc L3-4 RORB CARM1P1
F1S4_160721_094_E01	Neurons	Excitatory	Exc L3-5 RORB ESR1
F1S4_160721_094_G01	Neurons	Excitatory	Exc L4-6 RORB SEMA3E
F1S4_160721_095_A01	Neurons	Excitatory	Exc L4-5 RORB FOLH1B
F1S4_160721_095_B01	Neurons	Inhibitory	Inh L4-5 SST STK32A
F1S4_160721_095_C01	Neurons	Excitatory	Exc L3-5 RORB ESR1
F1S4_160721_095_D01	Neurons	Excitatory	Exc L4-5 RORB FOLH1B
F1S4_160721_095_E01	Neurons	Excitatory	Exc L3-5 RORB ESR1
F1S4_160721_095_G01	Neurons	Excitatory	Exc L4-5 RORB FOLH1B
F1S4_160721_096_A01	Neurons	Excitatory	Exc L3-5 RORB ESR1
F1S4_160721_096_C01	Neurons	Excitatory	Exc L4-6 RORB SEMA3E
F1S4_160721_096_D01	Neurons	Excitatory	Exc L3-5 RORB ESR1
F1S4_160721_096_F01	Neurons	Excitatory	Exc L3-5 RORB ESR1
F1S4_160721_096_G01	Neurons	Excitatory	Exc L4-6 RORB SEMA3E
F1S4_160721_097_A01	Neurons	Excitatory	Exc L3-5 RORB ESR1
F1S4_160721_097_B01	Astrocytes	Astrocytes	Astro L1-6 FGFR3 SLC14A1
F1S4_160721_097_C01	Neurons	Excitatory	Exc L5-6 THEMIS C1QL3
F1S4_160721_097_D01	Neurons	Excitatory	Exc L4-5 RORB FOLH1B
F1S4_160721_097_E01	Neurons	Excitatory	Exc L4-5 RORB DAPK2
F1S4_160721_097_F01	Neurons	Excitatory	Exc L4-6 RORB SEMA3E
F1S4_160721_097_G01	Neurons	Excitatory	Exc L3-4 RORB CARM1P1
F1S4_160721_097_H01	OPCs	OPCs	OPC L1-6 PDGFRA
F1S4_160721_098_A01	Neurons	Excitatory	Exc L4-5 RORB FOLH1B
F1S4_160721_098_B01	Neurons	Excitatory	Exc L4-5 RORB FOLH1B
F1S4_160721_098_C01	Neurons	Excitatory	Exc L3-5 RORB ESR1
F1S4_160721_098_D01	Neurons	Excitatory	Exc L3-5 RORB ESR1
F1S4_160721_098_E01	Neurons	Excitatory	Exc L3-5 RORB ESR1
F1S4_160721_098_F01	Neurons	Excitatory	Exc L4-5 RORB FOLH1B
F1S4_160721_098_G01	Neurons	Excitatory	Exc L3-5 RORB ESR1
F1S4_160721_099_A01	Neurons	Excitatory	Exc L3-5 RORB ESR1
F1S4_160721_099_B01	Neurons	Excitatory	Exc L3-5 RORB ESR1
F1S4_160721_099_C01	Neurons	Excitatory	Exc L3-5 RORB ESR1
F1S4_160721_099_E01	Neurons	Excitatory	Exc L3-5 RORB ESR1
F1S4_160721_099_F01	Neurons	Excitatory	Exc L4-6 RORB SEMA3E
F1S4_160721_099_G01	Neurons	Excitatory	Exc L3-5 RORB ESR1
F1S4_160721_100_B01	Neurons	Excitatory	Exc L4-5 RORB FOLH1B
F1S4_160721_100_C01	Neurons	Excitatory	Exc L3-5 RORB COL22A1
F1S4_160721_100_D01	Neurons	Excitatory	Exc L3-5 RORB ESR1
F1S4_160721_100_F01	Neurons	Excitatory	Exc L3-5 RORB ESR1
F1S4_160721_100_G01	Neurons	Excitatory	Exc L4-5 RORB DAPK2
F1S4_160721_100_H01	Oligodendrocytes	Oligodendrocytes	Oligo L1-6 OPALIN
F1S4_160721_101_A01	Neurons	Inhibitory	Inh L1-4 LAMP5 LCP2
F1S4_160721_101_B01	Neurons	Excitatory	Exc L5-6 THEMIS DCSTAMP
F1S4_160721_101_C01	Neurons	Inhibitory	Inh L5-6 SST NPM1P10
F1S4_160721_101_D01	Neurons	Excitatory	Exc L4-6 RORB C1R
F1S4_160721_101_E01	Neurons	Inhibitory	Inh L3-6 SST NPY
F1S4_160721_101_F01	Neurons	Excitatory	Exc L4-5 RORB FOLH1B
F1S4_160721_101_G01	Neurons	Excitatory	Exc L4-5 RORB FOLH1B
F1S4_160721_101_H01	OPCs	OPCs	OPC L1-6 PDGFRA
F1S4_160721_102_A01	Neurons	Excitatory	Exc L3-5 RORB ESR1
F1S4_160721_102_B01	Neurons	Excitatory	Exc L3-5 RORB ESR1
F1S4_160721_102_C01	Neurons	Excitatory	Exc L4-6 RORB C1R
F1S4_160721_102_D01	Neurons	Excitatory	Exc L5-6 THEMIS CRABP1
F1S4_160721_102_E01	Neurons	Excitatory	Exc L4-6 RORB C1R
F1S4_160721_102_F01	Neurons	Excitatory	Exc L5-6 THEMIS C1QL3
F1S4_160721_102_G01	Neurons	Excitatory	Exc L5-6 FEZF2 ABO
F1S4_160721_102_H01	Astrocytes	Astrocytes	Astro L1-6 FGFR3 SLC14A1
F1S4_160721_103_A01	Neurons	Excitatory	Exc L5-6 THEMIS C1QL3
F1S4_160721_103_B01	Neurons	Excitatory	Exc L5-6 THEMIS C1QL3
F1S4_160721_103_C01	Neurons	Excitatory	Exc L4-5 RORB FOLH1B
F1S4_160721_103_D01	Neurons	Excitatory	Exc L4-5 RORB FOLH1B
F1S4_160721_103_F01	Neurons	Excitatory	Exc L5-6 THEMIS C1QL3
F1S4_160721_103_G01	Neurons	Excitatory	Exc L4-5 RORB FOLH1B
F1S4_160721_103_H01	Astrocytes	Astrocytes	Astro L1-6 FGFR3 SLC14A1
F1S4_160721_104_A01	Neurons	Excitatory	Exc L5-6 THEMIS C1QL3
F1S4_160721_104_B01	Neurons	Excitatory	Exc L4-6 FEZF2 IL26
F1S4_160721_104_C01	Neurons	Excitatory	Exc L4-6 RORB SEMA3E
F1S4_160721_104_E01	Neurons	Inhibitory	Inh L2-6 LAMP5 CA1
F1S4_160721_104_F01	Neurons	Inhibitory	Inh L5-6 SST MIR548F2
F1S4_160721_104_G01	Neurons	Excitatory	Exc L4-5 RORB FOLH1B
F1S4_160721_104_H01	Astrocytes	Astrocytes	Astro L1-6 FGFR3 SLC14A1
F1S4_160721_105_A01	Neurons	Excitatory	Exc L4-5 RORB FOLH1B
F1S4_160721_105_B01	Neurons	Excitatory	Exc L5-6 RORB TTC12
F1S4_160721_105_C01	Neurons	Inhibitory	Inh L4-6 SST B3GAT2
F1S4_160721_105_D01	Neurons	Excitatory	Exc L5-6 THEMIS C1QL3
F1S4_160721_105_E01	Neurons	Excitatory	Exc L5-6 THEMIS CRABP1
F1S4_160721_105_G01	Neurons	Excitatory	Exc L5-6 THEMIS C1QL3
F1S4_160721_106_A01	Neurons	Excitatory	Exc L5-6 FEZF2 ABO
F1S4_160721_106_B01	Neurons	Excitatory	Exc L3-5 RORB ESR1
F1S4_160721_106_C01	Neurons	Excitatory	Exc L5-6 THEMIS C1QL3
F1S4_160721_106_E01	Neurons	Inhibitory	Inh L2-6 LAMP5 CA1
F1S4_160721_106_F01	Neurons	Excitatory	Exc L4-6 FEZF2 IL26
F1S4_160721_106_G01	Neurons	Inhibitory	Inh L2-6 LAMP5 CA1
F1S4_160721_106_H01	Oligodendrocytes	Oligodendrocytes	Oligo L1-6 OPALIN
F1S4_160721_107_A01	Neurons	Excitatory	Exc L4-5 RORB FOLH1B
F1S4_160721_107_B01	Neurons	Excitatory	Exc L5-6 RORB TTC12
F1S4_160721_107_C01	Neurons	Inhibitory	Inh L4-6 SST B3GAT2
F1S4_160721_107_D01	Neurons	Excitatory	Exc L4-5 RORB FOLH1B
F1S4_160721_107_E01	Neurons	Excitatory	Exc L4-6 RORB SEMA3E
F1S4_160721_107_F01	Neurons	Inhibitory	Inh L5-6 PVALB LGR5
F1S4_160721_107_G01	Neurons	Excitatory	Exc L5-6 THEMIS CRABP1
F1S4_160721_107_H01	Oligodendrocytes	Oligodendrocytes	Oligo L1-6 OPALIN
F1S4_160721_108_A01	Neurons	Excitatory	Exc L4-5 RORB FOLH1B
F1S4_160721_108_B01	Neurons	Excitatory	Exc L3-5 RORB ESR1
F1S4_160721_108_C01	Neurons	Excitatory	Exc L5-6 RORB TTC12
F1S4_160721_108_D01	Neurons	Excitatory	Exc L5-6 RORB TTC12
F1S4_160721_108_E01	Neurons	Excitatory	Exc L5-6 THEMIS CRABP1
F1S4_160721_108_F01	Neurons	Excitatory	Exc L4-6 RORB SEMA3E
F1S4_160721_108_G01	Neurons	Inhibitory	Inh L2-6 LAMP5 CA1
F1S4_160721_109_A01	Neurons	Excitatory	Exc L2-3 LINC00507 FREM3
F1S4_160721_109_B01	Neurons	Inhibitory	Inh L2-6 LAMP5 CA1
F1S4_160721_109_C01	Neurons	Excitatory	Exc L4-6 RORB C1R
F1S4_160721_109_D01	Neurons	Excitatory	Exc L4-5 RORB FOLH1B
F1S4_160721_109_E01	Neurons	Excitatory	Exc L5-6 THEMIS FGF10
F1S4_160721_109_F01	Neurons	Excitatory	Exc L4-5 RORB FOLH1B
F1S4_160721_109_G01	Neurons	Excitatory	Exc L4-5 RORB FOLH1B
F1S4_160721_109_H01	Astrocytes	Astrocytes	Astro L1-6 FGFR3 SLC14A1
F1S4_160721_110_A01	Neurons	Excitatory	Exc L3-5 RORB ESR1
F1S4_160721_110_C01	Neurons	Excitatory	Exc L5-6 THEMIS CRABP1
F1S4_160721_110_D01	Neurons	Inhibitory	Inh L4-6 SST B3GAT2
F1S4_160721_110_E01	Neurons	Excitatory	Exc L4-5 RORB FOLH1B
F1S4_160721_110_F01	Neurons	Excitatory	Exc L4-6 RORB SEMA3E
F1S4_160721_110_G01	Neurons	Excitatory	Exc L4-6 RORB SEMA3E
F1S4_160721_111_B01	Neurons	Excitatory	Exc L5-6 THEMIS CRABP1
F1S4_160721_111_C01	Neurons	Excitatory	Exc L4-5 RORB FOLH1B
F1S4_160721_111_D01	Neurons	Inhibitory	Inh L3-6 SST NPY
F1S4_160721_111_E01	Neurons	Excitatory	Exc L4-5 RORB FOLH1B
F1S4_160721_111_F01	Neurons	Inhibitory	Inh L5-6 PVALB LGR5
F1S4_160721_111_G01	Neurons	Excitatory	Exc L5-6 FEZF2 EFTUD1P1
F1S4_160721_112_A01	Neurons	Excitatory	Exc L5-6 THEMIS CRABP1
F1S4_160721_112_B01	Neurons	Excitatory	Exc L4-5 RORB FOLH1B
F1S4_160721_112_C01	Neurons	Excitatory	Exc L4-6 RORB SEMA3E
F1S4_160721_112_D01	Neurons	Excitatory	Exc L4-5 RORB FOLH1B
F1S4_160721_112_E01	Neurons	Excitatory	Exc L5-6 SLC17A7 IL15
F1S4_160721_112_F01	Neurons	Excitatory	Exc L4-5 RORB FOLH1B
F1S4_160721_112_G01	Neurons	Excitatory	Exc L5-6 RORB TTC12
F1S4_160721_113_A01	Neurons	Excitatory	Exc L4-5 RORB FOLH1B
F1S4_160721_113_B01	Neurons	Excitatory	Exc L5-6 FEZF2 EFTUD1P1
F1S4_160721_113_C01	Neurons	Excitatory	Exc L5-6 THEMIS C1QL3
F1S4_160721_113_D01	Neurons	Inhibitory	Inh L1-4 LAMP5 LCP2
F1S4_160721_113_F01	Neurons	Excitatory	Exc L5-6 FEZF2 EFTUD1P1
F1S4_160721_113_G01	Neurons	Inhibitory	Inh L1-4 LAMP5 LCP2
F1S4_160721_114_A01	Neurons	Excitatory	Exc L5-6 THEMIS CRABP1
F1S4_160721_114_B01	Neurons	Excitatory	Exc L4-5 RORB FOLH1B
F1S4_160721_114_C01	Neurons	Excitatory	Exc L4-5 RORB FOLH1B
F1S4_160721_114_D01	Neurons	Inhibitory	Inh L2-6 VIP QPCT
F1S4_160721_114_F01	Neurons	Excitatory	Exc L4-6 RORB SEMA3E
F1S4_160721_114_G01	Neurons	Inhibitory	Inh L4-6 PVALB SULF1
F1S4_160721_114_H01	Endothelia	Endothelia	Endo L2-6 NOSTRIN
F1S4_160721_115_A01	Neurons	Excitatory	Exc L4-6 FEZF2 IL26
F1S4_160721_115_C01	Neurons	Excitatory	Exc L4-5 RORB FOLH1B
F1S4_160721_115_D01	Neurons	Inhibitory	Inh L5-6 SST MIR548F2
F1S4_160721_115_E01	Neurons	Excitatory	Exc L4-6 RORB SEMA3E
F1S4_160721_115_F01	Neurons	Excitatory	Exc L5-6 THEMIS FGF10
F1S4_160721_115_G01	Neurons	Excitatory	Exc L4-6 FEZF2 IL26
F1S4_160721_116_A01	Neurons	Excitatory	Exc L4-5 RORB FOLH1B
F1S4_160721_116_B01	Neurons	Excitatory	Exc L3-5 RORB ESR1
F1S4_160721_116_C01	Neurons	Excitatory	Exc L4-5 RORB FOLH1B
F1S4_160721_116_D01	Neurons	Excitatory	Exc L5-6 THEMIS C1QL3
F1S4_160721_116_F01	Neurons	Inhibitory	Inh L1-4 LAMP5 LCP2
F1S4_160721_116_G01	Neurons	Excitatory	Exc L4-6 RORB SEMA3E
F1S4_160721_117_B01	Neurons	Excitatory	Exc L5-6 THEMIS DCSTAMP
F1S4_160721_117_C01	Neurons	Excitatory	Exc L4-5 RORB FOLH1B
F1S4_160721_117_D01	Neurons	Excitatory	Exc L5-6 THEMIS CRABP1
F1S4_160721_117_E01	Neurons	Inhibitory	Inh L2-6 LAMP5 CA1
F1S4_160721_117_F01	Neurons	Excitatory	Exc L5-6 FEZF2 ABO
F1S4_160721_117_G01	Neurons	Excitatory	Exc L4-5 RORB FOLH1B
F1S4_160721_118_A01	Neurons	Excitatory	Exc L5-6 RORB TTC12
F1S4_160721_118_B01	Neurons	Excitatory	Exc L5-6 THEMIS CRABP1
F1S4_160721_118_C01	Neurons	Excitatory	Exc L4-5 RORB FOLH1B
F1S4_160721_118_D01	Neurons	Inhibitory	Inh L5-6 SST TH
F1S4_160721_118_E01	Neurons	Excitatory	Exc L5-6 THEMIS C1QL3
F1S4_160721_118_F01	Neurons	Excitatory	Exc L5-6 THEMIS C1QL3
F1S4_160721_118_G01	Neurons	Excitatory	Exc L5-6 THEMIS CRABP1
F1S4_160721_119_A01	Neurons	Inhibitory	Inh L4-6 SST GXYLT2
F1S4_160721_119_B01	Neurons	Excitatory	Exc L4-6 FEZF2 IL26
F1S4_160721_119_C01	Neurons	Excitatory	Exc L4-6 RORB SEMA3E
F1S4_160721_119_D01	Neurons	Excitatory	Exc L4-6 RORB C1R
F1S4_160721_119_E01	Neurons	Excitatory	Exc L3-5 RORB ESR1
F1S4_160721_119_F01	Neurons	Inhibitory	Inh L3-6 SST HPGD
F1S4_160721_120_B01	Neurons	Excitatory	Exc L4-5 RORB FOLH1B
F1S4_160721_120_C01	Neurons	Excitatory	Exc L5-6 THEMIS C1QL3
F1S4_160721_120_D01	Neurons	Inhibitory	Inh L5-6 SST NPM1P10
F1S4_160721_120_E01	Neurons	Excitatory	Exc L4-6 RORB SEMA3E
F1S4_160721_120_F01	Neurons	Excitatory	Exc L4-5 RORB FOLH1B
F1S4_160721_120_G01	Neurons	Excitatory	Exc L3-5 RORB FILIP1L
F1S4_160721_121_A01	Neurons	Inhibitory	Inh L4-6 PVALB SULF1
F1S4_160721_121_B01	Neurons	Excitatory	Exc L4-5 RORB FOLH1B
F1S4_160721_121_D01	Neurons	Excitatory	Exc L5-6 THEMIS C1QL3
F1S4_160721_121_E01	Neurons	Excitatory	Exc L4-5 RORB FOLH1B
F1S4_160721_121_F01	Neurons	Excitatory	Exc L5-6 THEMIS C1QL3
F1S4_160721_121_G01	Neurons	Excitatory	Exc L4-6 RORB SEMA3E
F1S4_160721_122_A01	Neurons	Excitatory	Exc L4-5 RORB FOLH1B
F1S4_160721_122_B01	Neurons	Excitatory	Exc L4-5 RORB FOLH1B
F1S4_160721_122_C01	Neurons	Excitatory	Exc L4-6 RORB C1R
F1S4_160721_122_D01	Neurons	Excitatory	Exc L5-6 THEMIS CRABP1
F1S4_160721_122_E01	Neurons	Excitatory	Exc L5-6 FEZF2 ABO
F1S4_160721_122_F01	Neurons	Excitatory	Exc L4-5 RORB FOLH1B
F1S4_160721_122_G01	Neurons	Inhibitory	Inh L3-6 VIP HS3ST3A1
F1S4_160721_123_A01	Neurons	Excitatory	Exc L4-5 RORB FOLH1B
F1S4_160721_123_B01	Neurons	Inhibitory	Inh L2-4 PVALB WFDC2
F1S4_160721_123_C01	Neurons	Excitatory	Exc L4-6 RORB SEMA3E
F1S4_160721_123_D01	Neurons	Inhibitory	Inh L5-6 SST KLHDC8A
F1S4_160721_123_E01	Neurons	Excitatory	Exc L4-6 RORB SEMA3E
F1S4_160721_123_F01	Neurons	Excitatory	Exc L5-6 RORB TTC12
F1S4_160721_123_G01	Neurons	Excitatory	Exc L5-6 THEMIS C1QL3
F1S4_160721_124_A01	Neurons	Inhibitory	Inh L4-6 SST B3GAT2
F1S4_160721_124_C01	Neurons	Excitatory	Exc L5-6 THEMIS CRABP1
F1S4_160721_124_D01	Neurons	Excitatory	Exc L4-6 RORB SEMA3E
F1S4_160721_124_F01	Neurons	Inhibitory	Inh L5-6 SST MIR548F2
F1S4_160721_125_A01	Neurons	Excitatory	Exc L5-6 FEZF2 EFTUD1P1
F1S4_160721_125_B01	Neurons	Excitatory	Exc L5-6 FEZF2 EFTUD1P1
F1S4_160721_125_C01	Neurons	Excitatory	Exc L5-6 THEMIS CRABP1
F1S4_160721_125_D01	Neurons	Excitatory	Exc L4-5 RORB FOLH1B
F1S4_160721_125_E01	Neurons	Excitatory	Exc L3-5 RORB ESR1
F1S4_160721_125_F01	Neurons	Excitatory	Exc L5-6 THEMIS C1QL3
F1S4_160721_125_G01	Neurons	Excitatory	Exc L4-6 FEZF2 IL26
F1S4_160721_126_A01	Neurons	Excitatory	Exc L4-6 FEZF2 IL26
F1S4_160721_126_B01	Neurons	Excitatory	Exc L5-6 THEMIS C1QL3
F1S4_160721_126_C01	Neurons	Inhibitory	Inh L5-6 PVALB LGR5
F1S4_160721_126_D01	Neurons	Excitatory	Exc L4-6 RORB C1R
F1S4_160721_126_E01	Neurons	Excitatory	Exc L4-5 RORB FOLH1B
F1S4_160721_126_F01	Neurons	Excitatory	Exc L4-6 RORB SEMA3E
F1S4_160721_126_G01	Neurons	Excitatory	Exc L5-6 THEMIS C1QL3
F1S4_160721_126_H01	Oligodendrocytes	Oligodendrocytes	Oligo L1-6 OPALIN
F1S4_160721_127_A01	Neurons	Excitatory	Exc L3-5 RORB ESR1
F1S4_160721_127_B01	Oligodendrocytes	Oligodendrocytes	Oligo L1-6 OPALIN
F1S4_160721_127_C01	Neurons	Excitatory	Exc L5-6 THEMIS C1QL3
F1S4_160721_127_D01	Neurons	Excitatory	Exc L4-6 RORB SEMA3E
F1S4_160721_127_E01	Neurons	Excitatory	Exc L5-6 FEZF2 ABO
F1S4_160721_127_F01	Neurons	Inhibitory	Inh L5-6 SST NPM1P10
F1S4_160721_127_G01	Neurons	Excitatory	Exc L4-5 RORB FOLH1B
F1S4_160721_127_H01	Microglia	Microglia	Micro L1-3 TYROBP
F1S4_160721_128_A01	Neurons	Excitatory	Exc L4-5 RORB FOLH1B
F1S4_160721_128_B01	Neurons	Excitatory	Exc L4-5 RORB FOLH1B
F1S4_160721_128_C01	Neurons	Excitatory	Exc L5-6 THEMIS FGF10
F1S4_160721_128_D01	Neurons	Inhibitory	Inh L5-6 PVALB LGR5
F1S4_160721_128_F01	Neurons	Excitatory	Exc L5-6 THEMIS C1QL3
F1S4_160721_128_G01	Neurons	Excitatory	Exc L5-6 FEZF2 ABO
F1S4_160721_128_H01	OPCs	OPCs	OPC L1-6 PDGFRA
F1S4_160721_129_A01	Neurons	Excitatory	Exc L4-5 RORB FOLH1B
F1S4_160721_129_B01	Neurons	Excitatory	Exc L4-6 RORB SEMA3E
F1S4_160721_129_C01	Neurons	Excitatory	Exc L4-6 RORB SEMA3E
F1S4_160721_129_D01	Neurons	Excitatory	Exc L5-6 THEMIS C1QL3
F1S4_160721_129_E01	Neurons	Excitatory	Exc L4-5 RORB FOLH1B
F1S4_160721_130_A01	Neurons	Excitatory	Exc L4-5 RORB FOLH1B
F1S4_160721_130_B01	Neurons	Excitatory	Exc L4-6 FEZF2 IL26
F1S4_160721_130_C01	Neurons	Excitatory	Exc L4-5 RORB FOLH1B
F1S4_160721_130_D01	Neurons	Excitatory	Exc L4-6 FEZF2 IL26
F1S4_160721_130_E01	Neurons	Excitatory	Exc L4-6 RORB SEMA3E
F1S4_160721_130_F01	Neurons	Excitatory	Exc L4-6 FEZF2 IL26
F1S4_160721_130_G01	Neurons	Excitatory	Exc L4-6 FEZF2 IL26
F1S4_160721_130_H01	OPCs	OPCs	OPC L1-6 PDGFRA
F1S4_160721_131_A01	Neurons	Excitatory	Exc L5-6 THEMIS C1QL3
F1S4_160721_131_C01	Neurons	Excitatory	Exc L5-6 FEZF2 EFTUD1P1
F1S4_160721_131_D01	Neurons	Excitatory	Exc L5-6 FEZF2 EFTUD1P1
F1S4_160721_131_E01	Neurons	Excitatory	Exc L5-6 THEMIS C1QL3
F1S4_160721_131_F01	Neurons	Excitatory	Exc L5-6 FEZF2 EFTUD1P1
F1S4_160721_132_B01	Neurons	Excitatory	Exc L5-6 THEMIS C1QL3
F1S4_160721_132_C01	Neurons	Excitatory	Exc L5-6 FEZF2 ABO
F1S4_160721_132_D01	Neurons	Excitatory	Exc L5-6 THEMIS C1QL3
F1S4_160721_132_E01	Neurons	Excitatory	Exc L5-6 FEZF2 ABO
F1S4_160721_132_F01	Neurons	Excitatory	Exc L5-6 THEMIS C1QL3
F1S4_160721_132_G01	Neurons	Inhibitory	Inh L5-6 SST KLHDC8A
F1S4_160721_133_A01	Neurons	Excitatory	Exc L5-6 THEMIS C1QL3
F1S4_160721_133_B01	Neurons	Excitatory	Exc L5-6 THEMIS C1QL3
F1S4_160721_133_D01	Neurons	Excitatory	Exc L5-6 THEMIS C1QL3
F1S4_160721_133_E01	Neurons	Excitatory	Exc L5-6 FEZF2 ABO
F1S4_160721_133_G01	Neurons	Excitatory	Exc L5-6 FEZF2 EFTUD1P1
F1S4_160721_133_H01	Oligodendrocytes	Oligodendrocytes	Oligo L1-6 OPALIN
F1S4_160721_134_B01	Neurons	Excitatory	Exc L5-6 THEMIS C1QL3
F1S4_160721_134_C01	Neurons	Excitatory	Exc L5-6 THEMIS C1QL3
F1S4_160721_134_D01	Neurons	Excitatory	Exc L5-6 FEZF2 ABO
F1S4_160721_134_E01	Neurons	Excitatory	Exc L6 FEZF2 SCUBE1
F1S4_160721_134_F01	Neurons	Excitatory	Exc L5-6 FEZF2 EFTUD1P1
F1S4_160721_134_G01	Neurons	Excitatory	Exc L5-6 FEZF2 ABO
F1S4_160721_135_A01	Neurons	Excitatory	Exc L5-6 THEMIS C1QL3
F1S4_160721_135_B01	Neurons	Excitatory	Exc L5-6 THEMIS C1QL3
F1S4_160721_135_C01	Neurons	Inhibitory	Inh L5-6 GAD1 GLP1R
F1S4_160721_135_D01	Neurons	Excitatory	Exc L5-6 THEMIS C1QL3
F1S4_160721_135_E01	Neurons	Excitatory	Exc L5-6 THEMIS C1QL3
F1S4_160721_135_G01	Neurons	Excitatory	Exc L5-6 THEMIS C1QL3
F1S4_160721_136_A01	Neurons	Inhibitory	Inh L5-6 SST NPM1P10
F1S4_160721_136_E01	Neurons	Excitatory	Exc L5-6 FEZF2 ABO
F1S4_160721_136_F01	Neurons	Excitatory	Exc L5-6 FEZF2 EFTUD1P1
F1S4_160721_136_H01	OPCs	OPCs	OPC L1-6 PDGFRA
F1S4_160721_137_A01	Neurons	Excitatory	Exc L5-6 FEZF2 EFTUD1P1
F1S4_160721_137_B01	Neurons	Excitatory	Exc L5-6 THEMIS C1QL3
F1S4_160721_137_D01	Neurons	Excitatory	Exc L5-6 THEMIS C1QL3
F1S4_160721_137_E01	Neurons	Inhibitory	Inh L5-6 SST MIR548F2
F1S4_160721_137_F01	Neurons	Excitatory	Exc L5-6 THEMIS C1QL3
F1S4_160721_137_G01	Neurons	Excitatory	Exc L5-6 THEMIS C1QL3
F1S4_160721_137_H01	Oligodendrocytes	Oligodendrocytes	Oligo L1-6 OPALIN
F1S4_160721_138_A01	Neurons	Excitatory	Exc L5-6 THEMIS C1QL3
F1S4_160721_138_B01	Neurons	Inhibitory	Inh L5-6 SST MIR548F2
F1S4_160721_138_C01	Neurons	Excitatory	Exc L5-6 THEMIS C1QL3
F1S4_160721_138_D01	Neurons	Excitatory	Exc L5-6 THEMIS C1QL3
F1S4_160721_138_E01	Neurons	Excitatory	Exc L5-6 THEMIS C1QL3
F1S4_160721_138_F01	Neurons	Excitatory	Exc L5-6 THEMIS C1QL3
F1S4_160721_138_H01	Astrocytes	Astrocytes	Astro L1-6 FGFR3 SLC14A1
F1S4_160721_139_A01	Neurons	Inhibitory	Inh L1-4 LAMP5 LCP2
F1S4_160721_139_B01	Neurons	Excitatory	Exc L5-6 THEMIS C1QL3
F1S4_160721_139_C01	Neurons	Inhibitory	Inh L5-6 SST KLHDC8A
F1S4_160721_139_D01	Neurons	Excitatory	Exc L5-6 THEMIS C1QL3
F1S4_160721_139_E01	Neurons	Excitatory	Exc L5-6 THEMIS C1QL3
F1S4_160721_139_F01	Neurons	Excitatory	Exc L5-6 FEZF2 EFTUD1P1
F1S4_160721_140_B01	Neurons	Excitatory	Exc L5-6 FEZF2 ABO
F1S4_160721_140_C01	Neurons	Excitatory	Exc L5-6 THEMIS C1QL3
F1S4_160721_140_D01	Neurons	Excitatory	Exc L5-6 THEMIS C1QL3
F1S4_160721_140_E01	Neurons	Excitatory	Exc L5-6 THEMIS C1QL3
F1S4_160721_140_F01	Neurons	Excitatory	Exc L5-6 THEMIS C1QL3
F1S4_160721_140_G01	Neurons	Inhibitory	Inh L2-6 LAMP5 CA1
F1S4_160721_140_H01	Oligodendrocytes	Oligodendrocytes	Oligo L1-6 OPALIN
F1S4_160721_141_A01	Neurons	Excitatory	Exc L5-6 THEMIS C1QL3
F1S4_160721_141_B01	Neurons	Excitatory	Exc L5-6 THEMIS C1QL3
F1S4_160721_141_C01	Neurons	Excitatory	Exc L5-6 THEMIS C1QL3
F1S4_160721_141_D01	Neurons	Excitatory	Exc L2-3 LINC00507 FREM3
F1S4_160721_141_E01	Neurons	Excitatory	Exc L5-6 THEMIS C1QL3
F1S4_160721_141_F01	Neurons	Inhibitory	Inh L2-6 LAMP5 CA1
F1S4_160721_142_A01	Neurons	Excitatory	Exc L5-6 THEMIS C1QL3
F1S4_160721_142_B01	Neurons	Excitatory	Exc L5-6 FEZF2 EFTUD1P1
F1S4_160721_142_C01	Neurons	Excitatory	Exc L5-6 THEMIS C1QL3
F1S4_160721_142_D01	Neurons	Excitatory	Exc L5-6 THEMIS C1QL3
F1S4_160721_142_E01	Neurons	Excitatory	Exc L5-6 FEZF2 ABO
F1S4_160721_142_G01	Neurons	Excitatory	Exc L5-6 FEZF2 ABO
F1S4_160721_142_H01	OPCs	OPCs	OPC L1-6 PDGFRA
F1S4_160721_143_A01	Neurons	Excitatory	Exc L5-6 FEZF2 ABO
F1S4_160721_143_B01	Neurons	Excitatory	Exc L2-3 LINC00507 FREM3
F1S4_160721_143_C01	Neurons	Inhibitory	Inh L2-6 LAMP5 CA1
F1S4_160721_143_D01	Neurons	Excitatory	Exc L5-6 THEMIS C1QL3
F1S4_160721_143_E01	Neurons	Inhibitory	Inh L1-4 LAMP5 LCP2
F1S4_160721_143_F01	Neurons	Excitatory	Exc L5-6 FEZF2 EFTUD1P1
F1S4_160721_143_G01	Neurons	Excitatory	Exc L5-6 THEMIS C1QL3
F1S4_160721_144_A01	Neurons	Inhibitory	Inh L5-6 SST NPM1P10
F1S4_160721_144_B01	Neurons	Excitatory	Exc L5-6 FEZF2 ABO
F1S4_160721_144_C01	Neurons	Excitatory	Exc L5-6 THEMIS C1QL3
F1S4_160721_144_D01	Neurons	Inhibitory	Inh L4-6 SST B3GAT2
F1S4_160721_144_E01	Neurons	Excitatory	Exc L5-6 FEZF2 ABO
F1S4_160721_144_F01	Neurons	Excitatory	Exc L5-6 THEMIS C1QL3
F1S4_160721_144_G01	Neurons	Excitatory	Exc L5-6 FEZF2 EFTUD1P1
F1S4_160721_144_H01	Oligodendrocytes	Oligodendrocytes	Oligo L1-6 OPALIN
F1S4_160721_145_A01	Neurons	Excitatory	Exc L5-6 THEMIS C1QL3
F1S4_160721_145_B01	Neurons	Excitatory	Exc L5-6 FEZF2 ABO
F1S4_160721_145_D01	Neurons	Excitatory	Exc L5-6 FEZF2 EFTUD1P1
F1S4_160721_145_E01	Neurons	Inhibitory	Inh L2-6 LAMP5 CA1
F1S4_160721_145_F01	Neurons	Inhibitory	Inh L2-6 LAMP5 CA1
F1S4_160721_145_G01	Neurons	Excitatory	Exc L5-6 THEMIS C1QL3
F1S4_160721_146_A01	Neurons	Excitatory	Exc L5-6 THEMIS C1QL3
F1S4_160721_146_D01	Neurons	Excitatory	Exc L5-6 THEMIS C1QL3
F1S4_160721_146_E01	Neurons	Excitatory	Exc L5-6 THEMIS C1QL3
F1S4_160721_146_F01	Neurons	Excitatory	Exc L5-6 THEMIS C1QL3
F1S4_160721_146_G01	Neurons	Excitatory	Exc L4-6 FEZF2 IL26
F1S4_160721_147_A01	Neurons	Excitatory	Exc L5-6 FEZF2 ABO
F1S4_160721_147_B01	Neurons	Excitatory	Exc L5-6 THEMIS C1QL3
F1S4_160721_147_C01	Neurons	Inhibitory	Inh L2-6 LAMP5 CA1
F1S4_160721_147_D01	Neurons	Excitatory	Exc L5-6 THEMIS C1QL3
F1S4_160721_147_E01	Neurons	Excitatory	Exc L4-6 FEZF2 IL26
F1S4_160721_147_F01	Neurons	Excitatory	Exc L5-6 THEMIS C1QL3
F1S4_160721_147_G01	Neurons	Excitatory	Exc L5-6 THEMIS C1QL3
F1S4_160721_148_A01	Neurons	Excitatory	Exc L5-6 FEZF2 ABO
F1S4_160721_148_C01	Neurons	Excitatory	Exc L5-6 THEMIS C1QL3
F1S4_160721_148_E01	Neurons	Excitatory	Exc L5-6 FEZF2 ABO
F1S4_160721_148_G01	Neurons	Excitatory	Exc L5-6 FEZF2 EFTUD1P1
F1S4_160721_149_A01	Neurons	Excitatory	Exc L5-6 THEMIS C1QL3
F1S4_160721_149_B01	Neurons	Inhibitory	Inh L5-6 SST NPM1P10
F1S4_160721_149_D01	Neurons	Excitatory	Exc L5-6 THEMIS C1QL3
F1S4_160721_149_F01	Neurons	Excitatory	Exc L5-6 THEMIS C1QL3
F1S4_160721_149_G01	Neurons	Inhibitory	Inh L4-6 PVALB SULF1
F1S4_160721_150_A01	Neurons	Excitatory	Exc L5-6 THEMIS C1QL3
F1S4_160721_150_B01	Neurons	Excitatory	Exc L5-6 FEZF2 ABO
F1S4_160721_150_C01	Neurons	Excitatory	Exc L5-6 FEZF2 ABO
F1S4_160721_150_D01	Neurons	Excitatory	Exc L5-6 THEMIS C1QL3
F1S4_160721_150_E01	Neurons	Excitatory	Exc L5-6 THEMIS C1QL3
F1S4_160721_150_F01	Neurons	Excitatory	Exc L5-6 THEMIS C1QL3
F1S4_160802_001_A01	Neurons	Excitatory	Exc L2-3 LINC00507 FREM3
F1S4_160802_001_B01	Neurons	Excitatory	Exc L2-3 LINC00507 FREM3
F1S4_160802_001_C01	Neurons	Inhibitory	Inh L1-4 LAMP5 LCP2
F1S4_160802_001_G01	Neurons	Inhibitory	Inh L1 SST NMBR
F1S4_160802_002_A01	Neurons	Inhibitory	Inh L1 SST CHRNA4
F1S4_160802_002_B01	Neurons	Inhibitory	Inh L1 SST NMBR
F1S4_160802_002_F01	Neurons	Inhibitory	Inh L1-3 SST CALB1
F1S4_160802_002_G01	Neurons	Inhibitory	Inh L1 SST NMBR
F1S4_160802_002_H01	OPCs	OPCs	OPC L1-6 PDGFRA
F1S4_160802_003_B01	Neurons	Excitatory	Exc L2 LAMP5 LTK
F1S4_160802_003_C01	Neurons	Inhibitory	Inh L1-4 LAMP5 LCP2
F1S4_160802_003_D01	Neurons	Inhibitory	Inh L1 SST NMBR
F1S4_160802_003_F01	Neurons	Inhibitory	Inh L1-2 PAX6 CDH12
F1S4_160802_003_G01	Neurons	Excitatory	Exc L2-3 LINC00507 FREM3
F1S4_160802_003_H01	Astrocytes	Astrocytes	Astro L1-2 FGFR3 GFAP
F1S4_160802_004_C01	Neurons	Excitatory	Exc L2 LAMP5 LTK
F1S4_160802_004_D01	Neurons	Inhibitory	Inh L1-2 GAD1 MC4R
F1S4_160802_004_G01	Neurons	Inhibitory	Inh L1 SST NMBR
F1S4_160802_004_H01	Astrocytes	Astrocytes	Astro L1-6 FGFR3 SLC14A1
F1S4_160802_005_A01	Neurons	Excitatory	Exc L2 LAMP5 LTK
F1S4_160802_005_B01	Neurons	Inhibitory	Inh L1-3 SST CALB1
F1S4_160802_005_C01	Neurons	Excitatory	Exc L2 LAMP5 LTK
F1S4_160802_005_E01	Neurons	Inhibitory	Inh L1 SST NMBR
F1S4_160802_005_F01	Neurons	Inhibitory	Inh L1-2 PAX6 CDH12
F1S4_160802_005_G01	Neurons	Excitatory	Exc L2 LAMP5 LTK
F1S4_160802_006_A01	Neurons	Excitatory	Exc L2-3 LINC00507 FREM3
F1S4_160802_006_B01	Neurons	Excitatory	Exc L2 LAMP5 LTK
F1S4_160802_006_C01	Neurons	Excitatory	Exc L2-3 LINC00507 FREM3
F1S4_160802_006_D01	Neurons	Inhibitory	Inh L1-2 GAD1 MC4R
F1S4_160802_006_E01	Neurons	Excitatory	Exc L2-3 LINC00507 FREM3
F1S4_160802_006_F01	Neurons	Excitatory	Exc L2-3 LINC00507 FREM3
F1S4_160802_006_G01	Neurons	Inhibitory	Inh L1-2 VIP LBH
F1S4_160802_007_A01	Neurons	Inhibitory	Inh L1-2 GAD1 MC4R
F1S4_160802_007_B01	Neurons	Inhibitory	Inh L1-2 SST BAGE2
F1S4_160802_007_D01	Neurons	Inhibitory	Inh L1 SST NMBR
F1S4_160802_007_E01	Neurons	Inhibitory	Inh L1-2 VIP LBH
F1S4_160802_007_G01	Neurons	Excitatory	Exc L2 LAMP5 LTK
F1S4_160802_008_A01	Neurons	Excitatory	Exc L2-3 LINC00507 FREM3
F1S4_160802_008_B01	Neurons	Excitatory	Exc L2-3 LINC00507 FREM3
F1S4_160802_008_C01	Neurons	Inhibitory	Inh L1 SST NMBR
F1S4_160802_008_D01	Neurons	Inhibitory	Inh L1 SST NMBR
F1S4_160802_008_E01	Neurons	Excitatory	Exc L2 LAMP5 LTK
F1S4_160802_008_H01	OPCs	OPCs	OPC L1-6 PDGFRA
F1S4_160802_009_A01	Neurons	Inhibitory	Inh L1 SST NMBR
F1S4_160802_009_B01	Neurons	Excitatory	Exc L2-3 LINC00507 FREM3
F1S4_160802_009_D01	Neurons	Inhibitory	Inh L1 SST NMBR
F1S4_160802_009_E01	Neurons	Inhibitory	Inh L1-2 VIP LBH
F1S4_160802_009_G01	Neurons	Inhibitory	Inh L1-3 VIP CCDC184
F1S4_160802_010_A01	Neurons	Inhibitory	Inh L1-3 SST CALB1
F1S4_160802_010_B01	Neurons	Inhibitory	Inh L1-2 PAX6 CDH12
F1S4_160802_010_C01	Neurons	Inhibitory	Inh L1 SST NMBR
F1S4_160802_010_D01	Neurons	Excitatory	Exc L2 LAMP5 LTK
F1S4_160802_010_E01	Neurons	Excitatory	Exc L2-3 LINC00507 FREM3
F1S4_160802_010_F01	Neurons	Inhibitory	Inh L1-2 GAD1 MC4R
F1S4_160802_010_G01	Neurons	Inhibitory	Inh L1 SST NMBR
F1S4_160802_010_H01	Astrocytes	Astrocytes	Astro L1-6 FGFR3 SLC14A1
F1S4_160802_011_A01	Neurons	Excitatory	Exc L2 LAMP5 LTK
F1S4_160802_011_B01	Neurons	Inhibitory	Inh L1 SST NMBR
F1S4_160802_011_C01	Neurons	Inhibitory	Inh L1-2 SST BAGE2
F1S4_160802_011_D01	Neurons	Inhibitory	Inh L1 SST NMBR
F1S4_160802_011_F01	Neurons	Inhibitory	Inh L1 SST CHRNA4
F1S4_160802_011_G01	Neurons	Inhibitory	Inh L1 SST NMBR
F1S4_160802_012_A01	Neurons	Excitatory	Exc L2 LAMP5 LTK
F1S4_160802_012_B01	Neurons	Inhibitory	Inh L1-2 SST BAGE2
F1S4_160802_012_C01	Neurons	Inhibitory	Inh L1-3 VIP CHRM2
F1S4_160802_012_F01	Neurons	Inhibitory	Inh L1-2 VIP LBH
F1S4_160802_013_C01	Neurons	Excitatory	Exc L2-3 LINC00507 FREM3
F1S4_160802_013_E01	Neurons	Inhibitory	Inh L2-4 PVALB WFDC2
F1S4_160802_013_F01	Neurons	Excitatory	Exc L2 LAMP5 LTK
F1S4_160802_013_G01	Neurons	Inhibitory	Inh L1-3 SST CALB1
F1S4_160802_013_H01	OPCs	OPCs	OPC L1-6 PDGFRA
F1S4_160802_014_A01	Neurons	Inhibitory	Inh L1-3 VIP CHRM2
F1S4_160802_014_B01	Neurons	Inhibitory	Inh L1-3 SST CALB1
F1S4_160802_014_D01	Neurons	Inhibitory	Inh L1-3 SST CALB1
F1S4_160802_014_E01	Neurons	Inhibitory	Inh L1-3 VIP CHRM2
F1S4_160802_014_G01	Neurons	Excitatory	Exc L2-3 LINC00507 FREM3
F1S4_160802_015_A01	Neurons	Inhibitory	Inh L1-2 VIP PCDH20
F1S4_160802_015_B01	Neurons	Excitatory	Exc L2 LAMP5 LTK
F1S4_160802_015_D01	Neurons	Inhibitory	Inh L1-3 VIP CHRM2
F1S4_160802_015_E01	Neurons	Excitatory	Exc L2-3 LINC00507 FREM3
F1S4_160802_015_G01	Neurons	Inhibitory	Inh L2-4 PVALB WFDC2
F1S4_160802_016_B01	Neurons	Inhibitory	Inh L3-6 VIP HS3ST3A1
F1S4_160802_016_C01	Neurons	Inhibitory	Inh L2-4 PVALB WFDC2
F1S4_160802_016_D01	Neurons	Inhibitory	Inh L1-3 SST CALB1
F1S4_160802_016_G01	Neurons	Excitatory	Exc L2 LAMP5 LTK
F1S4_160802_046_A01	Neurons	Excitatory	Exc L2-3 LINC00507 FREM3
F1S4_160802_046_B01	Neurons	Excitatory	Exc L2-3 LINC00507 FREM3
F1S4_160802_046_C01	Neurons	Excitatory	Exc L2-3 LINC00507 FREM3
F1S4_160802_046_D01	Neurons	Excitatory	Exc L2-3 LINC00507 FREM3
F1S4_160802_046_E01	Neurons	Excitatory	Exc L3-5 RORB ESR1
F1S4_160802_046_F01	Neurons	Excitatory	Exc L3-5 RORB ESR1
F1S4_160802_046_G01	Neurons	Excitatory	Exc L2-3 LINC00507 FREM3
F1S4_160802_047_A01	Neurons	Excitatory	Exc L2-3 LINC00507 FREM3
F1S4_160802_047_B01	Neurons	Inhibitory	Inh L2-4 VIP CBLN1
F1S4_160802_047_C01	Neurons	Inhibitory	Inh L2-4 PVALB WFDC2
F1S4_160802_047_D01	Neurons	Inhibitory	Inh L1-3 VIP ADAMTSL1
F1S4_160802_047_E01	Neurons	Excitatory	Exc L2-3 LINC00507 FREM3
F1S4_160802_047_F01	Neurons	Inhibitory	Inh L2-4 PVALB WFDC2
F1S4_160802_047_G01	Neurons	Inhibitory	Inh L2-4 VIP CBLN1
F1S4_160802_048_A01	Neurons	Excitatory	Exc L3-5 RORB ESR1
F1S4_160802_048_B01	Neurons	Excitatory	Exc L3-4 RORB CARM1P1
F1S4_160802_048_C01	Neurons	Excitatory	Exc L3-5 RORB FILIP1L
F1S4_160802_048_D01	Neurons	Excitatory	Exc L3-4 RORB CARM1P1
F1S4_160802_048_F01	Neurons	Inhibitory	Inh L3-5 SST ADGRG6
F1S4_160802_048_G01	Neurons	Excitatory	Exc L3-5 RORB ESR1
F1S4_160802_049_A01	Neurons	Excitatory	Exc L3-5 RORB ESR1
F1S4_160802_049_B01	Neurons	Inhibitory	Inh L3-5 SST ADGRG6
F1S4_160802_049_C01	Neurons	Excitatory	Exc L4-5 RORB FOLH1B
F1S4_160802_049_D01	Neurons	Excitatory	Exc L3-5 RORB ESR1
F1S4_160802_049_E01	Neurons	Excitatory	Exc L3-5 RORB ESR1
F1S4_160802_049_F01	Neurons	Excitatory	Exc L3-4 RORB CARM1P1
F1S4_160802_049_G01	Neurons	Inhibitory	Inh L2-3 VIP CASC6
F1S4_160802_050_B01	Neurons	Excitatory	Exc L2-3 LINC00507 FREM3
F1S4_160802_050_D01	Neurons	Excitatory	Exc L4-5 RORB FOLH1B
F1S4_160802_050_F01	Neurons	Inhibitory	Inh L1-3 VIP CHRM2
F1S4_160802_050_G01	Neurons	Inhibitory	Inh L2-4 PVALB WFDC2
F1S4_160802_051_A01	Neurons	Inhibitory	Inh L1-3 SST CALB1
F1S4_160802_051_B01	Neurons	Inhibitory	Inh L1-3 VIP ADAMTSL1
F1S4_160802_051_C01	Neurons	Excitatory	Exc L2-3 LINC00507 FREM3
F1S4_160802_051_D01	Neurons	Excitatory	Exc L2-3 LINC00507 FREM3
F1S4_160802_051_E01	Neurons	Inhibitory	Inh L2-4 PVALB WFDC2
F1S4_160802_051_F01	Neurons	Excitatory	Exc L2-3 LINC00507 FREM3
F1S4_160802_051_G01	Neurons	Excitatory	Exc L2-3 LINC00507 FREM3
F1S4_160802_052_A01	Neurons	Excitatory	Exc L2-3 LINC00507 FREM3
F1S4_160802_052_B01	Neurons	Excitatory	Exc L2-3 LINC00507 FREM3
F1S4_160802_052_C01	Neurons	Excitatory	Exc L2-3 LINC00507 FREM3
F1S4_160802_052_D01	Neurons	Excitatory	Exc L2-3 LINC00507 FREM3
F1S4_160802_052_E01	Neurons	Excitatory	Exc L3-5 RORB ESR1
F1S4_160802_052_F01	Neurons	Excitatory	Exc L3-5 RORB ESR1
F1S4_160802_052_H01	OPCs	OPCs	OPC L1-6 PDGFRA
F1S4_160802_053_A01	Neurons	Excitatory	Exc L3-4 RORB CARM1P1
F1S4_160802_053_C01	Neurons	Excitatory	Exc L3-5 RORB TWIST2
F1S4_160802_053_D01	Neurons	Inhibitory	Inh L3-6 VIP HS3ST3A1
F1S4_160802_053_E01	Neurons	Excitatory	Exc L2-3 LINC00507 FREM3
F1S4_160802_053_F01	Neurons	Excitatory	Exc L2-3 LINC00507 FREM3
F1S4_160802_053_G01	Neurons	Excitatory	Exc L2-3 LINC00507 FREM3
F1S4_160802_054_A01	Neurons	Excitatory	Exc L3-4 RORB CARM1P1
F1S4_160802_054_B01	Neurons	Excitatory	Exc L2-3 LINC00507 FREM3
F1S4_160802_054_C01	Neurons	Excitatory	Exc L3-4 RORB CARM1P1
F1S4_160802_054_D01	Neurons	Inhibitory	Inh L1-4 LAMP5 LCP2
F1S4_160802_054_E01	Neurons	Excitatory	Exc L3-5 RORB FILIP1L
F1S4_160802_054_F01	Neurons	Excitatory	Exc L2 LAMP5 LTK
F1S4_160802_054_G01	Neurons	Excitatory	Exc L3-5 RORB TWIST2
F1S4_160802_055_A01	Neurons	Excitatory	Exc L3-5 RORB ESR1
F1S4_160802_055_B01	Neurons	Inhibitory	Inh L3-6 SST HPGD
F1S4_160802_055_C01	Neurons	Inhibitory	Inh L1-3 SST CALB1
F1S4_160802_055_D01	Neurons	Excitatory	Exc L2-3 LINC00507 FREM3
F1S4_160802_055_E01	Neurons	Inhibitory	Inh L2-4 VIP CBLN1
F1S4_160802_055_F01	Neurons	Excitatory	Exc L2-3 LINC00507 FREM3
F1S4_160802_055_G01	Neurons	Inhibitory	Inh L2-4 PVALB WFDC2
F1S4_160802_056_B01	Neurons	Inhibitory	Inh L1-3 VIP ADAMTSL1
F1S4_160802_056_C01	Neurons	Inhibitory	Inh L2-4 PVALB WFDC2
F1S4_160802_056_D01	Neurons	Inhibitory	Inh L1-4 LAMP5 LCP2
F1S4_160802_056_E01	Neurons	Inhibitory	Inh L3-5 SST ADGRG6
F1S4_160802_056_G01	Neurons	Excitatory	Exc L4-5 RORB FOLH1B
F1S4_160802_057_A01	Neurons	Inhibitory	Inh L3-5 SST ADGRG6
F1S4_160802_057_C01	Neurons	Excitatory	Exc L3-4 RORB CARM1P1
F1S4_160802_057_D01	Neurons	Excitatory	Exc L2-3 LINC00507 FREM3
F1S4_160802_057_E01	Neurons	Excitatory	Exc L3-5 RORB COL22A1
F1S4_160802_057_F01	Neurons	Inhibitory	Inh L1-4 LAMP5 LCP2
F1S4_160802_057_G01	Neurons	Inhibitory	Inh L2-4 VIP SPAG17
F1S4_160802_057_H01	Oligodendrocytes	Oligodendrocytes	Oligo L1-6 OPALIN
F1S4_160802_058_A01	Neurons	Excitatory	Exc L2-3 LINC00507 FREM3
F1S4_160802_058_B01	Neurons	Excitatory	Exc L3-5 RORB ESR1
F1S4_160802_058_C01	Neurons	Excitatory	Exc L2-3 LINC00507 FREM3
F1S4_160802_058_D01	Neurons	Inhibitory	Inh L2-4 PVALB WFDC2
F1S4_160802_058_F01	Neurons	Inhibitory	Inh L1 SST NMBR
F1S4_160802_058_G01	Neurons	Excitatory	Exc L3-5 RORB ESR1
F1S4_160802_059_B01	Neurons	Excitatory	Exc L3-4 RORB CARM1P1
F1S4_160802_059_C01	Neurons	Excitatory	Exc L3-5 RORB COL22A1
F1S4_160802_059_D01	Neurons	Excitatory	Exc L3-4 RORB CARM1P1
F1S4_160802_059_E01	Neurons	Excitatory	Exc L2-3 LINC00507 FREM3
F1S4_160802_059_F01	Neurons	Excitatory	Exc L3-5 RORB FILIP1L
F1S4_160802_059_G01	Neurons	Inhibitory	Inh L2-4 SST FRZB
F1S4_160802_060_B01	Neurons	Inhibitory	Inh L1-3 VIP ADAMTSL1
F1S4_160802_060_C01	Neurons	Excitatory	Exc L2-3 LINC00507 FREM3
F1S4_160802_060_D01	Neurons	Excitatory	Exc L2-3 LINC00507 FREM3
F1S4_160802_060_E01	Neurons	Excitatory	Exc L2-3 LINC00507 FREM3
F1S4_160802_060_F01	Neurons	Excitatory	Exc L2-3 LINC00507 FREM3
F1S4_160802_060_H01	Oligodendrocytes	Oligodendrocytes	Oligo L1-6 OPALIN
F1S4_160802_061_B01	Neurons	Excitatory	Exc L3-4 RORB CARM1P1
F1S4_160802_061_C01	Neurons	Excitatory	Exc L3-5 RORB ESR1
F1S4_160802_061_D01	Neurons	Excitatory	Exc L3-5 RORB ESR1
F1S4_160802_061_E01	Neurons	Excitatory	Exc L2-3 LINC00507 FREM3
F1S4_160802_061_F01	Neurons	Inhibitory	Inh L2-4 VIP CBLN1
F1S4_160802_061_H01	Neurons	Excitatory	Exc L2-3 LINC00507 FREM3
F1S4_160802_062_B01	Neurons	Excitatory	Exc L2-3 LINC00507 FREM3
F1S4_160802_062_C01	Neurons	Excitatory	Exc L2-3 LINC00507 FREM3
F1S4_160802_062_D01	Neurons	Excitatory	Exc L3-5 RORB ESR1
F1S4_160802_062_E01	Neurons	Excitatory	Exc L2-3 LINC00507 FREM3
F1S4_160802_062_F01	Neurons	Excitatory	Exc L4-5 RORB FOLH1B
F1S4_160802_062_G01	Neurons	Excitatory	Exc L2-3 LINC00507 FREM3
F1S4_160802_062_H01	Neurons	Excitatory	Exc L4-5 RORB FOLH1B
F1S4_160802_063_B01	Neurons	Excitatory	Exc L2-3 LINC00507 FREM3
F1S4_160802_063_D01	Neurons	Excitatory	Exc L3-5 RORB ESR1
F1S4_160802_063_E01	Neurons	Excitatory	Exc L3-5 RORB ESR1
F1S4_160802_063_F01	Neurons	Excitatory	Exc L3-5 RORB ESR1
F1S4_160802_063_G01	Neurons	Inhibitory	Inh L3-6 VIP HS3ST3A1
F1S4_160802_064_C01	Neurons	Excitatory	Exc L2-3 LINC00507 FREM3
F1S4_160802_064_D01	Neurons	Excitatory	Exc L2 LAMP5 LTK
F1S4_160802_064_E01	Neurons	Inhibitory	Inh L2-4 PVALB WFDC2
F1S4_160802_064_F01	Neurons	Inhibitory	Inh L1-4 LAMP5 LCP2
F1S4_160802_064_G01	Neurons	Excitatory	Exc L3-4 RORB CARM1P1
F1S4_160802_065_A01	Neurons	Inhibitory	Inh L1-3 VIP CHRM2
F1S4_160802_065_B01	Neurons	Excitatory	Exc L3-5 RORB ESR1
F1S4_160802_065_C01	Neurons	Excitatory	Exc L3-5 RORB FILIP1L
F1S4_160802_065_D01	Neurons	Excitatory	Exc L2-4 LINC00507 GLP2R
F1S4_160802_065_E01	Neurons	Excitatory	Exc L3-5 RORB ESR1
F1S4_160802_065_F01	Neurons	Excitatory	Exc L2-3 LINC00507 FREM3
F1S4_160802_065_G01	Neurons	Excitatory	Exc L2-3 LINC00507 FREM3
F1S4_160802_066_B01	Neurons	Excitatory	Exc L2-3 LINC00507 FREM3
F1S4_160802_066_C01	Neurons	Excitatory	Exc L3-4 RORB CARM1P1
F1S4_160802_066_D01	Neurons	Excitatory	Exc L3-5 RORB ESR1
F1S4_160802_066_E01	Neurons	Excitatory	Exc L3-5 RORB ESR1
F1S4_160802_066_F01	Neurons	Inhibitory	Inh L2-4 PVALB WFDC2
F1S4_160802_066_G01	Neurons	Excitatory	Exc L3-5 RORB ESR1
F1S4_160802_067_A01	Astrocytes	Astrocytes	Astro L1-6 FGFR3 SLC14A1
F1S4_160802_067_C01	Neurons	Excitatory	Exc L3-5 RORB ESR1
F1S4_160802_067_D01	Neurons	Excitatory	Exc L3-5 RORB COL22A1
F1S4_160802_067_E01	Neurons	Inhibitory	Inh L1-3 VIP CHRM2
F1S4_160802_067_F01	Neurons	Excitatory	Exc L3-5 RORB ESR1
F1S4_160802_067_G01	Neurons	Excitatory	Exc L4-5 RORB DAPK2
F1S4_160802_067_H01	Neurons	Excitatory	Exc L2-3 LINC00507 FREM3
F1S4_160802_068_B01	Neurons	Inhibitory	Inh L2-3 VIP CASC6
F1S4_160802_068_C01	Neurons	Excitatory	Exc L3-5 RORB ESR1
F1S4_160802_068_D01	Neurons	Excitatory	Exc L4-5 RORB FOLH1B
F1S4_160802_068_E01	Neurons	Inhibitory	Inh L3-5 SST ADGRG6
F1S4_160802_068_F01	Neurons	Excitatory	Exc L3-5 RORB FILIP1L
F1S4_160802_068_G01	Neurons	Inhibitory	Inh L3-5 SST ADGRG6
F1S4_160802_069_A01	Neurons	Inhibitory	Inh L2-4 SST FRZB
F1S4_160802_069_B01	Neurons	Inhibitory	Inh L1-3 SST CALB1
F1S4_160802_069_C01	Neurons	Inhibitory	Inh L1-4 LAMP5 LCP2
F1S4_160802_069_D01	Neurons	Inhibitory	Inh L2-4 PVALB WFDC2
F1S4_160802_069_E01	Neurons	Excitatory	Exc L3-5 RORB ESR1
F1S4_160802_069_G01	Neurons	Inhibitory	Inh L4-6 PVALB SULF1
F1S4_160802_070_A01	Neurons	Inhibitory	Inh L2-4 PVALB WFDC2
F1S4_160802_070_B01	Neurons	Inhibitory	Inh L2-4 SST FRZB
F1S4_160802_070_C01	Neurons	Excitatory	Exc L3-5 RORB ESR1
F1S4_160802_070_D01	Neurons	Inhibitory	Inh L3-6 VIP HS3ST3A1
F1S4_160802_070_G01	Neurons	Excitatory	Exc L3-5 RORB ESR1
F1S4_160802_071_A01	Neurons	Excitatory	Exc L3-5 RORB ESR1
F1S4_160802_071_D01	Neurons	Excitatory	Exc L2-3 LINC00507 FREM3
F1S4_160802_071_E01	Neurons	Excitatory	Exc L4-6 RORB SEMA3E
F1S4_160802_071_F01	Neurons	Excitatory	Exc L3-5 RORB ESR1
F1S4_160802_071_G01	Neurons	Excitatory	Exc L2-3 LINC00507 FREM3
F1S4_160802_072_A01	Neurons	Excitatory	Exc L3-5 RORB COL22A1
F1S4_160802_072_B01	Neurons	Excitatory	Exc L3-5 RORB TWIST2
F1S4_160802_072_E01	Neurons	Excitatory	Exc L2-3 LINC00507 FREM3
F1S4_160802_072_F01	Neurons	Excitatory	Exc L3-5 RORB ESR1
F1S4_160802_072_G01	Neurons	Inhibitory	Inh L3-5 SST ADGRG6
F1S4_160802_072_H01	Astrocytes	Astrocytes	Astro L1-6 FGFR3 SLC14A1
F1S4_160802_073_C01	Neurons	Inhibitory	Inh L2-4 SST FRZB
F1S4_160802_073_D01	Neurons	Excitatory	Exc L3-5 RORB TWIST2
F1S4_160802_073_E01	Neurons	Excitatory	Exc L3-5 RORB ESR1
F1S4_160802_073_F01	Neurons	Excitatory	Exc L2-3 LINC00507 FREM3
F1S4_160802_073_G01	Neurons	Excitatory	Exc L2-3 LINC00507 FREM3
F1S4_160802_074_B01	Neurons	Inhibitory	Inh L1-3 VIP CHRM2
F1S4_160802_074_C01	Neurons	Inhibitory	Inh L1-4 LAMP5 LCP2
F1S4_160802_074_D01	Neurons	Excitatory	Exc L4-5 RORB FOLH1B
F1S4_160802_074_E01	Neurons	Inhibitory	Inh L2-6 LAMP5 CA1
F1S4_160802_074_G01	Neurons	Inhibitory	Inh L1-4 LAMP5 LCP2
F1S4_160802_075_A01	Neurons	Excitatory	Exc L2-3 LINC00507 FREM3
F1S4_160802_075_B01	Neurons	Excitatory	Exc L2-3 LINC00507 FREM3
F1S4_160802_075_C01	Neurons	Excitatory	Exc L3-5 RORB COL22A1
F1S4_160802_075_D01	Neurons	Inhibitory	Inh L1-3 SST CALB1
F1S4_160802_075_E01	Neurons	Excitatory	Exc L2-4 LINC00507 GLP2R
F1S4_160802_075_F01	Neurons	Inhibitory	Inh L1-4 LAMP5 LCP2
F1S4_160802_075_G01	Neurons	Excitatory	Exc L2-3 LINC00507 FREM3
F1S4_160802_075_H01	Astrocytes	Astrocytes	Astro L1-6 FGFR3 SLC14A1
F1S4_160802_076_A01	Neurons	Excitatory	Exc L3-5 RORB ESR1
F1S4_160802_076_B01	Neurons	Inhibitory	Inh L3-5 SST ADGRG6
F1S4_160802_076_C01	Neurons	Excitatory	Exc L3-5 RORB ESR1
F1S4_160802_076_D01	Neurons	Inhibitory	Inh L4-5 SST STK32A
F1S4_160802_076_E01	Neurons	Excitatory	Exc L3-5 RORB FILIP1L
F1S4_160802_076_G01	Neurons	Excitatory	Exc L3-5 RORB COL22A1
F1S4_160802_077_A01	Neurons	Excitatory	Exc L2-3 LINC00507 FREM3
F1S4_160802_077_B01	Neurons	Excitatory	Exc L3-5 RORB ESR1
F1S4_160802_077_C01	Neurons	Excitatory	Exc L3-5 RORB COL22A1
F1S4_160802_077_D01	Neurons	Excitatory	Exc L4-6 RORB SEMA3E
F1S4_160802_077_E01	Neurons	Excitatory	Exc L2-3 LINC00507 FREM3
F1S4_160802_077_G01	Neurons	Excitatory	Exc L4-6 RORB SEMA3E
F1S4_160802_078_A01	Neurons	Excitatory	Exc L3-5 RORB ESR1
F1S4_160802_078_B01	Neurons	Inhibitory	Inh L1-3 VIP ADAMTSL1
F1S4_160802_078_C01	Neurons	Inhibitory	Inh L2-6 LAMP5 CA1
F1S4_160802_078_D01	Neurons	Excitatory	Exc L2-3 LINC00507 FREM3
F1S4_160802_078_E01	Neurons	Excitatory	Exc L3-4 RORB CARM1P1
F1S4_160802_078_F01	Neurons	Excitatory	Exc L3-5 RORB ESR1
F1S4_160802_078_G01	Neurons	Excitatory	Exc L3-5 RORB ESR1
F1S4_160802_078_H01	Oligodendrocytes	Oligodendrocytes	Oligo L1-6 OPALIN
F1S4_160802_079_A01	Neurons	Excitatory	Exc L3-5 RORB COL22A1
F1S4_160802_079_B01	Neurons	Inhibitory	Inh L2-4 PVALB WFDC2
F1S4_160802_079_C01	Neurons	Excitatory	Exc L4-6 RORB SEMA3E
F1S4_160802_079_D01	Neurons	Excitatory	Exc L3-4 RORB CARM1P1
F1S4_160802_079_E01	Astrocytes	Astrocytes	Astro L1-6 FGFR3 SLC14A1
F1S4_160802_079_F01	Neurons	Excitatory	Exc L4-6 RORB SEMA3E
F1S4_160802_079_G01	Neurons	Excitatory	Exc L4-6 RORB SEMA3E
F1S4_160802_080_A01	Neurons	Inhibitory	Inh L5-6 SST KLHDC8A
F1S4_160802_080_B01	Neurons	Excitatory	Exc L3-5 RORB ESR1
F1S4_160802_080_C01	Neurons	Excitatory	Exc L4-6 RORB SEMA3E
F1S4_160802_080_D01	Neurons	Excitatory	Exc L4-5 RORB DAPK2
F1S4_160802_080_E01	Neurons	Inhibitory	Inh L4-5 SST STK32A
F1S4_160802_080_F01	Neurons	Excitatory	Exc L4-6 RORB C1R
F1S4_160802_080_G01	Neurons	Excitatory	Exc L3-5 RORB ESR1
F1S4_160802_081_A01	Neurons	Excitatory	Exc L4-5 RORB DAPK2
F1S4_160802_081_B01	Neurons	Inhibitory	Inh L5-6 SST KLHDC8A
F1S4_160802_081_C01	Neurons	Excitatory	Exc L3-5 RORB ESR1
F1S4_160802_081_D01	Neurons	Excitatory	Exc L3-5 RORB ESR1
F1S4_160802_081_E01	Neurons	Excitatory	Exc L3-5 RORB ESR1
F1S4_160802_081_F01	Neurons	Excitatory	Exc L4-6 RORB SEMA3E
F1S4_160802_081_G01	Neurons	Inhibitory	Inh L2-5 VIP TYR
F1S4_160802_081_H01	Oligodendrocytes	Oligodendrocytes	Oligo L1-6 OPALIN
F1S4_160802_082_B01	Neurons	Excitatory	Exc L5-6 RORB TTC12
F1S4_160802_082_C01	Neurons	Excitatory	Exc L3-5 RORB ESR1
F1S4_160802_082_D01	Neurons	Excitatory	Exc L4-5 RORB FOLH1B
F1S4_160802_082_E01	Neurons	Excitatory	Exc L3-5 RORB ESR1
F1S4_160802_082_F01	Neurons	Inhibitory	Inh L3-5 SST ADGRG6
F1S4_160802_082_G01	Neurons	Excitatory	Exc L5-6 THEMIS C1QL3
F1S4_160802_082_H01	OPCs	OPCs	OPC L1-6 PDGFRA
F1S4_160802_083_A01	Neurons	Inhibitory	Inh L4-6 PVALB SULF1
F1S4_160802_083_B01	Neurons	Excitatory	Exc L4-6 RORB C1R
F1S4_160802_083_C01	Neurons	Excitatory	Exc L4-5 RORB FOLH1B
F1S4_160802_083_D01	Neurons	Excitatory	Exc L3-5 RORB ESR1
F1S4_160802_083_E01	Neurons	Excitatory	Exc L4-5 RORB DAPK2
F1S4_160802_083_F01	Neurons	Excitatory	Exc L3-5 RORB FILIP1L
F1S4_160802_083_G01	Neurons	Excitatory	Exc L4-5 RORB DAPK2
F1S4_160802_083_H01	OPCs	OPCs	OPC L1-6 PDGFRA
F1S4_160802_084_A01	Neurons	Excitatory	Exc L4-6 RORB C1R
F1S4_160802_084_B01	Neurons	Excitatory	Exc L4-6 RORB SEMA3E
F1S4_160802_084_C01	Neurons	Inhibitory	Inh L3-6 VIP HS3ST3A1
F1S4_160802_084_D01	Neurons	Excitatory	Exc L3-5 RORB ESR1
F1S4_160802_084_E01	Neurons	Excitatory	Exc L3-5 RORB ESR1
F1S4_160802_084_F01	Neurons	Excitatory	Exc L4-5 RORB FOLH1B
F1S4_160802_084_G01	Neurons	Excitatory	Exc L3-5 RORB ESR1
F1S4_160802_084_H01	Astrocytes	Astrocytes	Astro L1-6 FGFR3 SLC14A1
F1S4_160802_085_A01	Neurons	Excitatory	Exc L4-5 RORB FOLH1B
F1S4_160802_085_B01	Neurons	Excitatory	Exc L4-6 RORB SEMA3E
F1S4_160802_085_C01	Neurons	Excitatory	Exc L3-5 RORB COL22A1
F1S4_160802_085_D01	Neurons	Excitatory	Exc L3-5 RORB ESR1
F1S4_160802_085_E01	Neurons	Excitatory	Exc L4-5 RORB FOLH1B
F1S4_160802_085_F01	Neurons	Excitatory	Exc L4-5 RORB FOLH1B
F1S4_160802_085_G01	Neurons	Excitatory	Exc L3-5 RORB ESR1
F1S4_160802_086_A01	Neurons	Excitatory	Exc L4-5 RORB FOLH1B
F1S4_160802_086_C01	Neurons	Inhibitory	Inh L2-5 VIP SERPINF1
F1S4_160802_086_D01	Neurons	Excitatory	Exc L3-5 RORB ESR1
F1S4_160802_086_E01	Neurons	Excitatory	Exc L4-6 RORB SEMA3E
F1S4_160802_086_F01	Neurons	Excitatory	Exc L4-5 RORB FOLH1B
F1S4_160802_086_G01	Neurons	Excitatory	Exc L4-6 RORB SEMA3E
F1S4_160802_087_A01	Neurons	Excitatory	Exc L3-5 RORB ESR1
F1S4_160802_087_B01	Neurons	Inhibitory	Inh L3-6 VIP HS3ST3A1
F1S4_160802_087_C01	Neurons	Excitatory	Exc L3-5 RORB ESR1
F1S4_160802_087_D01	Neurons	Inhibitory	Inh L2-4 PVALB WFDC2
F1S4_160802_087_E01	Neurons	Excitatory	Exc L4-6 RORB SEMA3E
F1S4_160802_087_F01	Neurons	Excitatory	Exc L4-5 RORB FOLH1B
F1S4_160802_087_G01	Neurons	Excitatory	Exc L4-6 RORB SEMA3E
F1S4_160802_088_A01	Neurons	Excitatory	Exc L5-6 FEZF2 EFTUD1P1
F1S4_160802_088_B01	Neurons	Excitatory	Exc L3-5 RORB ESR1
F1S4_160802_088_D01	Neurons	Excitatory	Exc L3-5 RORB ESR1
F1S4_160802_088_E01	Neurons	Excitatory	Exc L4-6 RORB SEMA3E
F1S4_160802_088_F01	Neurons	Excitatory	Exc L4-6 RORB SEMA3E
F1S4_160802_088_G01	Neurons	Inhibitory	Inh L4-5 PVALB MEPE
F1S4_160802_089_A01	Neurons	Inhibitory	Inh L4-6 PVALB SULF1
F1S4_160802_089_B01	Neurons	Excitatory	Exc L3-5 RORB ESR1
F1S4_160802_089_C01	Neurons	Excitatory	Exc L3-5 RORB ESR1
F1S4_160802_089_D01	Neurons	Excitatory	Exc L3-5 RORB ESR1
F1S4_160802_089_E01	Neurons	Excitatory	Exc L4-5 RORB FOLH1B
F1S4_160802_089_F01	Neurons	Inhibitory	Inh L5-6 SST NPM1P10
F1S4_160802_089_G01	Neurons	Excitatory	Exc L5-6 RORB TTC12
F1S4_160802_090_A01	Neurons	Excitatory	Exc L4-5 RORB FOLH1B
F1S4_160802_090_B01	Neurons	Excitatory	Exc L4-5 RORB FOLH1B
F1S4_160802_090_D01	Neurons	Excitatory	Exc L4-6 RORB SEMA3E
F1S4_160802_090_E01	Neurons	Excitatory	Exc L4-6 RORB SEMA3E
F1S4_160802_090_F01	Neurons	Inhibitory	Inh L5-6 PVALB LGR5
F1S4_160802_090_G01	Neurons	Excitatory	Exc L4-6 RORB C1R
F1S4_160802_091_A01	Neurons	Excitatory	Exc L4-6 RORB C1R
F1S4_160802_091_B01	Neurons	Excitatory	Exc L4-6 RORB SEMA3E
F1S4_160802_091_C01	Neurons	Inhibitory	Inh L2-5 VIP TYR
F1S4_160802_091_D01	Neurons	Excitatory	Exc L3-5 RORB ESR1
F1S4_160802_091_E01	Neurons	Excitatory	Exc L4-5 RORB FOLH1B
F1S4_160802_091_F01	Neurons	Excitatory	Exc L4-5 RORB DAPK2
F1S4_160802_091_G01	Neurons	Inhibitory	Inh L4-6 SST B3GAT2
F1S4_160802_092_A01	Neurons	Inhibitory	Inh L2-5 VIP TYR
F1S4_160802_092_B01	Neurons	Excitatory	Exc L4-5 RORB FOLH1B
F1S4_160802_092_C01	Neurons	Inhibitory	Inh L1-4 LAMP5 LCP2
F1S4_160802_092_D01	Neurons	Excitatory	Exc L4-5 RORB FOLH1B
F1S4_160802_092_E01	Neurons	Excitatory	Exc L4-5 RORB FOLH1B
F1S4_160802_092_F01	Neurons	Excitatory	Exc L3-5 RORB ESR1
F1S4_160802_092_G01	Neurons	Inhibitory	Inh L2-6 LAMP5 CA1
F1S4_160802_093_A01	Neurons	Excitatory	Exc L4-5 RORB DAPK2
F1S4_160802_093_B01	Neurons	Excitatory	Exc L4-5 RORB FOLH1B
F1S4_160802_093_C01	Neurons	Excitatory	Exc L4-5 RORB FOLH1B
F1S4_160802_093_D01	Neurons	Excitatory	Exc L3-5 RORB ESR1
F1S4_160802_093_E01	Neurons	Excitatory	Exc L3-5 RORB ESR1
F1S4_160802_093_F01	Neurons	Excitatory	Exc L3-5 RORB ESR1
F1S4_160802_093_G01	Neurons	Inhibitory	Inh L2-4 PVALB WFDC2
F1S4_160802_093_H01	Astrocytes	Astrocytes	Astro L1-6 FGFR3 SLC14A1
F1S4_160802_094_A01	Neurons	Inhibitory	Inh L1-4 LAMP5 LCP2
F1S4_160802_094_C01	Neurons	Excitatory	Exc L3-5 RORB ESR1
F1S4_160802_094_D01	Neurons	Excitatory	Exc L3-5 RORB ESR1
F1S4_160802_094_E01	Neurons	Excitatory	Exc L4-6 RORB SEMA3E
F1S4_160802_094_F01	Neurons	Inhibitory	Inh L3-6 SST HPGD
F1S4_160802_095_A01	Neurons	Excitatory	Exc L4-6 RORB SEMA3E
F1S4_160802_095_B01	Neurons	Excitatory	Exc L4-5 RORB FOLH1B
F1S4_160802_095_C01	Neurons	Inhibitory	Inh L4-5 SST STK32A
F1S4_160802_095_D01	Neurons	Inhibitory	Inh L1-4 LAMP5 LCP2
F1S4_160802_095_E01	Neurons	Inhibitory	Inh L1-4 VIP OPRM1
F1S4_160802_095_F01	Neurons	Excitatory	Exc L3-5 RORB ESR1
F1S4_160802_095_G01	Neurons	Excitatory	Exc L4-6 RORB C1R
F1S4_160802_095_H01	Astrocytes	Astrocytes	Astro L1-6 FGFR3 SLC14A1
F1S4_160802_096_A01	Neurons	Excitatory	Exc L4-5 RORB FOLH1B
F1S4_160802_096_B01	Neurons	Excitatory	Exc L3-5 RORB ESR1
F1S4_160802_096_C01	Neurons	Excitatory	Exc L4-6 RORB C1R
F1S4_160802_096_D01	Neurons	Excitatory	Exc L4-5 RORB FOLH1B
F1S4_160802_096_E01	Neurons	Excitatory	Exc L4-6 FEZF2 IL26
F1S4_160802_096_F01	Neurons	Excitatory	Exc L3-5 RORB FILIP1L
F1S4_160802_096_G01	Neurons	Excitatory	Exc L3-5 RORB ESR1
F1S4_160802_097_A01	Neurons	Excitatory	Exc L4-5 RORB FOLH1B
F1S4_160802_097_B01	Neurons	Excitatory	Exc L4-5 RORB DAPK2
F1S4_160802_097_C01	Neurons	Excitatory	Exc L4-5 RORB FOLH1B
F1S4_160802_097_D01	Neurons	Inhibitory	Inh L4-5 SST STK32A
F1S4_160802_097_E01	Neurons	Excitatory	Exc L4-5 RORB FOLH1B
F1S4_160802_097_F01	Neurons	Excitatory	Exc L4-6 RORB SEMA3E
F1S4_160802_097_G01	Neurons	Excitatory	Exc L4-5 RORB FOLH1B
F1S4_160802_098_A01	Neurons	Excitatory	Exc L4-5 RORB FOLH1B
F1S4_160802_098_B01	Neurons	Excitatory	Exc L4-5 RORB FOLH1B
F1S4_160802_098_C01	Neurons	Excitatory	Exc L4-5 RORB DAPK2
F1S4_160802_098_D01	Neurons	Excitatory	Exc L3-5 RORB ESR1
F1S4_160802_098_E01	Neurons	Excitatory	Exc L4-5 RORB FOLH1B
F1S4_160802_098_F01	Neurons	Excitatory	Exc L3-5 RORB ESR1
F1S4_160802_098_G01	Neurons	Excitatory	Exc L4-6 RORB C1R
F1S4_160802_099_A01	Neurons	Excitatory	Exc L4-6 FEZF2 IL26
F1S4_160802_099_B01	Neurons	Excitatory	Exc L3-5 RORB ESR1
F1S4_160802_099_C01	Neurons	Excitatory	Exc L3-5 RORB ESR1
F1S4_160802_099_D01	Neurons	Excitatory	Exc L4-6 RORB SEMA3E
F1S4_160802_099_E01	Neurons	Excitatory	Exc L3-5 RORB ESR1
F1S4_160802_099_F01	Neurons	Excitatory	Exc L4-5 RORB FOLH1B
F1S4_160802_099_G01	Neurons	Excitatory	Exc L3-5 RORB ESR1
F1S4_160802_099_H01	Oligodendrocytes	Oligodendrocytes	Oligo L1-6 OPALIN
F1S4_160802_100_A01	Neurons	Excitatory	Exc L3-5 RORB ESR1
F1S4_160802_100_B01	Neurons	Inhibitory	Inh L3-6 VIP HS3ST3A1
F1S4_160802_100_C01	Neurons	Excitatory	Exc L3-5 RORB ESR1
F1S4_160802_100_D01	Neurons	Excitatory	Exc L2-4 LINC00507 GLP2R
F1S4_160802_100_E01	Neurons	Excitatory	Exc L4-6 FEZF2 IL26
F1S4_160802_100_F01	Neurons	Excitatory	Exc L3-5 RORB ESR1
F1S4_160802_100_G01	Neurons	Excitatory	Exc L4-6 FEZF2 IL26
F1S4_160802_101_A01	Neurons	Excitatory	Exc L4-5 RORB FOLH1B
F1S4_160802_101_B01	Neurons	Excitatory	Exc L4-5 RORB FOLH1B
F1S4_160802_101_D01	Neurons	Excitatory	Exc L3-5 RORB ESR1
F1S4_160802_101_E01	Neurons	Excitatory	Exc L4-6 RORB SEMA3E
F1S4_160802_101_F01	Neurons	Excitatory	Exc L4-5 RORB FOLH1B
F1S4_160802_101_G01	Neurons	Excitatory	Exc L5-6 RORB TTC12
F1S4_160802_102_A01	Neurons	Excitatory	Exc L4-6 FEZF2 IL26
F1S4_160802_102_B01	Neurons	Inhibitory	Inh L4-6 SST B3GAT2
F1S4_160802_102_C01	Neurons	Excitatory	Exc L4-6 RORB SEMA3E
F1S4_160802_102_D01	Neurons	Excitatory	Exc L4-5 RORB FOLH1B
F1S4_160802_102_E01	Neurons	Excitatory	Exc L3-5 RORB ESR1
F1S4_160802_102_F01	Neurons	Excitatory	Exc L4-5 RORB FOLH1B
F1S4_160802_102_G01	Neurons	Inhibitory	Inh L3-6 SST HPGD
F1S4_160802_103_A01	Neurons	Inhibitory	Inh L4-6 SST B3GAT2
F1S4_160802_103_B01	Neurons	Excitatory	Exc L4-6 RORB SEMA3E
F1S4_160802_103_C01	Neurons	Excitatory	Exc L3-5 RORB ESR1
F1S4_160802_103_D01	Neurons	Excitatory	Exc L4-6 RORB SEMA3E
F1S4_160802_103_E01	Neurons	Excitatory	Exc L4-6 RORB SEMA3E
F1S4_160802_103_G01	Neurons	Excitatory	Exc L4-5 RORB FOLH1B
F1S4_160802_104_A01	Neurons	Inhibitory	Inh L2-4 PVALB WFDC2
F1S4_160802_104_B01	Neurons	Excitatory	Exc L3-5 RORB ESR1
F1S4_160802_104_C01	Neurons	Excitatory	Exc L3-5 RORB ESR1
F1S4_160802_104_D01	Neurons	Excitatory	Exc L3-5 RORB ESR1
F1S4_160802_104_F01	Neurons	Excitatory	Exc L4-5 RORB FOLH1B
F1S4_160802_104_G01	Neurons	Excitatory	Exc L4-6 RORB SEMA3E
F1S4_160802_104_H01	Astrocytes	Astrocytes	Astro L1-6 FGFR3 SLC14A1
F1S4_160802_105_A01	Neurons	Excitatory	Exc L3-5 RORB ESR1
F1S4_160802_105_B01	Neurons	Excitatory	Exc L4-5 RORB FOLH1B
F1S4_160802_105_C01	Neurons	Excitatory	Exc L4-5 RORB FOLH1B
F1S4_160802_105_D01	Neurons	Excitatory	Exc L3-5 RORB ESR1
F1S4_160802_105_E01	Neurons	Excitatory	Exc L4-5 RORB FOLH1B
F1S4_160802_105_F01	Neurons	Excitatory	Exc L4-5 RORB FOLH1B
F1S4_160802_105_G01	Neurons	Excitatory	Exc L4-5 RORB FOLH1B
F1S4_160802_106_B01	Neurons	Excitatory	Exc L4-6 RORB SEMA3E
F1S4_160802_106_D01	Neurons	Excitatory	Exc L2-4 LINC00507 GLP2R
F1S4_160802_106_E01	Neurons	Inhibitory	Inh L2-4 PVALB WFDC2
F1S4_160802_106_F01	Neurons	Excitatory	Exc L4-6 RORB SEMA3E
F1S4_160802_106_G01	Neurons	Excitatory	Exc L3-5 RORB TWIST2
F1S4_160802_106_H01	Astrocytes	Astrocytes	Astro L1-6 FGFR3 SLC14A1
F1S4_160802_107_A01	Neurons	Inhibitory	Inh L4-6 SST GXYLT2
F1S4_160802_107_B01	Neurons	Excitatory	Exc L5-6 THEMIS C1QL3
F1S4_160802_107_C01	Neurons	Excitatory	Exc L4-5 RORB FOLH1B
F1S4_160802_107_D01	Neurons	Excitatory	Exc L4-5 RORB FOLH1B
F1S4_160802_107_E01	Neurons	Excitatory	Exc L3-5 RORB ESR1
F1S4_160802_107_F01	Neurons	Excitatory	Exc L4-5 RORB FOLH1B
F1S4_160802_107_G01	Neurons	Excitatory	Exc L4-6 RORB SEMA3E
F1S4_160802_108_A01	Neurons	Excitatory	Exc L3-5 RORB ESR1
F1S4_160802_108_B01	Neurons	Excitatory	Exc L4-5 RORB FOLH1B
F1S4_160802_108_C01	Neurons	Excitatory	Exc L3-5 RORB ESR1
F1S4_160802_108_D01	Neurons	Excitatory	Exc L4-5 RORB FOLH1B
F1S4_160802_108_E01	Neurons	Excitatory	Exc L3-5 RORB ESR1
F1S4_160802_108_F01	Neurons	Inhibitory	Inh L2-4 PVALB WFDC2
F1S4_160802_108_G01	Neurons	Excitatory	Exc L4-5 RORB FOLH1B
F1S4_160802_109_A01	Neurons	Excitatory	Exc L5-6 THEMIS C1QL3
F1S4_160802_109_B01	Neurons	Excitatory	Exc L4-5 RORB FOLH1B
F1S4_160802_109_C01	Neurons	Excitatory	Exc L4-5 RORB FOLH1B
F1S4_160802_109_D01	Neurons	Excitatory	Exc L4-5 RORB FOLH1B
F1S4_160802_109_E01	Neurons	Excitatory	Exc L4-6 RORB SEMA3E
F1S4_160802_109_F01	Neurons	Excitatory	Exc L3-5 RORB ESR1
F1S4_160802_109_G01	Neurons	Excitatory	Exc L4-5 RORB FOLH1B
F1S4_160802_110_A01	Neurons	Excitatory	Exc L4-6 RORB SEMA3E
F1S4_160802_110_B01	Neurons	Excitatory	Exc L3-5 RORB ESR1
F1S4_160802_110_C01	Neurons	Excitatory	Exc L4-5 RORB FOLH1B
F1S4_160802_110_D01	Neurons	Excitatory	Exc L3-5 RORB ESR1
F1S4_160802_110_E01	Neurons	Excitatory	Exc L4-6 RORB SEMA3E
F1S4_160802_110_F01	Neurons	Excitatory	Exc L4-6 RORB SEMA3E
F1S4_160802_111_A01	Neurons	Excitatory	Exc L3-5 RORB ESR1
F1S4_160802_111_B01	Neurons	Excitatory	Exc L3-5 RORB ESR1
F1S4_160802_111_C01	Neurons	Excitatory	Exc L4-6 RORB SEMA3E
F1S4_160802_111_D01	Neurons	Excitatory	Exc L4-5 RORB FOLH1B
F1S4_160802_111_E01	Neurons	Excitatory	Exc L4-5 RORB DAPK2
F1S4_160802_111_F01	Neurons	Excitatory	Exc L4-5 RORB FOLH1B
F1S4_160802_111_G01	Neurons	Excitatory	Exc L4-5 RORB FOLH1B
F1S4_160802_112_A01	Neurons	Inhibitory	Inh L5-6 SST KLHDC8A
F1S4_160802_112_C01	Neurons	Excitatory	Exc L5-6 THEMIS C1QL3
F1S4_160802_112_D01	Neurons	Excitatory	Exc L5-6 FEZF2 ABO
F1S4_160802_112_E01	Neurons	Inhibitory	Inh L5-6 SST MIR548F2
F1S4_160802_112_G01	Neurons	Excitatory	Exc L5-6 FEZF2 EFTUD1P1
F1S4_160802_113_A01	Neurons	Excitatory	Exc L4-6 FEZF2 IL26
F1S4_160802_113_B01	Neurons	Excitatory	Exc L4-5 RORB FOLH1B
F1S4_160802_113_C01	Neurons	Excitatory	Exc L4-6 RORB SEMA3E
F1S4_160802_113_D01	Neurons	Excitatory	Exc L5-6 THEMIS C1QL3
F1S4_160802_113_F01	Neurons	Excitatory	Exc L5-6 FEZF2 ABO
F1S4_160802_113_G01	Neurons	Inhibitory	Inh L4-6 SST B3GAT2
F1S4_160802_113_H01	Oligodendrocytes	Oligodendrocytes	Oligo L1-6 OPALIN
F1S4_160802_114_A01	Neurons	Excitatory	Exc L5-6 THEMIS C1QL3
F1S4_160802_114_B01	Neurons	Inhibitory	Inh L3-6 VIP HS3ST3A1
F1S4_160802_114_C01	Neurons	Excitatory	Exc L4-6 RORB SEMA3E
F1S4_160802_114_D01	Neurons	Excitatory	Exc L5-6 THEMIS CRABP1
F1S4_160802_114_E01	Neurons	Excitatory	Exc L5-6 FEZF2 EFTUD1P1
F1S4_160802_114_F01	Neurons	Excitatory	Exc L4-5 RORB FOLH1B
F1S4_160802_114_G01	Neurons	Excitatory	Exc L5-6 THEMIS C1QL3
F1S4_160802_114_H01	Oligodendrocytes	Oligodendrocytes	Oligo L1-6 OPALIN
F1S4_160802_115_B01	Neurons	Inhibitory	Inh L2-6 LAMP5 CA1
F1S4_160802_115_C01	Neurons	Excitatory	Exc L5-6 THEMIS C1QL3
F1S4_160802_115_D01	Neurons	Excitatory	Exc L5-6 THEMIS C1QL3
F1S4_160802_115_E01	Neurons	Excitatory	Exc L5-6 THEMIS CRABP1
F1S4_160802_115_F01	Neurons	Excitatory	Exc L5-6 THEMIS C1QL3
F1S4_160802_115_G01	Neurons	Excitatory	Exc L4-6 FEZF2 IL26
F1S4_160802_116_A01	Neurons	Excitatory	Exc L5-6 FEZF2 EFTUD1P1
F1S4_160802_116_B01	Neurons	Excitatory	Exc L4-5 RORB FOLH1B
F1S4_160802_116_C01	Neurons	Excitatory	Exc L5-6 RORB TTC12
F1S4_160802_116_D01	Neurons	Inhibitory	Inh L5-6 SST MIR548F2
F1S4_160802_116_E01	Neurons	Inhibitory	Inh L4-6 SST B3GAT2
F1S4_160802_116_F01	Neurons	Excitatory	Exc L5-6 FEZF2 ABO
F1S4_160802_116_G01	Neurons	Excitatory	Exc L4-6 FEZF2 IL26
F1S4_160802_116_H01	OPCs	OPCs	OPC L1-6 PDGFRA
F1S4_160802_117_A01	Neurons	Excitatory	Exc L5-6 RORB TTC12
F1S4_160802_117_B01	Neurons	Excitatory	Exc L5-6 THEMIS C1QL3
F1S4_160802_117_C01	Neurons	Inhibitory	Inh L5-6 SST NPM1P10
F1S4_160802_117_D01	Neurons	Excitatory	Exc L5-6 THEMIS C1QL3
F1S4_160802_117_E01	Neurons	Excitatory	Exc L4-6 FEZF2 IL26
F1S4_160802_117_F01	Neurons	Excitatory	Exc L5-6 THEMIS C1QL3
F1S4_160802_117_G01	Neurons	Inhibitory	Inh L3-6 SST HPGD
F1S4_160802_117_H01	Oligodendrocytes	Oligodendrocytes	Oligo L1-6 OPALIN
F1S4_160802_118_A01	Neurons	Excitatory	Exc L5-6 THEMIS C1QL3
F1S4_160802_118_B01	Neurons	Inhibitory	Inh L5-6 SST KLHDC8A
F1S4_160802_118_C01	Neurons	Excitatory	Exc L5-6 THEMIS C1QL3
F1S4_160802_118_D01	Neurons	Excitatory	Exc L5-6 THEMIS C1QL3
F1S4_160802_118_E01	Neurons	Excitatory	Exc L4-5 RORB FOLH1B
F1S4_160802_118_F01	Neurons	Excitatory	Exc L5-6 THEMIS CRABP1
F1S4_160802_118_G01	Neurons	Excitatory	Exc L4-6 RORB SEMA3E
F1S4_160802_118_H01	Oligodendrocytes	Oligodendrocytes	Oligo L1-6 OPALIN
F1S4_160802_119_A01	Neurons	Excitatory	Exc L5-6 THEMIS C1QL3
F1S4_160802_119_B01	Neurons	Excitatory	Exc L4-5 RORB FOLH1B
F1S4_160802_119_C01	Neurons	Inhibitory	Inh L5-6 SST TH
F1S4_160802_119_D01	Neurons	Excitatory	Exc L4-6 RORB SEMA3E
F1S4_160802_119_E01	Neurons	Excitatory	Exc L4-6 FEZF2 IL26
F1S4_160802_119_F01	Neurons	Excitatory	Exc L5-6 THEMIS C1QL3
F1S4_160802_119_G01	Neurons	Excitatory	Exc L4-5 RORB FOLH1B
F1S4_160802_120_A01	Neurons	Inhibitory	Inh L5-6 SST MIR548F2
F1S4_160802_120_B01	Neurons	Inhibitory	Inh L5-6 SST NPM1P10
F1S4_160802_120_C01	Neurons	Inhibitory	Inh L2-5 VIP TYR
F1S4_160802_120_D01	Neurons	Excitatory	Exc L5-6 THEMIS C1QL3
F1S4_160802_120_E01	Neurons	Excitatory	Exc L5-6 THEMIS C1QL3
F1S4_160802_120_G01	Neurons	Excitatory	Exc L5-6 FEZF2 EFTUD1P1
F1S4_160802_121_A01	Neurons	Excitatory	Exc L5-6 THEMIS C1QL3
F1S4_160802_121_B01	Neurons	Excitatory	Exc L5-6 THEMIS C1QL3
F1S4_160802_121_C01	Neurons	Excitatory	Exc L5-6 THEMIS CRABP1
F1S4_160802_121_D01	Neurons	Excitatory	Exc L4-6 RORB C1R
F1S4_160802_121_E01	Neurons	Excitatory	Exc L4-5 RORB FOLH1B
F1S4_160802_121_F01	Neurons	Excitatory	Exc L5-6 FEZF2 ABO
F1S4_160802_121_G01	Neurons	Inhibitory	Inh L4-6 SST B3GAT2
F1S4_160802_122_A01	Neurons	Inhibitory	Inh L4-5 PVALB MEPE
F1S4_160802_122_B01	Neurons	Excitatory	Exc L5-6 THEMIS CRABP1
F1S4_160802_122_C01	Neurons	Excitatory	Exc L4-6 FEZF2 IL26
F1S4_160802_122_D01	Neurons	Excitatory	Exc L5-6 THEMIS C1QL3
F1S4_160802_122_E01	Neurons	Excitatory	Exc L5-6 THEMIS DCSTAMP
F1S4_160802_122_F01	Neurons	Inhibitory	Inh L5-6 GAD1 GLP1R
F1S4_160802_122_G01	Neurons	Excitatory	Exc L5-6 RORB TTC12
F1S4_160802_122_H01	Oligodendrocytes	Oligodendrocytes	Oligo L1-6 OPALIN
F1S4_160802_123_C01	Neurons	Excitatory	Exc L4-6 RORB C1R
F1S4_160802_123_D01	Neurons	Excitatory	Exc L5-6 FEZF2 ABO
F1S4_160802_123_E01	Neurons	Excitatory	Exc L4-5 RORB FOLH1B
F1S4_160802_123_F01	Neurons	Excitatory	Exc L5-6 FEZF2 ABO
F1S4_160802_123_G01	Neurons	Excitatory	Exc L4-5 RORB FOLH1B
F1S4_160802_124_B01	Neurons	Excitatory	Exc L5-6 THEMIS C1QL3
F1S4_160802_124_C01	Neurons	Excitatory	Exc L5-6 THEMIS C1QL3
F1S4_160802_124_D01	Neurons	Excitatory	Exc L5-6 THEMIS FGF10
F1S4_160802_124_E01	Neurons	Inhibitory	Inh L2-6 VIP QPCT
F1S4_160802_124_F01	Neurons	Excitatory	Exc L5-6 THEMIS FGF10
F1S4_160802_124_G01	Neurons	Excitatory	Exc L4-6 RORB SEMA3E
F1S4_160802_125_A01	Neurons	Excitatory	Exc L5-6 FEZF2 ABO
F1S4_160802_125_B01	Neurons	Excitatory	Exc L5-6 THEMIS C1QL3
F1S4_160802_125_C01	Neurons	Excitatory	Exc L4-6 RORB SEMA3E
F1S4_160802_125_D01	Neurons	Inhibitory	Inh L4-6 PVALB SULF1
F1S4_160802_125_E01	Neurons	Excitatory	Exc L4-5 RORB FOLH1B
F1S4_160802_125_F01	Neurons	Excitatory	Exc L5-6 FEZF2 ABO
F1S4_160802_125_G01	Neurons	Inhibitory	Inh L4-5 PVALB MEPE
F1S4_160802_126_A01	Neurons	Excitatory	Exc L4-6 FEZF2 IL26
F1S4_160802_126_B01	Neurons	Excitatory	Exc L5-6 RORB TTC12
F1S4_160802_126_C01	Neurons	Excitatory	Exc L5-6 FEZF2 EFTUD1P1
F1S4_160802_126_D01	Neurons	Excitatory	Exc L4-5 RORB FOLH1B
F1S4_160802_126_E01	Neurons	Excitatory	Exc L4-6 FEZF2 IL26
F1S4_160802_126_F01	Neurons	Inhibitory	Inh L2-6 LAMP5 CA1
F1S4_160802_126_G01	Neurons	Excitatory	Exc L5-6 RORB TTC12
F1S4_160802_127_A01	Neurons	Excitatory	Exc L5-6 THEMIS C1QL3
F1S4_160802_127_B01	Neurons	Excitatory	Exc L5-6 THEMIS C1QL3
F1S4_160802_127_C01	Neurons	Excitatory	Exc L5-6 THEMIS CRABP1
F1S4_160802_127_D01	Neurons	Inhibitory	Inh L2-6 LAMP5 CA1
F1S4_160802_127_E01	Neurons	Inhibitory	Inh L4-5 SST STK32A
F1S4_160802_127_F01	Neurons	Excitatory	Exc L4-5 RORB FOLH1B
F1S4_160802_127_G01	Neurons	Excitatory	Exc L5-6 FEZF2 ABO
F1S4_160802_128_A01	Neurons	Excitatory	Exc L4-5 RORB FOLH1B
F1S4_160802_128_B01	Neurons	Inhibitory	Inh L4-5 PVALB MEPE
F1S4_160802_128_C01	Neurons	Excitatory	Exc L5-6 FEZF2 ABO
F1S4_160802_128_D01	Neurons	Excitatory	Exc L5-6 THEMIS C1QL3
F1S4_160802_128_E01	Neurons	Excitatory	Exc L5-6 THEMIS CRABP1
F1S4_160802_128_F01	Neurons	Excitatory	Exc L5-6 THEMIS C1QL3
F1S4_160802_128_G01	Neurons	Excitatory	Exc L5-6 THEMIS C1QL3
F1S4_160802_129_A01	Neurons	Excitatory	Exc L4-6 RORB SEMA3E
F1S4_160802_129_B01	Neurons	Excitatory	Exc L4-5 RORB FOLH1B
F1S4_160802_129_C01	Neurons	Excitatory	Exc L5-6 THEMIS C1QL3
F1S4_160802_129_D01	Neurons	Excitatory	Exc L5-6 THEMIS DCSTAMP
F1S4_160802_129_E01	Neurons	Inhibitory	Inh L5-6 SST MIR548F2
F1S4_160802_129_F01	Neurons	Excitatory	Exc L5-6 FEZF2 ABO
F1S4_160802_129_G01	Neurons	Excitatory	Exc L5-6 FEZF2 ABO
F1S4_160802_130_A01	Neurons	Excitatory	Exc L5-6 THEMIS C1QL3
F1S4_160802_130_B01	Neurons	Excitatory	Exc L5-6 THEMIS C1QL3
F1S4_160802_130_C01	Neurons	Inhibitory	Inh L4-6 SST B3GAT2
F1S4_160802_130_D01	Neurons	Excitatory	Exc L4-5 RORB FOLH1B
F1S4_160802_130_F01	Neurons	Excitatory	Exc L5-6 THEMIS DCSTAMP
F1S4_160802_130_G01	Neurons	Excitatory	Exc L4-5 RORB FOLH1B
F1S4_160802_130_H01	Astrocytes	Astrocytes	Astro L1-6 FGFR3 SLC14A1
F1S4_160802_131_A01	Neurons	Excitatory	Exc L5-6 THEMIS CRABP1
F1S4_160802_131_B01	Neurons	Excitatory	Exc L5-6 THEMIS C1QL3
F1S4_160802_131_C01	Neurons	Excitatory	Exc L4-5 RORB FOLH1B
F1S4_160802_131_D01	Neurons	Excitatory	Exc L5-6 THEMIS C1QL3
F1S4_160802_131_F01	Neurons	Inhibitory	Inh L4-6 PVALB SULF1
F1S4_160802_131_G01	Neurons	Excitatory	Exc L5-6 FEZF2 ABO
F1S4_160802_132_A01	Neurons	Inhibitory	Inh L4-5 PVALB MEPE
F1S4_160802_132_C01	Neurons	Excitatory	Exc L4-5 RORB FOLH1B
F1S4_160802_132_D01	Neurons	Inhibitory	Inh L4-6 SST B3GAT2
F1S4_160802_132_E01	Neurons	Inhibitory	Inh L5-6 SST MIR548F2
F1S4_160802_132_F01	Neurons	Excitatory	Exc L5-6 THEMIS C1QL3
F1S4_160802_132_G01	Neurons	Excitatory	Exc L4-5 RORB FOLH1B
F1S4_160802_133_A01	Neurons	Excitatory	Exc L4-5 RORB FOLH1B
F1S4_160802_133_C01	Neurons	Excitatory	Exc L4-6 RORB SEMA3E
F1S4_160802_133_D01	Neurons	Inhibitory	Inh L5-6 SST NPM1P10
F1S4_160802_133_E01	Neurons	Inhibitory	Inh L4-6 SST B3GAT2
F1S4_160802_133_F01	Neurons	Excitatory	Exc L5-6 FEZF2 ABO
F1S4_160802_133_G01	Neurons	Excitatory	Exc L4-5 RORB FOLH1B
F1S4_160802_133_H01	OPCs	OPCs	OPC L1-6 PDGFRA
F1S4_160802_134_A01	Neurons	Excitatory	Exc L4-5 RORB FOLH1B
F1S4_160802_134_B01	Neurons	Inhibitory	Inh L2-5 VIP TYR
F1S4_160802_134_C01	Neurons	Excitatory	Exc L5-6 THEMIS C1QL3
F1S4_160802_134_D01	Neurons	Excitatory	Exc L4-5 RORB FOLH1B
F1S4_160802_134_E01	Neurons	Excitatory	Exc L5-6 THEMIS C1QL3
F1S4_160802_134_F01	Neurons	Excitatory	Exc L4-5 RORB FOLH1B
F1S4_160802_135_A01	Neurons	Excitatory	Exc L4-6 RORB SEMA3E
F1S4_160802_135_B01	Neurons	Excitatory	Exc L5-6 THEMIS C1QL3
F1S4_160802_135_D01	Neurons	Excitatory	Exc L5-6 THEMIS C1QL3
F1S4_160802_135_E01	Neurons	Excitatory	Exc L4-5 RORB FOLH1B
F1S4_160802_135_F01	Neurons	Excitatory	Exc L5-6 FEZF2 EFTUD1P1
F1S4_160802_135_G01	Neurons	Excitatory	Exc L4-6 RORB SEMA3E
F1S4_160802_135_H01	Oligodendrocytes	Oligodendrocytes	Oligo L1-6 OPALIN
F1S4_160802_136_A01	Neurons	Excitatory	Exc L5-6 THEMIS CRABP1
F1S4_160802_136_B01	Neurons	Excitatory	Exc L4-5 RORB FOLH1B
F1S4_160802_136_C01	Neurons	Excitatory	Exc L5-6 RORB TTC12
F1S4_160802_136_D01	Neurons	Excitatory	Exc L5-6 THEMIS CRABP1
F1S4_160802_136_E01	Neurons	Inhibitory	Inh L5-6 SST NPM1P10
F1S4_160802_136_F01	Neurons	Excitatory	Exc L4-6 RORB C1R
F1S4_160802_136_G01	Neurons	Inhibitory	Inh L4-6 PVALB SULF1
F1S4_160802_137_B01	Neurons	Excitatory	Exc L5-6 FEZF2 ABO
F1S4_160802_137_C01	Neurons	Excitatory	Exc L5-6 THEMIS C1QL3
F1S4_160802_137_D01	Neurons	Excitatory	Exc L4-6 FEZF2 IL26
F1S4_160802_137_E01	Neurons	Excitatory	Exc L5-6 THEMIS C1QL3
F1S4_160802_137_F01	Neurons	Excitatory	Exc L4-5 RORB FOLH1B
F1S4_160802_137_G01	Neurons	Excitatory	Exc L5-6 THEMIS DCSTAMP
F1S4_160802_138_A01	Neurons	Excitatory	Exc L5-6 FEZF2 ABO
F1S4_160802_138_B01	Neurons	Excitatory	Exc L4-5 RORB FOLH1B
F1S4_160802_138_C01	Neurons	Excitatory	Exc L4-5 RORB FOLH1B
F1S4_160802_138_D01	Neurons	Excitatory	Exc L5-6 THEMIS C1QL3
F1S4_160802_138_E01	Neurons	Excitatory	Exc L5-6 FEZF2 ABO
F1S4_160802_138_G01	Neurons	Inhibitory	Inh L1-4 LAMP5 LCP2
F1S4_160802_139_A01	Neurons	Excitatory	Exc L5-6 THEMIS C1QL3
F1S4_160802_139_B01	Neurons	Excitatory	Exc L4-5 RORB FOLH1B
F1S4_160802_139_C01	Neurons	Excitatory	Exc L5-6 RORB TTC12
F1S4_160802_139_D01	Neurons	Excitatory	Exc L5-6 THEMIS C1QL3
F1S4_160802_139_E01	Neurons	Excitatory	Exc L5-6 FEZF2 EFTUD1P1
F1S4_160802_139_F01	Neurons	Excitatory	Exc L3-5 RORB ESR1
F1S4_160802_139_G01	Neurons	Excitatory	Exc L5-6 THEMIS C1QL3
F1S4_160802_140_A01	Neurons	Excitatory	Exc L4-5 RORB FOLH1B
F1S4_160802_140_B01	Neurons	Inhibitory	Inh L5-6 PVALB LGR5
F1S4_160802_140_C01	Neurons	Excitatory	Exc L4-5 RORB FOLH1B
F1S4_160802_140_D01	Neurons	Excitatory	Exc L5-6 RORB TTC12
F1S4_160802_140_E01	Neurons	Inhibitory	Inh L2-6 VIP QPCT
F1S4_160802_140_F01	Neurons	Inhibitory	Inh L2-5 VIP TYR
F1S4_160802_140_G01	Neurons	Inhibitory	Inh L5-6 SST NPM1P10
F1S4_160802_141_B01	Neurons	Inhibitory	Inh L2-6 VIP QPCT
F1S4_160802_141_D01	Neurons	Excitatory	Exc L5-6 FEZF2 EFTUD1P1
F1S4_160802_141_E01	Neurons	Excitatory	Exc L5-6 THEMIS C1QL3
F1S4_160802_141_F01	Neurons	Excitatory	Exc L5-6 THEMIS C1QL3
F1S4_160802_141_G01	Neurons	Excitatory	Exc L4-6 FEZF2 IL26
F1S4_160802_142_A01	Neurons	Excitatory	Exc L4-6 RORB SEMA3E
F1S4_160802_142_B01	Neurons	Excitatory	Exc L4-5 RORB FOLH1B
F1S4_160802_142_C01	Neurons	Excitatory	Exc L4-5 RORB FOLH1B
F1S4_160802_142_D01	Neurons	Inhibitory	Inh L4-6 SST GXYLT2
F1S4_160802_142_E01	Neurons	Excitatory	Exc L4-5 RORB FOLH1B
F1S4_160802_142_F01	Neurons	Excitatory	Exc L5-6 THEMIS C1QL3
F1S4_160802_142_G01	Neurons	Excitatory	Exc L5-6 FEZF2 ABO
F1S4_160802_142_H01	OPCs	OPCs	OPC L1-6 PDGFRA
F1S4_160802_143_A01	Neurons	Excitatory	Exc L5-6 THEMIS C1QL3
F1S4_160802_143_B01	Neurons	Excitatory	Exc L4-6 RORB SEMA3E
F1S4_160802_143_D01	Neurons	Inhibitory	Inh L2-5 VIP TYR
F1S4_160802_143_E01	Neurons	Excitatory	Exc L5-6 FEZF2 EFTUD1P1
F1S4_160802_143_F01	Neurons	Excitatory	Exc L5-6 FEZF2 EFTUD1P1
F1S4_160802_143_G01	Neurons	Excitatory	Exc L4-6 RORB SEMA3E
F1S4_160802_144_A01	Neurons	Excitatory	Exc L5-6 THEMIS C1QL3
F1S4_160802_144_B01	Neurons	Excitatory	Exc L5-6 THEMIS C1QL3
F1S4_160802_144_C01	Neurons	Excitatory	Exc L5-6 FEZF2 ABO
F1S4_160802_144_D01	Neurons	Excitatory	Exc L5-6 THEMIS FGF10
F1S4_160802_144_E01	Neurons	Excitatory	Exc L4-5 RORB FOLH1B
F1S4_160802_144_F01	Neurons	Excitatory	Exc L5-6 THEMIS C1QL3
F1S4_160802_144_G01	Neurons	Inhibitory	Inh L2-6 LAMP5 CA1
F1S4_160802_145_B01	Neurons	Excitatory	Exc L5-6 THEMIS C1QL3
F1S4_160802_145_C01	Neurons	Excitatory	Exc L5-6 THEMIS C1QL3
F1S4_160802_145_D01	Neurons	Excitatory	Exc L5-6 FEZF2 ABO
F1S4_160802_145_E01	Neurons	Excitatory	Exc L5-6 THEMIS C1QL3
F1S4_160802_145_F01	Neurons	Excitatory	Exc L5-6 SLC17A7 IL15
F1S4_160802_145_G01	Neurons	Excitatory	Exc L5-6 THEMIS C1QL3
F1S4_160802_145_H01	Oligodendrocytes	Oligodendrocytes	Oligo L1-6 OPALIN
F1S4_160802_146_A01	Neurons	Excitatory	Exc L5-6 FEZF2 ABO
F1S4_160802_146_B01	Neurons	Excitatory	Exc L5-6 THEMIS C1QL3
F1S4_160802_146_C01	Neurons	Excitatory	Exc L5-6 THEMIS C1QL3
F1S4_160802_146_D01	Neurons	Excitatory	Exc L5-6 THEMIS C1QL3
F1S4_160802_146_E01	Neurons	Excitatory	Exc L5-6 FEZF2 ABO
F1S4_160802_146_F01	Neurons	Inhibitory	Inh L2-6 LAMP5 CA1
F1S4_160802_147_A01	Neurons	Excitatory	Exc L5-6 THEMIS C1QL3
F1S4_160802_147_B01	Neurons	Excitatory	Exc L5-6 FEZF2 EFTUD1P1
F1S4_160802_147_C01	Neurons	Excitatory	Exc L6 FEZF2 SCUBE1
F1S4_160802_147_D01	Neurons	Excitatory	Exc L5-6 THEMIS C1QL3
F1S4_160802_147_E01	Neurons	Excitatory	Exc L5-6 THEMIS C1QL3
F1S4_160802_147_F01	Neurons	Excitatory	Exc L5-6 FEZF2 EFTUD1P1
F1S4_160802_147_G01	Neurons	Excitatory	Exc L6 FEZF2 SCUBE1
F1S4_160802_147_H01	Oligodendrocytes	Oligodendrocytes	Oligo L1-6 OPALIN
F1S4_160802_148_A01	Neurons	Excitatory	Exc L5-6 THEMIS C1QL3
F1S4_160802_148_B01	Neurons	Excitatory	Exc L5-6 FEZF2 EFTUD1P1
F1S4_160802_148_C01	Neurons	Inhibitory	Inh L5-6 SST MIR548F2
F1S4_160802_148_D01	Neurons	Excitatory	Exc L5-6 THEMIS C1QL3
F1S4_160802_148_E01	Neurons	Excitatory	Exc L5-6 THEMIS C1QL3
F1S4_160802_148_F01	Neurons	Excitatory	Exc L5-6 FEZF2 EFTUD1P1
F1S4_160802_148_G01	Neurons	Excitatory	Exc L5-6 FEZF2 EFTUD1P1
F1S4_160802_148_H01	Oligodendrocytes	Oligodendrocytes	Oligo L1-6 OPALIN
F1S4_160802_149_A01	Neurons	Excitatory	Exc L5-6 THEMIS C1QL3
F1S4_160802_149_B01	Neurons	Excitatory	Exc L5-6 THEMIS C1QL3
F1S4_160802_149_C01	Neurons	Excitatory	Exc L5-6 THEMIS C1QL3
F1S4_160802_149_D01	Neurons	Excitatory	Exc L5-6 THEMIS C1QL3
F1S4_160802_149_E01	Neurons	Inhibitory	Inh L3-6 SST NPY
F1S4_160802_149_F01	Neurons	Inhibitory	Inh L5-6 SST NPM1P10
F1S4_160802_149_G01	Neurons	Excitatory	Exc L5-6 THEMIS C1QL3
F1S4_160802_150_A01	Neurons	Inhibitory	Inh L5-6 SST NPM1P10
F1S4_160802_150_B01	Neurons	Excitatory	Exc L5-6 FEZF2 ABO
F1S4_160802_150_C01	Neurons	Excitatory	Exc L5-6 THEMIS C1QL3
F1S4_160802_150_D01	Neurons	Inhibitory	Inh L4-6 SST B3GAT2
F1S4_160802_150_E01	Neurons	Excitatory	Exc L5-6 FEZF2 ABO
F1S4_160802_150_F01	Neurons	Excitatory	Exc L5-6 THEMIS C1QL3
F1S4_160802_150_G01	Neurons	Excitatory	Exc L5-6 FEZF2 EFTUD1P1
F1S4_160802_150_H01	Oligodendrocytes	Oligodendrocytes	Oligo L1-6 OPALIN
F1S4_160802_151_A01	Neurons	Excitatory	Exc L5-6 THEMIS C1QL3
F1S4_160802_151_B01	Neurons	Excitatory	Exc L5-6 FEZF2 ABO
F1S4_160802_151_C01	Neurons	Excitatory	Exc L5-6 THEMIS C1QL3
F1S4_160802_151_D01	Neurons	Excitatory	Exc L5-6 FEZF2 EFTUD1P1
F1S4_160802_151_E01	Neurons	Inhibitory	Inh L2-6 LAMP5 CA1
F1S4_160802_151_F01	Neurons	Inhibitory	Inh L2-6 LAMP5 CA1
F1S4_160802_151_G01	Neurons	Excitatory	Exc L5-6 THEMIS C1QL3
F1S4_160802_152_A01	Neurons	Excitatory	Exc L5-6 FEZF2 EFTUD1P1
F1S4_160802_152_B01	Neurons	Excitatory	Exc L5-6 FEZF2 EFTUD1P1
F1S4_160802_152_C01	Neurons	Excitatory	Exc L5-6 THEMIS C1QL3
F1S4_160802_152_D01	Neurons	Excitatory	Exc L5-6 FEZF2 EFTUD1P1
F1S4_160802_152_E01	Neurons	Excitatory	Exc L5-6 THEMIS C1QL3
F1S4_160802_152_G01	Neurons	Excitatory	Exc L5-6 FEZF2 EFTUD1P1
F1S4_160802_152_H01	OPCs	OPCs	OPC L1-6 PDGFRA
F1S4_160802_153_A01	Neurons	Excitatory	Exc L5-6 THEMIS C1QL3
F1S4_160802_153_B01	Neurons	Excitatory	Exc L5-6 SLC17A7 IL15
F1S4_160802_153_C01	Neurons	Inhibitory	Inh L1-3 PAX6 SYT6
F1S4_160802_153_D01	Neurons	Inhibitory	Inh L5-6 SST NPM1P10
F1S4_160802_153_E01	Neurons	Excitatory	Exc L5-6 FEZF2 EFTUD1P1
F1S4_160802_153_F01	Neurons	Excitatory	Exc L5-6 FEZF2 ABO
F1S4_160802_153_G01	Neurons	Excitatory	Exc L5-6 THEMIS C1QL3
F1S4_160802_153_H01	Oligodendrocytes	Oligodendrocytes	Oligo L1-6 OPALIN
F1S4_160802_154_B01	Neurons	Excitatory	Exc L5-6 THEMIS C1QL3
F1S4_160802_154_C01	Neurons	Excitatory	Exc L5-6 FEZF2 EFTUD1P1
F1S4_160802_154_D01	Neurons	Inhibitory	Inh L5-6 GAD1 GLP1R
F1S4_160802_154_E01	Neurons	Excitatory	Exc L5-6 THEMIS C1QL3
F1S4_160802_154_F01	Neurons	Excitatory	Exc L5-6 FEZF2 ABO
F1S4_160802_154_H01	Oligodendrocytes	Oligodendrocytes	Oligo L1-6 OPALIN
F1S4_160802_155_A01	Neurons	Excitatory	Exc L2-3 LINC00507 FREM3
F1S4_160802_155_B01	Neurons	Excitatory	Exc L5-6 THEMIS C1QL3
F1S4_160802_155_C01	Neurons	Excitatory	Exc L5-6 THEMIS C1QL3
F1S4_160802_155_D01	Neurons	Excitatory	Exc L5-6 THEMIS C1QL3
F1S4_160802_155_E01	Neurons	Excitatory	Exc L5-6 THEMIS DCSTAMP
F1S4_160802_155_F01	Neurons	Excitatory	Exc L5-6 THEMIS C1QL3
F1S4_160802_155_G01	Neurons	Excitatory	Exc L5-6 FEZF2 ABO
F1S4_160802_155_H01	Astrocytes	Astrocytes	Astro L1-2 FGFR3 GFAP
F1S4_160802_156_A01	Neurons	Excitatory	Exc L5-6 THEMIS C1QL3
F1S4_160802_156_B01	Neurons	Excitatory	Exc L5-6 THEMIS C1QL3
F1S4_160802_156_D01	Neurons	Excitatory	Exc L5-6 THEMIS C1QL3
F1S4_160802_156_E01	Neurons	Excitatory	Exc L5-6 FEZF2 ABO
F1S4_160802_156_F01	Neurons	Excitatory	Exc L5-6 FEZF2 ABO
F1S4_160802_156_G01	Neurons	Excitatory	Exc L5-6 FEZF2 ABO
F1S4_160802_157_A01	Neurons	Excitatory	Exc L5-6 SLC17A7 IL15
F1S4_160802_157_B01	Neurons	Inhibitory	Inh L2-6 LAMP5 CA1
F1S4_160802_157_C01	Neurons	Excitatory	Exc L5-6 THEMIS C1QL3
F1S4_160802_157_D01	Neurons	Excitatory	Exc L4-6 RORB SEMA3E
F1S4_160802_157_F01	Neurons	Excitatory	Exc L5-6 THEMIS C1QL3
F1S4_160802_157_G01	Neurons	Excitatory	Exc L5-6 THEMIS C1QL3
F1S4_160802_157_H01	Oligodendrocytes	Oligodendrocytes	Oligo L1-6 OPALIN
F1S4_160802_158_C01	Neurons	Excitatory	Exc L5-6 FEZF2 ABO
F1S4_160802_158_D01	Neurons	Inhibitory	Inh L5-6 SST NPM1P10
F1S4_160802_158_E01	Neurons	Excitatory	Exc L5-6 THEMIS C1QL3
F1S4_160802_158_F01	Neurons	Excitatory	Exc L5-6 THEMIS C1QL3
F1S4_160802_158_G01	Neurons	Excitatory	Exc L5-6 THEMIS C1QL3
F1S4_160802_158_H01	Astrocytes	Astrocytes	Astro L1-2 FGFR3 GFAP
F1S4_160802_159_A01	Neurons	Inhibitory	Inh L4-6 PVALB SULF1
F1S4_160802_159_B01	Neurons	Excitatory	Exc L5-6 THEMIS C1QL3
F1S4_160802_159_D01	Neurons	Excitatory	Exc L5-6 THEMIS C1QL3
F1S4_160802_159_E01	Neurons	Excitatory	Exc L5-6 THEMIS C1QL3
F1S4_160802_159_F01	Neurons	Excitatory	Exc L5-6 THEMIS C1QL3
F1S4_160802_159_G01	Neurons	Excitatory	Exc L5-6 THEMIS C1QL3
F1S4_160802_159_H01	Oligodendrocytes	Oligodendrocytes	Oligo L1-6 OPALIN
F1S4_160802_160_A01	Neurons	Excitatory	Exc L5-6 FEZF2 EFTUD1P1
F1S4_160802_160_B01	Neurons	Excitatory	Exc L5-6 THEMIS C1QL3
F1S4_160802_160_C01	Neurons	Excitatory	Exc L5-6 THEMIS C1QL3
F1S4_160802_160_D01	Neurons	Excitatory	Exc L5-6 FEZF2 ABO
F1S4_160802_160_E01	Neurons	Excitatory	Exc L2-4 LINC00507 GLP2R
F1S4_160802_160_F01	Neurons	Excitatory	Exc L5-6 THEMIS C1QL3
F1S4_160802_160_G01	Neurons	Excitatory	Exc L5-6 THEMIS C1QL3
F1S4_160802_161_A01	Neurons	Excitatory	Exc L5-6 THEMIS CRABP1
F1S4_160802_161_B01	Neurons	Excitatory	Exc L5-6 FEZF2 ABO
F1S4_160802_161_C01	Neurons	Excitatory	Exc L5-6 FEZF2 ABO
F1S4_160802_161_D01	Neurons	Excitatory	Exc L5-6 THEMIS C1QL3
F1S4_160802_161_E01	Neurons	Inhibitory	Inh L1-4 LAMP5 LCP2
F1S4_160802_161_F01	Neurons	Excitatory	Exc L5-6 FEZF2 ABO
F1S4_160802_161_G01	Neurons	Excitatory	Exc L5-6 FEZF2 ABO
F1S4_160802_162_A01	Neurons	Excitatory	Exc L5-6 FEZF2 EFTUD1P1
F1S4_160802_162_B01	Neurons	Excitatory	Exc L5-6 THEMIS C1QL3
F1S4_160802_162_C01	Neurons	Excitatory	Exc L4-5 RORB FOLH1B
F1S4_160802_162_D01	Neurons	Excitatory	Exc L5-6 THEMIS C1QL3
F1S4_160802_162_E01	Neurons	Inhibitory	Inh L2-6 LAMP5 CA1
F1S4_160802_162_F01	Neurons	Excitatory	Exc L5-6 THEMIS C1QL3
F1S4_160802_162_G01	Neurons	Excitatory	Exc L5-6 THEMIS C1QL3
F1S4_160802_162_H01	Oligodendrocytes	Oligodendrocytes	Oligo L1-6 OPALIN
F1S4_160802_163_A01	Neurons	Inhibitory	Inh L5-6 SST TH
F1S4_160802_163_B01	Neurons	Excitatory	Exc L5-6 FEZF2 EFTUD1P1
F1S4_160802_163_C01	Neurons	Excitatory	Exc L5-6 THEMIS C1QL3
F1S4_160802_163_D01	Neurons	Inhibitory	Inh L1-2 VIP PCDH20
F1S4_160802_163_E01	Neurons	Inhibitory	Inh L3-6 VIP HS3ST3A1
F1S4_160802_163_F01	Neurons	Inhibitory	Inh L1-4 LAMP5 LCP2
F1S4_160802_163_G01	Neurons	Excitatory	Exc L5-6 THEMIS C1QL3
F1S4_160802_164_A01	Neurons	Excitatory	Exc L5-6 THEMIS C1QL3
F1S4_160802_164_B01	Neurons	Excitatory	Exc L5-6 THEMIS C1QL3
F1S4_160802_164_C01	Neurons	Excitatory	Exc L5-6 FEZF2 EFTUD1P1
F1S4_160802_164_D01	Neurons	Excitatory	Exc L5-6 THEMIS C1QL3
F1S4_160802_164_F01	Neurons	Inhibitory	Inh L3-6 SST HPGD
F1S4_160802_164_G01	Neurons	Excitatory	Exc L5-6 THEMIS C1QL3
F1S4_160802_165_A01	Neurons	Excitatory	Exc L5-6 SLC17A7 IL15
F1S4_160802_165_B01	Neurons	Excitatory	Exc L5-6 FEZF2 ABO
F1S4_160802_165_C01	Neurons	Excitatory	Exc L2-4 LINC00507 GLP2R
F1S4_160802_165_D01	Neurons	Inhibitory	Inh L5-6 SST NPM1P10
F1S4_160802_165_E01	Neurons	Excitatory	Exc L5-6 FEZF2 EFTUD1P1
F1S4_160802_165_F01	Neurons	Inhibitory	Inh L5-6 SST NPM1P10
F1S4_160802_165_G01	Neurons	Excitatory	Exc L5-6 FEZF2 EFTUD1P1
F1S4_160802_165_H01	Oligodendrocytes	Oligodendrocytes	Oligo L1-6 OPALIN
F1S4_160802_166_A01	Neurons	Excitatory	Exc L5-6 THEMIS C1QL3
[truncated: 13,525 more rows]

## Sheet: VL
SampleID in Original Publication	Celltype In Present Study	Celltype When Splitting Neurons In Present Study	Classification in Original Study
AAACCTGAGATGGCGT-1_4341_BA46	Astrocytes	Astrocytes	AST-PP
AAACCTGAGTGTTAGA-1_4341_BA46	Neurons	Excitatory	L5/6
AAACCTGCACCCATTC-1_4341_BA46	Neurons	Excitatory	L2/3
AAACCTGTCTTAGCCC-1_4341_BA46	Neurons	Excitatory	L5/6-CC
AAACGGGAGAACAATC-1_4341_BA46	Neurons	Excitatory	Neu-NRGN-I
AAACGGGAGAGCAATT-1_4341_BA46	Oligodendrocytes	Oligodendrocytes	Oligodendrocytes
AAACGGGAGCGGCTTC-1_4341_BA46	OPCs	OPCs	OPC
AAACGGGAGGACGAAA-1_4341_BA46	Astrocytes	Astrocytes	AST-PP
AAACGGGGTCGGCATC-1_4341_BA46	Neurons	Excitatory	L2/3
AAACGGGGTTCTGGTA-1_4341_BA46	Neurons	Excitatory	Neu-mat
AAACGGGTCCACGTTC-1_4341_BA46	Oligodendrocytes	Oligodendrocytes	Oligodendrocytes
AAAGATGAGCTACCGC-1_4341_BA46	OPCs	OPCs	OPC
AAAGATGCAGATTGCT-1_4341_BA46	Oligodendrocytes	Oligodendrocytes	Oligodendrocytes
AAAGATGCAGCGTCCA-1_4341_BA46	Neurons	Excitatory	L2/3
AAAGATGGTACCGCTG-1_4341_BA46	Neurons	Excitatory	L5/6-CC
AAAGATGGTCACTGGC-1_4341_BA46	Oligodendrocytes	Oligodendrocytes	Oligodendrocytes
AAAGATGGTCCGAATT-1_4341_BA46	Neurons	Excitatory	L2/3
AAAGATGGTGGTACAG-1_4341_BA46	Neurons	Excitatory	L5/6-CC
AAAGCAAAGGCGTACA-1_4341_BA46	OPCs	OPCs	OPC
AAAGCAAAGGCTATCT-1_4341_BA46	Oligodendrocytes	Oligodendrocytes	Oligodendrocytes
AAAGCAACAGCTGGCT-1_4341_BA46	Microglia	Microglia	Microglia
AAAGCAAGTAAGTGGC-1_4341_BA46	Oligodendrocytes	Oligodendrocytes	Oligodendrocytes
AAAGCAAGTGGTAACG-1_4341_BA46	Neurons	Inhibitory	IN-SST
AAAGCAAGTGGTGTAG-1_4341_BA46	OPCs	OPCs	OPC
AAAGCAAGTTAGGGTG-1_4341_BA46	Neurons	Excitatory	L5/6
AAAGCAAGTTCAGCGC-1_4341_BA46	Oligodendrocytes	Oligodendrocytes	Oligodendrocytes
AAAGCAATCTGCTTGC-1_4341_BA46	Neurons	Excitatory	L4
AAAGTAGAGCTGTTCA-1_4341_BA46	Neurons	Excitatory	L2/3
AAAGTAGCAGCGTCCA-1_4341_BA46	Neurons	Excitatory	L5/6-CC
AAAGTAGGTCAAAGCG-1_4341_BA46	OPCs	OPCs	OPC
AAAGTAGGTCTAGAGG-1_4341_BA46	Oligodendrocytes	Oligodendrocytes	Oligodendrocytes
AAAGTAGTCATTATCC-1_4341_BA46	Oligodendrocytes	Oligodendrocytes	Oligodendrocytes
AAAGTAGTCGGATGTT-1_4341_BA46	Neurons	Excitatory	L5/6-CC
AAATGCCCAAGGTGTG-1_4341_BA46	Oligodendrocytes	Oligodendrocytes	Oligodendrocytes
AAATGCCCAGCTATTG-1_4341_BA46	Neurons	Excitatory	L2/3
AAATGCCCATCTATGG-1_4341_BA46	Neurons	Excitatory	L5/6
AAATGCCGTCATCGGC-1_4341_BA46	Oligodendrocytes	Oligodendrocytes	Oligodendrocytes
AAATGCCGTGCAGACA-1_4341_BA46	Neurons	Excitatory	L2/3
AAATGCCTCACGATGT-1_4341_BA46	OPCs	OPCs	OPC
AAATGCCTCTATCCTA-1_4341_BA46	Neurons	Excitatory	L2/3
AACACGTAGGCTCAGA-1_4341_BA46	Neurons	Inhibitory	IN-SST
AACACGTAGGTAGCCA-1_4341_BA46	Oligodendrocytes	Oligodendrocytes	Oligodendrocytes
AACACGTAGTAGGTGC-1_4341_BA46	Neurons	Inhibitory	IN-SST
AACACGTAGTTCGCAT-1_4341_BA46	Neurons	Excitatory	L5/6-CC
AACACGTCACCGCTAG-1_4341_BA46	Oligodendrocytes	Oligodendrocytes	Oligodendrocytes
AACACGTCAGTGGAGT-1_4341_BA46	Neurons	Inhibitory	IN-SV2C
AACACGTGTCTCCACT-1_4341_BA46	Oligodendrocytes	Oligodendrocytes	Oligodendrocytes
AACACGTTCTATCCTA-1_4341_BA46	Neurons	Excitatory	L2/3
AACCATGAGCGCTTAT-1_4341_BA46	Astrocytes	Astrocytes	AST-PP
AACCATGAGTGGTAAT-1_4341_BA46	Neurons	Inhibitory	IN-SST
AACCATGAGTGTACGG-1_4341_BA46	Astrocytes	Astrocytes	AST-PP
AACCATGGTAGAAAGG-1_4341_BA46	Oligodendrocytes	Oligodendrocytes	Oligodendrocytes
AACCATGTCCAGATCA-1_4341_BA46	Neurons	Excitatory	L2/3
AACCATGTCGCGTAGC-1_4341_BA46	OPCs	OPCs	OPC
AACCGCGAGCGCCTCA-1_4341_BA46	Oligodendrocytes	Oligodendrocytes	Oligodendrocytes
AACCGCGTCCCGGATG-1_4341_BA46	Neurons	Excitatory	L5/6
AACCGCGTCTGTACGA-1_4341_BA46	Neurons	Inhibitory	IN-SST
AACGTTGAGATGAGAG-1_4341_BA46	OPCs	OPCs	OPC
AACGTTGAGCTCCTTC-1_4341_BA46	Neurons	Excitatory	L5/6-CC
AACGTTGAGTGTTAGA-1_4341_BA46	Neurons	Excitatory	L5/6-CC
AACGTTGCATATGGTC-1_4341_BA46	Oligodendrocytes	Oligodendrocytes	Oligodendrocytes
AACGTTGGTGGTCCGT-1_4341_BA46	Oligodendrocytes	Oligodendrocytes	Oligodendrocytes
AACGTTGTCAGATAAG-1_4341_BA46	Oligodendrocytes	Oligodendrocytes	Oligodendrocytes
AACGTTGTCCCACTTG-1_4341_BA46	Neurons	Excitatory	L4
AACGTTGTCCGCAAGC-1_4341_BA46	OPCs	OPCs	OPC
AACTCAGAGCACCGTC-1_4341_BA46	Neurons	Excitatory	L4
AACTCAGAGTGCCAGA-1_4341_BA46	Neurons	Inhibitory	IN-SST
AACTCAGCATACTCTT-1_4341_BA46	Neurons	Excitatory	L5/6
AACTCAGGTATATGGA-1_4341_BA46	Neurons	Inhibitory	IN-VIP
AACTCAGGTCGCGAAA-1_4341_BA46	Astrocytes	Astrocytes	AST-PP
AACTCAGGTGAGCGAT-1_4341_BA46	Neurons	Inhibitory	IN-SST
AACTCAGGTTGCCTCT-1_4341_BA46	OPCs	OPCs	OPC
AACTCCCCACCAGTTA-1_4341_BA46	Neurons	Excitatory	L4
AACTCCCCACGTCAGC-1_4341_BA46	Oligodendrocytes	Oligodendrocytes	Oligodendrocytes
AACTCCCGTCAGTGGA-1_4341_BA46	Astrocytes	Astrocytes	AST-PP
AACTCCCGTCATGCAT-1_4341_BA46	OPCs	OPCs	OPC
AACTCCCGTGGCGAAT-1_4341_BA46	Oligodendrocytes	Oligodendrocytes	Oligodendrocytes
AACTCCCGTTGCCTCT-1_4341_BA46	Endothelia	Endothelia	Endothelial
AACTCCCTCCCTCAGT-1_4341_BA46	Neurons	Excitatory	Neu-mat
AACTCTTAGATCACGG-1_4341_BA46	Neurons	Excitatory	L5/6-CC
AACTCTTAGGATGTAT-1_4341_BA46	Oligodendrocytes	Oligodendrocytes	Oligodendrocytes
AACTCTTCACAGCGTC-1_4341_BA46	Astrocytes	Astrocytes	AST-PP
AACTCTTGTAGATTAG-1_4341_BA46	Neurons	Excitatory	L4
AACTCTTTCTTGCAAG-1_4341_BA46	Neurons	Inhibitory	IN-PV
AACTGGTAGATCCCGC-1_4341_BA46	Oligodendrocytes	Oligodendrocytes	Oligodendrocytes
AACTGGTCACGGACAA-1_4341_BA46	Oligodendrocytes	Oligodendrocytes	Oligodendrocytes
AACTGGTCATTACGAC-1_4341_BA46	Neurons	Excitatory	Neu-NRGN-II
AACTGGTGTCGCGGTT-1_4341_BA46	Neurons	Excitatory	Neu-NRGN-II
AACTGGTGTGTAATGA-1_4341_BA46	Astrocytes	Astrocytes	AST-PP
AACTGGTTCCTTCAAT-1_4341_BA46	Neurons	Excitatory	L4
AACTTTCAGGCCGAAT-1_4341_BA46	Neurons	Excitatory	L4
AACTTTCCAGGCGATA-1_4341_BA46	OPCs	OPCs	OPC
AACTTTCGTAAGGGAA-1_4341_BA46	Neurons	Excitatory	L5/6-CC
AACTTTCGTACAGCAG-1_4341_BA46	Oligodendrocytes	Oligodendrocytes	Oligodendrocytes
AACTTTCGTTCAGACT-1_4341_BA46	Oligodendrocytes	Oligodendrocytes	Oligodendrocytes
AAGACCTAGCCACCTG-1_4341_BA46	OPCs	OPCs	OPC
AAGACCTAGGACGAAA-1_4341_BA46	Neurons	Inhibitory	IN-PV
AAGACCTAGTTGTCGT-1_4341_BA46	Oligodendrocytes	Oligodendrocytes	Oligodendrocytes
AAGACCTCAGGCGATA-1_4341_BA46	Oligodendrocytes	Oligodendrocytes	Oligodendrocytes
AAGACCTGTAGCTCCG-1_4341_BA46	Neurons	Inhibitory	IN-VIP
AAGACCTGTTTGACTG-1_4341_BA46	Neurons	Excitatory	Neu-NRGN-I
AAGACCTTCACTTACT-1_4341_BA46	Neurons	Excitatory	L4
AAGACCTTCGGACAAG-1_4341_BA46	Neurons	Inhibitory	IN-SST
AAGACCTTCTTGTATC-1_4341_BA46	Microglia	Microglia	Microglia
AAGCCGCAGAGACTTA-1_4341_BA46	Neurons	Inhibitory	IN-VIP
AAGCCGCAGATGTAAC-1_4341_BA46	OPCs	OPCs	OPC
AAGCCGCCACGAAATA-1_4341_BA46	Astrocytes	Astrocytes	AST-PP
AAGCCGCCATAAAGGT-1_4341_BA46	Oligodendrocytes	Oligodendrocytes	Oligodendrocytes
AAGCCGCGTTCAACCA-1_4341_BA46	Neurons	Excitatory	L2/3
AAGCCGCTCCTTCAAT-1_4341_BA46	Neurons	Excitatory	L2/3
AAGGAGCAGGAGTTGC-1_4341_BA46	Neurons	Excitatory	L2/3
AAGGAGCGTAAGCACG-1_4341_BA46	Neurons	Excitatory	Neu-NRGN-I
AAGGAGCTCCTAGGGC-1_4341_BA46	Neurons	Inhibitory	IN-VIP
AAGGAGCTCTACTCAT-1_4341_BA46	Neurons	Excitatory	L5/6
AAGGCAGAGAATTCCC-1_4341_BA46	Neurons	Excitatory	L2/3
AAGGCAGAGATGCGAC-1_4341_BA46	Neurons	Excitatory	L5/6-CC
AAGGCAGGTACAGTTC-1_4341_BA46	Oligodendrocytes	Oligodendrocytes	Oligodendrocytes
AAGGCAGGTGGGTCAA-1_4341_BA46	OPCs	OPCs	OPC
AAGGCAGTCATTGCCC-1_4341_BA46	Endothelia	Endothelia	Endothelial
AAGGCAGTCGCGTAGC-1_4341_BA46	Neurons	Excitatory	L4
AAGGCAGTCTTGCAAG-1_4341_BA46	Astrocytes	Astrocytes	AST-PP
AAGGTTCAGAGCTTCT-1_4341_BA46	Oligodendrocytes	Oligodendrocytes	Oligodendrocytes
AAGGTTCAGTAGGTGC-1_4341_BA46	Neurons	Excitatory	Neu-NRGN-I
AAGGTTCGTCTCGTTC-1_4341_BA46	Oligodendrocytes	Oligodendrocytes	Oligodendrocytes
AAGGTTCTCCGAAGAG-1_4341_BA46	Neurons	Inhibitory	IN-VIP
AAGGTTCTCTTGCAAG-1_4341_BA46	OPCs	OPCs	OPC
AAGTCTGCAAAGTCAA-1_4341_BA46	Neurons	Inhibitory	IN-SST
AAGTCTGCAAGTTAAG-1_4341_BA46	Oligodendrocytes	Oligodendrocytes	Oligodendrocytes
AAGTCTGCACATAACC-1_4341_BA46	Oligodendrocytes	Oligodendrocytes	Oligodendrocytes
AAGTCTGCACATGACT-1_4341_BA46	Neurons	Excitatory	L5/6-CC
AAGTCTGTCATTATCC-1_4341_BA46	OPCs	OPCs	OPC
AATCCAGCACAGCGTC-1_4341_BA46	Neurons	Inhibitory	IN-PV
AATCCAGCAGCCTTTC-1_4341_BA46	Neurons	Excitatory	L5/6-CC
AATCCAGCAGGCTGAA-1_4341_BA46	Neurons	Excitatory	L5/6
AATCCAGCAGTAACGG-1_4341_BA46	Neurons	Excitatory	L2/3
AATCCAGCAGTTCATG-1_4341_BA46	Neurons	Excitatory	L2/3
AATCCAGCATAGTAAG-1_4341_BA46	Neurons	Excitatory	L2/3
AATCCAGCATGCTGGC-1_4341_BA46	Oligodendrocytes	Oligodendrocytes	Oligodendrocytes
AATCCAGGTCTCTCGT-1_4341_BA46	Neurons	Inhibitory	IN-SST
AATCCAGTCAGTGTTG-1_4341_BA46	Oligodendrocytes	Oligodendrocytes	Oligodendrocytes
AATCCAGTCTCTGAGA-1_4341_BA46	Oligodendrocytes	Oligodendrocytes	Oligodendrocytes
AATCGGTAGAATGTTG-1_4341_BA46	Neurons	Excitatory	L4
AATCGGTAGCTAGTCT-1_4341_BA46	Oligodendrocytes	Oligodendrocytes	Oligodendrocytes
AATCGGTCACCAACCG-1_4341_BA46	Neurons	Excitatory	L5/6-CC
AATCGGTCATGACGGA-1_4341_BA46	Oligodendrocytes	Oligodendrocytes	Oligodendrocytes
AATCGGTGTCCGAACC-1_4341_BA46	Neurons	Inhibitory	IN-VIP
AATCGGTGTGGCGAAT-1_4341_BA46	Neurons	Inhibitory	IN-SST
AATCGGTGTTAGGGTG-1_4341_BA46	Neurons	Excitatory	L4
AATCGGTTCACGCGGT-1_4341_BA46	Oligodendrocytes	Oligodendrocytes	Oligodendrocytes
AATCGGTTCGGTCCGA-1_4341_BA46	Neurons	Inhibitory	IN-SST
AATCGGTTCTCTTATG-1_4341_BA46	Neurons	Excitatory	L2/3
ACACCAAAGAAGAAGC-1_4341_BA46	Neurons	Excitatory	L5/6-CC
ACACCAACAAACCCAT-1_4341_BA46	Neurons	Inhibitory	IN-PV
ACACCAACAGATGAGC-1_4341_BA46	Neurons	Excitatory	Neu-mat
ACACCAACATGAGCGA-1_4341_BA46	OPCs	OPCs	OPC
ACACCAAGTCACCTAA-1_4341_BA46	Oligodendrocytes	Oligodendrocytes	Oligodendrocytes
ACACCAAGTGTCTGAT-1_4341_BA46	Neurons	Inhibitory	IN-PV
ACACCAAGTTCTGGTA-1_4341_BA46	Oligodendrocytes	Oligodendrocytes	Oligodendrocytes
ACACCAATCACCCGAG-1_4341_BA46	OPCs	OPCs	OPC
ACACCAATCCAACCAA-1_4341_BA46	Neurons	Excitatory	L2/3
ACACCAATCGTACGGC-1_4341_BA46	Neurons	Inhibitory	IN-SST
ACACCCTAGAATCTCC-1_4341_BA46	Neurons	Excitatory	L4
ACACCCTAGACTCGGA-1_4341_BA46	Oligodendrocytes	Oligodendrocytes	Oligodendrocytes
ACACCCTAGATGCCAG-1_4341_BA46	OPCs	OPCs	OPC
ACACCCTAGCCGGTAA-1_4341_BA46	Neurons	Inhibitory	IN-SST
ACACCCTAGCCTCGTG-1_4341_BA46	Oligodendrocytes	Oligodendrocytes	Oligodendrocytes
ACACCCTAGCTTCGCG-1_4341_BA46	Oligodendrocytes	Oligodendrocytes	Oligodendrocytes
ACACCCTGTCGCGGTT-1_4341_BA46	Neurons	Excitatory	L2/3
ACACCCTGTTACTGAC-1_4341_BA46	Neurons	Excitatory	L4
ACACCCTTCAAGCCTA-1_4341_BA46	Oligodendrocytes	Oligodendrocytes	Oligodendrocytes
ACACCGGAGACAGACC-1_4341_BA46	Neurons	Excitatory	Neu-mat
ACACCGGGTTCCACAA-1_4341_BA46	Neurons	Excitatory	L5/6-CC
ACACTGAAGCCATCGC-1_4341_BA46	Neurons	Excitatory	L4
ACACTGAAGTACGTAA-1_4341_BA46	Neurons	Inhibitory	IN-SST
ACACTGACAGGGTTAG-1_4341_BA46	Neurons	Inhibitory	IN-VIP
ACACTGAGTTCAGCGC-1_4341_BA46	OPCs	OPCs	OPC
ACAGCCGAGACCCACC-1_4341_BA46	Endothelia	Endothelia	Endothelial
ACAGCCGAGTGAATTG-1_4341_BA46	OPCs	OPCs	OPC
ACAGCCGAGTGCCATT-1_4341_BA46	Neurons	Excitatory	L2/3
ACAGCCGCACGGCCAT-1_4341_BA46	Neurons	Inhibitory	IN-SST
ACAGCCGCAGCAGTTT-1_4341_BA46	Neurons	Inhibitory	IN-SST
ACAGCCGCATCCGTGG-1_4341_BA46	Neurons	Excitatory	Neu-mat
ACAGCCGTCCAAGCCG-1_4341_BA46	Neurons	Excitatory	L4
ACAGCCGTCCGTAGGC-1_4341_BA46	Neurons	Excitatory	L2/3
ACAGCCGTCGTCCGTT-1_4341_BA46	Neurons	Inhibitory	IN-SST
ACAGCCGTCTACTCAT-1_4341_BA46	Oligodendrocytes	Oligodendrocytes	Oligodendrocytes
ACAGCTAAGAGCTGGT-1_4341_BA46	Neurons	Inhibitory	IN-SST
ACAGCTAAGATGTGGC-1_4341_BA46	Neurons	Inhibitory	IN-SV2C
ACAGCTAAGTCACGCC-1_4341_BA46	Neurons	Excitatory	L5/6
ACAGCTACAACGATCT-1_4341_BA46	Neurons	Excitatory	L2/3
ACAGCTACAGAGCCAA-1_4341_BA46	Neurons	Excitatory	L5/6
ACAGCTAGTACAGTGG-1_4341_BA46	Neurons	Excitatory	L4
ACAGCTAGTACCTACA-1_4341_BA46	Neurons	Excitatory	L2/3
ACAGCTAGTCGCGGTT-1_4341_BA46	OPCs	OPCs	OPC
ACAGCTATCACCACCT-1_4341_BA46	Neurons	Excitatory	L2/3
ACAGCTATCATCATTC-1_4341_BA46	Astrocytes	Astrocytes	AST-PP
ACAGCTATCGATCCCT-1_4341_BA46	Endothelia	Endothelia	Endothelial
ACATACGCACAAGCCC-1_4341_BA46	Neurons	Inhibitory	IN-VIP
ACATACGCAGCCTTTC-1_4341_BA46	Neurons	Excitatory	L2/3
ACATACGCAGGATTGG-1_4341_BA46	Neurons	Excitatory	L2/3
ACATACGGTCCAGTAT-1_4341_BA46	Neurons	Excitatory	L4
ACATACGGTCGAGATG-1_4341_BA46	Neurons	Excitatory	Neu-NRGN-I
ACATACGTCCGTAGTA-1_4341_BA46	Neurons	Excitatory	Neu-NRGN-I
ACATCAGAGAAGATTC-1_4341_BA46	Neurons	Inhibitory	IN-SST
ACATCAGCACCCATGG-1_4341_BA46	Astrocytes	Astrocytes	AST-PP
ACATCAGCATACGCTA-1_4341_BA46	OPCs	OPCs	OPC
ACATCAGGTAAAGGAG-1_4341_BA46	Oligodendrocytes	Oligodendrocytes	Oligodendrocytes
ACATCAGGTCTAAAGA-1_4341_BA46	Neurons	Excitatory	L4
ACATCAGGTGAGCGAT-1_4341_BA46	Neurons	Excitatory	Neu-NRGN-II
ACATCAGGTGATGTCT-1_4341_BA46	Neurons	Excitatory	L2/3
ACATCAGTCAACCAAC-1_4341_BA46	Neurons	Excitatory	L5/6-CC
ACATCAGTCATGTCTT-1_4341_BA46	Neurons	Inhibitory	IN-SST
ACATCAGTCTTCTGGC-1_4341_BA46	Oligodendrocytes	Oligodendrocytes	Oligodendrocytes
ACATGGTAGCTGCGAA-1_4341_BA46	Neurons	Inhibitory	IN-PV
ACATGGTCAAGGTTTC-1_4341_BA46	Neurons	Excitatory	L5/6-CC
ACATGGTCAGGGATTG-1_4341_BA46	Oligodendrocytes	Oligodendrocytes	Oligodendrocytes
ACATGGTGTATCACCA-1_4341_BA46	Oligodendrocytes	Oligodendrocytes	Oligodendrocytes
ACATGGTGTCATCGGC-1_4341_BA46	Neurons	Inhibitory	IN-SST
ACATGGTTCATGTGGT-1_4341_BA46	Oligodendrocytes	Oligodendrocytes	Oligodendrocytes
ACATGGTTCGGCTTGG-1_4341_BA46	Oligodendrocytes	Oligodendrocytes	Oligodendrocytes
ACCAGTAAGAGCAATT-1_4341_BA46	Neurons	Excitatory	L2/3
ACCAGTACAGAAGCAC-1_4341_BA46	Oligodendrocytes	Oligodendrocytes	Oligodendrocytes
ACCAGTACATTACCTT-1_4341_BA46	Oligodendrocytes	Oligodendrocytes	Oligodendrocytes
ACCAGTAGTGTCTGAT-1_4341_BA46	Microglia	Microglia	Microglia
ACCAGTATCACCATAG-1_4341_BA46	Oligodendrocytes	Oligodendrocytes	Oligodendrocytes
ACCAGTATCTGAGTGT-1_4341_BA46	Oligodendrocytes	Oligodendrocytes	Oligodendrocytes
ACCCACTCAAAGCAAT-1_4341_BA46	Oligodendrocytes	Oligodendrocytes	Oligodendrocytes
ACCCACTCAAGTTCTG-1_4341_BA46	Oligodendrocytes	Oligodendrocytes	Oligodendrocytes
ACCCACTCATGAGCGA-1_4341_BA46	Neurons	Excitatory	L5/6-CC
ACCCACTGTCGGGTCT-1_4341_BA46	Oligodendrocytes	Oligodendrocytes	Oligodendrocytes
ACCCACTGTTCTGGTA-1_4341_BA46	Neurons	Excitatory	L2/3
ACCCACTTCATCGCTC-1_4341_BA46	Neurons	Excitatory	L4
ACCCACTTCTTTAGTC-1_4341_BA46	Endothelia	Endothelia	Endothelial
ACCGTAAAGCACCGCT-1_4341_BA46	Neurons	Excitatory	L4
ACCGTAAAGCGCTCCA-1_4341_BA46	Endothelia	Endothelia	Endothelial
ACCGTAACAATCCGAT-1_4341_BA46	Neurons	Excitatory	L4
ACCGTAACAGGATCGA-1_4341_BA46	Neurons	Excitatory	L4
ACCGTAAGTTAAAGTG-1_4341_BA46	Oligodendrocytes	Oligodendrocytes	Oligodendrocytes
ACCGTAATCGGAAACG-1_4341_BA46	Neurons	Excitatory	L5/6-CC
ACCTTTAAGCTGAACG-1_4341_BA46	Neurons	Inhibitory	IN-PV
ACCTTTACACAAGTAA-1_4341_BA46	OPCs	OPCs	OPC
ACCTTTACAGGCGATA-1_4341_BA46	OPCs	OPCs	OPC
ACCTTTACAGGTCCAC-1_4341_BA46	Neurons	Excitatory	L4
ACCTTTAGTGAAATCA-1_4341_BA46	Oligodendrocytes	Oligodendrocytes	Oligodendrocytes
ACCTTTATCTTCAACT-1_4341_BA46	Neurons	Excitatory	L5/6-CC
ACGAGCCAGAACAACT-1_4341_BA46	Neurons	Excitatory	Neu-NRGN-I
ACGAGCCCAAGGTTTC-1_4341_BA46	OPCs	OPCs	OPC
ACGAGCCCAGCTGTTA-1_4341_BA46	Neurons	Excitatory	L5/6
ACGAGCCCAGCTTCGG-1_4341_BA46	Endothelia	Endothelia	Endothelial
ACGAGCCCATGGTTGT-1_4341_BA46	Oligodendrocytes	Oligodendrocytes	Oligodendrocytes
ACGAGCCGTACCAGTT-1_4341_BA46	Neurons	Excitatory	Neu-NRGN-I
ACGAGCCTCTTACCTA-1_4341_BA46	Neurons	Excitatory	L4
ACGAGGAAGACAGACC-1_4341_BA46	Neurons	Excitatory	L2/3
ACGAGGAAGACAGAGA-1_4341_BA46	OPCs	OPCs	OPC
ACGAGGAAGATCACGG-1_4341_BA46	Neurons	Excitatory	L4
ACGAGGAAGCGTTTAC-1_4341_BA46	Oligodendrocytes	Oligodendrocytes	Oligodendrocytes
ACGAGGACAATCGAAA-1_4341_BA46	Neurons	Excitatory	L5/6
ACGAGGACACGGTAGA-1_4341_BA46	Neurons	Excitatory	L2/3
ACGAGGACAGCTGCAC-1_4341_BA46	Oligodendrocytes	Oligodendrocytes	Oligodendrocytes
ACGAGGAGTGAGTATA-1_4341_BA46	Oligodendrocytes	Oligodendrocytes	Oligodendrocytes
ACGAGGAGTTATCCGA-1_4341_BA46	Oligodendrocytes	Oligodendrocytes	Oligodendrocytes
ACGAGGATCACTCTTA-1_4341_BA46	Oligodendrocytes	Oligodendrocytes	Oligodendrocytes
ACGAGGATCCTAGAAC-1_4341_BA46	Oligodendrocytes	Oligodendrocytes	Oligodendrocytes
ACGATACCAGCTGCAC-1_4341_BA46	Neurons	Inhibitory	IN-SST
ACGATACTCCTAGGGC-1_4341_BA46	Neurons	Excitatory	L2/3
ACGATACTCGGACAAG-1_4341_BA46	OPCs	OPCs	OPC
ACGATACTCGTCCGTT-1_4341_BA46	Oligodendrocytes	Oligodendrocytes	Oligodendrocytes
ACGATACTCTGCGGCA-1_4341_BA46	Neurons	Excitatory	L2/3
ACGATACTCTGGCGTG-1_4341_BA46	Oligodendrocytes	Oligodendrocytes	Oligodendrocytes
ACGATGTAGAACAATC-1_4341_BA46	Neurons	Excitatory	L5/6-CC
ACGATGTAGCGCTTAT-1_4341_BA46	Oligodendrocytes	Oligodendrocytes	Oligodendrocytes
ACGATGTAGCTAACTC-1_4341_BA46	Oligodendrocytes	Oligodendrocytes	Oligodendrocytes
ACGATGTCAGTCAGCC-1_4341_BA46	Oligodendrocytes	Oligodendrocytes	Oligodendrocytes
ACGATGTCATCCAACA-1_4341_BA46	Neurons	Excitatory	L5/6-CC
ACGATGTGTTTGGCGC-1_4341_BA46	Neurons	Inhibitory	IN-VIP
ACGATGTTCCCTCAGT-1_4341_BA46	Endothelia	Endothelia	Endothelial
ACGCAGCCAACGATCT-1_4341_BA46	Neurons	Excitatory	L2/3
ACGCAGCCACACTGCG-1_4341_BA46	Neurons	Inhibitory	IN-VIP
ACGCAGCGTAAAGGAG-1_4341_BA46	Oligodendrocytes	Oligodendrocytes	Oligodendrocytes
ACGCAGCGTGATAAGT-1_4341_BA46	Neurons	Excitatory	L2/3
ACGCAGCTCCGTAGGC-1_4341_BA46	Neurons	Inhibitory	IN-VIP
ACGCCAGAGTCCGTAT-1_4341_BA46	Neurons	Excitatory	L4
ACGCCAGGTCGGGTCT-1_4341_BA46	OPCs	OPCs	OPC
ACGCCAGGTGTCAATC-1_4341_BA46	Neurons	Inhibitory	IN-PV
ACGCCAGTCCCTCTTT-1_4341_BA46	Endothelia	Endothelia	Endothelial
ACGCCAGTCCTACAGA-1_4341_BA46	OPCs	OPCs	OPC
ACGCCAGTCGACAGCC-1_4341_BA46	Astrocytes	Astrocytes	AST-FB
ACGCCGAAGCACGCCT-1_4341_BA46	Neurons	Excitatory	Neu-mat
ACGCCGAAGCTGCGAA-1_4341_BA46	Microglia	Microglia	Microglia
ACGCCGAGTCCAGTAT-1_4341_BA46	Neurons	Excitatory	L5/6
ACGCCGATCACCTCGT-1_4341_BA46	Neurons	Excitatory	L4
ACGCCGATCCGCTGTT-1_4341_BA46	Oligodendrocytes	Oligodendrocytes	Oligodendrocytes
ACGCCGATCGGCTTGG-1_4341_BA46	Neurons	Inhibitory	IN-VIP
ACGCCGATCTAGCACA-1_4341_BA46	Neurons	Excitatory	Neu-NRGN-I
ACGGAGAAGCGTGAGT-1_4341_BA46	OPCs	OPCs	OPC
ACGGAGACAAGAGTCG-1_4341_BA46	OPCs	OPCs	OPC
ACGGCCAAGAGGACGG-1_4341_BA46	Neurons	Excitatory	L5/6
ACGGCCAAGAGTAATC-1_4341_BA46	Neurons	Excitatory	L5/6
ACGGCCACAATGGAAT-1_4341_BA46	Neurons	Excitatory	L5/6-CC
ACGGCCAGTAGGCTGA-1_4341_BA46	Oligodendrocytes	Oligodendrocytes	Oligodendrocytes
ACGGCCAGTCGCCATG-1_4341_BA46	Neurons	Excitatory	L4
ACGGCCAGTTATTCTC-1_4341_BA46	Neurons	Inhibitory	IN-SST
ACGGCCATCGGATGGA-1_4341_BA46	Neurons	Inhibitory	IN-VIP
ACGGCCATCGGTCCGA-1_4341_BA46	Oligodendrocytes	Oligodendrocytes	Oligodendrocytes
ACGGCCATCGTTTAGG-1_4341_BA46	Astrocytes	Astrocytes	AST-PP
ACGGGCTAGCAGACTG-1_4341_BA46	OPCs	OPCs	OPC
ACGGGCTCATCCGGGT-1_4341_BA46	Neurons	Inhibitory	IN-VIP
ACGGGCTCATTGCGGC-1_4341_BA46	Neurons	Inhibitory	IN-PV
ACGGGCTGTACAAGTA-1_4341_BA46	Oligodendrocytes	Oligodendrocytes	Oligodendrocytes
ACGGGCTGTAGTGAAT-1_4341_BA46	Oligodendrocytes	Oligodendrocytes	Oligodendrocytes
ACGGGCTGTATTAGCC-1_4341_BA46	Neurons	Excitatory	L2/3
ACGGGCTGTGGAAAGA-1_4341_BA46	Neurons	Inhibitory	IN-SV2C
ACGGGCTGTTCAGACT-1_4341_BA46	Oligodendrocytes	Oligodendrocytes	Oligodendrocytes
ACGGGCTTCAACGCTA-1_4341_BA46	Neurons	Excitatory	L5/6-CC
ACGGGTCAGAATCTCC-1_4341_BA46	Astrocytes	Astrocytes	AST-FB
ACGGGTCAGAGTGAGA-1_4341_BA46	Neurons	Inhibitory	IN-PV
ACGGGTCAGATATGCA-1_4341_BA46	Astrocytes	Astrocytes	AST-FB
ACGGGTCAGTGGGATC-1_4341_BA46	Neurons	Excitatory	L4
ACGGGTCGTAGCGTGA-1_4341_BA46	Neurons	Excitatory	L4
ACGGGTCTCAGGTAAA-1_4341_BA46	Neurons	Excitatory	L4
ACGGGTCTCTTAGCCC-1_4341_BA46	Oligodendrocytes	Oligodendrocytes	Oligodendrocytes
ACGTCAAAGAAGGTGA-1_4341_BA46	Neurons	Excitatory	L5/6
ACGTCAAAGATCCCAT-1_4341_BA46	Neurons	Inhibitory	IN-PV
ACGTCAAAGATTACCC-1_4341_BA46	OPCs	OPCs	OPC
ACGTCAAAGGGTCTCC-1_4341_BA46	Oligodendrocytes	Oligodendrocytes	Oligodendrocytes
ACGTCAACAGTCACTA-1_4341_BA46	Neurons	Excitatory	L4
ACGTCAAGTAGATTAG-1_4341_BA46	OPCs	OPCs	OPC
ACGTCAATCACATACG-1_4341_BA46	Oligodendrocytes	Oligodendrocytes	Oligodendrocytes
ACTATCTAGATCGATA-1_4341_BA46	Neurons	Excitatory	L5/6-CC
ACTATCTAGATGCCTT-1_4341_BA46	Neurons	Excitatory	L5/6-CC
ACTATCTAGCGTTTAC-1_4341_BA46	Neurons	Inhibitory	IN-SST
ACTATCTAGCTGTCTA-1_4341_BA46	Neurons	Excitatory	L2/3
ACTATCTAGTACGTAA-1_4341_BA46	Neurons	Inhibitory	IN-VIP
ACTATCTCAGTCAGCC-1_4341_BA46	Neurons	Inhibitory	IN-PV
ACTATCTGTCGGCATC-1_4341_BA46	OPCs	OPCs	OPC
ACTATCTTCAACACCA-1_4341_BA46	Oligodendrocytes	Oligodendrocytes	Oligodendrocytes
ACTATCTTCTTCGAGA-1_4341_BA46	Neurons	Excitatory	L4
ACTGAACAGATTACCC-1_4341_BA46	Neurons	Excitatory	L2/3
ACTGAACAGGTGTGGT-1_4341_BA46	Endothelia	Endothelia	Endothelial
ACTGAACAGTAGCGGT-1_4341_BA46	Neurons	Excitatory	L5/6-CC
ACTGAACCAAGCGCTC-1_4341_BA46	OPCs	OPCs	OPC
ACTGAACGTAAATGTG-1_4341_BA46	Neurons	Excitatory	L4
ACTGAACGTCTCAACA-1_4341_BA46	Neurons	Excitatory	L5/6-CC
ACTGAACGTGAACCTT-1_4341_BA46	Endothelia	Endothelia	Endothelial
ACTGAACGTGCAGGTA-1_4341_BA46	OPCs	OPCs	OPC
ACTGAACGTGGTACAG-1_4341_BA46	Neurons	Excitatory	L2/3
ACTGAACTCAAAGACA-1_4341_BA46	Neurons	Inhibitory	IN-SST
ACTGAACTCAAAGTAG-1_4341_BA46	Neurons	Excitatory	Neu-mat
ACTGAACTCGAATCCA-1_4341_BA46	Neurons	Excitatory	L2/3
ACTGAGTAGCGGATCA-1_4341_BA46	Neurons	Inhibitory	IN-VIP
ACTGAGTAGTGAATTG-1_4341_BA46	Neurons	Excitatory	L4
ACTGAGTCAATGTTGC-1_4341_BA46	Neurons	Inhibitory	IN-SST
ACTGAGTCACATGGGA-1_4341_BA46	Neurons	Excitatory	L5/6
ACTGAGTTCGTTACAG-1_4341_BA46	Oligodendrocytes	Oligodendrocytes	Oligodendrocytes
ACTGATGAGAGGACGG-1_4341_BA46	Neurons	Inhibitory	IN-SST
ACTGATGAGCCGTCGT-1_4341_BA46	Neurons	Excitatory	L4
ACTGATGAGCGCCTTG-1_4341_BA46	Neurons	Excitatory	L5/6
ACTGATGAGTATTGGA-1_4341_BA46	Neurons	Excitatory	L2/3
ACTGATGCAAAGGCGT-1_4341_BA46	Neurons	Excitatory	L2/3
ACTGATGCACGAGAGT-1_4341_BA46	Neurons	Excitatory	Neu-NRGN-II
ACTGATGCAGCCTGTG-1_4341_BA46	Oligodendrocytes	Oligodendrocytes	Oligodendrocytes
ACTGATGCAGGCGATA-1_4341_BA46	Neurons	Excitatory	L4
ACTGATGGTTGAGGTG-1_4341_BA46	Neurons	Excitatory	L4
ACTGCTCAGCTAACTC-1_4341_BA46	Neurons	Excitatory	Neu-NRGN-I
ACTGCTCAGGTGCAAC-1_4341_BA46	Astrocytes	Astrocytes	AST-PP
ACTGCTCAGTGGTAAT-1_4341_BA46	Neurons	Excitatory	L4
ACTGCTCCAAGCGTAG-1_4341_BA46	Neurons	Excitatory	L5/6-CC
ACTGCTCCAGACAAAT-1_4341_BA46	Neurons	Inhibitory	IN-PV
ACTGCTCGTCTCATCC-1_4341_BA46	Oligodendrocytes	Oligodendrocytes	Oligodendrocytes
ACTGCTCTCAGTTAGC-1_4341_BA46	Oligodendrocytes	Oligodendrocytes	Oligodendrocytes
ACTGCTCTCCTTGCCA-1_4341_BA46	OPCs	OPCs	OPC
ACTGTCCAGCGCTTAT-1_4341_BA46	Neurons	Excitatory	L5/6-CC
ACTGTCCAGGTGATAT-1_4341_BA46	Neurons	Inhibitory	IN-VIP
ACTGTCCAGTCTTGCA-1_4341_BA46	Oligodendrocytes	Oligodendrocytes	Oligodendrocytes
ACTGTCCCAAAGCGGT-1_4341_BA46	Neurons	Excitatory	L5/6-CC
ACTGTCCCAAGCCTAT-1_4341_BA46	OPCs	OPCs	OPC
ACTGTCCTCTCCGGTT-1_4341_BA46	Neurons	Excitatory	Neu-mat
ACTTACTAGACACGAC-1_4341_BA46	Neurons	Excitatory	Neu-mat
ACTTACTAGCTCCTCT-1_4341_BA46	Oligodendrocytes	Oligodendrocytes	Oligodendrocytes
ACTTACTCAAGTTCTG-1_4341_BA46	Oligodendrocytes	Oligodendrocytes	Oligodendrocytes
ACTTACTCATACGCTA-1_4341_BA46	Neurons	Excitatory	L2/3
ACTTACTGTCAACATC-1_4341_BA46	Neurons	Excitatory	Neu-NRGN-I
ACTTACTTCTTTACGT-1_4341_BA46	Oligodendrocytes	Oligodendrocytes	Oligodendrocytes
ACTTGTTAGACAAGCC-1_4341_BA46	Oligodendrocytes	Oligodendrocytes	Oligodendrocytes
ACTTGTTCAGCTGTTA-1_4341_BA46	Oligodendrocytes	Oligodendrocytes	Oligodendrocytes
ACTTGTTCAGTCTTCC-1_4341_BA46	Oligodendrocytes	Oligodendrocytes	Oligodendrocytes
ACTTGTTGTAAACGCG-1_4341_BA46	OPCs	OPCs	OPC
ACTTGTTGTTCTGAAC-1_4341_BA46	Neurons	Excitatory	L5/6-CC
ACTTGTTTCATTGCGA-1_4341_BA46	Neurons	Excitatory	Neu-mat
ACTTTCAAGACGCAAC-1_4341_BA46	Neurons	Inhibitory	IN-SV2C
ACTTTCAAGTGGCACA-1_4341_BA46	Astrocytes	Astrocytes	AST-PP
ACTTTCAAGTTACCCA-1_4341_BA46	Neurons	Inhibitory	IN-PV
ACTTTCACACGGACAA-1_4341_BA46	Oligodendrocytes	Oligodendrocytes	Oligodendrocytes
ACTTTCAGTAGCGATG-1_4341_BA46	Neurons	Excitatory	Neu-mat
ACTTTCAGTCAACATC-1_4341_BA46	Neurons	Excitatory	L2/3
ACTTTCAGTTACAGAA-1_4341_BA46	Oligodendrocytes	Oligodendrocytes	Oligodendrocytes
ACTTTCATCAGCAACT-1_4341_BA46	Neurons	Excitatory	L2/3
ACTTTCATCCTCTAGC-1_4341_BA46	Oligodendrocytes	Oligodendrocytes	Oligodendrocytes
ACTTTCATCTGGAGCC-1_4341_BA46	Neurons	Excitatory	L5/6-CC
AGAATAGAGCGTGAGT-1_4341_BA46	Oligodendrocytes	Oligodendrocytes	Oligodendrocytes
AGAATAGCAGATCGGA-1_4341_BA46	OPCs	OPCs	OPC
AGAATAGCAGCATGAG-1_4341_BA46	OPCs	OPCs	OPC
AGAATAGCATACTACG-1_4341_BA46	Neurons	Inhibitory	IN-SST
AGAATAGGTTCCACAA-1_4341_BA46	Neurons	Excitatory	L4
AGAATAGGTTCGTTGA-1_4341_BA46	Neurons	Excitatory	L2/3
AGAATAGTCATCACCC-1_4341_BA46	Neurons	Excitatory	L5/6
AGAATAGTCCTTGCCA-1_4341_BA46	Neurons	Excitatory	Neu-mat
AGAATAGTCGGAGCAA-1_4341_BA46	Oligodendrocytes	Oligodendrocytes	Oligodendrocytes
AGACGTTAGCTAGCCC-1_4341_BA46	Neurons	Excitatory	L5/6-CC
AGACGTTAGTCAAGGC-1_4341_BA46	Oligodendrocytes	Oligodendrocytes	Oligodendrocytes
AGACGTTCACAAGACG-1_4341_BA46	Neurons	Inhibitory	IN-VIP
AGACGTTGTGAGCGAT-1_4341_BA46	Neurons	Excitatory	L2/3
AGACGTTTCATAGCAC-1_4341_BA46	Oligodendrocytes	Oligodendrocytes	Oligodendrocytes
AGAGCGAAGGAGCGAG-1_4341_BA46	Neurons	Inhibitory	IN-VIP
AGAGCGATCTGTACGA-1_4341_BA46	Oligodendrocytes	Oligodendrocytes	Oligodendrocytes
AGAGCTTAGTGAAGTT-1_4341_BA46	Neurons	Excitatory	Neu-mat
AGAGCTTCACGCCAGT-1_4341_BA46	OPCs	OPCs	OPC
AGAGCTTCAGATGGCA-1_4341_BA46	Neurons	Excitatory	L2/3
AGAGCTTCAGTGACAG-1_4341_BA46	Oligodendrocytes	Oligodendrocytes	Oligodendrocytes
AGAGTGGAGACATAAC-1_4341_BA46	Neurons	Excitatory	L5/6-CC
AGAGTGGAGTACGACG-1_4341_BA46	Oligodendrocytes	Oligodendrocytes	Oligodendrocytes
AGAGTGGCATGGAATA-1_4341_BA46	Oligodendrocytes	Oligodendrocytes	Oligodendrocytes
AGAGTGGGTATCAGTC-1_4341_BA46	Neurons	Excitatory	L5/6
AGAGTGGGTCTCTTAT-1_4341_BA46	Neurons	Excitatory	L2/3
AGAGTGGTCAACGAAA-1_4341_BA46	Neurons	Inhibitory	IN-PV
AGATCTGAGAGTCGGT-1_4341_BA46	OPCs	OPCs	OPC
AGATCTGAGGATGTAT-1_4341_BA46	Endothelia	Endothelia	Endothelial
AGATCTGCATCTACGA-1_4341_BA46	Neurons	Excitatory	L2/3
AGATCTGGTAAGTTCC-1_4341_BA46	Neurons	Excitatory	L2/3
AGATCTGGTCCAGTGC-1_4341_BA46	Neurons	Inhibitory	IN-PV
AGATCTGTCTGACCTC-1_4341_BA46	Endothelia	Endothelia	Endothelial
AGATTGCAGAGTCGGT-1_4341_BA46	Neurons	Excitatory	Neu-mat
AGATTGCCAAGCGAGT-1_4341_BA46	OPCs	OPCs	OPC
AGATTGCCACAAGTAA-1_4341_BA46	Neurons	Excitatory	L4
AGATTGCCATCGTCGG-1_4341_BA46	Neurons	Inhibitory	IN-PV
AGATTGCCATGCGCAC-1_4341_BA46	Neurons	Excitatory	L2/3
AGATTGCGTACGAAAT-1_4341_BA46	Neurons	Excitatory	L5/6
AGATTGCGTCATGCCG-1_4341_BA46	Oligodendrocytes	Oligodendrocytes	Oligodendrocytes
AGATTGCTCTATCCTA-1_4341_BA46	Astrocytes	Astrocytes	AST-FB
AGCAGCCAGAGACTTA-1_4341_BA46	Oligodendrocytes	Oligodendrocytes	Oligodendrocytes
AGCAGCCAGTGTCTCA-1_4341_BA46	Oligodendrocytes	Oligodendrocytes	Oligodendrocytes
AGCAGCCGTCTAGCGC-1_4341_BA46	Neurons	Excitatory	L2/3
AGCAGCCTCCAGATCA-1_4341_BA46	Oligodendrocytes	Oligodendrocytes	Oligodendrocytes
AGCAGCCTCGCACTCT-1_4341_BA46	Oligodendrocytes	Oligodendrocytes	Oligodendrocytes
AGCATACAGAGGGATA-1_4341_BA46	Oligodendrocytes	Oligodendrocytes	Oligodendrocytes
AGCCTAAAGTACACCT-1_4341_BA46	Neurons	Excitatory	Neu-mat
AGCCTAACAAGTCTGT-1_4341_BA46	OPCs	OPCs	OPC
AGCCTAAGTACGCTGC-1_4341_BA46	Oligodendrocytes	Oligodendrocytes	Oligodendrocytes
AGCCTAAGTAGCCTCG-1_4341_BA46	Neurons	Inhibitory	IN-SST
AGCCTAAGTTAGTGGG-1_4341_BA46	Oligodendrocytes	Oligodendrocytes	Oligodendrocytes
AGCCTAAGTTCAGGCC-1_4341_BA46	Neurons	Inhibitory	IN-PV
AGCCTAAGTTGGACCC-1_4341_BA46	Oligodendrocytes	Oligodendrocytes	Oligodendrocytes
AGCCTAAGTTTGCATG-1_4341_BA46	OPCs	OPCs	OPC
AGCCTAATCAGGCAAG-1_4341_BA46	Oligodendrocytes	Oligodendrocytes	Oligodendrocytes
AGCCTAATCCGCATCT-1_4341_BA46	Neurons	Excitatory	L2/3
AGCCTAATCGCTTAGA-1_4341_BA46	Astrocytes	Astrocytes	AST-PP
AGCGGTCAGGATGTAT-1_4341_BA46	Neurons	Excitatory	L5/6
AGCGGTCCAGACTCGC-1_4341_BA46	Neurons	Excitatory	Neu-mat
AGCGGTCGTCACTTCC-1_4341_BA46	Neurons	Excitatory	L4
AGCGGTCGTCCGCTGA-1_4341_BA46	Neurons	Excitatory	L5/6
AGCGGTCTCCTTTACA-1_4341_BA46	OPCs	OPCs	OPC
AGCGGTCTCGTTGACA-1_4341_BA46	Neurons	Inhibitory	IN-SST
AGCGGTCTCTAAGCCA-1_4341_BA46	Endothelia	Endothelia	Endothelial
AGCGGTCTCTGGTGTA-1_4341_BA46	Neurons	Inhibitory	IN-VIP
AGCGTATAGAAACGCC-1_4341_BA46	OPCs	OPCs	OPC
AGCGTATAGACAATAC-1_4341_BA46	Neurons	Inhibitory	IN-VIP
AGCGTATAGAGAGCTC-1_4341_BA46	OPCs	OPCs	OPC
AGCGTATAGTACACCT-1_4341_BA46	Oligodendrocytes	Oligodendrocytes	Oligodendrocytes
AGCGTATAGTCAATAG-1_4341_BA46	Neurons	Inhibitory	IN-VIP
AGCGTATCACGAAACG-1_4341_BA46	Oligodendrocytes	Oligodendrocytes	Oligodendrocytes
AGCGTATGTACAGACG-1_4341_BA46	Oligodendrocytes	Oligodendrocytes	Oligodendrocytes
AGCGTATTCGCACTCT-1_4341_BA46	Neurons	Excitatory	L4
AGCGTCGAGACGCAAC-1_4341_BA46	Oligodendrocytes	Oligodendrocytes	Oligodendrocytes
AGCGTCGAGACTAAGT-1_4341_BA46	Oligodendrocytes	Oligodendrocytes	Oligodendrocytes
AGCGTCGAGAGTACAT-1_4341_BA46	Neurons	Excitatory	L2/3
AGCGTCGGTCCGTGAC-1_4341_BA46	Oligodendrocytes	Oligodendrocytes	Oligodendrocytes
AGCGTCGGTTTGTTGG-1_4341_BA46	OPCs	OPCs	OPC
AGCGTCGTCCCATTTA-1_4341_BA46	Neurons	Excitatory	L5/6-CC
AGCTCCTAGAAACCGC-1_4341_BA46	Neurons	Excitatory	L4
AGCTCCTAGTCGATAA-1_4341_BA46	Neurons	Excitatory	L5/6
AGCTCCTCATAGAAAC-1_4341_BA46	Astrocytes	Astrocytes	AST-PP
AGCTCCTTCAAAGACA-1_4341_BA46	Astrocytes	Astrocytes	AST-PP
AGCTCCTTCGCGCCAA-1_4341_BA46	Oligodendrocytes	Oligodendrocytes	Oligodendrocytes
AGCTCCTTCTACTTAC-1_4341_BA46	Neurons	Excitatory	L2/3
AGCTCTCAGTGTACGG-1_4341_BA46	Neurons	Inhibitory	IN-PV
AGCTCTCCAATCTACG-1_4341_BA46	Neurons	Inhibitory	IN-VIP
AGCTCTCGTCCATCCT-1_4341_BA46	Neurons	Excitatory	L5/6-CC
AGCTCTCTCCGTAGGC-1_4341_BA46	Oligodendrocytes	Oligodendrocytes	Oligodendrocytes
AGCTTGAAGGCGTACA-1_4341_BA46	Neurons	Inhibitory	IN-SST
AGCTTGAGTACGACCC-1_4341_BA46	OPCs	OPCs	OPC
AGCTTGAGTCAGATAA-1_4341_BA46	Neurons	Inhibitory	IN-SST
AGCTTGAGTCGGATCC-1_4341_BA46	Oligodendrocytes	Oligodendrocytes	Oligodendrocytes
AGCTTGAGTGCATCTA-1_4341_BA46	Neurons	Excitatory	Neu-mat
AGCTTGAGTTAGATGA-1_4341_BA46	Neurons	Excitatory	L4
AGCTTGATCTGGGCCA-1_4341_BA46	Neurons	Excitatory	L5/6-CC
AGGCCACAGAGGTTAT-1_4341_BA46	Endothelia	Endothelia	Endothelial
AGGCCACAGGCCCTCA-1_4341_BA46	Endothelia	Endothelia	Endothelial
AGGCCACCACTGAAGG-1_4341_BA46	Astrocytes	Astrocytes	AST-PP
AGGCCACGTCTTGTCC-1_4341_BA46	Oligodendrocytes	Oligodendrocytes	Oligodendrocytes
AGGCCACGTTATCGGT-1_4341_BA46	Neurons	Excitatory	L5/6
AGGCCACTCCGAAGAG-1_4341_BA46	Neurons	Inhibitory	IN-SV2C
AGGCCACTCCGCGGTA-1_4341_BA46	Oligodendrocytes	Oligodendrocytes	Oligodendrocytes
AGGCCACTCTAACGGT-1_4341_BA46	Oligodendrocytes	Oligodendrocytes	Oligodendrocytes
AGGCCGTAGCTAGGCA-1_4341_BA46	Neurons	Excitatory	Neu-mat
AGGCCGTAGTCCAGGA-1_4341_BA46	Neurons	Excitatory	Neu-NRGN-I
AGGCCGTAGTTCGCAT-1_4341_BA46	Oligodendrocytes	Oligodendrocytes	Oligodendrocytes
AGGCCGTCAGTAAGAT-1_4341_BA46	Neurons	Inhibitory	IN-PV
AGGCCGTGTATAGGGC-1_4341_BA46	Oligodendrocytes	Oligodendrocytes	Oligodendrocytes
AGGCCGTGTCTGCCAG-1_4341_BA46	Neurons	Inhibitory	IN-SST
AGGCCGTGTGGCAAAC-1_4341_BA46	Oligodendrocytes	Oligodendrocytes	Oligodendrocytes
AGGCCGTGTTCTGAAC-1_4341_BA46	Neurons	Inhibitory	IN-PV
AGGGAGTAGGTCATCT-1_4341_BA46	Neurons	Excitatory	L2/3
AGGGAGTCACAGAGGT-1_4341_BA46	OPCs	OPCs	OPC
AGGGAGTCATCAGTCA-1_4341_BA46	Oligodendrocytes	Oligodendrocytes	Oligodendrocytes
AGGGAGTGTCGCGTGT-1_4341_BA46	OPCs	OPCs	OPC
AGGGAGTGTTCACCTC-1_4341_BA46	Astrocytes	Astrocytes	AST-PP
AGGGATGAGCGTCAAG-1_4341_BA46	Oligodendrocytes	Oligodendrocytes	Oligodendrocytes
AGGGATGAGCGTGAGT-1_4341_BA46	Neurons	Excitatory	Neu-mat
AGGGATGAGCTAGCCC-1_4341_BA46	Astrocytes	Astrocytes	AST-PP
AGGGATGAGGTGATAT-1_4341_BA46	Neurons	Excitatory	L5/6-CC
AGGGATGCATTTGCCC-1_4341_BA46	Neurons	Inhibitory	IN-PV
AGGGATGGTCCGAGTC-1_4341_BA46	Oligodendrocytes	Oligodendrocytes	Oligodendrocytes
AGGGATGGTTCTCATT-1_4341_BA46	Astrocytes	Astrocytes	AST-FB
AGGGATGTCAGGTAAA-1_4341_BA46	Neurons	Excitatory	L4
AGGGTGAAGAACTGTA-1_4341_BA46	Astrocytes	Astrocytes	AST-PP
AGGGTGATCACTTATC-1_4341_BA46	Neurons	Excitatory	Neu-NRGN-II
AGGGTGATCCTAAGTG-1_4341_BA46	OPCs	OPCs	OPC
AGGTCATAGTAGCGGT-1_4341_BA46	Neurons	Excitatory	L5/6-CC
AGGTCATAGTTGAGTA-1_4341_BA46	Neurons	Excitatory	L4
AGGTCATCAATGAAAC-1_4341_BA46	Oligodendrocytes	Oligodendrocytes	Oligodendrocytes
AGGTCATCACCAGTTA-1_4341_BA46	Oligodendrocytes	Oligodendrocytes	Oligodendrocytes
AGGTCATGTCTCTCTG-1_4341_BA46	Neurons	Inhibitory	IN-VIP
AGGTCATTCACAATGC-1_4341_BA46	Neurons	Excitatory	L5/6
AGGTCCGCATCAGTAC-1_4341_BA46	Oligodendrocytes	Oligodendrocytes	Oligodendrocytes
AGGTCCGCATCTCCCA-1_4341_BA46	OPCs	OPCs	OPC
AGGTCCGGTATAATGG-1_4341_BA46	Neurons	Excitatory	Neu-NRGN-I
AGGTCCGGTCCGTGAC-1_4341_BA46	Neurons	Inhibitory	IN-VIP
AGGTCCGGTTGTCTTT-1_4341_BA46	Neurons	Inhibitory	IN-VIP
AGGTCCGTCACTCTTA-1_4341_BA46	Neurons	Inhibitory	IN-SST
AGGTCCGTCCCACTTG-1_4341_BA46	Oligodendrocytes	Oligodendrocytes	Oligodendrocytes
AGGTCCGTCTGTCTAT-1_4341_BA46	Neurons	Excitatory	L4
AGTAGTCCATGGTAGG-1_4341_BA46	Neurons	Excitatory	L4
AGTAGTCTCACAAACC-1_4341_BA46	Neurons	Excitatory	L2/3
AGTAGTCTCTTTACAC-1_4341_BA46	Endothelia	Endothelia	Endothelial
AGTCTTTAGCTAACTC-1_4341_BA46	Neurons	Excitatory	L2/3
AGTCTTTAGCTATGCT-1_4341_BA46	Oligodendrocytes	Oligodendrocytes	Oligodendrocytes
AGTCTTTTCTGTCAAG-1_4341_BA46	Oligodendrocytes	Oligodendrocytes	Oligodendrocytes
AGTGAGGAGAGACTAT-1_4341_BA46	Neurons	Excitatory	Neu-NRGN-I
AGTGAGGCACACAGAG-1_4341_BA46	Neurons	Inhibitory	IN-PV
AGTGAGGGTAAGTGGC-1_4341_BA46	Neurons	Excitatory	L2/3
AGTGAGGGTGAGTGAC-1_4341_BA46	Neurons	Excitatory	L2/3
AGTGAGGTCAGGCCCA-1_4341_BA46	Neurons	Inhibitory	IN-SST
AGTGAGGTCCGCATAA-1_4341_BA46	Neurons	Excitatory	L2/3
AGTGGGAAGCAATCTC-1_4341_BA46	Astrocytes	Astrocytes	AST-PP
AGTGGGAAGGACTGGT-1_4341_BA46	OPCs	OPCs	OPC
AGTGGGAAGTGCGATG-1_4341_BA46	Oligodendrocytes	Oligodendrocytes	Oligodendrocytes
AGTGGGAAGTGTCTCA-1_4341_BA46	Neurons	Excitatory	L2/3
AGTGGGACACAACGCC-1_4341_BA46	OPCs	OPCs	OPC
AGTGGGACAGGATCGA-1_4341_BA46	Neurons	Inhibitory	IN-PV
AGTGGGACAGTCGTGC-1_4341_BA46	Neurons	Excitatory	L4
AGTGGGAGTGTTGGGA-1_4341_BA46	Neurons	Excitatory	L2/3
AGTGGGATCATCTGTT-1_4341_BA46	Oligodendrocytes	Oligodendrocytes	Oligodendrocytes
AGTGGGATCATGCATG-1_4341_BA46	Oligodendrocytes	Oligodendrocytes	Oligodendrocytes
AGTGGGATCTCTAGGA-1_4341_BA46	Astrocytes	Astrocytes	AST-FB
AGTGTCAAGAAACCTA-1_4341_BA46	Neurons	Inhibitory	IN-SST
AGTGTCAAGACTTTCG-1_4341_BA46	Neurons	Excitatory	Neu-mat
AGTGTCACACGACGAA-1_4341_BA46	Neurons	Excitatory	L4
AGTGTCACACTTAACG-1_4341_BA46	Neurons	Inhibitory	IN-SST
AGTGTCACATAGGATA-1_4341_BA46	Oligodendrocytes	Oligodendrocytes	Oligodendrocytes
AGTGTCACATAGTAAG-1_4341_BA46	Neurons	Excitatory	Neu-NRGN-I
AGTGTCACATTATCTC-1_4341_BA46	Oligodendrocytes	Oligodendrocytes	Oligodendrocytes
AGTGTCAGTCTGATTG-1_4341_BA46	Neurons	Excitatory	L2/3
AGTGTCAGTGCACTTA-1_4341_BA46	OPCs	OPCs	OPC
AGTGTCATCTGAGGGA-1_4341_BA46	Oligodendrocytes	Oligodendrocytes	Oligodendrocytes
AGTGTCATCTGTACGA-1_4341_BA46	OPCs	OPCs	OPC
AGTTGGTCAAGCTGGA-1_4341_BA46	Neurons	Excitatory	Neu-NRGN-I
AGTTGGTGTCGCCATG-1_4341_BA46	Neurons	Excitatory	L5/6-CC
AGTTGGTGTGGCCCTA-1_4341_BA46	Neurons	Inhibitory	IN-SST
ATAACGCAGAGGACGG-1_4341_BA46	Neurons	Excitatory	L5/6-CC
ATAACGCGTCTCCACT-1_4341_BA46	Neurons	Excitatory	L5/6-CC
ATAACGCTCAAACAAG-1_4341_BA46	Oligodendrocytes	Oligodendrocytes	Oligodendrocytes
ATAACGCTCCGAACGC-1_4341_BA46	OPCs	OPCs	OPC
ATAAGAGAGAGCCCAA-1_4341_BA46	Neurons	Excitatory	L4
ATAAGAGGTCCGACGT-1_4341_BA46	Oligodendrocytes	Oligodendrocytes	Oligodendrocytes
ATAAGAGGTGAAGGCT-1_4341_BA46	Neurons	Excitatory	L2/3
ATAAGAGTCAGCTTAG-1_4341_BA46	Neurons	Excitatory	Neu-NRGN-II
ATAAGAGTCCTGTACC-1_4341_BA46	Neurons	Excitatory	L4
ATAGACCAGAACAATC-1_4341_BA46	Neurons	Excitatory	L4
ATAGACCAGAGCTATA-1_4341_BA46	Neurons	Inhibitory	IN-PV
ATAGACCAGCGTGTCC-1_4341_BA46	Neurons	Excitatory	L2/3
ATAGACCAGCGTTCCG-1_4341_BA46	Neurons	Excitatory	L2/3
ATAGACCAGTGGCACA-1_4341_BA46	Oligodendrocytes	Oligodendrocytes	Oligodendrocytes
ATAGACCCATTGTGCA-1_4341_BA46	Neurons	Excitatory	L5/6-CC
ATAGACCGTAGAAAGG-1_4341_BA46	Neurons	Excitatory	L2/3
ATAGACCGTGCGGTAA-1_4341_BA46	Neurons	Excitatory	L4
ATAGACCTCCAGGGCT-1_4341_BA46	Neurons	Inhibitory	IN-PV
ATCACGACACAGCGTC-1_4341_BA46	Neurons	Excitatory	L2/3
ATCACGACAGTCAGAG-1_4341_BA46	Neurons	Excitatory	L4
ATCACGAGTCCGTGAC-1_4341_BA46	Oligodendrocytes	Oligodendrocytes	Oligodendrocytes
ATCACGAGTCTTTCAT-1_4341_BA46	OPCs	OPCs	OPC
ATCACGAGTGATAAAC-1_4341_BA46	Astrocytes	Astrocytes	AST-PP
ATCACGAGTGATGTGG-1_4341_BA46	Oligodendrocytes	Oligodendrocytes	Oligodendrocytes
ATCATCTAGGTTCCTA-1_4341_BA46	Neurons	Excitatory	L5/6
ATCATCTCAGTGGAGT-1_4341_BA46	Oligodendrocytes	Oligodendrocytes	Oligodendrocytes
ATCATCTGTACAGACG-1_4341_BA46	Neurons	Inhibitory	IN-SV2C
ATCATCTGTACGCACC-1_4341_BA46	Neurons	Excitatory	L2/3
ATCATCTGTAGAAGGA-1_4341_BA46	Oligodendrocytes	Oligodendrocytes	Oligodendrocytes
ATCATCTGTCCGAACC-1_4341_BA46	OPCs	OPCs	OPC
ATCATCTGTCGACTAT-1_4341_BA46	Astrocytes	Astrocytes	AST-FB
ATCATCTTCGTACGGC-1_4341_BA46	Neurons	Excitatory	L4
ATCATGGAGGTACTCT-1_4341_BA46	Neurons	Inhibitory	IN-PV
ATCATGGCAATAGAGT-1_4341_BA46	Neurons	Inhibitory	IN-VIP
ATCATGGCAGCTGCAC-1_4341_BA46	Neurons	Excitatory	Neu-NRGN-I
ATCATGGCATGGGAAC-1_4341_BA46	Oligodendrocytes	Oligodendrocytes	Oligodendrocytes
ATCATGGGTGTGGCTC-1_4341_BA46	Neurons	Excitatory	L2/3
ATCATGGGTTACTGAC-1_4341_BA46	OPCs	OPCs	OPC
ATCATGGTCACAAACC-1_4341_BA46	Neurons	Inhibitory	IN-PV
ATCATGGTCGTTTAGG-1_4341_BA46	Neurons	Inhibitory	IN-SST
ATCCACCCACAGAGGT-1_4341_BA46	Oligodendrocytes	Oligodendrocytes	Oligodendrocytes
ATCCACCCACCAACCG-1_4341_BA46	Oligodendrocytes	Oligodendrocytes	Oligodendrocytes
ATCCACCGTCCTGCTT-1_4341_BA46	Neurons	Excitatory	Neu-NRGN-II
ATCCACCGTTTGCATG-1_4341_BA46	Astrocytes	Astrocytes	AST-PP
ATCCGAAAGAACTCGG-1_4341_BA46	Neurons	Excitatory	L5/6
ATCCGAAAGCCACTAT-1_4341_BA46	Neurons	Excitatory	L2/3
ATCCGAACAATCGGTT-1_4341_BA46	Oligodendrocytes	Oligodendrocytes	Oligodendrocytes
ATCCGAACAGGAACGT-1_4341_BA46	OPCs	OPCs	OPC
ATCCGAACATCGGTTA-1_4341_BA46	Astrocytes	Astrocytes	AST-FB
ATCCGAAGTCGAGATG-1_4341_BA46	Neurons	Inhibitory	IN-PV
ATCCGAAGTCGCTTCT-1_4341_BA46	Neurons	Excitatory	L5/6-CC
ATCCGAATCATGGTCA-1_4341_BA46	Oligodendrocytes	Oligodendrocytes	Oligodendrocytes
ATCCGAATCCTCGCAT-1_4341_BA46	Neurons	Excitatory	L5/6-CC
ATCCGAATCTAGAGTC-1_4341_BA46	Neurons	Excitatory	L4
ATCGAGTCACCATCCT-1_4341_BA46	Oligodendrocytes	Oligodendrocytes	Oligodendrocytes
ATCGAGTCAGGCGATA-1_4341_BA46	Neurons	Excitatory	L4
ATCGAGTCATGCCCGA-1_4341_BA46	OPCs	OPCs	OPC
ATCGAGTGTATTCGTG-1_4341_BA46	Neurons	Excitatory	L5/6-CC
ATCGAGTTCCTTAATC-1_4341_BA46	Neurons	Excitatory	L5/6-CC
ATCTACTAGAATGTTG-1_4341_BA46	Oligodendrocytes	Oligodendrocytes	Oligodendrocytes
ATCTACTCACCAGATT-1_4341_BA46	Neurons	Inhibitory	IN-VIP
ATCTACTCACCTTGTC-1_4341_BA46	OPCs	OPCs	OPC
ATCTACTCAGAGCCAA-1_4341_BA46	OPCs	OPCs	OPC
ATCTACTCAGGGAGAG-1_4341_BA46	Neurons	Excitatory	L2/3
ATCTACTCAGTATCTG-1_4341_BA46	Neurons	Excitatory	L5/6-CC
ATCTACTGTCTCGTTC-1_4341_BA46	Oligodendrocytes	Oligodendrocytes	Oligodendrocytes
ATCTACTGTTTCGCTC-1_4341_BA46	OPCs	OPCs	OPC
ATCTACTTCGCGATCG-1_4341_BA46	Neurons	Excitatory	L2/3
ATCTACTTCTATCCCG-1_4341_BA46	Neurons	Inhibitory	IN-PV
ATCTGCCAGATCCGAG-1_4341_BA46	Neurons	Excitatory	Neu-NRGN-I
ATCTGCCCAACTTGAC-1_4341_BA46	Neurons	Excitatory	Neu-mat
ATCTGCCCAGACGTAG-1_4341_BA46	Neurons	Inhibitory	IN-VIP
ATCTGCCCATTCCTGC-1_4341_BA46	Oligodendrocytes	Oligodendrocytes	Oligodendrocytes
ATCTGCCTCCTACAGA-1_4341_BA46	Neurons	Excitatory	L4
ATGAGGGAGCAATATG-1_4341_BA46	Neurons	Excitatory	L4
ATGAGGGAGCTGCAAG-1_4341_BA46	Neurons	Inhibitory	IN-VIP
ATGAGGGAGGCCGAAT-1_4341_BA46	Neurons	Inhibitory	IN-SST
ATGAGGGAGTTTCCTT-1_4341_BA46	Oligodendrocytes	Oligodendrocytes	Oligodendrocytes
ATGAGGGGTCACACGC-1_4341_BA46	Neurons	Excitatory	L2/3
ATGAGGGGTCTAGAGG-1_4341_BA46	Neurons	Excitatory	L2/3
ATGAGGGGTGCGAAAC-1_4341_BA46	Oligodendrocytes	Oligodendrocytes	Oligodendrocytes
ATGCGATAGACATAAC-1_4341_BA46	Neurons	Inhibitory	IN-SST
ATGCGATGTCAATACC-1_4341_BA46	Neurons	Excitatory	L2/3
ATGCGATGTGCAACTT-1_4341_BA46	Neurons	Inhibitory	IN-VIP
ATGCGATTCCTTGGTC-1_4341_BA46	Neurons	Excitatory	L4
ATGGGAGAGGATCGCA-1_4341_BA46	Oligodendrocytes	Oligodendrocytes	Oligodendrocytes
ATGGGAGAGGCAGGTT-1_4341_BA46	Oligodendrocytes	Oligodendrocytes	Oligodendrocytes
ATGGGAGAGTCGTTTG-1_4341_BA46	Neurons	Excitatory	L5/6
ATGGGAGCAGCGTCCA-1_4341_BA46	Neurons	Excitatory	L4
ATGGGAGGTCCGAATT-1_4341_BA46	Neurons	Excitatory	L2/3
ATGTGTGAGGTACTCT-1_4341_BA46	OPCs	OPCs	OPC
ATGTGTGCATTCGACA-1_4341_BA46	Neurons	Inhibitory	IN-PV
ATGTGTGGTACCGAGA-1_4341_BA46	Neurons	Excitatory	L4
ATGTGTGGTGCAGACA-1_4341_BA46	Astrocytes	Astrocytes	AST-PP
ATGTGTGTCACTCTTA-1_4341_BA46	Oligodendrocytes	Oligodendrocytes	Oligodendrocytes
ATTACTCGTACCATCA-1_4341_BA46	Neurons	Excitatory	Neu-mat
ATTACTCGTGCTCTTC-1_4341_BA46	Neurons	Excitatory	L5/6-CC
ATTATCCAGAGTAAGG-1_4341_BA46	Neurons	Inhibitory	IN-PV
ATTATCCGTAGCTCCG-1_4341_BA46	Oligodendrocytes	Oligodendrocytes	Oligodendrocytes
ATTATCCGTCGCGTGT-1_4341_BA46	Neurons	Inhibitory	IN-VIP
ATTATCCGTGCATCTA-1_4341_BA46	Neurons	Excitatory	L4
ATTATCCGTTTCGCTC-1_4341_BA46	OPCs	OPCs	OPC
ATTATCCTCAGTGTTG-1_4341_BA46	Oligodendrocytes	Oligodendrocytes	Oligodendrocytes
ATTATCCTCCAGGGCT-1_4341_BA46	Oligodendrocytes	Oligodendrocytes	Oligodendrocytes
ATTATCCTCCGAGCCA-1_4341_BA46	Neurons	Excitatory	L5/6-CC
ATTCTACAGGTGTGGT-1_4341_BA46	Neurons	Excitatory	L2/3
ATTCTACCACCGAATT-1_4341_BA46	Oligodendrocytes	Oligodendrocytes	Oligodendrocytes
ATTCTACGTGGTCCGT-1_4341_BA46	Neurons	Inhibitory	IN-SST
ATTCTACTCAACACAC-1_4341_BA46	Endothelia	Endothelia	Endothelial
ATTCTACTCCCATTAT-1_4341_BA46	Astrocytes	Astrocytes	AST-PP
ATTGGACAGACGCTTT-1_4341_BA46	Neurons	Inhibitory	IN-PV
ATTGGACAGGTAAACT-1_4341_BA46	Astrocytes	Astrocytes	AST-PP
ATTGGACGTCAATGTC-1_4341_BA46	Neurons	Excitatory	L5/6
ATTGGACGTGGTGTAG-1_4341_BA46	Astrocytes	Astrocytes	AST-PP
ATTGGACGTTAGAACA-1_4341_BA46	OPCs	OPCs	OPC
ATTGGACTCGCAGGCT-1_4341_BA46	Neurons	Excitatory	L5/6
ATTGGACTCGCCAAAT-1_4341_BA46	Astrocytes	Astrocytes	AST-FB
ATTGGACTCGGCGCTA-1_4341_BA46	Neurons	Inhibitory	IN-SST
ATTGGTGAGCAGGTCA-1_4341_BA46	Neurons	Inhibitory	IN-VIP
ATTGGTGCAGTTCATG-1_4341_BA46	Astrocytes	Astrocytes	AST-FB
ATTGGTGCATCCCATC-1_4341_BA46	Neurons	Inhibitory	IN-VIP
ATTGGTGGTGCGAAAC-1_4341_BA46	Neurons	Excitatory	L5/6
ATTGGTGTCAAACCGT-1_4341_BA46	OPCs	OPCs	OPC
ATTTCTGAGAAGGCCT-1_4341_BA46	Neurons	Excitatory	L4
ATTTCTGCATCGGTTA-1_4341_BA46	Oligodendrocytes	Oligodendrocytes	Oligodendrocytes
ATTTCTGGTGTAATGA-1_4341_BA46	Astrocytes	Astrocytes	AST-PP
ATTTCTGTCCCGGATG-1_4341_BA46	OPCs	OPCs	OPC
ATTTCTGTCTGGCGTG-1_4341_BA46	Neurons	Excitatory	L5/6-CC
ATTTCTGTCTTCATGT-1_4341_BA46	Neurons	Excitatory	L5/6-CC
CAACCAACACATGACT-1_4341_BA46	Neurons	Excitatory	L5/6-CC
CAACCAACAGCTGCTG-1_4341_BA46	Neurons	Inhibitory	IN-SST
CAACCTCAGGCACATG-1_4341_BA46	Oligodendrocytes	Oligodendrocytes	Oligodendrocytes
CAACCTCAGGGCTCTC-1_4341_BA46	Neurons	Inhibitory	IN-PV
CAACCTCCAGCATACT-1_4341_BA46	OPCs	OPCs	OPC
CAACCTCGTGATAAAC-1_4341_BA46	Oligodendrocytes	Oligodendrocytes	Oligodendrocytes
CAACTAGAGATGCCAG-1_4341_BA46	Oligodendrocytes	Oligodendrocytes	Oligodendrocytes
CAACTAGAGCCCAACC-1_4341_BA46	Oligodendrocytes	Oligodendrocytes	Oligodendrocytes
CAACTAGCAAACTGCT-1_4341_BA46	OPCs	OPCs	OPC
CAACTAGCAAGCTGTT-1_4341_BA46	Oligodendrocytes	Oligodendrocytes	Oligodendrocytes
CAACTAGCAGCTCGAC-1_4341_BA46	Neurons	Excitatory	L5/6
CAACTAGCATACAGCT-1_4341_BA46	Neurons	Inhibitory	IN-PV
CAACTAGGTACTTGAC-1_4341_BA46	Oligodendrocytes	Oligodendrocytes	Oligodendrocytes
CAACTAGGTTCTGAAC-1_4341_BA46	Oligodendrocytes	Oligodendrocytes	Oligodendrocytes
CAACTAGGTTTGTTTC-1_4341_BA46	OPCs	OPCs	OPC
CAACTAGTCAACGGCC-1_4341_BA46	Neurons	Inhibitory	IN-VIP
CAACTAGTCATGTAGC-1_4341_BA46	OPCs	OPCs	OPC
CAACTAGTCCTTGGTC-1_4341_BA46	Endothelia	Endothelia	Endothelial
CAACTAGTCTGTACGA-1_4341_BA46	Neurons	Excitatory	L2/3
CAAGAAAAGAATGTTG-1_4341_BA46	Neurons	Inhibitory	IN-SV2C
CAAGAAAAGAGTAATC-1_4341_BA46	Neurons	Inhibitory	IN-VIP
CAAGAAACATTTCACT-1_4341_BA46	Neurons	Excitatory	L5/6-CC
CAAGAAAGTACATGTC-1_4341_BA46	Neurons	Excitatory	L5/6-CC
CAAGAAAGTGACTACT-1_4341_BA46	Neurons	Inhibitory	IN-PV
CAAGAAAGTGGGTATG-1_4341_BA46	Astrocytes	Astrocytes	AST-PP
CAAGAAAGTGTGGCTC-1_4341_BA46	Neurons	Excitatory	L2/3
CAAGAAAGTTCAGTAC-1_4341_BA46	Neurons	Excitatory	Neu-mat
CAAGAAATCGAACTGT-1_4341_BA46	Neurons	Inhibitory	IN-PV
CAAGAAATCGCGTAGC-1_4341_BA46	Neurons	Excitatory	Neu-NRGN-I
CAAGATCCAAGCCTAT-1_4341_BA46	Oligodendrocytes	Oligodendrocytes	Oligodendrocytes
CAAGATCCACAGGAGT-1_4341_BA46	Neurons	Excitatory	L5/6-CC
CAAGATCCATGGATGG-1_4341_BA46	Neurons	Excitatory	L5/6-CC
CAAGATCGTCGAATCT-1_4341_BA46	Oligodendrocytes	Oligodendrocytes	Oligodendrocytes
CAAGATCGTGCAGTAG-1_4341_BA46	Neurons	Excitatory	L5/6-CC
CAAGATCGTGCGGTAA-1_4341_BA46	Neurons	Excitatory	L5/6
CAAGATCGTGTTTGTG-1_4341_BA46	Neurons	Excitatory	L5/6-CC
CAAGATCTCAGTTTGG-1_4341_BA46	Neurons	Excitatory	L2/3
CAAGATCTCATCTGCC-1_4341_BA46	Neurons	Inhibitory	IN-SST
CAAGATCTCTTGAGAC-1_4341_BA46	Oligodendrocytes	Oligodendrocytes	Oligodendrocytes
CAAGGCCAGAATAGGG-1_4341_BA46	OPCs	OPCs	OPC
CAAGGCCCAAGCGTAG-1_4341_BA46	Neurons	Inhibitory	IN-SV2C
CAAGGCCCAATCAGAA-1_4341_BA46	Neurons	Inhibitory	IN-SST
CAAGGCCCACAGACAG-1_4341_BA46	Neurons	Excitatory	Neu-mat
CAAGGCCGTCCATCCT-1_4341_BA46	Oligodendrocytes	Oligodendrocytes	Oligodendrocytes
CAAGGCCTCAGGCAAG-1_4341_BA46	Neurons	Excitatory	L2/3
CAAGGCCTCCGCATAA-1_4341_BA46	Neurons	Inhibitory	IN-SST
CAAGGCCTCGTTGACA-1_4341_BA46	Neurons	Inhibitory	IN-VIP
CAAGTTGAGCGCTCCA-1_4341_BA46	Oligodendrocytes	Oligodendrocytes	Oligodendrocytes
CAAGTTGCACGCATCG-1_4341_BA46	OPCs	OPCs	OPC
CAAGTTGGTAGAGGAA-1_4341_BA46	OPCs	OPCs	OPC
CAAGTTGGTTGTTTGG-1_4341_BA46	Oligodendrocytes	Oligodendrocytes	Oligodendrocytes
CAAGTTGTCAGCTCTC-1_4341_BA46	Neurons	Excitatory	Neu-mat
CAAGTTGTCTCGCTTG-1_4341_BA46	OPCs	OPCs	OPC
CAAGTTGTCTGCAGTA-1_4341_BA46	Neurons	Inhibitory	IN-SST
CAAGTTGTCTGTCTAT-1_4341_BA46	Neurons	Excitatory	L2/3
CACAAACAGCTAACTC-1_4341_BA46	Neurons	Inhibitory	IN-SST
CACAAACCACCGAATT-1_4341_BA46	Neurons	Excitatory	L2/3
CACAAACTCTTTCCTC-1_4341_BA46	Astrocytes	Astrocytes	AST-PP
CACACAAAGAACAATC-1_4341_BA46	Astrocytes	Astrocytes	AST-PP
CACACAAAGCTCTCGG-1_4341_BA46	Astrocytes	Astrocytes	AST-FB
CACACAACACGGTAGA-1_4341_BA46	Oligodendrocytes	Oligodendrocytes	Oligodendrocytes
CACACAAGTCGCTTTC-1_4341_BA46	Neurons	Excitatory	Neu-NRGN-II
CACACAATCCACGCAG-1_4341_BA46	Neurons	Excitatory	L4
CACACCTAGACTAAGT-1_4341_BA46	Neurons	Excitatory	Neu-mat
CACACCTAGCCCAATT-1_4341_BA46	Oligodendrocytes	Oligodendrocytes	Oligodendrocytes
CACACCTCAAATTGCC-1_4341_BA46	OPCs	OPCs	OPC
CACACCTCACCATCCT-1_4341_BA46	Oligodendrocytes	Oligodendrocytes	Oligodendrocytes
CACACCTGTGCAACGA-1_4341_BA46	Neurons	Excitatory	L2/3
CACACCTTCAAGAAGT-1_4341_BA46	Oligodendrocytes	Oligodendrocytes	Oligodendrocytes
CACACTCCAACTTGAC-1_4341_BA46	Neurons	Excitatory	L5/6
CACACTCCACTTAACG-1_4341_BA46	OPCs	OPCs	OPC
CACACTCCAGGGCATA-1_4341_BA46	Oligodendrocytes	Oligodendrocytes	Oligodendrocytes
CACACTCCATTTCACT-1_4341_BA46	Astrocytes	Astrocytes	AST-PP
CACACTCCATTTCAGG-1_4341_BA46	Neurons	Excitatory	L2/3
CACACTCGTGAACCTT-1_4341_BA46	Oligodendrocytes	Oligodendrocytes	Oligodendrocytes
CACACTCGTGCGAAAC-1_4341_BA46	Oligodendrocytes	Oligodendrocytes	Oligodendrocytes
CACACTCGTGTTTGTG-1_4341_BA46	OPCs	OPCs	OPC
CACACTCTCGGACAAG-1_4341_BA46	Neurons	Excitatory	L5/6
CACACTCTCTTGTACT-1_4341_BA46	Neurons	Excitatory	L5/6
CACAGGCAGAGCTATA-1_4341_BA46	Neurons	Excitatory	L5/6-CC
CACAGGCAGGAGTTGC-1_4341_BA46	Neurons	Excitatory	L2/3
CACAGGCAGGCCCTTG-1_4341_BA46	Neurons	Excitatory	L5/6-CC
CACAGGCCAGACAAGC-1_4341_BA46	Neurons	Excitatory	L2/3
CACAGGCCAGCTGTAT-1_4341_BA46	Neurons	Excitatory	L2/3
CACAGGCCATGAGCGA-1_4341_BA46	Astrocytes	Astrocytes	AST-PP
CACAGGCGTCGAATCT-1_4341_BA46	Neurons	Excitatory	L2/3
CACAGGCGTTGCGCAC-1_4341_BA46	Neurons	Excitatory	L2/3
CACAGGCTCGACCAGC-1_4341_BA46	Astrocytes	Astrocytes	AST-PP
CACAGTAAGCATCATC-1_4341_BA46	Neurons	Inhibitory	IN-PV
CACAGTACACTATCTT-1_4341_BA46	Neurons	Inhibitory	IN-PV
CACAGTATCATGTCCC-1_4341_BA46	OPCs	OPCs	OPC
CACATAGAGAAACCGC-1_4341_BA46	Oligodendrocytes	Oligodendrocytes	Oligodendrocytes
CACATAGAGCTGATAA-1_4341_BA46	Neurons	Inhibitory	IN-SV2C
CACATAGCAAGTTGTC-1_4341_BA46	Neurons	Inhibitory	IN-VIP
CACATAGCACCGATAT-1_4341_BA46	Endothelia	Endothelia	Endothelial
CACATAGGTATTACCG-1_4341_BA46	Neurons	Excitatory	L5/6
CACATAGGTCGAAAGC-1_4341_BA46	Neurons	Inhibitory	IN-PV
CACATAGGTCGCTTTC-1_4341_BA46	Oligodendrocytes	Oligodendrocytes	Oligodendrocytes
CACATAGGTGGTACAG-1_4341_BA46	Oligodendrocytes	Oligodendrocytes	Oligodendrocytes
CACATTTAGGCAGGTT-1_4341_BA46	Neurons	Excitatory	L4
CACATTTCAGGCTCAC-1_4341_BA46	OPCs	OPCs	OPC
CACATTTCATCAGTCA-1_4341_BA46	Neurons	Inhibitory	IN-VIP
CACATTTGTCTGGTCG-1_4341_BA46	Neurons	Excitatory	L2/3
CACATTTTCTTATCTG-1_4341_BA46	Neurons	Inhibitory	IN-SST
CACCACTGTATGCTTG-1_4341_BA46	Microglia	Microglia	Microglia
CACCACTGTCCGTCAG-1_4341_BA46	Neurons	Excitatory	L4
CACCACTTCAATCACG-1_4341_BA46	Neurons	Excitatory	Neu-NRGN-I
CACCACTTCTGGGCCA-1_4341_BA46	Neurons	Excitatory	L2/3
CACCACTTCTGTGCAA-1_4341_BA46	Neurons	Inhibitory	IN-PV
CACCAGGAGACTTTCG-1_4341_BA46	Astrocytes	Astrocytes	AST-PP
CACCAGGAGAGTGAGA-1_4341_BA46	Neurons	Excitatory	L4
CACCAGGAGTGGACGT-1_4341_BA46	Neurons	Inhibitory	IN-SST
CACCAGGCAAGTCTAC-1_4341_BA46	Oligodendrocytes	Oligodendrocytes	Oligodendrocytes
CACCAGGCAGCTGTGC-1_4341_BA46	Neurons	Excitatory	L5/6
CACCAGGCAGTATGCT-1_4341_BA46	Neurons	Excitatory	L5/6
CACCAGGCAGTGAGTG-1_4341_BA46	Neurons	Inhibitory	IN-SST
CACCAGGTCACGACTA-1_4341_BA46	Neurons	Excitatory	Neu-NRGN-II
CACCAGGTCTGTTTGT-1_4341_BA46	OPCs	OPCs	OPC
CACCTTGAGACACGAC-1_4341_BA46	Astrocytes	Astrocytes	AST-PP
CACCTTGAGCCGTCGT-1_4341_BA46	Neurons	Inhibitory	IN-SV2C
CACCTTGCAAGAAGAG-1_4341_BA46	Neurons	Inhibitory	IN-SV2C
CACCTTGCATACCATG-1_4341_BA46	Oligodendrocytes	Oligodendrocytes	Oligodendrocytes
CACCTTGGTCGACTAT-1_4341_BA46	Neurons	Excitatory	L2/3
CACCTTGTCGAGGTAG-1_4341_BA46	Neurons	Excitatory	L2/3
CACCTTGTCTGCCAGG-1_4341_BA46	Neurons	Excitatory	L4
CACTCCAAGAATGTGT-1_4341_BA46	Neurons	Excitatory	L5/6
CACTCCAAGGACGAAA-1_4341_BA46	Oligodendrocytes	Oligodendrocytes	Oligodendrocytes
CACTCCACAATGACCT-1_4341_BA46	Oligodendrocytes	Oligodendrocytes	Oligodendrocytes
CACTCCACAGATCTGT-1_4341_BA46	Neurons	Excitatory	L5/6-CC
CACTCCAGTAGTAGTA-1_4341_BA46	Oligodendrocytes	Oligodendrocytes	Oligodendrocytes
CACTCCAGTCAGAGGT-1_4341_BA46	Oligodendrocytes	Oligodendrocytes	Oligodendrocytes
CACTCCAGTGGTCCGT-1_4341_BA46	Neurons	Inhibitory	IN-PV
CACTCCAGTTATTCTC-1_4341_BA46	Neurons	Excitatory	L5/6-CC
CACTCCATCAAACAAG-1_4341_BA46	Neurons	Inhibitory	IN-SST
CAGAATCAGATGTAAC-1_4341_BA46	OPCs	OPCs	OPC
CAGAATCAGCGTCAAG-1_4341_BA46	Neurons	Inhibitory	IN-PV
CAGAATCAGCTGTCTA-1_4341_BA46	Neurons	Excitatory	L2/3
CAGAATCAGGATGGAA-1_4341_BA46	OPCs	OPCs	OPC
CAGAATCCAGCCTTTC-1_4341_BA46	Neurons	Excitatory	L2/3
CAGAATCGTCGAACAG-1_4341_BA46	Neurons	Inhibitory	IN-PV
CAGAATCTCCTTGACC-1_4341_BA46	Neurons	Inhibitory	IN-VIP
CAGAATCTCGTAGATC-1_4341_BA46	Neurons	Excitatory	L4
CAGAATCTCTCGGACG-1_4341_BA46	Oligodendrocytes	Oligodendrocytes	Oligodendrocytes
CAGAGAGAGAGACGAA-1_4341_BA46	Astrocytes	Astrocytes	AST-FB
CAGAGAGCAAAGCAAT-1_4341_BA46	Endothelia	Endothelia	Endothelial
CAGAGAGGTTCCACTC-1_4341_BA46	Astrocytes	Astrocytes	AST-FB
CAGAGAGTCGATCCCT-1_4341_BA46	Oligodendrocytes	Oligodendrocytes	Oligodendrocytes
CAGATCAAGCCGGTAA-1_4341_BA46	OPCs	OPCs	OPC
CAGATCAAGGCTCAGA-1_4341_BA46	Neurons	Excitatory	L5/6
CAGATCAGTATGCTTG-1_4341_BA46	Oligodendrocytes	Oligodendrocytes	Oligodendrocytes
CAGATCATCCAAACTG-1_4341_BA46	Neurons	Excitatory	L5/6-CC
CAGCAGCAGTAAGTAC-1_4341_BA46	Oligodendrocytes	Oligodendrocytes	Oligodendrocytes
CAGCAGCAGTGAACGC-1_4341_BA46	Astrocytes	Astrocytes	AST-PP
CAGCAGCAGTGGAGAA-1_4341_BA46	Neurons	Inhibitory	IN-PV
CAGCAGCCAATGGATA-1_4341_BA46	Neurons	Excitatory	L5/6-CC
CAGCAGCCAGGGATTG-1_4341_BA46	OPCs	OPCs	OPC
CAGCAGCCAGTCCTTC-1_4341_BA46	Neurons	Excitatory	L2/3
CAGCAGCCATAGACTC-1_4341_BA46	Neurons	Excitatory	L2/3
CAGCAGCGTTCCTCCA-1_4341_BA46	OPCs	OPCs	OPC
CAGCAGCTCCAGTAGT-1_4341_BA46	Oligodendrocytes	Oligodendrocytes	Oligodendrocytes
CAGCAGCTCGAATCCA-1_4341_BA46	Neurons	Excitatory	L2/3
CAGCAGCTCTATCGCC-1_4341_BA46	Neurons	Excitatory	L2/3
CAGCATAAGTGGGCTA-1_4341_BA46	Oligodendrocytes	Oligodendrocytes	Oligodendrocytes
CAGCATACAATTCCTT-1_4341_BA46	Neurons	Inhibitory	IN-PV
CAGCATACATGTAAGA-1_4341_BA46	Neurons	Inhibitory	IN-SST
CAGCATATCGCGTAGC-1_4341_BA46	Astrocytes	Astrocytes	AST-FB
CAGCATATCTGCAAGT-1_4341_BA46	Neurons	Excitatory	Neu-NRGN-I
CAGCATATCTTCCTTC-1_4341_BA46	Astrocytes	Astrocytes	AST-PP
CAGCCGAAGCCACTAT-1_4341_BA46	Neurons	Excitatory	Neu-NRGN-I
CAGCCGAAGCTCAACT-1_4341_BA46	Oligodendrocytes	Oligodendrocytes	Oligodendrocytes
CAGCCGAAGTCCGGTC-1_4341_BA46	Neurons	Inhibitory	IN-PV
CAGCCGACATGCAACT-1_4341_BA46	Endothelia	Endothelia	Endothelial
CAGCCGACATGGGACA-1_4341_BA46	OPCs	OPCs	OPC
CAGCCGAGTGCTCTTC-1_4341_BA46	OPCs	OPCs	OPC
CAGCCGATCATACGGT-1_4341_BA46	Oligodendrocytes	Oligodendrocytes	Oligodendrocytes
CAGCCGATCCACGAAT-1_4341_BA46	Oligodendrocytes	Oligodendrocytes	Oligodendrocytes
CAGCGACAGAGTTGGC-1_4341_BA46	Endothelia	Endothelia	Endothelial
CAGCGACAGTACGTTC-1_4341_BA46	Oligodendrocytes	Oligodendrocytes	Oligodendrocytes
CAGCGACAGTGGACGT-1_4341_BA46	Neurons	Excitatory	L5/6
CAGCGACCAAGTTGTC-1_4341_BA46	Neurons	Excitatory	Neu-NRGN-I
CAGCGACTCCGATATG-1_4341_BA46	Oligodendrocytes	Oligodendrocytes	Oligodendrocytes
CAGCTAAAGACGACGT-1_4341_BA46	Neurons	Excitatory	L2/3
CAGCTAACAAGCGCTC-1_4341_BA46	Neurons	Excitatory	L4
CAGCTAAGTCTAGAGG-1_4341_BA46	Neurons	Excitatory	Neu-NRGN-I
CAGCTAAGTGTCAATC-1_4341_BA46	Neurons	Excitatory	L4
CAGCTGGAGACACTAA-1_4341_BA46	Neurons	Excitatory	L2/3
CAGCTGGAGGCTACGA-1_4341_BA46	Oligodendrocytes	Oligodendrocytes	Oligodendrocytes
CAGCTGGCAGTAAGCG-1_4341_BA46	Oligodendrocytes	Oligodendrocytes	Oligodendrocytes
CAGCTGGGTACGAAAT-1_4341_BA46	Endothelia	Endothelia	Endothelial
CAGCTGGGTACTTAGC-1_4341_BA46	Neurons	Excitatory	L5/6-CC
CAGCTGGGTATTCTCT-1_4341_BA46	Oligodendrocytes	Oligodendrocytes	Oligodendrocytes
CAGCTGGGTCCATGAT-1_4341_BA46	Oligodendrocytes	Oligodendrocytes	Oligodendrocytes
CAGCTGGTCGCGTAGC-1_4341_BA46	Endothelia	Endothelia	Endothelial
CAGCTGGTCTTCAACT-1_4341_BA46	Oligodendrocytes	Oligodendrocytes	Oligodendrocytes
CAGCTGGTCTTTACAC-1_4341_BA46	Oligodendrocytes	Oligodendrocytes	Oligodendrocytes
CAGGTGCAGAGTTGGC-1_4341_BA46	Neurons	Excitatory	Neu-mat
CAGGTGCAGCGTCTAT-1_4341_BA46	Neurons	Inhibitory	IN-SST
CAGGTGCAGTGTCCCG-1_4341_BA46	Neurons	Inhibitory	IN-PV
CAGGTGCTCGGTCTAA-1_4341_BA46	Oligodendrocytes	Oligodendrocytes	Oligodendrocytes
CAGGTGCTCTCGGACG-1_4341_BA46	Neurons	Excitatory	L4
CAGGTGCTCTGAGGGA-1_4341_BA46	Neurons	Excitatory	L2/3
CAGTAACAGACTAGAT-1_4341_BA46	Neurons	Excitatory	L5/6
CAGTAACAGAGGACGG-1_4341_BA46	Oligodendrocytes	Oligodendrocytes	Oligodendrocytes
CAGTAACAGAGTTGGC-1_4341_BA46	Neurons	Excitatory	L2/3
CAGTAACAGTGTACCT-1_4341_BA46	Neurons	Excitatory	L5/6-CC
CAGTAACGTACTTCTT-1_4341_BA46	Oligodendrocytes	Oligodendrocytes	Oligodendrocytes
CAGTAACGTTCCATGA-1_4341_BA46	Oligodendrocytes	Oligodendrocytes	Oligodendrocytes
CAGTAACTCGAATGGG-1_4341_BA46	Oligodendrocytes	Oligodendrocytes	Oligodendrocytes
CAGTAACTCGCGTAGC-1_4341_BA46	Oligodendrocytes	Oligodendrocytes	Oligodendrocytes
CAGTCCTCACAGAGGT-1_4341_BA46	Oligodendrocytes	Oligodendrocytes	Oligodendrocytes
CAGTCCTCACAGGAGT-1_4341_BA46	Oligodendrocytes	Oligodendrocytes	Oligodendrocytes
CAGTCCTGTAAGGGAA-1_4341_BA46	Neurons	Excitatory	L4
CAGTCCTGTCGAGATG-1_4341_BA46	Neurons	Inhibitory	IN-PV
CAGTCCTTCTATCCTA-1_4341_BA46	Neurons	Inhibitory	IN-VIP
CATATGGAGATCACGG-1_4341_BA46	Oligodendrocytes	Oligodendrocytes	Oligodendrocytes
CATATGGAGCATGGCA-1_4341_BA46	Astrocytes	Astrocytes	AST-PP
CATATGGAGCGTCTAT-1_4341_BA46	Oligodendrocytes	Oligodendrocytes	Oligodendrocytes
CATATGGAGGCTCATT-1_4341_BA46	Neurons	Excitatory	Neu-mat
CATATGGAGGGAGTAA-1_4341_BA46	Neurons	Inhibitory	IN-PV
CATATGGAGTACGTTC-1_4341_BA46	Oligodendrocytes	Oligodendrocytes	Oligodendrocytes
CATATGGAGTTAGGTA-1_4341_BA46	Neurons	Excitatory	Neu-mat
CATATGGCAACGCACC-1_4341_BA46	Neurons	Excitatory	L5/6-CC
CATATGGTCAGCTCGG-1_4341_BA46	Oligodendrocytes	Oligodendrocytes	Oligodendrocytes
CATATGGTCTATCCCG-1_4341_BA46	Oligodendrocytes	Oligodendrocytes	Oligodendrocytes
CATATTCCAACGATGG-1_4341_BA46	Neurons	Excitatory	L2/3
CATATTCCATCACAAC-1_4341_BA46	Neurons	Excitatory	L5/6-CC
CATATTCTCGTCACGG-1_4341_BA46	Endothelia	Endothelia	Endothelial
CATATTCTCTGGCGTG-1_4341_BA46	Oligodendrocytes	Oligodendrocytes	Oligodendrocytes
CATCAAGAGTACGTTC-1_4341_BA46	Neurons	Excitatory	L2/3
CATCAAGCAACGATCT-1_4341_BA46	OPCs	OPCs	OPC
CATCAAGTCCCTTGTG-1_4341_BA46	Neurons	Excitatory	L5/6-CC
CATCAGAAGGCATGGT-1_4341_BA46	Neurons	Excitatory	L2/3
CATCAGATCCTATTCA-1_4341_BA46	Oligodendrocytes	Oligodendrocytes	Oligodendrocytes
CATCCACAGTGGACGT-1_4341_BA46	Neurons	Inhibitory	IN-VIP
CATCCACCAAACAACA-1_4341_BA46	Neurons	Excitatory	L5/6-CC
CATCCACCACATCCAA-1_4341_BA46	Neurons	Excitatory	Neu-mat
CATCCACCAGGGTACA-1_4341_BA46	Neurons	Excitatory	L5/6
CATCCACTCTGCCAGG-1_4341_BA46	Neurons	Excitatory	L2/3
CATCGAACACCGTTGG-1_4341_BA46	Neurons	Excitatory	Neu-NRGN-I
CATCGAACACGGCGTT-1_4341_BA46	Neurons	Excitatory	L5/6-CC
CATCGAAGTACACCGC-1_4341_BA46	Neurons	Excitatory	L5/6-CC
CATCGAATCAACTCTT-1_4341_BA46	OPCs	OPCs	OPC
CATCGAATCGGAATCT-1_4341_BA46	Oligodendrocytes	Oligodendrocytes	Oligodendrocytes
CATCGGGCACAAGCCC-1_4341_BA46	Oligodendrocytes	Oligodendrocytes	Oligodendrocytes
CATCGGGCATGGTTGT-1_4341_BA46	Neurons	Inhibitory	IN-VIP
CATCGGGTCAACACGT-1_4341_BA46	Neurons	Inhibitory	IN-SST
CATGACAAGCGAGAAA-1_4341_BA46	Neurons	Excitatory	L2/3
CATGACAGTACTTCTT-1_4341_BA46	Endothelia	Endothelia	Endothelial
CATGACAGTTCCTCCA-1_4341_BA46	Neurons	Inhibitory	IN-VIP
CATGACATCCGAAGAG-1_4341_BA46	Oligodendrocytes	Oligodendrocytes	Oligodendrocytes
CATGACATCCTAGTGA-1_4341_BA46	Oligodendrocytes	Oligodendrocytes	Oligodendrocytes
CATGCCTAGAGAGCTC-1_4341_BA46	Neurons	Inhibitory	IN-SST
CATGCCTAGTTGAGAT-1_4341_BA46	OPCs	OPCs	OPC
CATGCCTCAATTGCTG-1_4341_BA46	Neurons	Excitatory	L4
CATGCCTCAGTTTACG-1_4341_BA46	Astrocytes	Astrocytes	AST-PP
CATGCCTCATTCGACA-1_4341_BA46	OPCs	OPCs	OPC
CATGCCTGTTGCGTTA-1_4341_BA46	Neurons	Excitatory	L4
CATGCCTTCTCGGACG-1_4341_BA46	Neurons	Excitatory	L2/3
CATGGCGCAAGGACTG-1_4341_BA46	Oligodendrocytes	Oligodendrocytes	Oligodendrocytes
CATGGCGCAGGACGTA-1_4341_BA46	Neurons	Excitatory	L5/6-CC
CATGGCGCAGGATTGG-1_4341_BA46	Oligodendrocytes	Oligodendrocytes	Oligodendrocytes
CATGGCGGTATGCTTG-1_4341_BA46	Neurons	Excitatory	Neu-NRGN-I
CATGGCGGTGGACGAT-1_4341_BA46	Oligodendrocytes	Oligodendrocytes	Oligodendrocytes
CATGGCGGTTTAGCTG-1_4341_BA46	Astrocytes	Astrocytes	AST-PP
CATGGCGTCTAACTTC-1_4341_BA46	Neurons	Excitatory	L2/3
CATTATCAGAACTGTA-1_4341_BA46	Neurons	Inhibitory	IN-SV2C
CATTATCAGCGCCTTG-1_4341_BA46	Neurons	Excitatory	L2/3
CATTATCAGTGTACCT-1_4341_BA46	Neurons	Excitatory	L5/6-CC
CATTATCCAATGGAAT-1_4341_BA46	Neurons	Excitatory	Neu-NRGN-II
CATTATCTCGCCTGTT-1_4341_BA46	Neurons	Excitatory	L5/6-CC
CATTCGCAGACGCTTT-1_4341_BA46	OPCs	OPCs	OPC
CATTCGCAGCAGATCG-1_4341_BA46	Neurons	Excitatory	L2/3
CATTCGCAGTGTTAGA-1_4341_BA46	Neurons	Excitatory	L4
CCAATCCAGATGTTAG-1_4341_BA46	Neurons	Excitatory	L2/3
CCAATCCCAGCCTATA-1_4341_BA46	Neurons	Excitatory	Neu-mat
CCAATCCGTTGGTTTG-1_4341_BA46	Neurons	Excitatory	L4
CCAATCCTCATCTGTT-1_4341_BA46	Oligodendrocytes	Oligodendrocytes	Oligodendrocytes
CCAATCCTCCTCATTA-1_4341_BA46	Oligodendrocytes	Oligodendrocytes	Oligodendrocytes
CCAATCCTCGTTTGCC-1_4341_BA46	Neurons	Excitatory	L4
CCACCTAAGTACGTTC-1_4341_BA46	Oligodendrocytes	Oligodendrocytes	Oligodendrocytes
CCACCTAAGTCAAGCG-1_4341_BA46	Oligodendrocytes	Oligodendrocytes	Oligodendrocytes
CCACCTAAGTGAAGTT-1_4341_BA46	Oligodendrocytes	Oligodendrocytes	Oligodendrocytes
CCACCTACACATGTGT-1_4341_BA46	Neurons	Excitatory	L5/6-CC
CCACCTATCAACGGCC-1_4341_BA46	Neurons	Excitatory	L4
CCACCTATCGATCCCT-1_4341_BA46	Neurons	Excitatory	L5/6
CCACCTATCTGTCCGT-1_4341_BA46	Neurons	Inhibitory	IN-SST
CCACGGAAGAATTCCC-1_4341_BA46	Neurons	Inhibitory	IN-PV
CCACGGAGTTATCCGA-1_4341_BA46	Neurons	Excitatory	L2/3
CCACTACAGGTAGCTG-1_4341_BA46	Endothelia	Endothelia	Endothelial
CCACTACCAAAGTGCG-1_4341_BA46	Neurons	Excitatory	L4
CCACTACGTGGCCCTA-1_4341_BA46	Oligodendrocytes	Oligodendrocytes	Oligodendrocytes
CCACTACTCGCATGGC-1_4341_BA46	Neurons	Excitatory	L4
CCAGCGAAGGTAAACT-1_4341_BA46	Neurons	Inhibitory	IN-PV
CCAGCGACATCAGTCA-1_4341_BA46	Neurons	Excitatory	L5/6
CCAGCGACATCTCGCT-1_4341_BA46	Neurons	Inhibitory	IN-PV
CCAGCGAGTTCGTCTC-1_4341_BA46	Neurons	Excitatory	L2/3
CCAGCGATCACCACCT-1_4341_BA46	Oligodendrocytes	Oligodendrocytes	Oligodendrocytes
CCATGTCAGCTGTCTA-1_4341_BA46	Neurons	Excitatory	Neu-mat
CCATGTCAGGCATTGG-1_4341_BA46	Oligodendrocytes	Oligodendrocytes	Oligodendrocytes
CCATGTCGTCTCCATC-1_4341_BA46	Oligodendrocytes	Oligodendrocytes	Oligodendrocytes
CCATGTCGTGCACCAC-1_4341_BA46	Neurons	Excitatory	L4
CCATGTCGTGTTGAGG-1_4341_BA46	Neurons	Inhibitory	IN-VIP
CCATGTCGTTACGACT-1_4341_BA46	Oligodendrocytes	Oligodendrocytes	Oligodendrocytes
CCATGTCGTTTCCACC-1_4341_BA46	Oligodendrocytes	Oligodendrocytes	Oligodendrocytes
CCATGTCTCAGTTTGG-1_4341_BA46	Neurons	Inhibitory	IN-SST
CCATGTCTCCAAACTG-1_4341_BA46	Neurons	Excitatory	Neu-NRGN-I
CCATGTCTCCGTTGCT-1_4341_BA46	Neurons	Excitatory	L2/3
CCATTCGAGCGTTTAC-1_4341_BA46	OPCs	OPCs	OPC
CCATTCGAGGCATTGG-1_4341_BA46	Neurons	Excitatory	Neu-mat
CCATTCGAGTACGATA-1_4341_BA46	OPCs	OPCs	OPC
CCATTCGCAAACTGCT-1_4341_BA46	Neurons	Excitatory	Neu-NRGN-I
CCATTCGCAGCAGTTT-1_4341_BA46	Oligodendrocytes	Oligodendrocytes	Oligodendrocytes
CCATTCGGTCCGAAGA-1_4341_BA46	OPCs	OPCs	OPC
CCATTCGTCATGCTCC-1_4341_BA46	Neurons	Excitatory	L4
CCCAATCAGAGCTATA-1_4341_BA46	Oligodendrocytes	Oligodendrocytes	Oligodendrocytes
CCCAATCCACAGTCGC-1_4341_BA46	Endothelia	Endothelia	Endothelial
CCCAATCGTTCACGGC-1_4341_BA46	Oligodendrocytes	Oligodendrocytes	Oligodendrocytes
CCCAATCTCACAAACC-1_4341_BA46	Neurons	Inhibitory	IN-SST
CCCAATCTCATTATCC-1_4341_BA46	Neurons	Inhibitory	IN-SST
CCCAGTTAGCTGCAAG-1_4341_BA46	Neurons	Inhibitory	IN-SV2C
CCCAGTTGTAAATACG-1_4341_BA46	Neurons	Excitatory	L5/6-CC
CCCAGTTTCCGATATG-1_4341_BA46	Oligodendrocytes	Oligodendrocytes	Oligodendrocytes
CCCAGTTTCGGTCTAA-1_4341_BA46	Endothelia	Endothelia	Endothelial
CCCATACAGCTCAACT-1_4341_BA46	Neurons	Inhibitory	IN-SST
CCCATACAGTGCTGCC-1_4341_BA46	Oligodendrocytes	Oligodendrocytes	Oligodendrocytes
CCCATACAGTTAGCGG-1_4341_BA46	Astrocytes	Astrocytes	AST-PP
CCCATACCACCTCGTT-1_4341_BA46	Endothelia	Endothelia	Endothelial
CCCATACCAGAGCCAA-1_4341_BA46	OPCs	OPCs	OPC
CCCATACCATCAGTAC-1_4341_BA46	Neurons	Excitatory	L4
CCCATACGTGCCTGTG-1_4341_BA46	Neurons	Inhibitory	IN-VIP
CCCTCCTAGTATTGGA-1_4341_BA46	Astrocytes	Astrocytes	AST-PP
CCCTCCTCACAACTGT-1_4341_BA46	Neurons	Excitatory	L4
CCCTCCTCACCAGATT-1_4341_BA46	Neurons	Excitatory	L5/6
CCCTCCTCACGAGGTA-1_4341_BA46	Astrocytes	Astrocytes	AST-PP
CCCTCCTCATTCTCAT-1_4341_BA46	OPCs	OPCs	OPC
CCCTCCTCATTTGCCC-1_4341_BA46	Neurons	Inhibitory	IN-VIP
CCCTCCTGTCTTGTCC-1_4341_BA46	Oligodendrocytes	Oligodendrocytes	Oligodendrocytes
CCCTCCTGTCTTTCAT-1_4341_BA46	OPCs	OPCs	OPC
CCCTCCTGTGAGGGTT-1_4341_BA46	Oligodendrocytes	Oligodendrocytes	Oligodendrocytes
CCCTCCTTCTTGCATT-1_4341_BA46	Oligodendrocytes	Oligodendrocytes	Oligodendrocytes
CCGGGATAGGATGCGT-1_4341_BA46	Neurons	Excitatory	L4
CCGGGATAGTCGCCGT-1_4341_BA46	Astrocytes	Astrocytes	AST-PP
CCGGGATCAAGTCTAC-1_4341_BA46	Neurons	Inhibitory	IN-SST
CCGGGATCACATCCGG-1_4341_BA46	OPCs	OPCs	OPC
CCGGGATCACTGTCGG-1_4341_BA46	OPCs	OPCs	OPC
CCGGGATCATACGCTA-1_4341_BA46	Oligodendrocytes	Oligodendrocytes	Oligodendrocytes
CCGGGATGTAATCGTC-1_4341_BA46	OPCs	OPCs	OPC
CCGGGATGTTGCTCCT-1_4341_BA46	Neurons	Excitatory	L5/6
CCGGGATTCGTGTAGT-1_4341_BA46	OPCs	OPCs	OPC
CCGGTAGCAACTTGAC-1_4341_BA46	Neurons	Excitatory	L5/6
CCGGTAGCAAGTTAAG-1_4341_BA46	Neurons	Inhibitory	IN-PV
CCGGTAGCAGTCAGCC-1_4341_BA46	OPCs	OPCs	OPC
CCGGTAGCATGCAATC-1_4341_BA46	Neurons	Excitatory	L5/6-CC
CCGGTAGGTATCGCAT-1_4341_BA46	Neurons	Excitatory	L2/3
CCGGTAGTCATACGGT-1_4341_BA46	Oligodendrocytes	Oligodendrocytes	Oligodendrocytes
CCGGTAGTCCTTGCCA-1_4341_BA46	OPCs	OPCs	OPC
CCGGTAGTCTGTTGAG-1_4341_BA46	Endothelia	Endothelia	Endothelial
CCGTACTAGAAGAAGC-1_4341_BA46	Oligodendrocytes	Oligodendrocytes	Oligodendrocytes
CCGTACTAGTACGCCC-1_4341_BA46	Neurons	Excitatory	L5/6-CC
CCGTACTCACAGAGGT-1_4341_BA46	Neurons	Inhibitory	IN-VIP
CCGTACTCATTGGTAC-1_4341_BA46	Neurons	Inhibitory	IN-SST
CCGTGGAAGCGATGAC-1_4341_BA46	Neurons	Inhibitory	IN-VIP
CCGTGGACAAGCTGAG-1_4341_BA46	Neurons	Excitatory	L2/3
CCGTGGACAGATTGCT-1_4341_BA46	Neurons	Excitatory	L2/3
CCGTGGACAGCTGCTG-1_4341_BA46	Neurons	Excitatory	L5/6-CC
CCGTGGAGTACAGACG-1_4341_BA46	Oligodendrocytes	Oligodendrocytes	Oligodendrocytes
CCGTGGATCGCGGATC-1_4341_BA46	OPCs	OPCs	OPC
CCGTGGATCGTCACGG-1_4341_BA46	Neurons	Inhibitory	IN-VIP
CCGTTCAAGAGCCCAA-1_4341_BA46	Endothelia	Endothelia	Endothelial
CCGTTCAAGCTAGTTC-1_4341_BA46	Neurons	Inhibitory	IN-SST
CCGTTCACACATCTTT-1_4341_BA46	Oligodendrocytes	Oligodendrocytes	Oligodendrocytes
CCGTTCACACGGTGTC-1_4341_BA46	Oligodendrocytes	Oligodendrocytes	Oligodendrocytes
CCGTTCAGTCAACTGT-1_4341_BA46	Neurons	Inhibitory	IN-SST
CCGTTCATCCCAGGTG-1_4341_BA46	Oligodendrocytes	Oligodendrocytes	Oligodendrocytes
CCGTTCATCGTTTGCC-1_4341_BA46	Oligodendrocytes	Oligodendrocytes	Oligodendrocytes
CCTAAAGAGCTGATAA-1_4341_BA46	OPCs	OPCs	OPC
CCTAAAGAGGAGCGAG-1_4341_BA46	Oligodendrocytes	Oligodendrocytes	Oligodendrocytes
CCTAAAGAGGGAGTAA-1_4341_BA46	OPCs	OPCs	OPC
CCTAAAGCAGATGGGT-1_4341_BA46	Astrocytes	Astrocytes	AST-PP
CCTAAAGCATTAGCCA-1_4341_BA46	OPCs	OPCs	OPC
CCTAAAGGTAGCCTCG-1_4341_BA46	Microglia	Microglia	Microglia
CCTAAAGTCAGCTCTC-1_4341_BA46	Oligodendrocytes	Oligodendrocytes	Oligodendrocytes
CCTAAAGTCGTAGGAG-1_4341_BA46	Neurons	Excitatory	L4
CCTAAAGTCTGCTTGC-1_4341_BA46	Neurons	Inhibitory	IN-SST
CCTACACAGCACACAG-1_4341_BA46	Oligodendrocytes	Oligodendrocytes	Oligodendrocytes
CCTACACAGGAACTGC-1_4341_BA46	Oligodendrocytes	Oligodendrocytes	Oligodendrocytes
CCTACACCAGTAGAGC-1_4341_BA46	Neurons	Excitatory	L5/6
CCTACACGTTCCGTCT-1_4341_BA46	Neurons	Excitatory	L5/6-CC
CCTACCAAGATCACGG-1_4341_BA46	Oligodendrocytes	Oligodendrocytes	Oligodendrocytes
CCTACCAAGCCACGTC-1_4341_BA46	Neurons	Excitatory	L4
CCTACCACAAAGGTGC-1_4341_BA46	OPCs	OPCs	OPC
CCTACCACAAGCTGGA-1_4341_BA46	Neurons	Inhibitory	IN-PV
CCTACCACAGTACACT-1_4341_BA46	Microglia	Microglia	Microglia
CCTACCATCATTTGGG-1_4341_BA46	Endothelia	Endothelia	Endothelial
CCTAGCTAGGCTATCT-1_4341_BA46	Neurons	Excitatory	L4
CCTAGCTCAGGACCCT-1_4341_BA46	Neurons	Inhibitory	IN-PV
CCTAGCTCATAAGACA-1_4341_BA46	Endothelia	Endothelia	Endothelial
CCTAGCTCATCGGTTA-1_4341_BA46	Astrocytes	Astrocytes	AST-PP
CCTAGCTGTCGCGGTT-1_4341_BA46	Astrocytes	Astrocytes	AST-FB
CCTAGCTTCAGATAAG-1_4341_BA46	Neurons	Excitatory	L2/3
CCTAGCTTCAGTACGT-1_4341_BA46	Neurons	Excitatory	L2/3
CCTAGCTTCATAAAGG-1_4341_BA46	OPCs	OPCs	OPC
CCTAGCTTCGGCTACG-1_4341_BA46	Oligodendrocytes	Oligodendrocytes	Oligodendrocytes
CCTAGCTTCTGTACGA-1_4341_BA46	Oligodendrocytes	Oligodendrocytes	Oligodendrocytes
CCTATTAAGACAAGCC-1_4341_BA46	Endothelia	Endothelia	Endothelial
CCTATTAAGATGTCGG-1_4341_BA46	Neurons	Inhibitory	IN-VIP
CCTATTACAAGCTGAG-1_4341_BA46	Oligodendrocytes	Oligodendrocytes	Oligodendrocytes
CCTATTACACATAACC-1_4341_BA46	Oligodendrocytes	Oligodendrocytes	Oligodendrocytes
CCTATTACACTAAGTC-1_4341_BA46	Endothelia	Endothelia	Endothelial
CCTATTAGTATCGCAT-1_4341_BA46	Neurons	Excitatory	L4
CCTATTAGTTCCACAA-1_4341_BA46	Endothelia	Endothelia	Endothelial
CCTCAGTAGCGTCAAG-1_4341_BA46	Neurons	Inhibitory	IN-VIP
CCTCAGTAGCTAAACA-1_4341_BA46	OPCs	OPCs	OPC
CCTCAGTAGGACATTA-1_4341_BA46	Neurons	Excitatory	L4
CCTCAGTCAAGCTGGA-1_4341_BA46	Neurons	Inhibitory	IN-VIP
CCTCAGTGTAAACCTC-1_4341_BA46	Neurons	Excitatory	L5/6-CC
CCTCAGTGTGTGGCTC-1_4341_BA46	Oligodendrocytes	Oligodendrocytes	Oligodendrocytes
CCTCAGTTCCCAGGTG-1_4341_BA46	Oligodendrocytes	Oligodendrocytes	Oligodendrocytes
CCTCAGTTCGGAAATA-1_4341_BA46	Neurons	Excitatory	L2/3
CCTCAGTTCGGTTCGG-1_4341_BA46	Neurons	Excitatory	L4
CCTCTGAAGAGGACGG-1_4341_BA46	Oligodendrocytes	Oligodendrocytes	Oligodendrocytes
CCTCTGAGTAATCACC-1_4341_BA46	Oligodendrocytes	Oligodendrocytes	Oligodendrocytes
CCTTACGAGCGTCTAT-1_4341_BA46	Oligodendrocytes	Oligodendrocytes	Oligodendrocytes
CCTTACGGTTACGACT-1_4341_BA46	Neurons	Inhibitory	IN-VIP
CCTTACGTCGCATGGC-1_4341_BA46	Oligodendrocytes	Oligodendrocytes	Oligodendrocytes
CCTTCCCAGACAGAGA-1_4341_BA46	Neurons	Excitatory	L5/6
CCTTCCCAGGACGAAA-1_4341_BA46	Neurons	Inhibitory	IN-VIP
CCTTCCCAGGGTGTGT-1_4341_BA46	OPCs	OPCs	OPC
CCTTCCCAGTCCGGTC-1_4341_BA46	Neurons	Inhibitory	IN-PV
CCTTCCCGTAGCTTGT-1_4341_BA46	Neurons	Excitatory	Neu-NRGN-I
CCTTCCCGTGAGTATA-1_4341_BA46	OPCs	OPCs	OPC
CCTTCCCGTTAAGACA-1_4341_BA46	Oligodendrocytes	Oligodendrocytes	Oligodendrocytes
CCTTCCCTCGGCGGTT-1_4341_BA46	Neurons	Excitatory	L4
CCTTCGAAGCCGTCGT-1_4341_BA46	Neurons	Inhibitory	IN-SST
CCTTCGACAAAGAATC-1_4341_BA46	Neurons	Excitatory	L2/3
CCTTCGACACATGGGA-1_4341_BA46	Oligodendrocytes	Oligodendrocytes	Oligodendrocytes
CCTTCGAGTGGCGAAT-1_4341_BA46	Oligodendrocytes	Oligodendrocytes	Oligodendrocytes
CCTTCGAGTGGCTCCA-1_4341_BA46	Endothelia	Endothelia	Endothelial
CCTTCGATCTGCGACG-1_4341_BA46	Neurons	Excitatory	L2/3
CCTTTCTAGCACCGTC-1_4341_BA46	Astrocytes	Astrocytes	AST-PP
CCTTTCTAGTGTCCCG-1_4341_BA46	Neurons	Excitatory	L2/3
CCTTTCTCAAGCTGGA-1_4341_BA46	Neurons	Excitatory	Neu-NRGN-I
CCTTTCTCAATCGAAA-1_4341_BA46	Neurons	Inhibitory	IN-SST
CCTTTCTCACGTCTCT-1_4341_BA46	Neurons	Excitatory	Neu-NRGN-I
CCTTTCTTCTAACTGG-1_4341_BA46	Neurons	Inhibitory	IN-VIP
CGAACATAGAGCAATT-1_4341_BA46	Neurons	Inhibitory	IN-PV
CGAACATAGGATTCGG-1_4341_BA46	OPCs	OPCs	OPC
CGAACATAGGCTATCT-1_4341_BA46	Oligodendrocytes	Oligodendrocytes	Oligodendrocytes
CGAACATCAGGTCTCG-1_4341_BA46	Neurons	Excitatory	L4
CGAACATCAGTACACT-1_4341_BA46	Oligodendrocytes	Oligodendrocytes	Oligodendrocytes
CGAACATGTTCAGCGC-1_4341_BA46	Neurons	Inhibitory	IN-PV
CGAACATTCACAAACC-1_4341_BA46	OPCs	OPCs	OPC
CGAACATTCAGAGACG-1_4341_BA46	Neurons	Excitatory	L2/3
CGAACATTCATAGCAC-1_4341_BA46	Oligodendrocytes	Oligodendrocytes	Oligodendrocytes
CGAACATTCGCCTGAG-1_4341_BA46	Neurons	Excitatory	L2/3
CGAACATTCTCTTATG-1_4341_BA46	Neurons	Excitatory	L5/6-CC
CGAACATTCTTGTACT-1_4341_BA46	Neurons	Excitatory	Neu-mat
CGAATGTAGAGGTTAT-1_4341_BA46	Oligodendrocytes	Oligodendrocytes	Oligodendrocytes
CGAATGTGTCCATGAT-1_4341_BA46	Neurons	Excitatory	L2/3
CGACCTTAGCCCAACC-1_4341_BA46	Oligodendrocytes	Oligodendrocytes	Oligodendrocytes
CGACCTTAGGACAGAA-1_4341_BA46	Oligodendrocytes	Oligodendrocytes	Oligodendrocytes
CGACCTTAGGCCGAAT-1_4341_BA46	Neurons	Inhibitory	IN-PV
CGACCTTCATTTCACT-1_4341_BA46	Neurons	Inhibitory	IN-VIP
CGACCTTGTTCCTCCA-1_4341_BA46	Oligodendrocytes	Oligodendrocytes	Oligodendrocytes
CGACCTTTCACCACCT-1_4341_BA46	Oligodendrocytes	Oligodendrocytes	Oligodendrocytes
CGACCTTTCAGAGCTT-1_4341_BA46	Neurons	Excitatory	L2/3
CGACTTCAGGGAGTAA-1_4341_BA46	OPCs	OPCs	OPC
CGACTTCGTAGCAAAT-1_4341_BA46	OPCs	OPCs	OPC
CGACTTCGTCCGAATT-1_4341_BA46	Neurons	Excitatory	L2/3
CGACTTCGTTATTCTC-1_4341_BA46	Oligodendrocytes	Oligodendrocytes	Oligodendrocytes
CGACTTCTCTGCTGTC-1_4341_BA46	Neurons	Excitatory	L2/3
CGAGAAGAGTCAAGCG-1_4341_BA46	Neurons	Excitatory	L4
CGAGAAGAGTGGAGTC-1_4341_BA46	Oligodendrocytes	Oligodendrocytes	Oligodendrocytes
CGAGAAGGTCAATGTC-1_4341_BA46	Oligodendrocytes	Oligodendrocytes	Oligodendrocytes
CGAGAAGGTGCAACTT-1_4341_BA46	OPCs	OPCs	OPC
CGAGAAGTCAGTCCCT-1_4341_BA46	Neurons	Excitatory	L5/6
CGAGAAGTCGACGGAA-1_4341_BA46	Oligodendrocytes	Oligodendrocytes	Oligodendrocytes
CGAGCACAGAGCTGGT-1_4341_BA46	Oligodendrocytes	Oligodendrocytes	Oligodendrocytes
CGAGCACAGCTGAAAT-1_4341_BA46	Neurons	Inhibitory	IN-SST
CGAGCACAGGAGCGAG-1_4341_BA46	Oligodendrocytes	Oligodendrocytes	Oligodendrocytes
CGAGCACCAATCACAC-1_4341_BA46	OPCs	OPCs	OPC
CGAGCACGTCCTCCAT-1_4341_BA46	Oligodendrocytes	Oligodendrocytes	Oligodendrocytes
CGAGCACTCACCCGAG-1_4341_BA46	Neurons	Excitatory	L4
CGAGCACTCCGCAAGC-1_4341_BA46	Oligodendrocytes	Oligodendrocytes	Oligodendrocytes
CGAGCACTCGCAGGCT-1_4341_BA46	Neurons	Excitatory	L2/3
CGAGCACTCGCTGATA-1_4341_BA46	Neurons	Inhibitory	IN-VIP
CGAGCCAAGTTCGCAT-1_4341_BA46	Neurons	Excitatory	L5/6
CGAGCCACAAATACAG-1_4341_BA46	Neurons	Excitatory	L2/3
CGAGCCACAACAACCT-1_4341_BA46	Oligodendrocytes	Oligodendrocytes	Oligodendrocytes
CGAGCCATCGAATGCT-1_4341_BA46	OPCs	OPCs	OPC
CGAGCCATCGCACTCT-1_4341_BA46	Neurons	Excitatory	L5/6-CC
CGAGCCATCTAACTCT-1_4341_BA46	Neurons	Inhibitory	IN-VIP
CGATCGGCACAGCCCA-1_4341_BA46	OPCs	OPCs	OPC
CGATCGGCACATGTGT-1_4341_BA46	Neurons	Excitatory	L4
CGATCGGCACTACAGT-1_4341_BA46	Oligodendrocytes	Oligodendrocytes	Oligodendrocytes
CGATCGGGTGATGCCC-1_4341_BA46	Neurons	Excitatory	L2/3
CGATCGGGTGCTAGCC-1_4341_BA46	OPCs	OPCs	OPC
CGATGGCAGGTCATCT-1_4341_BA46	Oligodendrocytes	Oligodendrocytes	Oligodendrocytes
CGATGGCAGTGGTAAT-1_4341_BA46	Oligodendrocytes	Oligodendrocytes	Oligodendrocytes
CGATGGCCAAGTAGTA-1_4341_BA46	Neurons	Excitatory	L5/6-CC
CGATGGCGTATAATGG-1_4341_BA46	Neurons	Excitatory	L2/3
CGATGGCGTCAAAGCG-1_4341_BA46	Neurons	Excitatory	Neu-NRGN-I
CGATGGCGTCTACCTC-1_4341_BA46	Oligodendrocytes	Oligodendrocytes	Oligodendrocytes
CGATGGCGTCTAGTGT-1_4341_BA46	Neurons	Excitatory	L5/6
CGATGGCGTCTGCGGT-1_4341_BA46	Neurons	Excitatory	L4
CGATGGCGTGGGTATG-1_4341_BA46	Neurons	Excitatory	L2/3
CGATGGCGTGTAAGTA-1_4341_BA46	Neurons	Excitatory	L4
CGATGGCTCAGTTAGC-1_4341_BA46	Neurons	Excitatory	L5/6-CC
CGATGTAAGAGTAAGG-1_4341_BA46	Neurons	Excitatory	L2/3
CGATGTAAGATGGCGT-1_4341_BA46	OPCs	OPCs	OPC
CGATGTAAGCAGATCG-1_4341_BA46	Oligodendrocytes	Oligodendrocytes	Oligodendrocytes
CGATGTAAGCGCCTTG-1_4341_BA46	Neurons	Excitatory	L4
CGATGTAAGCGTCAAG-1_4341_BA46	Neurons	Excitatory	L5/6
CGATGTAAGCTGTTCA-1_4341_BA46	Neurons	Excitatory	L4
CGATGTAAGGAATTAC-1_4341_BA46	Neurons	Excitatory	L5/6
CGATGTAAGGGTGTTG-1_4341_BA46	Neurons	Inhibitory	IN-VIP
CGATGTAAGGTGATAT-1_4341_BA46	Oligodendrocytes	Oligodendrocytes	Oligodendrocytes
CGATGTAAGTTACGGG-1_4341_BA46	Microglia	Microglia	Microglia
CGATGTACACCTTGTC-1_4341_BA46	Neurons	Excitatory	L5/6
CGATGTAGTCACAAGG-1_4341_BA46	Neurons	Inhibitory	IN-PV
CGATGTAGTCGTCTTC-1_4341_BA46	Neurons	Excitatory	L5/6
CGATGTAGTGATGCCC-1_4341_BA46	Neurons	Excitatory	L4
CGATTGAAGATAGCAT-1_4341_BA46	Neurons	Excitatory	L5/6
CGATTGACAATAGCAA-1_4341_BA46	Neurons	Excitatory	Neu-NRGN-II
CGATTGACAGCTGCTG-1_4341_BA46	OPCs	OPCs	OPC
CGATTGAGTACCGTAT-1_4341_BA46	Neurons	Inhibitory	IN-SV2C
CGATTGAGTCTCCCTA-1_4341_BA46	Oligodendrocytes	Oligodendrocytes	Oligodendrocytes
CGATTGAGTCTTCGTC-1_4341_BA46	Neurons	Inhibitory	IN-SST
CGATTGAGTGACGGTA-1_4341_BA46	Neurons	Inhibitory	IN-VIP
CGCCAAGAGTAATCCC-1_4341_BA46	Oligodendrocytes	Oligodendrocytes	Oligodendrocytes
CGCCAAGCACTTAAGC-1_4341_BA46	Oligodendrocytes	Oligodendrocytes	Oligodendrocytes
CGCCAAGCAGTATCTG-1_4341_BA46	Oligodendrocytes	Oligodendrocytes	Oligodendrocytes
CGCGGTACATGTAGTC-1_4341_BA46	Oligodendrocytes	Oligodendrocytes	Oligodendrocytes
CGCGGTATCGGTGTTA-1_4341_BA46	Oligodendrocytes	Oligodendrocytes	Oligodendrocytes
CGCGGTATCTTCGGTC-1_4341_BA46	Neurons	Excitatory	Neu-mat
CGCGTTTAGCAGGCTA-1_4341_BA46	Neurons	Inhibitory	IN-SST
CGCGTTTAGGTGATAT-1_4341_BA46	Neurons	Excitatory	L2/3
CGCGTTTCAACGATCT-1_4341_BA46	Neurons	Inhibitory	IN-SST
CGCGTTTCAAGGTTTC-1_4341_BA46	OPCs	OPCs	OPC
CGCGTTTCACACTGCG-1_4341_BA46	OPCs	OPCs	OPC
CGCGTTTCATTTGCCC-1_4341_BA46	Neurons	Inhibitory	IN-VIP
CGCGTTTGTTGCGTTA-1_4341_BA46	Neurons	Excitatory	Neu-mat
CGCGTTTTCTAGAGTC-1_4341_BA46	Oligodendrocytes	Oligodendrocytes	Oligodendrocytes
CGCGTTTTCTCATTCA-1_4341_BA46	Endothelia	Endothelia	Endothelial
CGCTATCAGCGTCAAG-1_4341_BA46	Oligodendrocytes	Oligodendrocytes	Oligodendrocytes
CGCTATCCAATAGCAA-1_4341_BA46	Neurons	Excitatory	L5/6-CC
CGCTATCCAGCTCGCA-1_4341_BA46	Neurons	Excitatory	Neu-mat
CGCTATCGTATGAATG-1_4341_BA46	Astrocytes	Astrocytes	AST-PP
CGCTATCGTCGACTAT-1_4341_BA46	Oligodendrocytes	Oligodendrocytes	Oligodendrocytes
CGCTATCTCGCAGGCT-1_4341_BA46	Oligodendrocytes	Oligodendrocytes	Oligodendrocytes
CGCTATCTCTCTAAGG-1_4341_BA46	Oligodendrocytes	Oligodendrocytes	Oligodendrocytes
CGCTATCTCTCTTATG-1_4341_BA46	OPCs	OPCs	OPC
CGCTATCTCTGCGTAA-1_4341_BA46	Oligodendrocytes	Oligodendrocytes	Oligodendrocytes
CGCTATCTCTGGAGCC-1_4341_BA46	Neurons	Inhibitory	IN-VIP
CGCTATCTCTGTTTGT-1_4341_BA46	Oligodendrocytes	Oligodendrocytes	Oligodendrocytes
CGCTGGAGTAGTGAAT-1_4341_BA46	Neurons	Excitatory	L4
CGCTGGAGTCCATCCT-1_4341_BA46	Neurons	Inhibitory	IN-SST
CGCTGGAGTCCGTGAC-1_4341_BA46	OPCs	OPCs	OPC
CGCTGGATCTGTACGA-1_4341_BA46	Neurons	Excitatory	L2/3
CGCTTCACACCTATCC-1_4341_BA46	Neurons	Excitatory	L5/6
CGCTTCAGTGCAGGTA-1_4341_BA46	Neurons	Excitatory	L5/6-CC
CGCTTCATCAAGGCTT-1_4341_BA46	Neurons	Inhibitory	IN-PV
CGCTTCATCCGTCAAA-1_4341_BA46	Oligodendrocytes	Oligodendrocytes	Oligodendrocytes
CGCTTCATCTGTCCGT-1_4341_BA46	Oligodendrocytes	Oligodendrocytes	Oligodendrocytes
CGCTTCATCTTGTCAT-1_4341_BA46	Neurons	Excitatory	L2/3
CGGACACAGATCACGG-1_4341_BA46	Oligodendrocytes	Oligodendrocytes	Oligodendrocytes
CGGACACGTACCCAAT-1_4341_BA46	Neurons	Inhibitory	IN-SV2C
CGGACACGTATTAGCC-1_4341_BA46	Astrocytes	Astrocytes	AST-PP
CGGACACGTTATCCGA-1_4341_BA46	Neurons	Excitatory	L4
CGGACACTCTGCCCTA-1_4341_BA46	Neurons	Excitatory	L2/3
CGGACGTCAATAGCAA-1_4341_BA46	Neurons	Excitatory	L5/6
CGGACGTCACAGACTT-1_4341_BA46	Neurons	Excitatory	L5/6-CC
CGGACGTCACGTTGGC-1_4341_BA46	Neurons	Excitatory	L4
CGGACGTCATACCATG-1_4341_BA46	OPCs	OPCs	OPC
CGGACGTCATCAGTCA-1_4341_BA46	Neurons	Excitatory	L4
CGGACGTTCAACACTG-1_4341_BA46	Neurons	Excitatory	L4
CGGACGTTCCAAGCCG-1_4341_BA46	Neurons	Excitatory	Neu-NRGN-I
CGGACGTTCCCACTTG-1_4341_BA46	Microglia	Microglia	Microglia
CGGACTGAGCTAGTCT-1_4341_BA46	OPCs	OPCs	OPC
CGGACTGGTCCATCCT-1_4341_BA46	Oligodendrocytes	Oligodendrocytes	Oligodendrocytes
CGGACTGGTCTGGTCG-1_4341_BA46	Endothelia	Endothelia	Endothelial
CGGACTGGTTATGCGT-1_4341_BA46	Neurons	Excitatory	L2/3
CGGACTGTCTGGTATG-1_4341_BA46	Endothelia	Endothelia	Endothelial
CGGAGCTCATCTCGCT-1_4341_BA46	Oligodendrocytes	Oligodendrocytes	Oligodendrocytes
CGGAGCTGTAGTAGTA-1_4341_BA46	Astrocytes	Astrocytes	AST-PP
CGGAGCTGTATGCTTG-1_4341_BA46	Oligodendrocytes	Oligodendrocytes	Oligodendrocytes
CGGAGTCGTACTCTCC-1_4341_BA46	Oligodendrocytes	Oligodendrocytes	Oligodendrocytes
CGGAGTCTCCATGAGT-1_4341_BA46	Neurons	Inhibitory	IN-SST
CGGCTAGAGGCAAAGA-1_4341_BA46	Neurons	Excitatory	L5/6
CGGCTAGAGGGAGTAA-1_4341_BA46	Neurons	Inhibitory	IN-VIP
CGGCTAGAGTAGATGT-1_4341_BA46	Neurons	Excitatory	L2/3
CGGCTAGCAAGGACTG-1_4341_BA46	Neurons	Excitatory	L4
CGGCTAGGTATCAGTC-1_4341_BA46	Neurons	Inhibitory	IN-VIP
CGGCTAGGTCGGCATC-1_4341_BA46	Oligodendrocytes	Oligodendrocytes	Oligodendrocytes
CGGGTCAAGATATACG-1_4341_BA46	Neurons	Inhibitory	IN-VIP
CGGGTCAAGGAGTAGA-1_4341_BA46	Oligodendrocytes	Oligodendrocytes	Oligodendrocytes
CGGGTCAAGGGCATGT-1_4341_BA46	Neurons	Excitatory	L5/6-CC
CGGGTCAAGGTGTTAA-1_4341_BA46	Neurons	Excitatory	Neu-NRGN-I
CGGGTCACACAGGAGT-1_4341_BA46	Neurons	Inhibitory	IN-SST
CGGGTCACAGGGTACA-1_4341_BA46	Neurons	Excitatory	L2/3
CGGGTCAGTGGTCCGT-1_4341_BA46	Oligodendrocytes	Oligodendrocytes	Oligodendrocytes
CGGGTCAGTGTAACGG-1_4341_BA46	Oligodendrocytes	Oligodendrocytes	Oligodendrocytes
CGGGTCATCAAGGCTT-1_4341_BA46	Oligodendrocytes	Oligodendrocytes	Oligodendrocytes
CGGGTCATCAGGATCT-1_4341_BA46	Astrocytes	Astrocytes	AST-PP
CGGGTCATCCATGCTC-1_4341_BA46	Neurons	Excitatory	L5/6-CC
CGGGTCATCCGCAGTG-1_4341_BA46	Neurons	Excitatory	L2/3
CGGGTCATCGCGGATC-1_4341_BA46	Neurons	Excitatory	L5/6-CC
CGGTTAAAGAAGGTTT-1_4341_BA46	Neurons	Excitatory	L4
CGGTTAACACGAGGTA-1_4341_BA46	Oligodendrocytes	Oligodendrocytes	Oligodendrocytes
CGGTTAACAGCTTCGG-1_4341_BA46	Neurons	Inhibitory	IN-SST
CGGTTAACATACTACG-1_4341_BA46	Neurons	Excitatory	L4
CGTAGCGAGAGCTTCT-1_4341_BA46	Neurons	Excitatory	L4
CGTAGCGAGAGTAAGG-1_4341_BA46	Neurons	Excitatory	L5/6
CGTAGCGCAAGTCTGT-1_4341_BA46	Neurons	Inhibitory	IN-VIP
CGTAGCGGTAATTGGA-1_4341_BA46	OPCs	OPCs	OPC
CGTAGCGGTCTTCTCG-1_4341_BA46	Neurons	Excitatory	Neu-NRGN-II
CGTAGCGGTTCTGAAC-1_4341_BA46	Neurons	Excitatory	Neu-mat
CGTAGGCGTGTGAATA-1_4341_BA46	Neurons	Excitatory	L2/3
CGTCACTAGACACGAC-1_4341_BA46	Neurons	Excitatory	L2/3
CGTCACTCATTGTGCA-1_4341_BA46	Neurons	Excitatory	L2/3
CGTCACTGTAAGAGGA-1_4341_BA46	Neurons	Excitatory	L4
CGTCACTTCCCTTGTG-1_4341_BA46	Neurons	Excitatory	Neu-NRGN-I
CGTCACTTCCGGCACA-1_4341_BA46	Oligodendrocytes	Oligodendrocytes	Oligodendrocytes
CGTCAGGCACAAGTAA-1_4341_BA46	Oligodendrocytes	Oligodendrocytes	Oligodendrocytes
CGTCAGGCACAGGAGT-1_4341_BA46	Endothelia	Endothelia	Endothelial
CGTCAGGCATCTATGG-1_4341_BA46	Oligodendrocytes	Oligodendrocytes	Oligodendrocytes
CGTCAGGGTAACGTTC-1_4341_BA46	Neurons	Excitatory	L2/3
CGTCAGGGTATGCTTG-1_4341_BA46	Oligodendrocytes	Oligodendrocytes	Oligodendrocytes
CGTCAGGGTCCCGACA-1_4341_BA46	Neurons	Inhibitory	IN-PV
CGTCAGGTCATTGCGA-1_4341_BA46	Neurons	Excitatory	L5/6-CC
CGTCCATCACGCCAGT-1_4341_BA46	Oligodendrocytes	Oligodendrocytes	Oligodendrocytes
CGTCCATCAGATCTGT-1_4341_BA46	Oligodendrocytes	Oligodendrocytes	Oligodendrocytes
CGTCCATGTATTCGTG-1_4341_BA46	Neurons	Inhibitory	IN-PV
CGTCCATTCATAGCAC-1_4341_BA46	Neurons	Excitatory	L4
CGTCCATTCCTGTAGA-1_4341_BA46	OPCs	OPCs	OPC
CGTCCATTCTGATACG-1_4341_BA46	Neurons	Excitatory	L2/3
CGTCTACCATCCCATC-1_4341_BA46	Astrocytes	Astrocytes	AST-PP
CGTCTACCATCCGGGT-1_4341_BA46	Neurons	Excitatory	Neu-NRGN-II
CGTCTACGTGACAAAT-1_4341_BA46	Neurons	Inhibitory	IN-VIP
CGTCTACTCCAGGGCT-1_4341_BA46	OPCs	OPCs	OPC
CGTCTACTCCTGCCAT-1_4341_BA46	Neurons	Excitatory	L5/6-CC
CGTCTACTCTCCAACC-1_4341_BA46	OPCs	OPCs	OPC
CGTGAGCGTACAGCAG-1_4341_BA46	Neurons	Inhibitory	IN-SST
CGTGAGCTCACAAACC-1_4341_BA46	Neurons	Excitatory	L2/3
CGTGAGCTCATATCGG-1_4341_BA46	Neurons	Inhibitory	IN-PV
CGTGAGCTCCATGAGT-1_4341_BA46	OPCs	OPCs	OPC
CGTGAGCTCGCGATCG-1_4341_BA46	Neurons	Excitatory	L2/3
CGTGAGCTCTACGAGT-1_4341_BA46	Oligodendrocytes	Oligodendrocytes	Oligodendrocytes
CGTGTAAAGACTGGGT-1_4341_BA46	Neurons	Inhibitory	IN-PV
CGTGTAACACCAGTTA-1_4341_BA46	Neurons	Excitatory	L2/3
CGTGTAACATACTACG-1_4341_BA46	Neurons	Inhibitory	IN-VIP
CGTGTAAGTATTACCG-1_4341_BA46	OPCs	OPCs	OPC
CGTGTAAGTCTAGTCA-1_4341_BA46	Endothelia	Endothelia	Endothelial
CGTGTAAGTTCGTGAT-1_4341_BA46	Neurons	Excitatory	L5/6
CGTGTAAGTTTAGCTG-1_4341_BA46	Neurons	Inhibitory	IN-SST
CGTGTAATCCCTAACC-1_4341_BA46	Neurons	Inhibitory	IN-SST
CGTGTAATCTGGTATG-1_4341_BA46	Neurons	Inhibitory	IN-SST
CGTGTCTAGGAACTGC-1_4341_BA46	Oligodendrocytes	Oligodendrocytes	Oligodendrocytes
CGTGTCTGTCTCTCGT-1_4341_BA46	Neurons	Excitatory	L2/3
CGTGTCTTCCAACCAA-1_4341_BA46	Astrocytes	Astrocytes	AST-PP
CGTGTCTTCGAACTGT-1_4341_BA46	Neurons	Inhibitory	IN-VIP
CGTTAGAAGATGGCGT-1_4341_BA46	Neurons	Excitatory	L5/6
CGTTAGAAGGGCATGT-1_4341_BA46	Oligodendrocytes	Oligodendrocytes	Oligodendrocytes
CGTTAGAGTCGGCACT-1_4341_BA46	Neurons	Excitatory	L5/6
CGTTAGAGTGTGGTTT-1_4341_BA46	Neurons	Excitatory	Neu-mat
CGTTAGAGTTGTTTGG-1_4341_BA46	OPCs	OPCs	OPC
CGTTAGATCAGTGCAT-1_4341_BA46	Neurons	Excitatory	L4
CGTTAGATCTGGAGCC-1_4341_BA46	Oligodendrocytes	Oligodendrocytes	Oligodendrocytes
CGTTAGATCTTGACGA-1_4341_BA46	Neurons	Excitatory	Neu-mat
CGTTCTGAGTAGCGGT-1_4341_BA46	Oligodendrocytes	Oligodendrocytes	Oligodendrocytes
CGTTCTGCATACTACG-1_4341_BA46	Neurons	Excitatory	L2/3
CGTTCTGCATGCAACT-1_4341_BA46	Neurons	Inhibitory	IN-PV
CGTTCTGGTCCGTGAC-1_4341_BA46	OPCs	OPCs	OPC
CGTTCTGGTCTAACGT-1_4341_BA46	Neurons	Excitatory	L2/3
CGTTCTGTCATCGCTC-1_4341_BA46	Astrocytes	Astrocytes	AST-FB
CGTTCTGTCCAAACAC-1_4341_BA46	Neurons	Inhibitory	IN-VIP
CGTTGGGAGGACACCA-1_4341_BA46	OPCs	OPCs	OPC
CGTTGGGAGGCTAGCA-1_4341_BA46	Neurons	Excitatory	L5/6
CGTTGGGCAAAGTCAA-1_4341_BA46	Neurons	Excitatory	L5/6-CC
CGTTGGGCACATGTGT-1_4341_BA46	Endothelia	Endothelia	Endothelial
CGTTGGGCAGGTGGAT-1_4341_BA46	Neurons	Excitatory	L4
CGTTGGGCATGGAATA-1_4341_BA46	Neurons	Excitatory	L2/3
CGTTGGGGTTAGTGGG-1_4341_BA46	OPCs	OPCs	OPC
CGTTGGGGTTGAGGTG-1_4341_BA46	Neurons	Inhibitory	IN-PV
CGTTGGGTCAAGGCTT-1_4341_BA46	Neurons	Inhibitory	IN-SST
CGTTGGGTCGATGAGG-1_4341_BA46	Oligodendrocytes	Oligodendrocytes	Oligodendrocytes
CTAACTTAGACAGAGA-1_4341_BA46	OPCs	OPCs	OPC
CTAACTTAGTAAGTAC-1_4341_BA46	Neurons	Inhibitory	IN-SST
CTAACTTCACCGATAT-1_4341_BA46	OPCs	OPCs	OPC
CTAACTTCACGTAAGG-1_4341_BA46	Neurons	Excitatory	Neu-NRGN-II
CTAACTTCATTCACTT-1_4341_BA46	Neurons	Excitatory	Neu-mat
CTAACTTGTAGAGCTG-1_4341_BA46	Oligodendrocytes	Oligodendrocytes	Oligodendrocytes
CTAACTTTCTTTAGTC-1_4341_BA46	Neurons	Excitatory	L5/6-CC
CTAAGACAGGAGCGAG-1_4341_BA46	Neurons	Inhibitory	IN-SST
CTAAGACCACTACAGT-1_4341_BA46	Neurons	Excitatory	L4
CTAATGGAGGAGCGTT-1_4341_BA46	Oligodendrocytes	Oligodendrocytes	Oligodendrocytes
CTAATGGCAGCTCGCA-1_4341_BA46	Neurons	Inhibitory	IN-VIP
CTAATGGGTTCGTCTC-1_4341_BA46	Neurons	Excitatory	L2/3
CTAATGGGTTGTGGAG-1_4341_BA46	Oligodendrocytes	Oligodendrocytes	Oligodendrocytes
CTACACCAGTGCCAGA-1_4341_BA46	Neurons	Excitatory	L2/3
CTACACCCAGATGGCA-1_4341_BA46	Neurons	Excitatory	L2/3
CTACACCGTCTGATTG-1_4341_BA46	Endothelia	Endothelia	Endothelial
CTACACCGTTGGAGGT-1_4341_BA46	Neurons	Excitatory	Neu-NRGN-I
CTACACCTCAGAAATG-1_4341_BA46	Neurons	Excitatory	Neu-NRGN-I
CTACACCTCATGTCTT-1_4341_BA46	Neurons	Excitatory	L5/6-CC
CTACACCTCGGCATCG-1_4341_BA46	Neurons	Excitatory	L4
CTACACCTCTATGTGG-1_4341_BA46	Neurons	Excitatory	Neu-NRGN-I
CTACATTAGCCCTAAT-1_4341_BA46	Neurons	Excitatory	L2/3
CTACATTAGGATCGCA-1_4341_BA46	Neurons	Excitatory	L5/6
CTACATTCAGATGAGC-1_4341_BA46	OPCs	OPCs	OPC
CTACATTGTTATTCTC-1_4341_BA46	Neurons	Excitatory	Neu-mat
CTACATTGTTCACGGC-1_4341_BA46	Oligodendrocytes	Oligodendrocytes	Oligodendrocytes
CTACATTTCAAGAAGT-1_4341_BA46	OPCs	OPCs	OPC
CTACATTTCCATGCTC-1_4341_BA46	Oligodendrocytes	Oligodendrocytes	Oligodendrocytes
CTACCCAAGACTTTCG-1_4341_BA46	Neurons	Inhibitory	IN-SST
CTACCCAAGCTAGTTC-1_4341_BA46	Neurons	Excitatory	Neu-mat
CTACCCACAGTGGAGT-1_4341_BA46	Neurons	Excitatory	L5/6-CC
CTACCCAGTACTCAAC-1_4341_BA46	Neurons	Excitatory	L2/3
CTACCCATCGGAATCT-1_4341_BA46	Neurons	Excitatory	Neu-mat
CTACGTCAGAGGACGG-1_4341_BA46	OPCs	OPCs	OPC
CTACGTCAGCGATCCC-1_4341_BA46	Neurons	Excitatory	L5/6
CTACGTCAGGGAGTAA-1_4341_BA46	Neurons	Excitatory	L5/6
CTACGTCAGTGCGTGA-1_4341_BA46	Neurons	Excitatory	L5/6-CC
CTACGTCCAGTAAGAT-1_4341_BA46	Neurons	Excitatory	Neu-NRGN-II
CTACGTCGTCTAACGT-1_4341_BA46	Neurons	Excitatory	L2/3
CTAGAGTAGACAGACC-1_4341_BA46	Oligodendrocytes	Oligodendrocytes	Oligodendrocytes
CTAGAGTAGAGCCCAA-1_4341_BA46	Oligodendrocytes	Oligodendrocytes	Oligodendrocytes
CTAGAGTAGCAGACTG-1_4341_BA46	OPCs	OPCs	OPC
CTAGAGTGTAAGGGAA-1_4341_BA46	Oligodendrocytes	Oligodendrocytes	Oligodendrocytes
CTAGAGTGTAGCCTAT-1_4341_BA46	Oligodendrocytes	Oligodendrocytes	Oligodendrocytes
CTAGAGTGTCAGAATA-1_4341_BA46	Oligodendrocytes	Oligodendrocytes	Oligodendrocytes
CTAGAGTGTTGCCTCT-1_4341_BA46	Neurons	Excitatory	L5/6-CC
CTAGAGTTCCTATTCA-1_4341_BA46	Endothelia	Endothelia	Endothelial
CTAGCCTAGAAACGCC-1_4341_BA46	Oligodendrocytes	Oligodendrocytes	Oligodendrocytes
CTAGCCTAGATCGGGT-1_4341_BA46	Neurons	Excitatory	L5/6-CC
CTAGCCTAGCCGCCTA-1_4341_BA46	Neurons	Excitatory	L5/6-CC
CTAGCCTCAATCGGTT-1_4341_BA46	Oligodendrocytes	Oligodendrocytes	Oligodendrocytes
CTAGCCTCAGATCGGA-1_4341_BA46	Neurons	Inhibitory	IN-PV
CTAGCCTGTATAAACG-1_4341_BA46	Oligodendrocytes	Oligodendrocytes	Oligodendrocytes
CTAGCCTGTGTGGCTC-1_4341_BA46	Neurons	Inhibitory	IN-SV2C
CTAGCCTGTTGCGTTA-1_4341_BA46	Oligodendrocytes	Oligodendrocytes	Oligodendrocytes
CTAGCCTTCATCTGCC-1_4341_BA46	Neurons	Excitatory	Neu-NRGN-I
CTAGCCTTCCACGACG-1_4341_BA46	OPCs	OPCs	OPC
CTAGCCTTCTTTCCTC-1_4341_BA46	Oligodendrocytes	Oligodendrocytes	Oligodendrocytes
CTAGTGAAGAGAGCTC-1_4341_BA46	Neurons	Excitatory	L4
CTAGTGAAGGTAAACT-1_4341_BA46	Neurons	Excitatory	L5/6-CC
CTAGTGAAGTACATGA-1_4341_BA46	Neurons	Excitatory	L4
CTAGTGACAATGTTGC-1_4341_BA46	Neurons	Excitatory	L5/6
CTAGTGAGTACGCACC-1_4341_BA46	Neurons	Excitatory	L2/3
CTAGTGAGTAGGGTAC-1_4341_BA46	Oligodendrocytes	Oligodendrocytes	Oligodendrocytes
CTAGTGATCACGATGT-1_4341_BA46	Neurons	Excitatory	L2/3
CTCACACAGACCTAGG-1_4341_BA46	OPCs	OPCs	OPC
CTCACACCATATGCTG-1_4341_BA46	Microglia	Microglia	Microglia
CTCACACCATCGACGC-1_4341_BA46	Neurons	Excitatory	L2/3
CTCACACGTTCACGGC-1_4341_BA46	Neurons	Excitatory	L2/3
CTCACACGTTTGCATG-1_4341_BA46	Neurons	Excitatory	L2/3
CTCAGAAAGGTCGGAT-1_4341_BA46	Endothelia	Endothelia	Endothelial
CTCAGAAGTCAACATC-1_4341_BA46	Oligodendrocytes	Oligodendrocytes	Oligodendrocytes
CTCAGAAGTGAACCTT-1_4341_BA46	Neurons	Excitatory	L2/3
CTCAGAAGTGACTCAT-1_4341_BA46	Neurons	Excitatory	L4
CTCAGAATCATTTGGG-1_4341_BA46	Neurons	Inhibitory	IN-SV2C
CTCAGAATCCAAACAC-1_4341_BA46	Neurons	Excitatory	Neu-mat
CTCAGAATCGTGTAGT-1_4341_BA46	Neurons	Inhibitory	IN-SST
CTCATTAAGAAGGCCT-1_4341_BA46	OPCs	OPCs	OPC
CTCATTAAGACAAGCC-1_4341_BA46	Neurons	Excitatory	L5/6-CC
CTCATTACATCCGCGA-1_4341_BA46	Endothelia	Endothelia	Endothelial
CTCATTAGTGGTAACG-1_4341_BA46	Neurons	Excitatory	L5/6-CC
CTCCTAGGTATAGGTA-1_4341_BA46	Neurons	Excitatory	L2/3
CTCCTAGGTTACAGAA-1_4341_BA46	OPCs	OPCs	OPC
CTCCTAGGTTGATTCG-1_4341_BA46	Neurons	Excitatory	Neu-mat
CTCGAAACAAACTGTC-1_4341_BA46	OPCs	OPCs	OPC
CTCGAAACACCAGATT-1_4341_BA46	Neurons	Excitatory	L5/6-CC
CTCGAAAGTTGGAGGT-1_4341_BA46	Neurons	Inhibitory	IN-PV
CTCGAAATCAAACCAC-1_4341_BA46	Neurons	Excitatory	Neu-mat
CTCGAAATCTGGTATG-1_4341_BA46	Neurons	Excitatory	L5/6
CTCGAGGAGCCGTCGT-1_4341_BA46	OPCs	OPCs	OPC
CTCGAGGAGCTGATAA-1_4341_BA46	Oligodendrocytes	Oligodendrocytes	Oligodendrocytes
CTCGAGGAGGGAGTAA-1_4341_BA46	Neurons	Excitatory	Neu-NRGN-I
CTCGAGGAGGGATGGG-1_4341_BA46	Neurons	Excitatory	L5/6
CTCGAGGAGGGTGTTG-1_4341_BA46	OPCs	OPCs	OPC
CTCGAGGAGTACGATA-1_4341_BA46	Neurons	Excitatory	Neu-NRGN-I
CTCGAGGCACCGGAAA-1_4341_BA46	OPCs	OPCs	OPC
CTCGAGGCAGCTGCTG-1_4341_BA46	Astrocytes	Astrocytes	AST-PP
CTCGAGGGTACATGTC-1_4341_BA46	Neurons	Excitatory	L5/6-CC
CTCGAGGGTCGGCACT-1_4341_BA46	Neurons	Excitatory	L4
CTCGAGGGTTGAGGTG-1_4341_BA46	OPCs	OPCs	OPC
CTCGAGGTCGTACCGG-1_4341_BA46	Neurons	Excitatory	L2/3
CTCGGAGAGATAGTCA-1_4341_BA46	Neurons	Excitatory	L5/6-CC
CTCGGAGAGGCAGTCA-1_4341_BA46	Neurons	Excitatory	L4
CTCGGAGAGTGTGAAT-1_4341_BA46	Astrocytes	Astrocytes	AST-PP
CTCGGAGCAATTCCTT-1_4341_BA46	OPCs	OPCs	OPC
CTCGGAGCACCCTATC-1_4341_BA46	OPCs	OPCs	OPC
CTCGGAGCACCTCGTT-1_4341_BA46	Oligodendrocytes	Oligodendrocytes	Oligodendrocytes
CTCGGAGCAGACGCAA-1_4341_BA46	OPCs	OPCs	OPC
CTCGGAGCAGCCTTGG-1_4341_BA46	Neurons	Inhibitory	IN-PV
CTCGGAGCAGCTGTTA-1_4341_BA46	Oligodendrocytes	Oligodendrocytes	Oligodendrocytes
CTCGGAGTCCATGAGT-1_4341_BA46	Neurons	Excitatory	L5/6-CC
CTCGGAGTCTGTTTGT-1_4341_BA46	Oligodendrocytes	Oligodendrocytes	Oligodendrocytes
CTCGGGAAGCGTCTAT-1_4341_BA46	Oligodendrocytes	Oligodendrocytes	Oligodendrocytes
CTCGGGAAGGACGAAA-1_4341_BA46	Neurons	Excitatory	L5/6-CC
CTCGGGAAGTGCGATG-1_4341_BA46	Neurons	Excitatory	L5/6
CTCGGGACACAGAGGT-1_4341_BA46	Oligodendrocytes	Oligodendrocytes	Oligodendrocytes
CTCGGGATCAGGATCT-1_4341_BA46	Neurons	Excitatory	L5/6
CTCGGGATCGAATGGG-1_4341_BA46	Neurons	Inhibitory	IN-SV2C
CTCGGGATCGCCAGCA-1_4341_BA46	Neurons	Excitatory	L2/3
CTCGGGATCGCGCCAA-1_4341_BA46	Neurons	Inhibitory	IN-PV
CTCGTACAGGTGCTAG-1_4341_BA46	Neurons	Excitatory	L4
CTCGTACCATGCTAGT-1_4341_BA46	Endothelia	Endothelia	Endothelial
CTCGTACGTCTCGTTC-1_4341_BA46	OPCs	OPCs	OPC
CTCGTACTCACGAAGG-1_4341_BA46	Oligodendrocytes	Oligodendrocytes	Oligodendrocytes
CTCGTACTCCGCTGTT-1_4341_BA46	Astrocytes	Astrocytes	AST-PP
CTCGTCAAGCCCAACC-1_4341_BA46	Neurons	Excitatory	L4
CTCGTCAAGCCTATGT-1_4341_BA46	Neurons	Excitatory	L2/3
CTCGTCACAATCTGCA-1_4341_BA46	Astrocytes	Astrocytes	AST-PP
CTCGTCACATGTCCTC-1_4341_BA46	OPCs	OPCs	OPC
CTCGTCAGTGAGCGAT-1_4341_BA46	Neurons	Inhibitory	IN-SST
CTCGTCATCGAATGGG-1_4341_BA46	Oligodendrocytes	Oligodendrocytes	Oligodendrocytes
CTCGTCATCTCTGAGA-1_4341_BA46	Neurons	Inhibitory	IN-PV
CTCTAATAGGAATGGA-1_4341_BA46	Neurons	Inhibitory	IN-SST
CTCTAATAGGTGACCA-1_4341_BA46	Neurons	Excitatory	Neu-mat
CTCTAATAGTGGGTTG-1_4341_BA46	Neurons	Excitatory	L5/6-CC
CTCTAATCAGCGAACA-1_4341_BA46	Neurons	Inhibitory	IN-VIP
CTCTAATGTGCTGTAT-1_4341_BA46	Neurons	Excitatory	L5/6-CC
CTCTAATGTGGGTATG-1_4341_BA46	Neurons	Excitatory	L4
CTCTAATTCACCTCGT-1_4341_BA46	Neurons	Excitatory	L2/3
CTCTAATTCTCTGCTG-1_4341_BA46	Oligodendrocytes	Oligodendrocytes	Oligodendrocytes
[truncated: 23,023 more rows]

## Sheet: NG
SampleID in Original Publication	Celltype In Present Study	Celltype When Splitting Neurons In Present Study	Classification in Original Study
[truncated: 23,168 more rows]

[truncated: 1 more sheets: TS]
