# Supplementary material for: Comprehensive evaluation of deconvolution methods for human brain gene expression
Source: Nat Commun. 2022 Mar 15;13:1358. doi: 10.1038/s41467-022-28655-4 (PMC8924248; doi:10.1038/s41467-022-28655-4)
Supplement: Supplementary file 10 — Supplementary Data 7 [file 41467_2022_28655_MOESM10_ESM.xlsx]

## Sheet: From Brain Tissue
	Nuclear Bulk Library			Whole-cell Bulk Library			Single-nucleus Library
BrainID	Library Size (millions of reads)	% Uniquely Mapped Reads	MALAT1 (rpkm)	Library Size (millions of reads)	% Uniquely Mapped Reads	MALAT1 (rpkm)	Number of Nuclei	Median UMIs / nucleus	Median Mitochondrial Percentage	10X Chemistry	Purification Method
1541	11.2713	83.8	81.1608	15.3611	88.4	3.71549	7366	2194	0.1417	V3	FANS
4899	11.2835	76.9	298.22	12.8796	82.1	9.83453	7980	3630.5	0.781097	V3	Sucrose gradient
5006	13.0572	79.5	114.053	13.4102	77	17.2038	5149	1780	1.08067	V2	FANS
5144	12.3653	76.7	94.5607	15.7546	85.5	3.12702	11549	1293	1.71017	V3	Sucrose gradient
5387	11.0276	80.9	261.934	13.4901	84.4	6.27384	7573	4981	0.581734	V3	FANS

## Sheet: From Cultured Cells
Sample	Number of input reads	Uniquely mapped reads number	Uniquely mapped reads %	Average mapped length	Batch
Astrocytes1	97011835	73798807	0.7607	148.02	batch1
Astrocytes2	88937876	70668505	0.7946	148.18	batch1
Astrocytes3	102219532	84324954	0.8249	148.62	batch1
Neurons	77824752	59735246	0.7676	147.38	batch2
Neurons40_Astrocyte60	80155959	65167143	0.813	147.46	batch2
Neurons45_Astrocyte55	76476186	61383856	0.8027	147.38	batch2
Neurons50_Astrocyte50	74162973	60051747	0.8097	147.43	batch2
